# Supplementary material for: Evidence for High Levels of Gene Flow in Hedgehogs (Erinaceus europaeus) Across South Wales, UK, Despite Potential Anthropogenic and Natural Barriers to Dispersal
Source: Ecol Evol. 2025 Apr 7;15(4):e71201. doi: 10.1002/ece3.71201 (PMC11975622; doi:10.1002/ece3.71201)
Supplement: Supplementary file 1 — Data S1. [file ECE3-15-e71201-s001.zip]

Archive with 57 entries (57 files):
- ece371201-sup-0001-2021-12-11_Hog Gene Project_GBH.xlsx
- ece371201-sup-0002-2022-11-12_HEDGEHOG GENOTYPES.xlsx
- ece371201-sup-0003-2023-07-15_Genotype for Pairwise Analysis.xlsx
- ece371201-sup-0004-2023-09-17_Results from R_all.xlsx
- ece371201-sup-0005-supinfo_Distance.txt
- ece371201-sup-0006-supinfo_distancejune12.asc
- ece371201-sup-0007-supinfo_DistanceJune12.asc.xml
- ece371201-sup-0008-supinfo_DistanceJune12.prj
- ece371201-sup-0009-supinfo_HabG1.txt
- ece371201-sup-0010-supinfo_HabG11.txt
- ece371201-sup-0011-supinfo_HabG31.txt
- ece371201-sup-0012-supinfo_HabG31rf.txt
- ece371201-sup-0013-supinfo_HabG51.txt
- ece371201-sup-0014-supinfo_HabG71.txt
- ece371201-sup-0015-supinfo_HabG91.txt
- ece371201-sup-0016-supinfo_HabG99.txt
- ece371201-sup-0017-supinfo_habsgl11june.asc
- ece371201-sup-0018-supinfo_HabsGL11June.asc.xml
- ece371201-sup-0019-supinfo_HabsGL11June.prj
- ece371201-sup-0020-supinfo_habsgl1june.asc
- ece371201-sup-0021-supinfo_HabsGL1June.asc.xml
- ece371201-sup-0022-supinfo_HabsGL1June.prj
- ece371201-sup-0023-supinfo_habsgl31june.asc
- ece371201-sup-0024-supinfo_HabsGL31June.asc.xml
- ece371201-sup-0025-supinfo_HabsGL31June.prj
- ece371201-sup-0026-supinfo_habsgl51june.asc
- ece371201-sup-0027-supinfo_HabsGL51June.asc.xml
- ece371201-sup-0028-supinfo_HabsGL51June.prj
- ece371201-sup-0029-supinfo_habsgl71june.asc
- ece371201-sup-0030-supinfo_HabsGL71June.asc.xml
- ece371201-sup-0031-supinfo_HabsGL71June.prj
- ece371201-sup-0032-supinfo_habsgl91june.asc
- ece371201-sup-0033-supinfo_HabsGL91June.asc.xml
- ece371201-sup-0034-supinfo_HabsGL91June.prj
- ece371201-sup-0035-supinfo_habsgl99june.asc
- ece371201-sup-0036-supinfo_HabsGL99June.asc.xml
- ece371201-sup-0037-supinfo_HabsGL99June.prj
- ece371201-sup-0038-supinfo_PairwiseLRM.txt
- ece371201-sup-0039-supinfo_PairwiseQGM.txt
- ece371201-sup-0040-R Code.docx
- ece371201-sup-0041-supinfo_road2.asc
- ece371201-sup-0042-supinfo_Road2.asc.xml
- ece371201-sup-0043-supinfo_Road2.prj
- ece371201-sup-0044-supinfo_Roads.txt
- ece371201-sup-0045-supinfo_roadsjune.asc
- ece371201-sup-0046-supinfo_RoadsJune.asc.xml
- ece371201-sup-0047-supinfo_RoadsJune.prj
- ece371201-sup-0048-supinfo_SampleLocs12.prj
- ece371201-sup-0049-supinfo_samplelocs12.txt
- ece371201-sup-0050-supinfo_samplelocs12.txt.xml
- ece371201-sup-0051-supinfo_Water.txt
- ece371201-sup-0052-supinfo_water2.asc
- ece371201-sup-0053-supinfo_Water2.asc.xml
- ece371201-sup-0054-supinfo_Water2.prj
- ece371201-sup-0055-supinfo_waterjune.asc
- ece371201-sup-0056-supinfo_WaterJune.asc.xml
- ece371201-sup-0057-supinfo_WaterJune.prj
