# Supplementary material for: Evidence for High Levels of Gene Flow in Hedgehogs (Erinaceus europaeus) Across South Wales, UK, Despite Potential Anthropogenic and Natural Barriers to Dispersal
Source: Ecol Evol. 2025 Apr 7;15(4):e71201. doi: 10.1002/ece3.71201 (PMC11975622; doi:10.1002/ece3.71201)
Supplement: Supplementary file 1 — Data S1. [file ECE3-15-e71201-s001.zip › ece371201-sup-0001-2021-12-11_Hog Gene Project_GBH.xlsx]

## Sheet: Hog DNA Project
GBH No	Species	Admitted on	Age	Capsite	Number/Name	Street/Road	Post Code	Grid Ref	X	Y	Sex	Casualty Code	Condition on admission	Result	Discharged on	Via	Wt 1	Wt 2	ID	Sample Type	Comment	Lab	Days
28705	Hedgehog	2019-10-11	2	Morriston	86	Vicarage Rd	SA6 6DJ	SS 66594 98299	266594	198299	M	1.95	Poor	R	2020-03-20	MOP	226	989	WM	Swab	OID Ringworm	TRUE	162
28726	Hedgehog	2019-10-17	2	Caerau		George St	CF34 0UU	SS 85721 94561	285721	194561	M	1.95	Fair	R	2020-03-26	RSPCA NC	422	933	BM	Swab	OID	TRUE	162
28740	Hedgehog	2019-10-22	2	Llanelli	15	Bryn Isaf	SA14 9EX	SN 53824 00041	253824	200041	M	1.2	Poor	R	2020-04-03	MOP	308	961	BM	Swab	OID	TRUE	165
28786	Hedgehog	2019-11-04	2	Bridgend	24	Cefn Coed	CF31 4PH	SS 89824 80402	289824	180402	F	1.8	Poor	R	2020-04-09	RSPCA HB	207	707	YM	Swab	OID	TRUE	158
28794	Hedgehog	2019-11-06	2	Bridgend		Heol Gadlys	CF31 1PD	SS 91025 81337	291025	181337	F	4.0	Poor	R	2020-04-07	RSPCA NW	169	669	YM	Swab		TRUE	154
28795	Hedgehog	2019-11-06	2	Bridgend		Heol Gadlys	CF31 1PD	SS 91025 81337	291025	181337	F	4.0	Poor	R	2020-04-07	RSPCA NW	187	648	RM	Swab		TRUE	154
28799	Hedgehog	2019-11-07	2	Barry		Calcot Rd	CF62 8HL	ST 10842 68947	310842	168947	F	1.2	Poor	R	2020-04-07	RSPCA LS	291	839	RM	Swab	OID	TRUE	153
28807	Hedgehog	2019-11-10	2	Llanelli	159	Pentre Nicklaus	SA15 2DF	SS 50695 98007	250695	198007	F	1.2	Poor	R	2020-04-13	MOP	223	806	BM	Swab	OID	TRUE	156
28812	Hedgehog	2019-11-11	2	Gowerton	33	Church St	SA4 3EA	SS 58922 96387	258922	196387	M	1.8	Poor	R	2020-03-31	MOP	251	824	RM	Swab	OID	TRUE	142
28825	Hedgehog	2019-11-14	2	Barry	8	Pontypridd Rd	CF62 7LR	ST 10358 67971	310358	167971	F	1.2	Poor	R	2020-04-07	RSPCA PM	211	1011	BM	Swab	OID	TRUE	146
28835	Hedgehog	2019-11-18	2	Llanelli		Corporation Ave	SA15 3NP	SN 51436 01398	251436	201398	M	1.2	Fair	R	2020-04-03	MOP	454	941	WM	Swab	OID	TRUE	138
28840	Hedgehog	2019-11-20	2	Llanelli		Danybanc cycle path	SA15 4NS	SN 51270 01816	251270	201816	F	1.2	Poor	R	2020-04-13	RSPCA EW NW	367	914	RM	Swab	OID	TRUE	146
28841	Hedgehog	2019-11-20	2	Hendy	2	Bryngwili Rd	SA4 0XT	SN 57887 03300	257887	203300	F	1.2	Poor	R	2020-04-03	MOP	351	914	BM	Swab	OID	TRUE	136
28856	Hedgehog	2019-11-27	2	Carmarthen	APHA	Job's Well Rd	SA31 3EZ	SN 39767 19818	239767	219818	F	1.2	Poor	R	2020-04-03	MOP	458	990	YM	Swab	OID	TRUE	129
28860	Hedgehog	2019-11-29	2	Bridgend	4	Heolganol	CF32 9PF	SS 90176 83580	290176	183580	M	8.2	Fair	R	2020-04-07	MOP	335	1214	RM	Swab	OIN	TRUE	131
28875	Hedgehog	2019-12-08	2	Port Talbot	24	Handel Avenue	SA12 7SY	SS 73847 91449	273847	191449	F	1.2	Fair	R	2020-04-19	MOP	429	1217	BM	Swab	OID	TRUE	134
28881	Hedgehog	2019-12-10	2	Pencoed	58	Penprysg Rd	CF35 6RH	SS 96280 82090	296280	182090	M	1.2	Poor	R	2020-03-30	RSPCA NW	242	716	WM	Swab		TRUE	112
28885	Hedgehog	2019-12-13	2	Merthyr Tydfil	18	Penybryn	CF47 9AJ	SO 05489 07803	305489	207803	F	1.2	Poor	R	2020-03-30	RSPCA NC	345	1211	BM	Swab	OID Neck wound	TRUE	109
28886	Hedgehog	2019-12-14	2	Llanelli	Ysgol Gymraeg Ffwrnes	Denham Avenue	SA15 4DB	SN 49587 01251	249587	201251	M	1.2	Poor	R	2020-04-13	RSPCA EW	439	1388	RM	Swab	OID	TRUE	122
28891	Hedgehog	2019-12-17	2	Rhoose	70	Celtic way	CF62 3FT	ST 05512 66583	305512	166583	M	1.2	Fair	R	2020-04-19	RSPCA NW	350	1422	RM	Swab	OID	TRUE	125
28892	Hedgehog	2019-12-17	2	Tonteg			CF38 1RJ	ST 08877 86364	308877	186364	F	1.2	Poor	R	2020-03-25	RSPCA NW	347	1163	BM	Swab	OID	TRUE	100
28894	Hedgehog	2019-12-17	2	Tonteg			CF38 1RJ	ST 08877 86364	308877	186364	M	1.2	Poor	R	2020-03-25	RSPCA NW	340	1102	BM	Swab	OID	TRUE	100
28896	Hedgehog	2019-12-20	2	Southgate	5	Easterfield Drive	SA3 2DB	SS 55376 87569	255376	187569	F	1.2	Poor	R	2020-04-15	MOP	332	1152	WM	Swab	OID	TRUE	118
28905	Hedgehog	2019-12-27	2	Bishopston	67	Eastlands Park	SA3 3DG	SS 58377 89030	258377	189030	M	1.2	Poor	R	2020-03-21	MOP	385	1098	RM	Swab	OID	TRUE	86
28909	Hedgehog	2020-01-01	2	Ferryside	18	Glan Tywi	SA17 5TG	SN 37147 10733	237147	210733	F	1.2	Poor	R	2020-04-03	RSPCA HB PM	363	1329	WM	Swab	OIN	TRUE	94
28916	Hedgehog	2020-01-06	2	Porthcawl	106	Victoria Avenue	CF36 3HA	SS 81316 77002	281316	177002	F	1.2	Fair	R	2020-04-16	MOP	573	983	BM	Swab	OID	TRUE	102
28921	Hedgehog	2020-01-09	2	Bishopston	133	Bishopston Rd	SA3 3EX	SS 58055 88490	258055	188490	M	2	Poor	R	2020-03-26	MOP	323	1172	WM	Swab	OID feet wounds	TRUE	78
28937	Hedgehog	2020-01-16	2	Neath		Cae Rhys Ddu	SA11 1JA	SS 75984 96112	275984	196112	M	2	Poor	E	2020-02-13	RSPCA NW	298	579		Tail	OIN, # Tibia	TRUE	29
28938	Hedgehog	2020-01-17	2	Cowbridge	Rivendell	Salmons Wood	CF71 7SB	SS 97621 77595	297621	177595	M	1.2	Fair	R	2020-04-19	RSPCA EW	665	860	BM	Swab		TRUE	94
28939	Hedgehog	2020-01-17	2	Cowbridge	Rivendell	Salmons Wood	CF71 7SB	SS 97621 77595	297621	177595	M	1.2	Good	R	2020-04-07	RSPCA EW	601	977	RM	Swab	OID	TRUE	82
28940	Hedgehog	2020-01-17	2	Cowbridge	Rivendell	Salmons Wood	CF71 7SB	SS 97621 77595	297621	177595	F	1.2	Fair	R	2020-04-19	RSPCA EW	543	616	WM	Swab		TRUE	94
28951	Hedgehog	2020-01-25	3	Bridgend	Brynteg Farm	Litchard Hill	CF35 6HB	SS 91083 82150	291083	182150	F	2	Poor	R	2020-03-30	RSPCA NC	761	1349	RM	Swab	OID wounds	TRUE	66
28980	Hedgehog	2020-02-17	3	Killay		Goetre Fach Rd	SA2 7SQ	SS 60184 93221	260184	193221	F	1	Poor	D	2020-02-20	MOP	738	686		Tail	OID Dental	TRUE	4
28984	Hedgehog	2020-02-21	3	Gowerton		Park Rd	SA4 3EP	SS 59079 95903	259079	195903	F	2	Poor	E	2020-02-21	MOP	586	586		Tail	Posterior degloving. Found roadside	FALSE	1
28990	Hedgehog	2020-02-25	3	Porthcawl		In woodland Newton	CF36 5AU	SS 84180 77462	284180	177462	F	2	Fair	E	2020-02-29	MOP	799	859		Tail	# skull	FALSE	5
28995	Hedgehog	2020-03-02	3	Gowerton	110A	Gorwydd Road	SA4 3AW	SS 59573 95821	259573	195821	M	1	Poor	E	2020-03-04	RSPCA NW	454	581		Tail	OID	FALSE	3
28997	Hedgehog	2020-03-05	3	Penmaen		ParcLe Breos	SA3 2HA	SS 52848 89444	252848	189444	M	2	Fair	O	2020-03-05	GBH	731	731		Tail	DOA # Skull	FALSE	1
29012	Hedgehog	2020-03-19	3	Gowerton	36	Woodlands Tce	SA4 3DP	SS 59354 95951	259354	195951	M	1	Poor	E	2020-03-21	MOP	698	598		Tail + Ear	OID	TRUE	3
29022	Hedgehog	2020-03-26	3	West Cross	8	Fulmar Close	SA3 5RD	SS 60285 89045	260285	189045	F	2	Poor	E	2020-03-26	MOP	616	616		Tail	OID, # Foot	FALSE	1
29025	Hedgehog	2020-03-28	3	Skewen	87	Dynevor Road	SA10 6TU	SS 72917 97678	272917	197678	M	2	Poor	E	2020-03-30	MOP	750	740		Tail	# Skull	FALSE	3
29027	Hedgehog	2020-03-30	3	Sandy Lane	Seagem	Sandy Lane	SA3 2EW	SS 54590 89020	254590	189020	F	5.1	Fair	D	2020-03-30	GBH	623	623		Tail	DOA, Hole in garden	FALSE	1
29036	Hedgehog	2020-04-05	3	Swansea		Geiriol Road	SA1 6QR	SS 63640 94238	263640	194238	M	1	Poor	D	2020-04-05	RSPCA LS	372	372		Tail	OID, DOA, Thin +++	FALSE	1
29044	Hedgehog	2020-04-11	3	Gowerton	75	Cecil Road	SA4 3DN	SS 59306 95990	259306	195990	M	1.2	Poor	D	2020-04-12	MOP	370	359		Tail	OID	TRUE	2
29053	Hedgehog	2020-04-14	3	Llansamlet		In Field	SA7 9SU	SS 69740 96720	269740	196720	M	2	Poor	E	2020-04-14	MOP	587	587		Tail	OID, # Jaw	FALSE	1
29060	Hedgehog	2020-04-16	3	Gorseinon	18	Megan Close	SA4 4PS	SS 59475 98999	259475	198999	M	1.2	Poor	D	2020-04-16	Vet	393	393		Tail	OID, Lungs	TRUE	1
29074	Hedgehog	2020-04-22	3	Morriston	8	Bryneithin Tce	SA6 7AD	SS 66777 98166	266777	198166	M	2	Fair	E	2020-04-26	MOP	795	758		Tail	# Skull	FALSE	5
29083	Hedgehog	2020-04-25	3	Coity	4	Llys Tynewydd	CF35 6BY	SS 92371 81322	292371	181322	F	1.4	Fair	E	2020-04-25	RSPCA NW	765	765		Tail	# Skull / Abcess	FALSE	1
29088	Hedgehog	2020-04-26	3	Ammanford	8	Tycroes Road	SA18 3QF	SN 60798 10785	260798	210785	M	1	Poor	D	2020-04-26	MOP	419	419		Tail	OID, Fitted	FALSE	1
29126	Hedgehog	2020-05-02	3	Port Talbot	17	Brynglas Ave	SA12 9LE	SS 77527 92329	277527	192329	F	2	Fair	E	2020-05-04	MOP	719	653		Tail	OID, # Skull	TRUE	3
29151	Hedgehog	2020-05-06	3	Morriston		Trewyddfa Rd Junction	SA6 8PE	SS 66354 97085	266354	197085	M	3.0	Fair	E	2020-05-06	RSPCA PM	718	718		Tail	# Skull	FALSE	1
29167	Hedgehog	2020-05-08	3	Llandovery	Drovers House	Cilycwm	SA20 0ST	SN 75305 40123	275305	240123	M	1.2	Poor	D	2020-05-10	MOP	492	493		Tail		TRUE	3
29172	Hedgehog	2020-05-08	3	Clase	19	Glaslyn Place	SA6 7HR	SS 65771 98051	265771	198051	M	2	Poor	E	2020-05-08	RSPCA	472	472		Tail	OID, # Jaw	FALSE	1
29232	Hedgehog	2020-05-16	3	Gower		Pilton Cross	SA3 1PT	SS 43241 87874	243241	187874	M	3.0	Good	E	2020-05-16	GBH	456	456		Tail	# Skull / Snout. Found on main road.	FALSE	1
29261	Hedgehog	2020-05-19	3	Gorseinon	158A	Frampton Road	SA4 4YG	SS 58348 99356	258348	199356	F	2	Good	E	2020-05-19	MOP	808	808		Tail	# Skull	FALSE	1
29272	Hedgehog	2020-05-20	3	Llansamlet	64	Greenfield Crescent	SA7 9SL	SS 69670 97291	269670	197291	M	1	Poor	E	2020-05-20	MOP	468	468		Tail	Systemic Infection	FALSE	1
29297	Hedgehog	2020-05-22	3	Llandysul	Hendre	Pontsian	SA44 4UA	SN 44248 49062	244248	249062	M	1.4	Poor	E	2020-05-22	MOP	546	579		Tail	OID, Dental Abcess	FALSE	1
29299	Hedgehog	2020-05-22	3	Pontardawe	Llwynhelyg	Vicarage Drive	SA8 4PB	SN 72568 04591	272568	204591	F	2	Good	E	2020-05-23	MOP	754	775		Tail	OID, # Spine. Found on shared driveway	FALSE	2
29312	Hedgehog	2020-05-24	3	Uplands	21	Eden Avenue	SA2 0PS	SS 63684 93225	263684	193225	F	2	Poor	E	2020-06-01	MOP	612	848		Tail	OID, # Tibia / Fibula	TRUE	9
29340	Hedgehog	2020-05-26	3	West Cross	85	Fairwood Road	SA3 5JP	SS 60817 89945	260817	189945	M	1.4	Good	E	2020-05-26	MOP	818	818		Tail	Dental / Turbinates	FALSE	1
29465	Hedgehog	2020-06-07	3	Llanrhidian	The Cottage		SA3 1EN	SS 49567 92036	249567	192036	M	2.2	Fair	E	2020-06-07	MOP	644	644		Tail	# Tibia	FALSE	1
29551	Hedgehog	2020-06-15	3	Southgate	24	Heatherslade Road	SA3 2DD	SS 55214 87627	255214	187627	F	6.0	Good	E	2020-06-23	MOP	814	722		Tail	Bite Wounds	TRUE	9
29562	Hedgehog	2020-06-15	3	Bonymaen	24	Myrddin Road	SA1 7HF	SS 67691 95299	267691	195299	F	2	Poor	E	2020-06-21	PDSA	549	591		Tail	# Tibiotarsus / Fibula	FALSE	7
29594	Hedgehog	2020-06-19	3	Gorseinon	38	Brunant Road	SA4 4FL	SS 58795 98984	258795	198984	F	2.02	Fair	E	2020-06-19	MOP	556	556		Tail	OID, Wounds, Maggots	FALSE	1
29623	Hedgehog	2020-06-21	1	Bishopston	20	Pyle Road	SA3 3HH	SS 58177 88306	258177	188306	F	4.0	Poor	E	2020-06-21	MOP	186	186		Tail	Maggots	FALSE	1
29624	Hedgehog	2020-06-21	1	Bishopston	20	Pyle Road	SA3 3HH	SS 58177 88306	258177	188306	F	4.0	Poor	E	2020-06-21	MOP	97	97		Tail	Maggots +++	FALSE	1
29625	Hedgehog	2020-06-21	1	Bishopston	20	Pyle Road	SA3 3HH	SS 58177 88306	258177	188306	M	4.0	Poor	D	2020-06-21	MOP	113	113		Tail	DOA, Flystrike	FALSE	1
30143	Hedgehog	2020-08-18	1	Reynoldston	15	Applegrove	SA3 1BZ	SS 47949 90170	247949	190170	M	2.22	Poor	R	2020-10-09	MOP	139	772	RM	Swab	Netting	FALSE	53
30183	Hedgehog	2020-08-26	1	Ammanford	4	Caerbryn Terrace	SA18 3DX	SN 59798 13712	259798	213712	F	4.0	Poor	R	2020-10-18	MOP	116	708	RM	Swab		FALSE	54
30197	Hedgehog	2020-08-28	2	West Cross	18	Silver Close	SA3 5PQ	SS 60470 89358	260470	189358	F	1.2	Fair	R	2020-10-09	MOP	251	677	RM	Swab	OID	TRUE	43
30241	Hedgehog	2020-09-04	2	Newton	14	Lady Housty Avenue	SA3 4TS	SS 60027 88442	260027	188442	M	1.2	Fair	R	2020-10-09	MOP	301	859	BM	Swab	OID	TRUE	36
30253	Hedgehog	2020-09-07	1	Waunarlwydd	170	Caer-Gynydd Road	SA5 4RE	SS 60332 95221	260332	195221	F	1.2	Fair	R	2020-10-18	MOP	134	643	RM	Swab	OID	TRUE	42
30288	Hedgehog	2020-09-14	1	Port Talbot	11	Dalton Close	SA12 6SS	SS 74687 89964	274687	189964	M	4.0	Poor	R	2020-10-26	RSPCA GC	132	638	YM	Swab	OID	TRUE	43
30291	Hedgehog	2020-09-15	2	Cwmafan	Flat 92	Penllyn	SA12 9NN	SS 78344 92360	278344	192360	F	1.2	Fair	R	2020-10-18	MOP	427	800	RM	Swab	OID Found on green outside flat no 92	TRUE	34
30298	Hedgehog	2020-09-17	2	Bridgend		Quarella Gardens	CF31 1RZ	SS 90274 80837	290274	180837	M	1.2	Poor	R	2020-10-18	RSPCA LS	247	688	RM	Swab		TRUE	32
30302	Hedgehog	2020-09-18	1	Gowerton	11	Clos Leighton Davies	SA4 3GG	SS 58705 96737	258705	196737	M	4.0	Poor	D	2021-01-09	MOP	90	436		Tail	OID	TRUE	114
30305	Hedgehog	2020-09-18	1	Gowerton	11	Clos Leighton Davies	SA4 3GG	SS 58705 96737	258705	196737	F	4.0	Poor	E	2020-09-20	MOP	94	92		Tail + Swab	OID, Not Thriving	FALSE	3
30311	Hedgehog	2020-09-19	2	Penmaen			SA3 2HD	SS 53445 88441	253445	188441	F	1.4	Fair	R	2020-10-18	MOP	231	625	YM	Swab	OID, Abcess. On track leading to campsite.	FALSE	30
30316	Hedgehog	2020-09-20	1	Ammanford	77	New Road	SA18 3EY	SN 62518 11559	262518	211559	M	4.0	Fair	R	2020-10-26	RSPCA NM LS	140	593	WM	Swab	OID	TRUE	37
30317	Hedgehog	2020-09-20	1	Ammanford	77	New Road	SA18 3EY	SN 62518 11559	262518	211559	F	4.0	Fair	R	2020-10-26	RSPCA NM LS	113	597	YM	Swab	OID	FALSE	37
30318	Hedgehog	2020-09-20	1	Ammanford	77	New Road	SA18 3EY	SN 62518 11559	262518	211559	M	4.0	Fair	R	2020-10-26	RSPCA NM LS	104	608	RM	Swab	OID	FALSE	37
30323	Hedgehog	2020-09-21	2	Llantwit Major	15	Monmouth Way	CF61 2GT	SS 97971 68922	297971	168922	M	1.2	Fair	R	2020-10-18	MOP	254	631	BM	Swab	OID	TRUE	28
30328	Hedgehog	2020-09-23	2	Cowbridge		Graig Penllyn	CF71 7RT	SS 97807 77607	297807	177607	M	1.2	Poor	R	2020-10-26	RSPCA RB	265	713	YM	Swab	No History (from vets)	TRUE	34
30337	Hedgehog	2020-09-26	1	Newton		Highmead Avenue	SA3 4TY	SS 60414 88566	260414	188566	M	4.0	Poor	R	2020-11-10	MOP	100	669	YM	Swab	OID on road.	FALSE	46
30338	Hedgehog	2020-09-27	2	Crofty	7	Pencaerfenni Park	SA4 3SE	SS 52695 95219	252695	195219	M	5.0	Fair	R	2020-11-10	MOP	269	692	RH	Swab	Found in Drain	TRUE	45
30344	Hedgehog	2020-09-28	2	Porthcawl	106	Victoria Avenue	CF36 3HA	SS 81316 77002	281316	177002	F	8	Poor	R	2020-11-14	MOP	231	625	RM	Swab	OIN	TRUE	48
30349	Hedgehog	2020-09-29	1	Penlan	Jeffries Court	Heol Frank	SA5 7EP	SS 64647 95977	264647	195977	F	4	Fair	R	2021-04-13	MOP	187	857	BM	Swab			197
30350	Hedgehog	2020-09-29	2	Llanelli	Court Buildings	Town Hill Square	SA15 3AW	SN 50535 00350	250535	200350	M	1	Fair	R	2020-10-26	RSPCA KH	303	613	YM	Swab	OID outside court buildings	TRUE	28
30351	Hedgehog	2020-09-29	1	Seven Sisters	28	Heol Y Felin	SA10 9BH	SN 82384 09341	282384	209341	F	4.1	Good	R	2021-04-12	RSPCA EW	323	715	BM	Swab			196
30352	Hedgehog	2020-09-29	1	Seven Sisters	28	Heol Y Felin	SA10 9BH	SN 82384 09341	282384	209341	F	4.1	Good	R	2021-04-12	RSPCA EW	300	831	YM	Swab			196
30355	Hedgehog	2020-09-30	3	Tycoch	3	Bayswater Road	SA2 9HA	SS 62382 93585	262382	193585	M	1.1	Poor	E	2020-09-30	MOP	762	762		Tail	OID in garden.	FALSE	1
30357	Hedgehog	2020-09-30	3	Gowerton		Park Road	SA4 3DG	SS 59179 95952	259179	195952	F	2	Poor	E	2020-09-30	MOP	457	457		Tail	Old # Tibia/Fibula	FALSE	1
30361	Hedgehog	2020-10-01	2	Southgate	Lothlorien Cottage	High Pennard	SA3 2AT	SS 57115 87021	257115	187021	M	1.4	Good	R	2020-10-18	MOP	363	610	RH	Swab	OIN, Abcess	FALSE	18
30363	Hedgehog	2020-10-01	2	Morriston		Parc Avenue	SA6 8HJ	SS 66837 97253	266837	197253	M	1.2	Poor	E	2020-10-07	RSPCA LS	305	254		Tail + Swab	OID on road. Cold. Not thriving.	TRUE	7
30365	Hedgehog	2020-10-02	2	Gendros	6	Upper Gendros Crescent	SA5 8DY	SS 64120 95206	264120	195206	M	2	Poor	D	2020-10-03	RSPCA PM	268	280		Tail + Swab	OID, Abdominal Wound	FALSE	2
30368	Hedgehog	2020-10-03	2	Llanrhidian		Tyr Coed Farm	SA3 1BT	SS 47636 91685	247636	191685	M	5.1	Fair	R	2020-11-24	RSPCA NC	296	699	RM	Swab	OID	TRUE	53
30369	Hedgehog	2020-10-04	3	Pontardawe	109	Delfordd	SA8 3EN	SN 73699 02791	273699	202791	M	1.1	Poor	E	2020-10-07	MOP	733	725		Tail + Swab	OID, Pus in Lungs	TRUE	4
30381	Hedgehog	2020-10-08	2	Llanelli	59	Heol Y Pentre	SA15 5PY	SN 47665 09244	247665	209244	M	1	Fair	E	2020-10-16	MOP	213	229		Tail + Swab	OID, MBD	TRUE	9
30386	Hedgehog	2020-10-09	2	Birchgrove	18	Danycoed Road	SA7 9PB	SS 70306 97577	270306	197577	M	1.2	Poor	R	2020-11-15	MOP	300	611	GYM	Swab	OID. On road near the Costa building (B4291)	TRUE	38
30388	Hedgehog	2020-10-10	2	Llantrisant	7	Redwood Drive	CF38 2PG	ST 07433 84536	307433	184536	F	1.1	Poor	R	2020-11-10	RSPCA NM	363	700	RM	Swab	OID Found on Street.	TRUE	32
30389	Hedgehog	2020-10-10	3	Bridgend	19	Parcau Avenue	CF31 4SZ	SS 89119 79772	289119	179772	F	2.2	Fair	R	2020-10-18	RSPCA NM	532	665	BM	Swab	Tangled in Mesh Fence in Garden.	TRUE	9
30390	Hedgehog	2020-10-10	2	Bridgend		Grove Road	CF31 3EH	SS 90564 79139	290564	179139	M	1.2	Fair	R	2020-11-25	RSPCA NM	279	730	RM	Swab	OID On Road.	TRUE	47
30393	Hedgehog	2020-10-10	3	Waunarlwydd	35	Roseland Road	SA5 4ST	SS 60815 95595	260815	195595	M	2	Fair	D	2020-10-10	MOP	847	847		Tail	OID, DOA	FALSE	1
30395	Hedgehog	2020-10-10	3	Llangyfelach	Church	Heol Y Geifr Road	SA5 7JD	SS 64669 98964	264669	198964	M	1.95	Poor	E	2020-10-10	MOP	634	634		Tail	OID Found in Graveyard.	FALSE	1
30396	Hedgehog	2020-10-10	2	Pontarddulais	Cricket Club	Tyn Y Bonau Road	SA4 8RZ	SN 59201 04000	259201	204000	F	1.2	Poor	R	2020-11-29	MOP	224	771	YH	Swab	OID Found on road opposite cricket club.	TRUE	51
30397	Hedgehog	2020-10-10	2	Winch Wen	255	Mansel Road	SA1 7JT	SS 68122 96166	268122	196166	F	1.95	Fair	R	2020-12-09	MOP	213	648	BM	Swab	OID Front Garden	TRUE	61
30399	Hedgehog	2020-10-10	3	Newton		Cambridge Road	SA3 4PE	SS 61257 87593	261257	187593	F	2	Good	D	2020-10-11	MOP	703	733		Tail + Swab	OID on road. Trauma	FALSE	2
30407	Hedgehog	2020-10-13	1	Newton		Highmead Avenue	SA3 4TY	SS 60414 88566	260414	188566	F	2	Poor	E	2020-10-13	MOP	202	202		Tail + Swab	# Skull / Radius / Ulna. Found on road.	FALSE	1
30411	Hedgehog	2020-10-14	2	Fforestfach	45	Armine Road	SA5 8DD	SS 63435 95384	263435	195384	M	1.2	Poor	D	2020-10-16	MOP	256	251		Tail	OID In back garden.	TRUE	3
30412	Hedgehog	2020-10-14	2	Porthcawl		Happy Valley	CF32 0NG	SS 85065 77994	285065	177994	F	1.8	Poor	E	2020-10-16	RSPCA AH	285	270		Tail	OID	TRUE	3
30414	Hedgehog	2020-10-15	2	Pontarddulais	Flat 1 Castell Ddu Farm	Castell Ddu Road	SA4 8DH	SN 58514 02298	258514	202298	F	1.2	Poor	E	2020-10-28	MOP	321	275		Tail	OID, Cold	TRUE	14
30415	Hedgehog	2020-10-15	2	Newton	3	Hillcrest	SA3 4PW	SS 61511 87737	261511	187737	M	1.8	Poor	E	2020-11-05	MOP	253	205		Tail	Not Thriving	TRUE	22
30416	Hedgehog	2020-10-15	2	Clydach		High Street	SA6 5LN	SN 69390 01382	269390	201382	F	1.2	Poor	R	2021-04-15	RSPCA AH	259	921	BH	Swab	OID	TRUE	183
30418	Hedgehog	2020-10-16	2	Gendros	272	Pentregethin Road	SA5 8AW	SS 64657 95301	264657	195301	M	1.2	Fair	D	2020-10-19	RSPCA NM	294	247		Tail		TRUE	4
30422	Hedgehog	2020-10-16	2	Porthcawl	39	Victoria Avenue	CF36 3HA	SS 81550 76972	281550	176972	M	5.0	Fair	R	2021-03-03	RSPCA RB	230	1007	WM	Swab	Stuck in Drain	TRUE	139
30423	Hedgehog	2020-10-16	2	Llanelli	59	Langland Mews	SA15 1AX	SS 51252 99379	251252	199379	F	2	Poor	E	2020-10-16	RSPCA RB	214	214		Tail + Swab	OID, # Tibia / Fibula	FALSE	1
30424	Hedgehog	2020-10-16	2	Ogmore Vale	18	Walters Road	CF32 7DN	SS 93299 89709	293299	189709	M	1.8	Poor	D	2020-10-17	RSPCA RB	268	281		Tail	Found in garden. Cold	FALSE	2
30426	Hedgehog	2020-10-16	1	Llansamlet	Talycopa Prim School	Heol Hafdy	SA7 9RZ	SS 69698 97080	269698	197080	F	1.95	Poor	E	2020-11-02	RSPCA RB	184	221		Tail	Found in grounds. MBD	TRUE	18
30428	Hedgehog	2020-10-16	2	Llanelli	19	Clos Cilsaig	SA14 8QY	SN 52954 01587	252954	201587	F	1.8	Poor	R	2021-04-12	RSPCA RB	187	1138	BM	Swab	OID	TRUE	179
30432	Hedgehog	2020-10-17	1	Newton		Highmead Avenue	SA3 4TY	SS 60414 88566	260414	188566	F	4.0	Poor	E	2020-10-19	MOP	189	179		Tail	OID Found on Road. Flystrike. Possible sibling of 30407.	FALSE	3
30434	Hedgehog	2020-10-18	2	Cwmafan	11	Tymaen Crescent	SA12 9EA	SS 78792 92592	278792	192592	F	1.2	Fair	E	2020-10-22	RSPCA PM	337	262		Tail	OID, Not thriving, TH Worm	TRUE	5
30436	Hedgehog	2020-10-18	1	Porthcawl	Anchorage	Bryneglwys Avenue	CF36 5NN	SS 83726 77386	283726	177386	F	1.2	Fair	R	2021-03-30	MOP	179	911	RM	Swab	OID		164
30437	Hedgehog	2020-10-18	2	Bishopston		Providence Lane	SA3 3EZ	SS 58070 88996	258070	188996	F	1.2	Fair	R	2020-12-09	MOP	242	747	BM	Swab	OID	TRUE	53
30438	Hedgehog	2020-10-19	2	Brackla		Princess way	CF31 2PQ	SS 91600 79760	291600	179760	M	1.2	Fair	R	2020-11-25	RSPCA PM NC	227	654	GYM	Swab	OID	TRUE	38
30439	Hedgehog	2020-10-19	2	Brackla	54	The Chase	CF31 2JJ	SS 92599 79758	292599	179758	F	1.2	Fair	R	2020-11-25	RSPCA PM + NC	279	736	RH	Swab	OID In Garden	TRUE	38
30440	Hedgehog	2020-10-20	1	Aberavon		Beach	SA12 7PT	SS 73069 91003	273069	191003	M	4.0	Poor	D	2020-10-27	MOP	138	120		Tail	OID, Cold, found on beach near dunes.	FALSE	8
30441	Hedgehog	2020-10-20	2	Porthcawl	4	Woodland Place	CF33 4EW	SS 82310 81477	282310	181477	M	1.2	Poor	R	2021-03-03	RSPCA PM AH	352	855	WM	Swab	OIN	TRUE	135
30442	Hedgehog	2020-10-20	1	Bridgend	3	Moorlands Road	CF31 3DR	SS 90876 78709	290876	178709	M	4	Poor	R	2021-03-30	RSPCA PM AH	126	800	WM	Swab	OID		162
30443	Hedgehog	2020-10-21	2	Mayhill	88	Gors Avenue	SA1 6RL	SS 64400 94349	264400	194349	M	1.2	Poor	R	2021-03-22	RSPCA PM	216	976	RM	Swab	OID		153
30449	Hedgehog	2020-10-24	2	Pontarddulais	49	Heol y Cae	SA4 8PP	SN 60162 04134	260162	204134	F	1.2	Fair	R	2021-04-19	RSPCSA EW	263	842	BH	Swab	OIN	TRUE	178
30451	Hedgehog	2020-10-24	2	Townhill	48	Charlotte Court	SA1 6RF	SS 63352 94578	263352	194578	F	1.2	Poor	D	2020-10-28	RSPCA EW RB	288	272		Tail	OID	TRUE	5
30454	Hedgehog	2020-10-25	3	Morriston		Sprinfield Street	SA6 6HG	SS 66868 98575	266868	198575	F	1.2	Poor	D	2020-10-27	MOP	504	499		Tail	OID	TRUE	3
30457	Hedgehog	2020-10-25	2	Bishopston	21	Northway	SA3 3JN	SS 58525 89435	258525	189435	M	1.2	Fair	E	2020-10-27	MOP	380	337		Tail	OID	TRUE	3
30458	Hedgehog	2020-10-25	1	Mayhill	36	Teilo Crescent	SA1 6SX	SS 64679 93809	264679	193809	F	4	Poor	R	2021-04-15	RSPCA EW	183	847	WM	Swab	OID	TRUE
30459	Hedgehog	2020-10-25	2	Maesteg	St Mary's Lodge	Mission Road	CF34 0ND	SS 86485 90292	286485	190292	M	1.2	Poor	R	2021-06-11	MOP	402	1393	RM	Swab	OID	TRUE
30460	Hedgehog	2020-10-26	2	Penclawdd	Preswylfa	West End	SA4 3YX	SS 53797 95862	253797	195862	M	1	Poor	E	2020-11-02	MOP	231	286		Tail	OID, MBD	TRUE	8
30461	Hedgehog	2020-10-26	2	Llanmorlais		Station Road	SA4 3TF	SS 52917 94648	252917	194648	M	1.2	Poor	R	2020-12-09	MOP	277	735	RM	Swab	OID On Road	TRUE	45
30462	Hedgehog	2020-10-26	1	Pontardawe	31	Parc Gilbertson	SA8 4PT	SN 71712 04678	271712	204678	M	4.0	Poor	R	2021-02-25	MOP	111	682	RM	Swab	OID	FALSE	123
30463	Hedgehog	2020-10-26	1	Pontardawe	31	Parc Gilbertson	SA8 4PT	SN 71712 04678	271712	204678	M	4.0	Poor	R	2021-02-25	MOP	117	788	BM	Swab	OID	FALSE	123
30464	Hedgehog	2020-10-28	2	Tycoch			SA2 9JY	SS 61956 93805	261956	193805	F	2	Fair	E	2020-10-30	MOP	291	317		Tail	OID, Infected # Skull Near Pastoral Way on Pavement	FALSE	3
30465	Hedgehog	2020-10-29	2	Clase	91	Solva Road	SA6 7NT	SS 65315 97530	265315	197530	F	2	Poor	E	2020-10-30	RSPCA RB	344	325		Tail	OID, # Skull	FALSE	2
30472	Hedgehog	2020-11-03	2	Pontarddulais	33	Bolgoed Road	SA4 8JF	SN 59755 03329	259755	203329	M	8	Poor	R	2020-11-29	MOP	258	704	BM	Swab	OIN	TRUE	27
30473	Hedgehog	2020-11-03	2	Pontarddulais	16	Heol Y Maes	SA4 8PQ	SN 59799 03951	259799	203951	F	1.2	Fair	R	2021-03-18	MOP	293	748	YM	Swab	OID		136
30474	Hedgehog	2020-11-04	2	Porthcawl	106	Victoria Avenue	CF36 3HA	SS 81392 77014	281392	177014	M	1.8	Poor	D	2020-11-04	MOP	209	209		Tail	OID, Moribund	FALSE	1
30476	Hedgehog	2020-11-04	2	Porthcawl	106	Victoria Avenue	CF36 3HA	SS 81392 77014	281392	177014	M	1.2	Fair	D	2020-11-07	MOP	238	232		Tail	OID	TRUE	4
30477	Hedgehog	2020-11-04	2	Cowbridge	15	Borough Close	CF71 7BN	SS 99671 74412	299671	174412	M	1.2	Poor	R	2021-03-30	MOP	207	831	WM	Swab	OID		147
30478	Hedgehog	2020-11-04	2	Dunvant		Dunvant Park	SA2 7SR	SS 60016 93330	260016	193330	M	2	Fair	E	2020-11-04	MOP	304	304		Tail	OID, # Jaw	FALSE	1
30479	Hedgehog	2020-11-04	2	West Cross	30	Eastland Close	SA3 5NU	SS 60342 89368	260342	189368	M	1.2	Poor	D	2020-11-06	MOP	272	262		Tail		TRUE	3
30480	Hedgehog	2020-11-04	2	Kenfig Hill		Playing Fields	CF33 6NR	SS 83281 82395	283281	182395	F	1	Poor	R	2021-03-31	RSPCA LS	358	859	RM	Swab	OID		148
30481	Hedgehog	2020-11-05	2	Gorseinon	37	Glyn Rhosyn	SA4 6HX	SS 58739 98276	258739	198276	M	8	Fair	R	2021-04-13	MOP	318	998	BM	Swab	OIN	TRUE	160
30482	Hedgehog	2020-11-05	2	Bishopston	4	Northway Court	SA3 3JZ	SS 58342 89305	258342	189305	F	1.8	Poor	E	2020-11-05	MOP	249	249		Tail	OID, Flystrike, Cold	FALSE	1
30486	Hedgehog	2020-11-06	1	Porthcawl	7	Crossfield Avenue	CF36 3LA	SS 81029 77492	281029	177492	F	4	Poor	R	2021-04-15	RSPCA JF	162	601	YM	Swab		FALSE	161
30489	Hedgehog	2020-11-07	2	Bridgend		Happy Valley	CF32 0NG	SS 85065 77994	285065	177994	M	2	Poor	E	2020-11-07	MOP	200	200		Tail	OID, # Digits, MBD	FALSE	1
30490	Hedgehog	2020-11-07	2	Caswell	22	Caswell Road	SA3 4SD	SS 60369 87954	260369	187954	F	1.2	Fair	R	2021-04-03	MOP	276	733	BM	Swab	OID		148
30491	Hedgehog	2020-11-07	2	Penclawdd	18	Pen-Y-Lan	SA4 3LL	SS 54690 95511	254690	195511	F	2.2	Fair	R	2021-04-08	MOP	407	870	BM	Swab	Trapped in garden ornament.		153
30494	Hedgehog	2020-11-08	2	Morriston	66	Maes Y Gwernen Dr	SA6 6LR	SS 66096 99577	266096	199577	M	1.8	Poor	R	2021-02-25	RSPCA AH	255	966	YM	Swab	OID	TRUE	110
30495	Hedgehog	2020-11-08	2	Morriston	66	Maes Y Gwernen Dr	SA6 6LR	SS 66096 99577	266096	199577	M	1.8	Poor	R	2021-03-22	RSPCA AH	195	898	RH	Swab	OID		135
30496	Hedgehog	2020-11-08	1	Brackla	10	Fenwick Drive	CF31 2LD	SS 92189 80285	292189	180285	F	4	Poor	R	2021-04-30	MOP	162	737	WH	Swab	OID	TRUE	174
30497	Hedgehog	2020-11-08	2	Bishopston	133	Bishopston Rd	SA3 3EX	SS 58054 88491	258054	188491	F	1.8	Poor	D	2020-11-09	MOP	306	279		Tail	OID	FALSE	2
30498	Hedgehog	2020-11-08	1	Morriston	66	Maes Y Gwernen Dr	SA6 6LR	SS 66096 99577	266096	199577	F	2.22	Poor	E	2020-11-08	MOP	163	163		Tail	Netting	FALSE	1
30500	Hedgehog	2020-11-09	2	Ammanford	46	Blaenau Road	SA18 3YR	SN 61656 15152	261656	215152	M	2	Poor	E	2020-11-11	RSPCA AH + NC	322	326		Tail	OID, # Ankle	TRUE	3
30502	Hedgehog	2020-11-09	2	Llantwit Fadre	Ty Dderwen	Marlborough Close	CF38 2NS	ST 07817 84992	307817	184992	M	1.2	Poor	R	2021-03-03	RSPCA NC	299	1009	RM	Swab	OID	TRUE	115
30503	Hedgehog	2020-11-09	2	Brackla	10	Fenwick Drive	CF31 2LD	SS 92189 80285	292189	180285	F	1	Poor	D	2020-11-11	RSPCA NC	246	257		Tail	OID, Eye, MBD	TRUE	3
30516	Hedgehog	2020-11-14	2	Gorseinon	36	Penyrheol Road	SA4 4GA	SS 58390 99686	258390	199686	F	1.2	Poor	R	2021-05-10	MOP	207	882	RH	Swab	OID	TRUE	178
30517	Hedgehog	2020-11-14	2	Ystrad Pentre		Park	CF41 7QY	SS 99259 94595	299259	194595	F	1.2	Poor	D	2020-11-15	MOP	177	180		Tail	OID Found in park near post code.	TRUE	2
30518	Hedgehog	2020-11-14	2	Skewen	11	High Street	SA10 6NB	SS 72687 97261	272687	197261	F	8	Poor	D	2020-11-15	MOP	364	370		Tail	OIN	FALSE	2
30519	Hedgehog	2020-11-15	2	Port Talbot	11	Tymaen Crescent	SA12 9EA	SS 78792 92592	278792	192592	M	1.2	Poor	E	2020-11-21	MOP	232	219		Tail	OID, MBD	TRUE	7
30520	Hedgehog	2020-11-15	2	Port Talbot	11	Tymaen Crescent	SA12 9EA	SS 78792 92592	278792	192592	M	1.2	Fair	R	2021-01-12	MOP	305	945	RM	Swab		TRUE	59
30522	Hedgehog	2020-11-16	2	Morriston	66	Maes Y Gwernen Dr	SA6 6LR	SS 66096 99577	266096	199577	M	1.95	Fair	R	2021-01-12	RSPCA AH	289	842	BM	Swab	OID	TRUE	58
30526	Hedgehog	2020-11-18	2	Baglan		Baglan Park	SA12 8PH	SS 74873 92941	274873	192941	F	1.2	Fair	R	2021-04-08	MOP	286	1278	BM	Swab	OIN in Park		142
30530	Hedgehog	2020-11-18	2	Loughor		Park William	SA4 6TS	SS 56506 98011	256506	198011	M	1.8	Poor	R	2021-04-12	MOP	212	895	BM	Swab	OID	TRUE	146
30531	Hedgehog	2020-11-19	2	Murton		Play Area	SA3 3AR	SS 58600 89122	258600	189122	F	1.8	Poor	D	2020-11-21	MOP	294	279		Tail	OID, Cold. Found near the community centre and play area	FALSE	3
30532	Hedgehog	2020-11-19	2	Pontarddulais	54	Twyniago Road	SA4 8HX	SN 59961 03511	259961	203511	M	1.8	Poor	D	2020-11-21	MOP	294	298		Tail	OID	FALSE	3
30533	Hedgehog	2020-11-20	2	Portmead	14	Knelston Place	SA5 5LP	SS 63584 97149	263584	197149	F	1.8	Poor	D	2020-11-21	RSPCA AH	216	206		Tail	Cold, MBD	FALSE	2
30535	Hedgehog	2020-11-20	2	Gorseinon	36	Penyrheol Road	SA4 4GA	SS 58390 99686	258390	199686	F	1.2	Poor	R	2021-05-10	MOP	217	897	YH	Swab	OID	TRUE	172
30537	Hedgehog	2020-11-21	2	Gorseinon	36	Penyrheol Road	SA4 4GA	SS 58390 99686	258390	199686	F	1.2	Fair	R	2021-05-10	MOP	255	766	BH	Swab	OID	TRUE	171
30538	Hedgehog	2020-11-22	2	Penlan	29	Pensalem Road	SA5 7ED	SS 64916 96246	264916	196246	F	1	Poor	D	2020-11-23	MOP	360	344		Tail	OID (Liver Sample)	TRUE	2
30540	Hedgehog	2020-11-22	2	Cwmafan	26	Waun Wen	SA12 9TB	SS 78462 92553	278462	192553	F	1.2	Poor	D	2020-11-24	MOP	354	336		Tail	OID Crossing the road opposite house.	TRUE	3
30541	Hedgehog	2020-11-23	3	Morriston	5	Brodorian Drive	SA6 6LP	SS 66311 99473	266311	199473	F	5.1	Fair	E	2020-12-04	MOP	616	795		Tail	Trapped in garage. Abcess Legs	TRUE	12
30543	Hedgehog	2020-11-23	2	Gendros	719	Carmarthen Road	SA5 8JF	SS 63681 94936	263681	194936	M	1.2	Fair	R	2021-05-17	RSPCA NC	284	1094	RM	Swab	OIN	TRUE	176
30544	Hedgehog	2020-11-23	2	Porthcawl		Sanderlin Close	CF36 3TD	SS 80847 77617	280847	177617	F	1.2	Fair	R	2021-03-31	RSPCA NC	349	1067	WM	Swab	OID		129
30548	Hedgehog	2020-11-24	2	Cwmrhydyceirw		Glyncollen Crescent	SA6 6SB	SS 67262 99285	267262	199285	M	2	Fair	R	2020-02-25	RSPCA PM	358	1055	WH	Swab	Skirt Wound	TRUE	-272
30549	Hedgehog	2020-11-25	2	Llansamlet	Talycopa Prim School	Heol Hafdy	SA7 9RZ	SS 69698 97080	269698	197080	M	1.8	Poor	E	2020-11-26	MOP	239	222		Tail	OID, Cold	FALSE	2
30550	Hedgehog	2020-11-26	2	Mayals	5	Mulgrave Way	SA3 5DG	SS 61391 90114	261391	190114	F	1.2	Poor	R	2021-04-13	MOP	377	930	BM	Swab	OID	TRUE	139
30552	Hedgehog	2020-11-26	2	Litchard	12	Penylan	CF31 1QW	SS 90770 82043	290770	182043	F	1.2	Poor	D	2020-11-29	RSPCA RB	300	283		Tail	OID	TRUE	4
30554	Hedgehog	2020-11-27	2	Barry	32	Pantycelyn	CF62 4PS	ST 01588 67757	301588	167757	F	1.2	Poor	R	2021-04-25	RSPCA AH	256	878	YM	Swab	OID	TRUE	150
30555	Hedgehog	2020-11-27	3	Pontarddulais	6	Alltiago Road	SA4 8HU	SN 59605 03385	259605	203385	M	2.02	Poor	E	2020-11-27	MOP	468	468		Tail	Strimmer Wounds	FALSE	1
30558	Hedgehog	2020-11-28	2	Penllergaer	16	Brynhyfryd	SA4 9JJ	SN 62169 00260	262169	200260	M	1	Poor	E	2020-11-30	RSPCA PM	303	298		Tail		FALSE	3
30559	Hedgehog	2020-11-28	2	Winchwen	6	Blaen Cefn	SA1 7LF	SS 69028 96199	269028	196199	M	1.2	Poor	R	2021-02-26	MOP	388	1141	YH	Swab	OIN	TRUE	91
30562	Hedgehog	2020-11-29	3	Glynneath	mount view	Waungron	SA11 5AS	SN 88766 06985	288766	206985	M	1	Poor	E	2020-11-29	MOP	629	626		Tail	# Tib/Fib Old	FALSE	1
30563	Hedgehog	2020-11-29	3	Penygroes	4	Clos-Y-Cwm	SA14 7RG	SN 58756 12492	258756	212492	M	1.8	Poor	D	2020-11-29	MOP	297	297		Tail	OID, DOA	TRUE	1
30566	Hedgehog	2020-11-30	2	Gorseinon	24	Chestnut Avenue	SA4 4YP	SS 58250 99670	258250	199670	F	1.2	Fair	R	2021-05-17	VET	303	1030	RB	Swab	OID	TRUE	169
30572	Hedgehog	2020-12-01	2	Penclawdd		Nurses Corner	SA4 3XG	SS 54764 95646	254764	195646	F	1.2	Fair	R	2021-03-22	MOP	300	1055	YH	Swab	OID on road		112
30574	Hedgehog	2020-12-01	2	Gorseinon	37	Glyn Rhosyn	SA4 6HX	SS 58820 98298	258820	198298	F	2	Poor	E	2020-12-10	MOP	292	232		Tail	OID, # Jaw	TRUE	10
30577	Hedgehog	2020-12-02	2	Bishopston	93	Oldway	SA3 3DJ	SS 58425 89072	258425	189072	F	1.2	Poor	D	2020-12-04	MOP	326	283		Tail	OID, Cold	TRUE	3
30582	Hedgehog	2020-12-03	2	Gorseinon	19	Wellfield Close	SA4 6BD	SS 58617 98412	258617	198412	F	1.8	Fair	R	2021-05-17	MOP	356	975	WH	Swab	OIN	TRUE	166
30598	Hedgehog	2021-02-13	3	Waunarlwydd	81	Bryn Road	SA5 4RB	SS 60223 95332	260223	195332	F	1.8	Fair	R	2021-03-31	RSPCA HB	571	718	YH	Swab	OID Kept by finder for two months		47
30604	Hedgehog	2021-02-15	3	Pontardawe	109	Delfordd	SA8 3EN	SN 73699 02791	273699	202791	M	1.2	Fair	R	2021-03-25	MOP	478	721	YH	Swab	OID		39
30616	Hedgehog	2021-02-24	3	Llandysul	Bwthyn Deri	Pentre-cwrt	SA44 5DA	SN 39395 38694	239395	238694	M	1	Fair	R	2021-04-28	RSPCA EW	591	1048	RM	Swab	OID	TRUE	64
30643	Hedgehog	2021-03-15	3	Birchgrove	40	Golwg Y Coed	SA7 0HY	SS 69121 99239	269121	199239	M	2	Good	R	2021-03-20	PDSA	858	860	YH	Swab	OIN Suspect cut on tin of tuna		6
30648	Hedgehog	2021-03-19	3	Southgate		The Drive	SA3 2BU	SS 55054 87983	255054	187983	F	1.2	Poor	E	2021-03-22	MOP	299	318		Tail	OID on road		4
30649	Hedgehog	2021-03-20	3	Treboeth	9	Pineway	SA5 9BR	SS 65399 96925	265399	196925	F	3	Good	E	2021-03-20	MOP	555	555		Tail	Found on road opposite No9 # Skull		1
30656	Hedgehog	2021-03-21	3	Tonna	23	Cysgodfa	SA11 3JX	SS 77503 99229	277503	199229	M	1.1	Poor	D	2021-03-22	MOP	479	498		Tail	OID in garden hypothremic. Lung disease.		2
30671	Hedgehog	2021-03-30	3	Townhill		Clos Yr Eglwys	SA1 6RE	SS 63472 94798	263472	194798	M	2	Poor	E	2021-03-30	MOP	402	402		Tail	OID # snout		1
30678	Hedgehog	2021-04-03	3	Cefn Hengoed	18	Clos Llyswen	CF82 7TQ	ST 14465 97134	314465	197134	F	1	Poor	R	2021-05-02	RSPCA JC	341	817	RM	Swab	OID Eye	TRUE	30
30692	Hedgehog	2021-04-08	3	Morriston	119	Vicarage Road	SA6 6DR	SS 66566 98411	266566	198411	M	2.2	Good	E	2021-04-09	RSPCA LS	918	955		Tail	OID # hind leg		2
30698	Hedgehog	2021-04-10	3	Llanmorlais	Hazeldean	The Wern	SA4 3TG	SS 53186 94004	253186	194004	M	2	Good	E	2021-04-10	MOP	885	916		Tail	Spinal Trauma		1
30712	Hedgehog	2021-04-13	3	Gorslas	Hideaway	Church Road	SA14 7NF	SN 56846 14243	256846	214243	F	6	Poor	R	2021-04-28	MOP	685	857	BM	Swab	Plastic band around neck	TRUE	16
30719	Hedgehog	2021-04-14	3	Cockett		Pentyla Road	SA2 0YL	SS 63297 93802	263297	193802	F	6	Poor	E	2021-04-14	RSPCA	603	603		Tail	Bite Wounds missing hide leg		1
30722	Hedgehog	2021-04-15	3	Mumbles		Newton Road	SA3 4SW	SS 60940 88110	260940	188110	F	3	Good	R	2021-04-17	MOP	878	959	RM	Swab		FALSE	3
30747	Hedgehog	2021-04-18	3	Roose	54	The Wheate Close	CF62 3HH	ST 06289 66814	306289	166814	F	2	Poor	E	2021-04-18	MOP	316	316		Tail	OID Missing hind leg	FALSE	1
30751	Hedgehog	2021-04-18	3	Penllergaer	McDonalds	Car Park	SA4 9GT	SS 61990 99569	261990	199569	M	1.6	Poor	E	2021-04-25	MOP	666	666		Tail	OID Tumour ? Pancreas	YES	8
30752	Hedgehog	2021-04-18	3	Gorseinon	12	Heol Crwys	SA4 4GQ	SS 58600 99591	258600	199591	M	5.1	Poor	R	2021-05-17	GBH	387	870	GM	Swab	Garage	YES	30
30772	Hedgehog	2021-04-22	3	Swansea	Creature Sound	Bethesda Street	SA1 2EU	SS 65813 93897	265813	193897	M	1	Good	R	2021-05-09	RSPCA NC	1108	1168	BM	Swab	NAD Possibly unnecessarily picked up	YES	18
30789	Hedgehog	2021-04-25	3	Neath	10	Kenway Avenue	SA11 3TU	SS 75815 96552	275815	196552	F	5.1	Poor	R	2021-07-28	MOP	401	1358	BH	Swab	Trapped in trench, Nail infection.	YES	95
30801	Hedgehog	2021-04-26	3	Clase	Primary School	Rheidol Avenue	SA6 7JX	SS 65624 97965	265624	197965	M	2	Fair	R	2021-05-17	MOP	638	914	YM	Swab	OID Head trauma	YES	22
30804	Hedgehog	2021-04-27	3	Baglan	23	Dol Las	SA12 8UY	SS 75465 92735	275465	192735	M	1.95	Good	R	2021-07-29	MOP	1047	1443	BM	Swab	OIN Possibly unnecessarily picked up Acute ringworm	YES	94
30812	Hedgehog	2021-04-28	3	Clydach	CraigFelen School	Woodside Crescent	SA6 5DP	SN 68400 01519	268400	201519	F	7	Fair	E	2021-04-29	MOP	603	634		Tail	Query metaldehyde	FALSE	2
30813	Hedgehog	2021-04-28	3	Killay	15	St Aiden Drive	SA2 7AY	SS 59862 92768	259862	192768	M	5.1	Good	R	2021-05-17	RSPCA PM	994	1184	WH	Swab	OID Trapped in garden	YES	20
30840	Hedgehog	2021-05-04	3	Gowerton	4	Clos Bevan	SA4 3GY	SS 58265 96368	258265	196368	F	1.4	Poor	E	2021-05-04	MOP	533	533		Tail	OID Dental abcess/eye	FALSE	1
30842	Hedgehog	2021-05-04	3	Mumbles	Oystermouth Castle	Castle Avenue	SA3 4BA	SS 61383 88416	261383	188416	F	1	Poor	R	2021-05-25	MOP	460	925	YH	Swab	OID	YES	22
30848	Hedgehog	2021-05-05	3	Gendros	Community Centre	Gendros Avenue E	SA5 8DE	SS 63964 95366	263964	195366	F	1.4	Poor	E	2021-05-05	MOP	774	818		Tail	OID Middle of Road near Community Centre. ? Mass/Dental abcess	FALSE	1
30854	Hedgehog	2021-05-06	3	Sketty	Runnymede Flats	Parc Wern Road	SA2 0SF	SS 63091 93162	263091	193162	F	2	Good	E	2021-05-06	MOP	646	646		Tail	OID on Pavement # mandible	FALSE	1
30870	Hedgehog	2021-05-09	3	Sketty	106	Derwyn Fawr Road	SA2 8DP	SS 61925 91866	261925	191866	F	1	Poor	R	2021-05-26	MOP	536	877	RH	Swab	OID in garden	TRUE	18
30871	Hedgehog	2021-05-09	3	Bishopston		Northway	SA3 3JN	SS 58573 89378	258573	189378	M	3	Good	D	2021-05-09	GBH	665	665		Tail	RTC on road freshly dead	FALSE	1
30875	Hedgehog	2021-05-10	3	Three Crosses	Cilonnen Fach Farm	Cilonnen Road	SA4 3UR	SS 55303 93751	255303	193751	F	2.23	Good	R	2021-06-12	MOP	811	1376	GM	Swab	Caught in bird trap puncture wound infected	FALSE	34
30877	Hedgehog	2021-05-10	3	Knelston	1	Knelston Cottages	SA3 1AR	SS 46870 88984	246870	188984	M	1.2	Poor	R	2021-06-07	MOP	492	948	BM	Swab		TRUE	29
30890	Hedgehog	2021-05-12	3	Cwmrhydyceirw	2	Heol y Deri	SA6 6JH	SS 66818 99181	266818	199181	M	2	Good	E	2021-05-12	RSPCA PM	769	796	WH	Tail	Is 30548 Swab. # skull suspect RTC	FALSE	1
30914	Hedgehog	2021-05-17	3	Mumbles	Underhill Park	Newton Road	SA3 4SW	SS 60803 87924	260803	187924	M	1.2	Poor	E	2021-05-20	RSPCA RB	653	657		Tail	OID Hypothermic	YES	4
30915	Hedgehog	2021-05-17	3	Gowerton	4	Ffordd Beck	SA4 3GE	SS 58782 96687	258782	196687	M	1	Fair	R	2021-05-24	RSPCA RB	889	901	RH	Swab	OID	YES	8
30916	Hedgehog	2021-05-17	3	Bridgend	22	Songthrush Road	CF31 5FN	SS 88147 79431	288147	179431	M	1	Good	R	2021-06-11	RSPCA RB	764	1166	RM	Swab	OID	YES	26
30922	Hedgehog	2021-05-18	3	Newport				ST38NW			F	2	Fair	E	2021-05-18	RSPCA JC	803	794		Tail	# skull From Newport No exact capture site	FALSE	1
30927	Hedgehog	2021-05-18	3	West Cross	37	Ilston Way	SA3 5LG	SS 61392 89491	261392	189491	F	1	Good	R	2021-05-24	MOP	778	885	YM	Swab	OID	YES	7
30929	Hedgehog	2021-05-18	3	Glais		Ynys y Mond Road	SA7 9JA	SN 70609 01166	270609	201166	M	2	Poor	E	2021-05-18	MOP	446	446		Tail	OID Missing hind leg infected	FALSE	1
30951	Hedgehog	2021-05-23	3	Murton	Alanna	Manselfield Road	SA3 3AG	SS 59330 88606	259330	188606	M	1.4	Poor	E	2021-05-24	MOP	600	602		Tail	OID Dental abcess/infected turbinates	FALSE	2
30954	Hedgehog	2021-05-24	3	Gorseinon	78	Heol Gwenallt	SA4 4JN	SS 58524 99676	258524	199676	F	1	Good	R	2021-05-26	MOP	983	1013	WH	Swab	OIN	TRUE	3
30959	Hedgehog	2021-05-25	3	Treboeth	744	Langyfelach Raod	SA5 9EH	SS 65254 96736	265254	196736	F	1.4	Poor	E	2021-06-04	MOP	630	655		Tail	OID Dental	TRUE	11
30982	Hedgehog	2021-05-28	3	Crofty	6	Pencaerfenni Park	SA4 3SE	SS 52709 95202	252709	195202	M	1.4	Poor	D	2021-05-29	MOP	762	766		Tail	OID Lung Disease	FALSE	2
30988	Hedgehog	2021-05-29	3	Llanelli	1	Ropewalk Road	SA15 2AG	SS 51432 99198	251432	199198	F	2	Fair	E	2021-05-29	RSPCA EW	692	692		Tail	OID Myiasis	FALSE	1
31008	Hedgehog	2021-06-02	3	Llanelli	34	Heol Y Gigfran	SA14 7GA	SN 55276 13712	255276	213712	M	2	Poor	E	2021-06-02	RSPCA HB	477	477		Tail	OID Missing hind leg. Head trauma lung disease.	FALSE	1
31015	Hedgehog	2021-06-02	3	Roose		Fonman Park Road	CF62 3BF	ST 05055 66937	305055	166937	M	2	Poor	E	2021-06-03	RSPCA Vol	656	645		Tail	OID Neurological signs	FALSE	2
31060	Hedgehog	2021-06-06	3	Bonymaen	18	Dartford Place	SA1 7BS	SS 67339 94939	267339	194939	F	5.1	Poor	R	2021-06-21	RSPCA AH	660	1004	RH	Swab	Trapped between fence and wall	TRUE	16
31106	Hedgehog	2021-06-21	1	Waunarlwydd	25A	Brithwen Road	SA5 4QS	SS 59908 95475	259908	195475	F	4.1	Fair	R	2021-08-30	MOP	82	797	BH	Swab	Finder disturbed nest in shed	FALSE	71
31107	Hedgehog	2021-06-21	1	Waunarlwydd	25A	Brithwen Road	SA5 4QS	SS 59908 95475	259908	195475	F	4.1	Fair	R	2021-08-30	MOP	85	881	RH	Swab	Finder disturbed nest in shed	FALSE	71
31148	Hedgehog	2021-06-27	1	Fforestfach	12	Gelli Deg	SA5 4PB	SS 62112 96790	262112	196790	M	4	Poor	R	2021-08-30	MOP	117	796	RM	Swab	OID	TRUE	65
31149	Hedgehog	2021-06-27	3	Gorseinon		Elm Grove	SA4 4YG	SS 58292 99410	258292	199410	M	1	Poor	E	2021-06-29	MOP	632	618		Tail	OID	TRUE	3
31152	Hedgehog	2021-06-27	1	Cwmbwrla	128	Middle Road	SA5 8HE	SS 64596 94922	264596	194922	M	4.1	Poor	D	2021-06-27	MOP	77	77		Tail	DOA	FALSE	1
31153	Hedgehog	2021-06-27	1	Cwmbwrla	128	Middle Road	SA5 8HE	SS 64596 94922	264596	194922	M	4.1	Poor	E	2021-06-27	MOP	76	76		Tail	Hypothermic Myiasis Ears and Eyes, moribund	FALSE	1
31164	Hedgehog	2021-06-28	3	Mayals	29	Muirfield Drive	SA3 5HS	SS 60487 90203	260487	190203	F	5.1	Fair	D	2021-06-28	MOP	850	850		Tail	Lanscaper dug fence post holes and left them over weekend. Pregnant, miscarried, moribund on admission.	FALSE	1
31168	Hedgehog	2021-06-29	3	Morriston	13	Trewyddfa Terrace	SA6 8PB	SS 66094 96645	266094	196645	F	4.1	Good	R	2021-07-28	MOP	796	928	RH	Swab	Machine digger dug nest up in garden.	FALSE	30
31175	Hedgehog	2021-06-30	3	Oxwich	2	Norton Farm	SA3 1LT	SS 49105 86712	249105	186712	F	2	Good	D	2021-06-30	MOP	980	964		Tail	OID Miscarriage - Trauma	FALSE	1
31177	Hedgehog	2021-06-30	3	Morriston	58	Heol Fedw	SA6 6JN	SS 66982 99220	266982	199220	M	2	Poor	E	2021-06-30	MOP	353	353		Tail	OID Crossing the road opposite house. Myiasis wound on shouldert. Lung pathology observed.	FALSE	1
31189	Hedgehog	2021-07-01	3	Birchgrove	14	Clos Nant Bran	SA7 9JY	SS 70345 98602	270345	198602	F	2	Fair	E	2021-07-01	MOP	462	462		Tail	OID. # Tibia/Fibula. Abcess. Myiasis.	FALSE	1
31198	Hedgehog	2021-07-01	1	Trimsaran			SA17 4BE	SN4504	245000	204000	F	4	Fair	R	2021-08-13	RSPCA LS	120	833	RM	Swab	No History (from vets)	FALSE	44
31214	Hedgehog	2021-07-03	2	Gowerton	57	Brynymor Road	SA4 3EY	SS 58430 96444	258430	196444	M	1.8	Fair	R	2021-08-30	MOP	258	1030	WH	Swab	OID.	TRUE	59
31231	Hedgehog	2021-07-05	3	Clydach		Coneston Hall	SA6 5HG	SN 68965 02509	268965	202509	F	6	Fair	R	2021-07-05	MOP	855	855	BM	Swab	Picked up by dog previous night.	FALSE	1
31269	Hedgehog	2021-07-08	1	Fforestfach	12	Gelli Deg	SA5 4PB	SS 62097 96786	262097	196786	M	4.1	Good	R	2021-08-30	MOP	290	897	BM	Swab	Nest disturbed	FALSE	54
31278	Hedgehog	2021-07-09	3	Whitland		Dyfryn Taf School	SA34 0BD	SN 19816 16934	219816	216934	M	1.2	Fair	R	2021-08-06	RSPCA EW	650	834	RH	Swab	OID. Damaged toe Left fore.	TRUE	29
31282	Hedgehog	2021-07-10	3	Porthcawl	1	The Firs	CF36 5AX	SS 84066 77352	284066	177352	F	2	Poor	E	2021-07-22	MOP	527	739		Tail	OID. Missing left eye. Blind right eye.	TRUE	13
31290	Hedgehog	2021-07-11	3	Swansea	84	High Street	SA1 1LW	SS 65681 93741	265681	193741	F	2	Fair	E	2021-07-11	MOP	732	732		Tail	OID # skull	FALSE	1
31295	Hedgehog	2021-07-12	3	Winch Wen		Bonymaen House	SA1 7DY	SS 68172 96099	268172	196099	M	2	Good	E	2021-07-12	MOP	933	933		Tail	OID Perforated eye, fluid in chest cavity.	FALSE	1
31316	Hedgehog	2021-07-15	3	Ystradgynlais	1	Neath Road	SA9 1PR	SN 78948 08952	278948	208952	F	2.2	Good	E	2021-07-29	RSPCA PM	979	1133		Tail	Rat trap, # foot infected. Two dead babies tails on this number.	FALSE	15
31317	Hedgehog	2021-07-15	3	Townhill	24	Gwynedd Gardens	SA1 6LQ	SS 64027 93985	264027	193985	M	5	Poor	E	2021-07-15	MOP	731	731		Tail	Trapped in drain. Nectrotic tongue.	FALSE	1
31334	Hedgehog	2021-07-17	3	Pontneddfechan	15	Vale View	SA11 5UN	SN 90076 07892	290076	207892	M	2	Fair	E	2021-08-12	MOP	822	1004		Tail	Tracheal injury.	TRUE	27
31345	Hedgehog	2021-07-18	3	Uplands	67	Sketty Road	SA2 0EN	SS 63526 92803	263526	192803	F	5.1	Good	R	2021-08-09	MOP	612	917	RM	Swab	Trapped in garden down steps.	FALSE	23
31374	Hedgehog	2021-07-21	1	Gowerton		Cefn Gorwydd Farm	SA4 3DW	SS 59323 95600	259323	195600	F	4	Poor	E	2021-07-21	MOP	117	131		Tail	Hypothermic, blood in faeces +++	TRUE	1
31400	Hedgehog	2021-07-23	3	Tycoch	17	Rustic Close	SA2 9LZ	SS 61711 93771	261711	193771	M	8	Good	R	2021-07-28	RSPCA PM	1017	1054	BH	Swab	Found under debris in garden.	FALSE	6
31405	Hedgehog	2021-07-23	1	Gorseinon		Heol Ifion	SA4 4PH	SS 59359 98915	259359	198915	M	4	Poor	R	2021-08-30	MOP	198	810	RB	Swab	OID	FALSE	39
31412	Hedgehog	2021-07-24	3	Morriston	6	Park Road	SA6 8HY	SS 66662 96971	266662	196971	F	1	Good	R	2021-07-24	MOP	1128	1128	PH	Swab	Lactating female.	FALSE	1
31422	Hedgehog	2021-07-25	1	Pontypridd		Chandlers Reach	CF38 2NJ	ST073844	307300	184400	M	1	Poor	E	2021-07-27	MOP	161	157		Tail	OID. Myiasis. Deep wound on back.	FALSE	3
31438	Hedgehog	2021-07-26	1	Llanelli	Sophisticats Cattery	Trimsaran Road	SA15 4RL	SN 46670 03885	246670	203885	M	1	Poor	D	2021-07-27	RSPCA HB	148	147		Tail	OID. Hypothermic Dehydrated.	FALSE	2
31442	Hedgehog	2021-07-27	3	Burry Port	Pembrey (St. Illtyd) Church	Gwscwm Rd	SA16 0TR	SN 42874 01233	242874	201233	F	1.6	Fair	E	2021-07-29	RSPCA NC	736	738		Tail	OIN on road. Mammary tumor	FALSE	3
31464	Hedgehog	2021-07-31	2	Norton		Riverdale Road	SA3 5PU	SS 60917 88884	260917	188884	F	2	Poor	E	2021-07-31	MOP	400	400		Tail	OID. Found on pavement. # Tibia and Fibula Left.	FALSE	1
31469	Hedgehog	2021-08-01	3	Morriston	58	Heol Fedw	SA6 6JN	SS 67005 99235	267005	199235	M	1	Good	D	2021-08-01	MOP	757	757		Tail	DOA. OID. Finder brought body in.	FALSE	1
31471	Hedgehog	2021-08-01	2	Killay	28	Tennyson Way	SA2 7DQ	SS 60706 93732	260706	193732	M	2	Fair	E	2021-08-01	MOP	301	301		Tail	OID. # Skull	FALSE	1
31476	Hedgehog	2021-08-02	1	Port Tennant	24	David Williams Terrace	SA1 8NN	SS 67983 93500	267983	193500	M	4	Poor	E	2021-08-02	MOP	49	52		Tail	OID. Hypothermic Dehydrated.	FALSE	1
31493	Hedgehog	2021-08-04	2	Gorseinon	20	Moorland Green	SA4 4QF	SS591979	259100	197900	F	2	Fair	E	2021-08-05	RSPCA AH	318	323		Tail	Old # tibia	FALSE	2
31500	Hedgehog	2021-08-05	2	Bishopston	99	Bishopston Rd	SA3 3EW	SS 58025 88734	258025	188734	F	6	Fair	E	2021-08-05	MOP	362	362		Tail	Degloving wounds	FALSE	1
31504	Hedgehog	2021-08-06	1	Port Talbot	5	Vivian Park Drive	SA12 6RT	SS 75127 90032	275127	190032	M	4	Poor	E	2021-08-10	RSPCA AH	93	112		Tail	OID. Hypothermic Dehydrated.	FALSE	5
31514	Hedgehog	2021-08-08	1	Fforestfach	20	Heol Iscoed	SA5 4NG	SS 62090 96654	262090	196654	M	2	Poor	E	2021-08-08	MOP	126	126		Tail	OID. Myiasis.	FALSE	1
31515	Hedgehog	2021-08-08	3	Bishopston	99	Bishopston Rd	SA3 3EW	SS 58025 88734	258025	188734	F	1.1	Poor	E	2021-08-08	MOP	533	533		Tail	OID. Abdominal breathing.	FALSE	1
31529	Hedgehog	2021-08-10	1	Ilston	The Old Rectory		SA2 7LD	SS 55598 90331	255598	190331	F	4	Poor	D	2021-08-16	MOP	126	122		Tail	OID. Myiasis	FALSE	7
31538	Hedgehog	2021-08-11	1	Morriston		Arran Street	SA6 7DB	SS 66779 97374	266779	197374	F	4	Poor	E	2021-08-16	Vet	117	116		Tail	OID on road. Not thriving. MBD.	FALSE	6
31544	Hedgehog	2021-08-12	2	Fforestfach	4	Europa Way	SA5 4AJ	SS 62243 95926	262243	195926	M	2.02	Fair	E	2021-08-12	MOP	329	329		Tail	OID. Strimmer wound across head.	FALSE	1
31545	Hedgehog	2021-08-12	2	Penclawdd	Llotrog House		SA4 3JX	SS 54136 95409	254136	195409	F	6	Fair	D	2021-08-12	MOP	334	334		Tail	DOA. Deep wound. Dog bite.	FALSE	1
31551	Hedgehog	2021-08-14	2	Llanmorlais		Station Road	SA4 3TW	SS 53166 94593	253166	194593	F	2	Poor	E	2021-08-15	MOP	266	267		Tail	OID. Head trauma.	FALSE	2
31559	Hedgehog	2021-08-14	3	Perriswood	Robins Nest		SA3 2HN	SS 50272 88740	250272	188740	F	1.6	Poor	E	2021-08-21	MOP	541	495		Tail	OID. Tumour stomach. Lung disease.	TRUE	8
31561	Hedgehog	2021-08-15	3	Pennard	63	Pennard Drive	SA3 2DN	SS 55529 88833	255529	188833	F	3	Good	D	2021-08-15	GBH	913	913		Tail	DOA. Found on road near driveway	FALSE	1
31566	Hedgehog	2021-08-16	2	Newton	39	Highpool Lane	SA3 4TX	SS 60226 88376	260226	188376	F	2	Fair	E	2021-08-19	MOP	282	280		Tail	OID. Found on road oustside house. # Maxilla.	FALSE	4
31570	Hedgehog	2021-08-17	3	Brackla	10	Fenwick Drive	CF31 2LD	SS 92189 80285	292189	180285	M	2	Poor	E	2021-08-17	RSPCA EW	495	495		Tail	OID. Open infected # radiocarpal joint (wrist)	FALSE	1
31572	Hedgehog	2021-08-17	3	Bridgend		Banc-Yr-Allt	CF31 4RH	SS 88598 80518	288598	180518	M	3	Fair	E	2021-08-17	RSPCA EW	423	423		Tail	RSPCA Euthanased. Perforated right eye, infected.	FALSE	1
31573	Hedgehog	2021-08-17	3	Cockett	29	Church Gardens	SA2 0FE	SS 63220 94752	263220	194752	M	3	Good	E	2021-08-17	MOP	769	769		Tail	OID. Dental abcess.	FALSE	1
31583	Hedgehog	2021-08-20	3	Maesteg	36	Blaencaerau Estate	CF34 0RR	SS 86201 94714	286201	194714	F	3	Good	E	2021-08-20	RSPCA EW	919	919		Tail	OID on road. # skull, myiasis. RSPCA euthanased.	FALSE	1
31589	Hedgehog	2021-08-20	3	Baglan	10	Village Gardens	SA12 7LW	SS 74440 91610	274440	191610	F	4.1	Good	D	2021-08-27	RSPCA LS	970	1238		Tail	Council clearing garden disturbed nest. Found dead, fluid filling chest and body cavity.	FALSE	8
31602	Hedgehog	2021-08-23	2	Porthcawl	106	Victoria Avenue	CF36 3HA	SS 81316 77002	281316	177002	M	2	Poor	D	2021-08-24	MOP	252	239		Tail	OIN. Wobbly. Head Trauma. Blood base of brain on PME.	FALSE	2
31610	Hedgehog	2021-08-24	2	Penclawdd		Pen-Y-Lan	SA4 3LL	SS 54669 95487	254669	195487	F	2	Fair	E	2021-08-24	MOP	273	273		Tail	OID. # skull and Maxilla.	FALSE	1
31620	Hedgehog	2021-08-26	2	Morriston	33	Bryn Parc	SA6 8NB	SS 66638 97196	266638	197196	M	2	Good	E	2021-08-26	MOP	444	444		Tail	Missing left hind leg.	FALSE	1
31621	Hedgehog	2021-08-26	2	Neath	27	Primrose Road	SA11 2AR	SS 74880 95850	274880	195850	M	1.2	Poor	D	2021-08-28	MOP	227	224		Tail	OID. Giardia	TRUE	3
31644	Hedgehog	2021-08-29	2	Briton ferry	11	Cwrt Sart	SA11 2ST	SS 74278 95383	274278	195383	F	2	Fair	E	2021-08-29	RSPCA AH	347	347		Tail	OID. Right hind leg missing. Left swollen.	FALSE	1
31650	Hedgehog	2021-08-30	3	Langland	38	Cambridge Road	SA3 4PQ	SS 61510 87556	261510	187556	F	2	Poor	E	2021-09-01	MOP	690	656		Tail	OID. Myiasis.	FALSE	3
31352	Hedgehog	2021-08-31	2	Briton ferry	90	Giants Grave Road	SA11 2LN	SS 73633 94883	273633	194883	M	6	Fair	E	2021-08-31	MOP	422	422		Tail	Dog bite ruptured intestine.	FALSE	1
31661	Hedgehog	2021-09-02	2	Plasmarl		Footpath	SA1 2JA	SS 66467 95316	266467	195316	M	2.24	Fair	E	2021-09-03	RSPCA LS	519	493		Tail	OID. # Skull. Plastic ligature.	FALSE	2
31667	Hedgehog	2021-09-03	3	Llansamlet	50	Frederick Place	SA7 9SX	SS 69853 97235	269853	197235	F	2	Fair	E	2021-09-03	MOP	789	789		Tail	# Femur # Hip	FALSE	1
31673	Hedgehog	2021-09-05	3	Llethryd			SA2 7LH	SS 53131 91403	253131	191403	M	3	Good	E	2021-09-05	MOP	1029	1029		Tail	RTC. Punctured lung.	FALSE	1
31685	Hedgehog	2021-09-08	2	Craig Cefyn Parc				SN 6702	267000	202000	F	2	Poor	D	2021-09-09	MOP	245	275		Tail	OID on drive. Suspect rodenticide poisoning.	FALSE	2

## Sheet: DNA Sample Locations
GBH No	Species	Admitted on	Age	Capsite	Number/Name	Street/Road	Post Code	Grid Ref	X	Y	Sex	Casualty Code	Condition on admission	Result	Discharged on	Via	Wt 1	Wt 2	ID	Sample Type	Comment	Lab	Days
28705	Hedgehog	2019-10-11	2	Morriston	86	Vicarage Rd	SA6 6DJ	SS 66594 98299	266594	198299	M	1.95	Poor	R	2020-03-20	MOP	226	989	WM	Swab	OID Ringworm	TRUE	162
28726	Hedgehog	2019-10-17	2	Caerau		George St	CF34 0UU	SS 85721 94561	285721	194561	M	1.95	Fair	R	2020-03-26	RSPCA NC	422	933	BM	Swab	OID	TRUE	162
28740	Hedgehog	2019-10-22	2	Llanelli	15	Bryn Isaf	SA14 9EX	SN 53824 00041	253824	200041	M	1.2	Poor	R	2020-04-03	MOP	308	961	BM	Swab	OID	TRUE	165
28786	Hedgehog	2019-11-04	2	Bridgend	24	Cefn Coed	CF31 4PH	SS 89824 80402	289824	180402	F	1.8	Poor	R	2020-04-09	RSPCA HB	207	707	YM	Swab	OID	TRUE	158
28794	Hedgehog	2019-11-06	2	Bridgend		Heol Gadlys	CF31 1PD	SS 91025 81337	291025	181337	F	4.0	Poor	R	2020-04-07	RSPCA NW	169	669	YM	Swab		TRUE	154
28795	Hedgehog	2019-11-06	2	Bridgend		Heol Gadlys	CF31 1PD	SS 91025 81337	291025	181337	F	4.0	Poor	R	2020-04-07	RSPCA NW	187	648	RM	Swab		TRUE	154
28799	Hedgehog	2019-11-07	2	Barry		Calcot Rd	CF62 8HL	ST 10842 68947	310842	168947	F	1.2	Poor	R	2020-04-07	RSPCA LS	291	839	RM	Swab	OID	TRUE	153
28807	Hedgehog	2019-11-10	2	Llanelli	159	Pentre Nicklaus	SA15 2DF	SS 50695 98007	250695	198007	F	1.2	Poor	R	2020-04-13	MOP	223	806	BM	Swab	OID	TRUE	156
28812	Hedgehog	2019-11-11	2	Gowerton	33	Church St	SA4 3EA	SS 58922 96387	258922	196387	M	1.8	Poor	R	2020-03-31	MOP	251	824	RM	Swab	OID	TRUE	142
28825	Hedgehog	2019-11-14	2	Barry	8	Pontypridd Rd	CF62 7LR	ST 10358 67971	310358	167971	F	1.2	Poor	R	2020-04-07	RSPCA PM	211	1011	BM	Swab	OID	TRUE	146
28835	Hedgehog	2019-11-18	2	Llanelli		Corporation Ave	SA15 3NP	SN 51436 01398	251436	201398	M	1.2	Fair	R	2020-04-03	MOP	454	941	WM	Swab	OID	TRUE	138
28840	Hedgehog	2019-11-20	2	Llanelli		Danybanc cycle path	SA15 4NS	SN 51270 01816	251270	201816	F	1.2	Poor	R	2020-04-13	RSPCA EW NW	367	914	RM	Swab	OID	TRUE	146
28841	Hedgehog	2019-11-20	2	Hendy	2	Bryngwili Rd	SA4 0XT	SN 57887 03300	257887	203300	F	1.2	Poor	R	2020-04-03	MOP	351	914	BM	Swab	OID	TRUE	136
28856	Hedgehog	2019-11-27	2	Carmarthen	APHA	Job's Well Rd	SA31 3EZ	SN 39767 19818	239767	219818	F	1.2	Poor	R	2020-04-03	MOP	458	990	YM	Swab	OID	TRUE	129
28860	Hedgehog	2019-11-29	2	Bridgend	4	Heolganol	CF32 9PF	SS 90176 83580	290176	183580	M	8.2	Fair	R	2020-04-07	MOP	335	1214	RM	Swab	OIN	TRUE	131
28875	Hedgehog	2019-12-08	2	Port Talbot	24	Handel Avenue	SA12 7SY	SS 73847 91449	273847	191449	F	1.2	Fair	R	2020-04-19	MOP	429	1217	BM	Swab	OID	TRUE	134
28881	Hedgehog	2019-12-10	2	Pencoed	58	Penprysg Rd	CF35 6RH	SS 96280 82090	296280	182090	M	1.2	Poor	R	2020-03-30	RSPCA NW	242	716	WM	Swab		TRUE	112
28885	Hedgehog	2019-12-13	2	Merthyr Tydfil	18	Penybryn	CF47 9AJ	SO 05489 07803	305489	207803	F	1.2	Poor	R	2020-03-30	RSPCA NC	345	1211	BM	Swab	OID Neck wound	TRUE	109
28886	Hedgehog	2019-12-14	2	Llanelli	Ysgol Gymraeg Ffwrnes	Denham Avenue	SA15 4DB	SN 49587 01251	249587	201251	M	1.2	Poor	R	2020-04-13	RSPCA EW	439	1388	RM	Swab	OID	TRUE	122
28891	Hedgehog	2019-12-17	2	Rhoose	70	Celtic way	CF62 3FT	ST 05512 66583	305512	166583	M	1.2	Fair	R	2020-04-19	RSPCA NW	350	1422	RM	Swab	OID	TRUE	125
28892	Hedgehog	2019-12-17	2	Tonteg			CF38 1RJ	ST 08877 86364	308877	186364	F	1.2	Poor	R	2020-03-25	RSPCA NW	347	1163	BM	Swab	OID	TRUE	100
28894	Hedgehog	2019-12-17	2	Tonteg			CF38 1RJ	ST 08877 86364	308877	186364	M	1.2	Poor	R	2020-03-25	RSPCA NW	340	1102	BM	Swab	OID	TRUE	100
28896	Hedgehog	2019-12-20	2	Southgate	5	Easterfield Drive	SA3 2DB	SS 55376 87569	255376	187569	F	1.2	Poor	R	2020-04-15	MOP	332	1152	WM	Swab	OID	TRUE	118
28905	Hedgehog	2019-12-27	2	Bishopston	67	Eastlands Park	SA3 3DG	SS 58377 89030	258377	189030	M	1.2	Poor	R	2020-03-21	MOP	385	1098	RM	Swab	OID	TRUE	86
28909	Hedgehog	2020-01-01	2	Ferryside	18	Glan Tywi	SA17 5TG	SN 37147 10733	237147	210733	F	1.2	Poor	R	2020-04-03	RSPCA HB PM	363	1329	WM	Swab	OIN	TRUE	94
28916	Hedgehog	2020-01-06	2	Porthcawl	106	Victoria Avenue	CF36 3HA	SS 81316 77002	281316	177002	F	1.2	Fair	R	2020-04-16	MOP	573	983	BM	Swab	OID	TRUE	102
28921	Hedgehog	2020-01-09	2	Bishopston	133	Bishopston Rd	SA3 3EX	SS 58055 88490	258055	188490	M	2	Poor	R	2020-03-26	MOP	323	1172	WM	Swab	OID feet wounds	TRUE	78
28937	Hedgehog	2020-01-16	2	Neath		Cae Rhys Ddu	SA11 1JA	SS 75984 96112	275984	196112	M	2	Poor	E	2020-02-13	RSPCA NW	298	579		Tail	OIN, # Tibia	TRUE	29
28938	Hedgehog	2020-01-17	2	Cowbridge	Rivendell	Salmons Wood	CF71 7SB	SS 97621 77595	297621	177595	M	1.2	Fair	R	2020-04-19	RSPCA EW	665	860	BM	Swab		TRUE	94
28939	Hedgehog	2020-01-17	2	Cowbridge	Rivendell	Salmons Wood	CF71 7SB	SS 97621 77595	297621	177595	M	1.2	Good	R	2020-04-07	RSPCA EW	601	977	RM	Swab	OID	TRUE	82
28940	Hedgehog	2020-01-17	2	Cowbridge	Rivendell	Salmons Wood	CF71 7SB	SS 97621 77595	297621	177595	F	1.2	Fair	R	2020-04-19	RSPCA EW	543	616	WM	Swab		TRUE	94
28951	Hedgehog	2020-01-25	3	Bridgend	Brynteg Farm	Litchard Hill	CF35 6HB	SS 91083 82150	291083	182150	F	2	Poor	R	2020-03-30	RSPCA NC	761	1349	RM	Swab	OID wounds	TRUE	66
28980	Hedgehog	2020-02-17	3	Killay		Goetre Fach Rd	SA2 7SQ	SS 60184 93221	260184	193221	F	1	Poor	D	2020-02-20	MOP	738	686		Tail	OID Dental	TRUE	4
28984	Hedgehog	2020-02-21	3	Gowerton		Park Rd	SA4 3EP	SS 59079 95903	259079	195903	F	2	Poor	E	2020-02-21	MOP	586	586		Tail	Posterior degloving. Found roadside	FALSE	1
28990	Hedgehog	2020-02-25	3	Porthcawl		In woodland Newton	CF36 5AU	SS 84180 77462	284180	177462	F	2	Fair	E	2020-02-29	MOP	799	859		Tail	# skull	FALSE	5
28995	Hedgehog	2020-03-02	3	Gowerton	110A	Gorwydd Road	SA4 3AW	SS 59573 95821	259573	195821	M	1	Poor	E	2020-03-04	RSPCA NW	454	581		Tail	OID	FALSE	3
28997	Hedgehog	2020-03-05	3	Penmaen		ParcLe Breos	SA3 2HA	SS 52848 89444	252848	189444	M	2	Fair	O	2020-03-05	GBH	731	731		Tail	DOA # Skull	FALSE	1
29012	Hedgehog	2020-03-19	3	Gowerton	36	Woodlands Tce	SA4 3DP	SS 59354 95951	259354	195951	M	1	Poor	E	2020-03-21	MOP	698	598		Tail + Ear	OID	TRUE	3
29022	Hedgehog	2020-03-26	3	West Cross	8	Fulmar Close	SA3 5RD	SS 60285 89045	260285	189045	F	2	Poor	E	2020-03-26	MOP	616	616		Tail	OID, # Foot	FALSE	1
29025	Hedgehog	2020-03-28	3	Skewen	87	Dynevor Road	SA10 6TU	SS 72917 97678	272917	197678	M	2	Poor	E	2020-03-30	MOP	750	740		Tail	# Skull	FALSE	3
29027	Hedgehog	2020-03-30	3	Sandy Lane	Seagem	Sandy Lane	SA3 2EW	SS 54590 89020	254590	189020	F	5.1	Fair	D	2020-03-30	GBH	623	623		Tail	DOA, Hole in garden	FALSE	1
29036	Hedgehog	2020-04-05	3	Swansea		Geiriol Road	SA1 6QR	SS 63640 94238	263640	194238	M	1	Poor	D	2020-04-05	RSPCA LS	372	372		Tail	OID, DOA, Thin +++	FALSE	1
29044	Hedgehog	2020-04-11	3	Gowerton	75	Cecil Road	SA4 3DN	SS 59306 95990	259306	195990	M	1.2	Poor	D	2020-04-12	MOP	370	359		Tail	OID	TRUE	2
29053	Hedgehog	2020-04-14	3	Llansamlet		In Field	SA7 9SU	SS 69740 96720	269740	196720	M	2	Poor	E	2020-04-14	MOP	587	587		Tail	OID, # Jaw	FALSE	1
29060	Hedgehog	2020-04-16	3	Gorseinon	18	Megan Close	SA4 4PS	SS 59475 98999	259475	198999	M	1.2	Poor	D	2020-04-16	Vet	393	393		Tail	OID, Lungs	TRUE	1
29074	Hedgehog	2020-04-22	3	Morriston	8	Bryneithin Tce	SA6 7AD	SS 66777 98166	266777	198166	M	2	Fair	E	2020-04-26	MOP	795	758		Tail	# Skull	FALSE	5
29083	Hedgehog	2020-04-25	3	Coity	4	Llys Tynewydd	CF35 6BY	SS 92371 81322	292371	181322	F	1.4	Fair	E	2020-04-25	RSPCA NW	765	765		Tail	# Skull / Abcess	FALSE	1
29088	Hedgehog	2020-04-26	3	Ammanford	8	Tycroes Road	SA18 3QF	SN 60798 10785	260798	210785	M	1	Poor	D	2020-04-26	MOP	419	419		Tail	OID, Fitted	FALSE	1
29126	Hedgehog	2020-05-02	3	Port Talbot	17	Brynglas Ave	SA12 9LE	SS 77527 92329	277527	192329	F	2	Fair	E	2020-05-04	MOP	719	653		Tail	OID, # Skull	TRUE	3
29151	Hedgehog	2020-05-06	3	Morriston		Trewyddfa Rd Junction	SA6 8PE	SS 66354 97085	266354	197085	M	3.0	Fair	E	2020-05-06	RSPCA PM	718	718		Tail	# Skull	FALSE	1
29167	Hedgehog	2020-05-08	3	Llandovery	Drovers House	Cilycwm	SA20 0ST	SN 75305 40123	275305	240123	M	1.2	Poor	D	2020-05-10	MOP	492	493		Tail		TRUE	3
29172	Hedgehog	2020-05-08	3	Clase	19	Glaslyn Place	SA6 7HR	SS 65771 98051	265771	198051	M	2	Poor	E	2020-05-08	RSPCA	472	472		Tail	OID, # Jaw	FALSE	1
29232	Hedgehog	2020-05-16	3	Gower		Pilton Cross	SA3 1PT	SS 43241 87874	243241	187874	M	3.0	Good	E	2020-05-16	GBH	456	456		Tail	# Skull / Snout. Found on main road.	FALSE	1
29261	Hedgehog	2020-05-19	3	Gorseinon	158A	Frampton Road	SA4 4YG	SS 58348 99356	258348	199356	F	2	Good	E	2020-05-19	MOP	808	808		Tail	# Skull	FALSE	1
29272	Hedgehog	2020-05-20	3	Llansamlet	64	Greenfield Crescent	SA7 9SL	SS 69670 97291	269670	197291	M	1	Poor	E	2020-05-20	MOP	468	468		Tail	Systemic Infection	FALSE	1
29297	Hedgehog	2020-05-22	3	Llandysul	Hendre	Pontsian	SA44 4UA	SN 44248 49062	244248	249062	M	1.4	Poor	E	2020-05-22	MOP	546	579		Tail	OID, Dental Abcess	FALSE	1
29299	Hedgehog	2020-05-22	3	Pontardawe	Llwynhelyg	Vicarage Drive	SA8 4PB	SN 72568 04591	272568	204591	F	2	Good	E	2020-05-23	MOP	754	775		Tail	OID, # Spine. Found on shared driveway	FALSE	2
29312	Hedgehog	2020-05-24	3	Uplands	21	Eden Avenue	SA2 0PS	SS 63684 93225	263684	193225	F	2	Poor	E	2020-06-01	MOP	612	848		Tail	OID, # Tibia / Fibula	TRUE	9
29340	Hedgehog	2020-05-26	3	West Cross	85	Fairwood Road	SA3 5JP	SS 60817 89945	260817	189945	M	1.4	Good	E	2020-05-26	MOP	818	818		Tail	Dental / Turbinates	FALSE	1
29465	Hedgehog	2020-06-07	3	Llanrhidian	The Cottage		SA3 1EN	SS 49567 92036	249567	192036	M	2.2	Fair	E	2020-06-07	MOP	644	644		Tail	# Tibia	FALSE	1
29551	Hedgehog	2020-06-15	3	Southgate	24	Heatherslade Road	SA3 2DD	SS 55214 87627	255214	187627	F	6.0	Good	E	2020-06-23	MOP	814	722		Tail	Bite Wounds	TRUE	9
29562	Hedgehog	2020-06-15	3	Bonymaen	24	Myrddin Road	SA1 7HF	SS 67691 95299	267691	195299	F	2	Poor	E	2020-06-21	PDSA	549	591		Tail	# Tibiotarsus / Fibula	FALSE	7
29594	Hedgehog	2020-06-19	3	Gorseinon	38	Brunant Road	SA4 4FL	SS 58795 98984	258795	198984	F	2.02	Fair	E	2020-06-19	MOP	556	556		Tail	OID, Wounds, Maggots	FALSE	1
29623	Hedgehog	2020-06-21	1	Bishopston	20	Pyle Road	SA3 3HH	SS 58177 88306	258177	188306	F	4.0	Poor	E	2020-06-21	MOP	186	186		Tail	Maggots	FALSE	1
29624	Hedgehog	2020-06-21	1	Bishopston	20	Pyle Road	SA3 3HH	SS 58177 88306	258177	188306	F	4.0	Poor	E	2020-06-21	MOP	97	97		Tail	Maggots +++	FALSE	1
29625	Hedgehog	2020-06-21	1	Bishopston	20	Pyle Road	SA3 3HH	SS 58177 88306	258177	188306	M	4.0	Poor	D	2020-06-21	MOP	113	113		Tail	DOA, Flystrike	FALSE	1
30143	Hedgehog	2020-08-18	1	Reynoldston	15	Applegrove	SA3 1BZ	SS 47949 90170	247949	190170	M	2.22	Poor	R	2020-10-09	MOP	139	772	RM	Swab	Netting	FALSE	53
30183	Hedgehog	2020-08-26	1	Ammanford	4	Caerbryn Terrace	SA18 3DX	SN 59798 13712	259798	213712	F	4.0	Poor	R	2020-10-18	MOP	116	708	RM	Swab		FALSE	54
30197	Hedgehog	2020-08-28	2	West Cross	18	Silver Close	SA3 5PQ	SS 60470 89358	260470	189358	F	1.2	Fair	R	2020-10-09	MOP	251	677	RM	Swab	OID	TRUE	43
30241	Hedgehog	2020-09-04	2	Newton	14	Lady Housty Avenue	SA3 4TS	SS 60027 88442	260027	188442	M	1.2	Fair	R	2020-10-09	MOP	301	859	BM	Swab	OID	TRUE	36
30253	Hedgehog	2020-09-07	1	Waunarlwydd	170	Caer-Gynydd Road	SA5 4RE	SS 60332 95221	260332	195221	F	1.2	Fair	R	2020-10-18	MOP	134	643	RM	Swab	OID	TRUE	42
30288	Hedgehog	2020-09-14	1	Port Talbot	11	Dalton Close	SA12 6SS	SS 74687 89964	274687	189964	M	4.0	Poor	R	2020-10-26	RSPCA GC	132	638	YM	Swab	OID	TRUE	43
30291	Hedgehog	2020-09-15	2	Cwmafan	Flat 92	Penllyn	SA12 9NN	SS 78344 92360	278344	192360	F	1.2	Fair	R	2020-10-18	MOP	427	800	RM	Swab	OID Found on green outside flat no 92	TRUE	34
30298	Hedgehog	2020-09-17	2	Bridgend		Quarella Gardens	CF31 1RZ	SS 90274 80837	290274	180837	M	1.2	Poor	R	2020-10-18	RSPCA LS	247	688	RM	Swab		TRUE	32
30302	Hedgehog	2020-09-18	1	Gowerton	11	Clos Leighton Davies	SA4 3GG	SS 58705 96737	258705	196737	M	4.0	Poor	D	2021-01-09	MOP	90	436		Tail	OID	TRUE	114
30305	Hedgehog	2020-09-18	1	Gowerton	11	Clos Leighton Davies	SA4 3GG	SS 58705 96737	258705	196737	F	4.0	Poor	E	2020-09-20	MOP	94	92		Tail + Swab	OID, Not Thriving	FALSE	3
30311	Hedgehog	2020-09-19	2	Penmaen			SA3 2HD	SS 53445 88441	253445	188441	F	1.4	Fair	R	2020-10-18	MOP	231	625	YM	Swab	OID, Abcess. On track leading to campsite.	FALSE	30
30316	Hedgehog	2020-09-20	1	Ammanford	77	New Road	SA18 3EY	SN 62518 11559	262518	211559	M	4.0	Fair	R	2020-10-26	RSPCA NM LS	140	593	WM	Swab	OID	TRUE	37
30317	Hedgehog	2020-09-20	1	Ammanford	77	New Road	SA18 3EY	SN 62518 11559	262518	211559	F	4.0	Fair	R	2020-10-26	RSPCA NM LS	113	597	YM	Swab	OID	FALSE	37
30318	Hedgehog	2020-09-20	1	Ammanford	77	New Road	SA18 3EY	SN 62518 11559	262518	211559	M	4.0	Fair	R	2020-10-26	RSPCA NM LS	104	608	RM	Swab	OID	FALSE	37
30323	Hedgehog	2020-09-21	2	Llantwit Major	15	Monmouth Way	CF61 2GT	SS 97971 68922	297971	168922	M	1.2	Fair	R	2020-10-18	MOP	254	631	BM	Swab	OID	TRUE	28
30328	Hedgehog	2020-09-23	2	Cowbridge		Graig Penllyn	CF71 7RT	SS 97807 77607	297807	177607	M	1.2	Poor	R	2020-10-26	RSPCA RB	265	713	YM	Swab	No History (from vets)	TRUE	34
30337	Hedgehog	2020-09-26	1	Newton		Highmead Avenue	SA3 4TY	SS 60414 88566	260414	188566	M	4.0	Poor	R	2020-11-10	MOP	100	669	YM	Swab	OID on road.	FALSE	46
30338	Hedgehog	2020-09-27	2	Crofty	7	Pencaerfenni Park	SA4 3SE	SS 52695 95219	252695	195219	M	5.0	Fair	R	2020-11-10	MOP	269	692	RH	Swab	Found in Drain	TRUE	45
30344	Hedgehog	2020-09-28	2	Porthcawl	106	Victoria Avenue	CF36 3HA	SS 81316 77002	281316	177002	F	8	Poor	R	2020-11-14	MOP	231	625	RM	Swab	OIN	TRUE	48
30349	Hedgehog	2020-09-29	1	Penlan	Jeffries Court	Heol Frank	SA5 7EP	SS 64647 95977	264647	195977	F	4	Fair	R	2021-04-13	MOP	187	857	BM	Swab			197
30350	Hedgehog	2020-09-29	2	Llanelli	Court Buildings	Town Hill Square	SA15 3AW	SN 50535 00350	250535	200350	M	1	Fair	R	2020-10-26	RSPCA KH	303	613	YM	Swab	OID outside court buildings	TRUE	28
30351	Hedgehog	2020-09-29	1	Seven Sisters	28	Heol Y Felin	SA10 9BH	SN 82384 09341	282384	209341	F	4.1	Good	R	2021-04-12	RSPCA EW	323	715	BM	Swab			196
30352	Hedgehog	2020-09-29	1	Seven Sisters	28	Heol Y Felin	SA10 9BH	SN 82384 09341	282384	209341	F	4.1	Good	R	2021-04-12	RSPCA EW	300	831	YM	Swab			196
30355	Hedgehog	2020-09-30	3	Tycoch	3	Bayswater Road	SA2 9HA	SS 62382 93585	262382	193585	M	1.1	Poor	E	2020-09-30	MOP	762	762		Tail	OID in garden.	FALSE	1
30357	Hedgehog	2020-09-30	3	Gowerton		Park Road	SA4 3DG	SS 59179 95952	259179	195952	F	2	Poor	E	2020-09-30	MOP	457	457		Tail	Old # Tibia/Fibula	FALSE	1
30361	Hedgehog	2020-10-01	2	Southgate	Lothlorien Cottage	High Pennard	SA3 2AT	SS 57115 87021	257115	187021	M	1.4	Good	R	2020-10-18	MOP	363	610	RH	Swab	OIN, Abcess	FALSE	18
30363	Hedgehog	2020-10-01	2	Morriston		Parc Avenue	SA6 8HJ	SS 66837 97253	266837	197253	M	1.2	Poor	E	2020-10-07	RSPCA LS	305	254		Tail + Swab	OID on road. Cold. Not thriving.	TRUE	7
30365	Hedgehog	2020-10-02	2	Gendros	6	Upper Gendros Crescent	SA5 8DY	SS 64120 95206	264120	195206	M	2	Poor	D	2020-10-03	RSPCA PM	268	280		Tail + Swab	OID, Abdominal Wound	FALSE	2
30368	Hedgehog	2020-10-03	2	Llanrhidian		Tyr Coed Farm	SA3 1BT	SS 47636 91685	247636	191685	M	5.1	Fair	R	2020-11-24	RSPCA NC	296	699	RM	Swab	OID	TRUE	53
30369	Hedgehog	2020-10-04	3	Pontardawe	109	Delfordd	SA8 3EN	SN 73699 02791	273699	202791	M	1.1	Poor	E	2020-10-07	MOP	733	725		Tail + Swab	OID, Pus in Lungs	TRUE	4
30381	Hedgehog	2020-10-08	2	Llanelli	59	Heol Y Pentre	SA15 5PY	SN 47665 09244	247665	209244	M	1	Fair	E	2020-10-16	MOP	213	229		Tail + Swab	OID, MBD	TRUE	9
30386	Hedgehog	2020-10-09	2	Birchgrove	18	Danycoed Road	SA7 9PB	SS 70306 97577	270306	197577	M	1.2	Poor	R	2020-11-15	MOP	300	611	GYM	Swab	OID. On road near the Costa building (B4291)	TRUE	38
30388	Hedgehog	2020-10-10	2	Llantrisant	7	Redwood Drive	CF38 2PG	ST 07433 84536	307433	184536	F	1.1	Poor	R	2020-11-10	RSPCA NM	363	700	RM	Swab	OID Found on Street.	TRUE	32
30389	Hedgehog	2020-10-10	3	Bridgend	19	Parcau Avenue	CF31 4SZ	SS 89119 79772	289119	179772	F	2.2	Fair	R	2020-10-18	RSPCA NM	532	665	BM	Swab	Tangled in Mesh Fence in Garden.	TRUE	9
30390	Hedgehog	2020-10-10	2	Bridgend		Grove Road	CF31 3EH	SS 90564 79139	290564	179139	M	1.2	Fair	R	2020-11-25	RSPCA NM	279	730	RM	Swab	OID On Road.	TRUE	47
30393	Hedgehog	2020-10-10	3	Waunarlwydd	35	Roseland Road	SA5 4ST	SS 60815 95595	260815	195595	M	2	Fair	D	2020-10-10	MOP	847	847		Tail	OID, DOA	FALSE	1
30395	Hedgehog	2020-10-10	3	Llangyfelach	Church	Heol Y Geifr Road	SA5 7JD	SS 64669 98964	264669	198964	M	1.95	Poor	E	2020-10-10	MOP	634	634		Tail	OID Found in Graveyard.	FALSE	1
30396	Hedgehog	2020-10-10	2	Pontarddulais	Cricket Club	Tyn Y Bonau Road	SA4 8RZ	SN 59201 04000	259201	204000	F	1.2	Poor	R	2020-11-29	MOP	224	771	YH	Swab	OID Found on road opposite cricket club.	TRUE	51
30397	Hedgehog	2020-10-10	2	Winch Wen	255	Mansel Road	SA1 7JT	SS 68122 96166	268122	196166	F	1.95	Fair	R	2020-12-09	MOP	213	648	BM	Swab	OID Front Garden	TRUE	61
30399	Hedgehog	2020-10-10	3	Newton		Cambridge Road	SA3 4PE	SS 61257 87593	261257	187593	F	2	Good	D	2020-10-11	MOP	703	733		Tail + Swab	OID on road. Trauma	FALSE	2
30407	Hedgehog	2020-10-13	1	Newton		Highmead Avenue	SA3 4TY	SS 60414 88566	260414	188566	F	2	Poor	E	2020-10-13	MOP	202	202		Tail + Swab	# Skull / Radius / Ulna. Found on road.	FALSE	1
30411	Hedgehog	2020-10-14	2	Fforestfach	45	Armine Road	SA5 8DD	SS 63435 95384	263435	195384	M	1.2	Poor	D	2020-10-16	MOP	256	251		Tail	OID In back garden.	TRUE	3
30412	Hedgehog	2020-10-14	2	Porthcawl		Happy Valley	CF32 0NG	SS 85065 77994	285065	177994	F	1.8	Poor	E	2020-10-16	RSPCA AH	285	270		Tail	OID	TRUE	3
30414	Hedgehog	2020-10-15	2	Pontarddulais	Flat 1 Castell Ddu Farm	Castell Ddu Road	SA4 8DH	SN 58514 02298	258514	202298	F	1.2	Poor	E	2020-10-28	MOP	321	275		Tail	OID, Cold	TRUE	14
30415	Hedgehog	2020-10-15	2	Newton	3	Hillcrest	SA3 4PW	SS 61511 87737	261511	187737	M	1.8	Poor	E	2020-11-05	MOP	253	205		Tail	Not Thriving	TRUE	22
30416	Hedgehog	2020-10-15	2	Clydach		High Street	SA6 5LN	SN 69390 01382	269390	201382	F	1.2	Poor	R	2021-04-15	RSPCA AH	259	921	BH	Swab	OID	TRUE	183
30418	Hedgehog	2020-10-16	2	Gendros	272	Pentregethin Road	SA5 8AW	SS 64657 95301	264657	195301	M	1.2	Fair	D	2020-10-19	RSPCA NM	294	247		Tail		TRUE	4
30422	Hedgehog	2020-10-16	2	Porthcawl	39	Victoria Avenue	CF36 3HA	SS 81550 76972	281550	176972	M	5.0	Fair	R	2021-03-03	RSPCA RB	230	1007	WM	Swab	Stuck in Drain	TRUE	139
30423	Hedgehog	2020-10-16	2	Llanelli	59	Langland Mews	SA15 1AX	SS 51252 99379	251252	199379	F	2	Poor	E	2020-10-16	RSPCA RB	214	214		Tail + Swab	OID, # Tibia / Fibula	FALSE	1
30424	Hedgehog	2020-10-16	2	Ogmore Vale	18	Walters Road	CF32 7DN	SS 93299 89709	293299	189709	M	1.8	Poor	D	2020-10-17	RSPCA RB	268	281		Tail	Found in garden. Cold	FALSE	2
30426	Hedgehog	2020-10-16	1	Llansamlet	Talycopa Prim School	Heol Hafdy	SA7 9RZ	SS 69698 97080	269698	197080	F	1.95	Poor	E	2020-11-02	RSPCA RB	184	221		Tail	Found in grounds. MBD	TRUE	18
30428	Hedgehog	2020-10-16	2	Llanelli	19	Clos Cilsaig	SA14 8QY	SN 52954 01587	252954	201587	F	1.8	Poor	R	2021-04-12	RSPCA RB	187	1138	BM	Swab	OID	TRUE	179
30432	Hedgehog	2020-10-17	1	Newton		Highmead Avenue	SA3 4TY	SS 60414 88566	260414	188566	F	4.0	Poor	E	2020-10-19	MOP	189	179		Tail	OID Found on Road. Flystrike. Possible sibling of 30407.	FALSE	3
30434	Hedgehog	2020-10-18	2	Cwmafan	11	Tymaen Crescent	SA12 9EA	SS 78792 92592	278792	192592	F	1.2	Fair	E	2020-10-22	RSPCA PM	337	262		Tail	OID, Not thriving, TH Worm	TRUE	5
30436	Hedgehog	2020-10-18	1	Porthcawl	Anchorage	Bryneglwys Avenue	CF36 5NN	SS 83726 77386	283726	177386	F	1.2	Fair	R	2021-03-30	MOP	179	911	RM	Swab	OID		164
30437	Hedgehog	2020-10-18	2	Bishopston		Providence Lane	SA3 3EZ	SS 58070 88996	258070	188996	F	1.2	Fair	R	2020-12-09	MOP	242	747	BM	Swab	OID	TRUE	53
30438	Hedgehog	2020-10-19	2	Brackla		Princess way	CF31 2PQ	SS 91600 79760	291600	179760	M	1.2	Fair	R	2020-11-25	RSPCA PM NC	227	654	GYM	Swab	OID	TRUE	38
30439	Hedgehog	2020-10-19	2	Brackla	54	The Chase	CF31 2JJ	SS 92599 79758	292599	179758	F	1.2	Fair	R	2020-11-25	RSPCA PM + NC	279	736	RH	Swab	OID In Garden	TRUE	38
30440	Hedgehog	2020-10-20	1	Aberavon		Beach	SA12 7PT	SS 73069 91003	273069	191003	M	4.0	Poor	D	2020-10-27	MOP	138	120		Tail	OID, Cold, found on beach near dunes.	FALSE	8
30441	Hedgehog	2020-10-20	2	Porthcawl	4	Woodland Place	CF33 4EW	SS 82310 81477	282310	181477	M	1.2	Poor	R	2021-03-03	RSPCA PM AH	352	855	WM	Swab	OIN	TRUE	135
30442	Hedgehog	2020-10-20	1	Bridgend	3	Moorlands Road	CF31 3DR	SS 90876 78709	290876	178709	M	4	Poor	R	2021-03-30	RSPCA PM AH	126	800	WM	Swab	OID		162
30443	Hedgehog	2020-10-21	2	Mayhill	88	Gors Avenue	SA1 6RL	SS 64400 94349	264400	194349	M	1.2	Poor	R	2021-03-22	RSPCA PM	216	976	RM	Swab	OID		153
30449	Hedgehog	2020-10-24	2	Pontarddulais	49	Heol y Cae	SA4 8PP	SN 60162 04134	260162	204134	F	1.2	Fair	R	2021-04-19	RSPCSA EW	263	842	BH	Swab	OIN	TRUE	178
30451	Hedgehog	2020-10-24	2	Townhill	48	Charlotte Court	SA1 6RF	SS 63352 94578	263352	194578	F	1.2	Poor	D	2020-10-28	RSPCA EW RB	288	272		Tail	OID	TRUE	5
30454	Hedgehog	2020-10-25	3	Morriston		Sprinfield Street	SA6 6HG	SS 66868 98575	266868	198575	F	1.2	Poor	D	2020-10-27	MOP	504	499		Tail	OID	TRUE	3
30457	Hedgehog	2020-10-25	2	Bishopston	21	Northway	SA3 3JN	SS 58525 89435	258525	189435	M	1.2	Fair	E	2020-10-27	MOP	380	337		Tail	OID	TRUE	3
30458	Hedgehog	2020-10-25	1	Mayhill	36	Teilo Crescent	SA1 6SX	SS 64679 93809	264679	193809	F	4	Poor	R	2021-04-15	RSPCA EW	183	847	WM	Swab	OID	TRUE
30459	Hedgehog	2020-10-25	2	Maesteg	St Mary's Lodge	Mission Road	CF34 0ND	SS 86485 90292	286485	190292	M	1.2	Poor	R	2021-06-11	MOP	402	1393	RM	Swab	OID	TRUE
30460	Hedgehog	2020-10-26	2	Penclawdd	Preswylfa	West End	SA4 3YX	SS 53797 95862	253797	195862	M	1	Poor	E	2020-11-02	MOP	231	286		Tail	OID, MBD	TRUE	8
30461	Hedgehog	2020-10-26	2	Llanmorlais		Station Road	SA4 3TF	SS 52917 94648	252917	194648	M	1.2	Poor	R	2020-12-09	MOP	277	735	RM	Swab	OID On Road	TRUE	45
30462	Hedgehog	2020-10-26	1	Pontardawe	31	Parc Gilbertson	SA8 4PT	SN 71712 04678	271712	204678	M	4.0	Poor	R	2021-02-25	MOP	111	682	RM	Swab	OID	FALSE	123
30463	Hedgehog	2020-10-26	1	Pontardawe	31	Parc Gilbertson	SA8 4PT	SN 71712 04678	271712	204678	M	4.0	Poor	R	2021-02-25	MOP	117	788	BM	Swab	OID	FALSE	123
30464	Hedgehog	2020-10-28	2	Tycoch			SA2 9JY	SS 61956 93805	261956	193805	F	2	Fair	E	2020-10-30	MOP	291	317		Tail	OID, Infected # Skull Near Pastoral Way on Pavement	FALSE	3
30465	Hedgehog	2020-10-29	2	Clase	91	Solva Road	SA6 7NT	SS 65315 97530	265315	197530	F	2	Poor	E	2020-10-30	RSPCA RB	344	325		Tail	OID, # Skull	FALSE	2
30472	Hedgehog	2020-11-03	2	Pontarddulais	33	Bolgoed Road	SA4 8JF	SN 59755 03329	259755	203329	M	8	Poor	R	2020-11-29	MOP	258	704	BM	Swab	OIN	TRUE	27
30473	Hedgehog	2020-11-03	2	Pontarddulais	16	Heol Y Maes	SA4 8PQ	SN 59799 03951	259799	203951	F	1.2	Fair	R	2021-03-18	MOP	293	748	YM	Swab	OID		136
30474	Hedgehog	2020-11-04	2	Porthcawl	106	Victoria Avenue	CF36 3HA	SS 81392 77014	281392	177014	M	1.8	Poor	D	2020-11-04	MOP	209	209		Tail	OID, Moribund	FALSE	1
30476	Hedgehog	2020-11-04	2	Porthcawl	106	Victoria Avenue	CF36 3HA	SS 81392 77014	281392	177014	M	1.2	Fair	D	2020-11-07	MOP	238	232		Tail	OID	TRUE	4
30477	Hedgehog	2020-11-04	2	Cowbridge	15	Borough Close	CF71 7BN	SS 99671 74412	299671	174412	M	1.2	Poor	R	2021-03-30	MOP	207	831	WM	Swab	OID		147
30478	Hedgehog	2020-11-04	2	Dunvant		Dunvant Park	SA2 7SR	SS 60016 93330	260016	193330	M	2	Fair	E	2020-11-04	MOP	304	304		Tail	OID, # Jaw	FALSE	1
30479	Hedgehog	2020-11-04	2	West Cross	30	Eastland Close	SA3 5NU	SS 60342 89368	260342	189368	M	1.2	Poor	D	2020-11-06	MOP	272	262		Tail		TRUE	3
30480	Hedgehog	2020-11-04	2	Kenfig Hill		Playing Fields	CF33 6NR	SS 83281 82395	283281	182395	F	1	Poor	R	2021-03-31	RSPCA LS	358	859	RM	Swab	OID		148
30481	Hedgehog	2020-11-05	2	Gorseinon	37	Glyn Rhosyn	SA4 6HX	SS 58739 98276	258739	198276	M	8	Fair	R	2021-04-13	MOP	318	998	BM	Swab	OIN	TRUE	160
30482	Hedgehog	2020-11-05	2	Bishopston	4	Northway Court	SA3 3JZ	SS 58342 89305	258342	189305	F	1.8	Poor	E	2020-11-05	MOP	249	249		Tail	OID, Flystrike, Cold	FALSE	1
30486	Hedgehog	2020-11-06	1	Porthcawl	7	Crossfield Avenue	CF36 3LA	SS 81029 77492	281029	177492	F	4	Poor	R	2021-04-15	RSPCA JF	162	601	YM	Swab		FALSE	161
30489	Hedgehog	2020-11-07	2	Bridgend		Happy Valley	CF32 0NG	SS 85065 77994	285065	177994	M	2	Poor	E	2020-11-07	MOP	200	200		Tail	OID, # Digits, MBD	FALSE	1
30490	Hedgehog	2020-11-07	2	Caswell	22	Caswell Road	SA3 4SD	SS 60369 87954	260369	187954	F	1.2	Fair	R	2021-04-03	MOP	276	733	BM	Swab	OID		148
30491	Hedgehog	2020-11-07	2	Penclawdd	18	Pen-Y-Lan	SA4 3LL	SS 54690 95511	254690	195511	F	2.2	Fair	R	2021-04-08	MOP	407	870	BM	Swab	Trapped in garden ornament.		153
30494	Hedgehog	2020-11-08	2	Morriston	66	Maes Y Gwernen Dr	SA6 6LR	SS 66096 99577	266096	199577	M	1.8	Poor	R	2021-02-25	RSPCA AH	255	966	YM	Swab	OID	TRUE	110
30495	Hedgehog	2020-11-08	2	Morriston	66	Maes Y Gwernen Dr	SA6 6LR	SS 66096 99577	266096	199577	M	1.8	Poor	R	2021-03-22	RSPCA AH	195	898	RH	Swab	OID		135
30496	Hedgehog	2020-11-08	1	Brackla	10	Fenwick Drive	CF31 2LD	SS 92189 80285	292189	180285	F	4	Poor	R	2021-04-30	MOP	162	737	WH	Swab	OID	TRUE	174
30497	Hedgehog	2020-11-08	2	Bishopston	133	Bishopston Rd	SA3 3EX	SS 58054 88491	258054	188491	F	1.8	Poor	D	2020-11-09	MOP	306	279		Tail	OID	FALSE	2
30498	Hedgehog	2020-11-08	1	Morriston	66	Maes Y Gwernen Dr	SA6 6LR	SS 66096 99577	266096	199577	F	2.22	Poor	E	2020-11-08	MOP	163	163		Tail	Netting	FALSE	1
30500	Hedgehog	2020-11-09	2	Ammanford	46	Blaenau Road	SA18 3YR	SN 61656 15152	261656	215152	M	2	Poor	E	2020-11-11	RSPCA AH + NC	322	326		Tail	OID, # Ankle	TRUE	3
30502	Hedgehog	2020-11-09	2	Llantwit Fadre	Ty Dderwen	Marlborough Close	CF38 2NS	ST 07817 84992	307817	184992	M	1.2	Poor	R	2021-03-03	RSPCA NC	299	1009	RM	Swab	OID	TRUE	115
30503	Hedgehog	2020-11-09	2	Brackla	10	Fenwick Drive	CF31 2LD	SS 92189 80285	292189	180285	F	1	Poor	D	2020-11-11	RSPCA NC	246	257		Tail	OID, Eye, MBD	TRUE	3
30516	Hedgehog	2020-11-14	2	Gorseinon	36	Penyrheol Road	SA4 4GA	SS 58390 99686	258390	199686	F	1.2	Poor	R	2021-05-10	MOP	207	882	RH	Swab	OID	TRUE	178
30517	Hedgehog	2020-11-14	2	Ystrad Pentre		Park	CF41 7QY	SS 99259 94595	299259	194595	F	1.2	Poor	D	2020-11-15	MOP	177	180		Tail	OID Found in park near post code.	TRUE	2
30518	Hedgehog	2020-11-14	2	Skewen	11	High Street	SA10 6NB	SS 72687 97261	272687	197261	F	8	Poor	D	2020-11-15	MOP	364	370		Tail	OIN	FALSE	2
30519	Hedgehog	2020-11-15	2	Port Talbot	11	Tymaen Crescent	SA12 9EA	SS 78792 92592	278792	192592	M	1.2	Poor	E	2020-11-21	MOP	232	219		Tail	OID, MBD	TRUE	7
30520	Hedgehog	2020-11-15	2	Port Talbot	11	Tymaen Crescent	SA12 9EA	SS 78792 92592	278792	192592	M	1.2	Fair	R	2021-01-12	MOP	305	945	RM	Swab		TRUE	59
30522	Hedgehog	2020-11-16	2	Morriston	66	Maes Y Gwernen Dr	SA6 6LR	SS 66096 99577	266096	199577	M	1.95	Fair	R	2021-01-12	RSPCA AH	289	842	BM	Swab	OID	TRUE	58
30526	Hedgehog	2020-11-18	2	Baglan		Baglan Park	SA12 8PH	SS 74873 92941	274873	192941	F	1.2	Fair	R	2021-04-08	MOP	286	1278	BM	Swab	OIN in Park		142
30530	Hedgehog	2020-11-18	2	Loughor		Park William	SA4 6TS	SS 56506 98011	256506	198011	M	1.8	Poor	R	2021-04-12	MOP	212	895	BM	Swab	OID	TRUE	146
30531	Hedgehog	2020-11-19	2	Murton		Play Area	SA3 3AR	SS 58600 89122	258600	189122	F	1.8	Poor	D	2020-11-21	MOP	294	279		Tail	OID, Cold. Found near the community centre and play area	FALSE	3
30532	Hedgehog	2020-11-19	2	Pontarddulais	54	Twyniago Road	SA4 8HX	SN 59961 03511	259961	203511	M	1.8	Poor	D	2020-11-21	MOP	294	298		Tail	OID	FALSE	3
30533	Hedgehog	2020-11-20	2	Portmead	14	Knelston Place	SA5 5LP	SS 63584 97149	263584	197149	F	1.8	Poor	D	2020-11-21	RSPCA AH	216	206		Tail	Cold, MBD	FALSE	2
30535	Hedgehog	2020-11-20	2	Gorseinon	36	Penyrheol Road	SA4 4GA	SS 58390 99686	258390	199686	F	1.2	Poor	R	2021-05-10	MOP	217	897	YH	Swab	OID	TRUE	172
30537	Hedgehog	2020-11-21	2	Gorseinon	36	Penyrheol Road	SA4 4GA	SS 58390 99686	258390	199686	F	1.2	Fair	R	2021-05-10	MOP	255	766	BH	Swab	OID	TRUE	171
30538	Hedgehog	2020-11-22	2	Penlan	29	Pensalem Road	SA5 7ED	SS 64916 96246	264916	196246	F	1	Poor	D	2020-11-23	MOP	360	344		Tail	OID (Liver Sample)	TRUE	2
30540	Hedgehog	2020-11-22	2	Cwmafan	26	Waun Wen	SA12 9TB	SS 78462 92553	278462	192553	F	1.2	Poor	D	2020-11-24	MOP	354	336		Tail	OID Crossing the road opposite house.	TRUE	3
30541	Hedgehog	2020-11-23	3	Morriston	5	Brodorian Drive	SA6 6LP	SS 66311 99473	266311	199473	F	5.1	Fair	E	2020-12-04	MOP	616	795		Tail	Trapped in garage. Abcess Legs	TRUE	12
30543	Hedgehog	2020-11-23	2	Gendros	719	Carmarthen Road	SA5 8JF	SS 63681 94936	263681	194936	M	1.2	Fair	R	2021-05-17	RSPCA NC	284	1094	RM	Swab	OIN	TRUE	176
30544	Hedgehog	2020-11-23	2	Porthcawl		Sanderlin Close	CF36 3TD	SS 80847 77617	280847	177617	F	1.2	Fair	R	2021-03-31	RSPCA NC	349	1067	WM	Swab	OID		129
30548	Hedgehog	2020-11-24	2	Cwmrhydyceirw		Glyncollen Crescent	SA6 6SB	SS 67262 99285	267262	199285	M	2	Fair	R	2020-02-25	RSPCA PM	358	1055	WH	Swab	Skirt Wound	TRUE	-272
30549	Hedgehog	2020-11-25	2	Llansamlet	Talycopa Prim School	Heol Hafdy	SA7 9RZ	SS 69698 97080	269698	197080	M	1.8	Poor	E	2020-11-26	MOP	239	222		Tail	OID, Cold	FALSE	2
30550	Hedgehog	2020-11-26	2	Mayals	5	Mulgrave Way	SA3 5DG	SS 61391 90114	261391	190114	F	1.2	Poor	R	2021-04-13	MOP	377	930	BM	Swab	OID	TRUE	139
30552	Hedgehog	2020-11-26	2	Litchard	12	Penylan	CF31 1QW	SS 90770 82043	290770	182043	F	1.2	Poor	D	2020-11-29	RSPCA RB	300	283		Tail	OID	TRUE	4
30554	Hedgehog	2020-11-27	2	Barry	32	Pantycelyn	CF62 4PS	ST 01588 67757	301588	167757	F	1.2	Poor	R	2021-04-25	RSPCA AH	256	878	YM	Swab	OID	TRUE	150
30555	Hedgehog	2020-11-27	3	Pontarddulais	6	Alltiago Road	SA4 8HU	SN 59605 03385	259605	203385	M	2.02	Poor	E	2020-11-27	MOP	468	468		Tail	Strimmer Wounds	FALSE	1
30558	Hedgehog	2020-11-28	2	Penllergaer	16	Brynhyfryd	SA4 9JJ	SN 62169 00260	262169	200260	M	1	Poor	E	2020-11-30	RSPCA PM	303	298		Tail		FALSE	3
30559	Hedgehog	2020-11-28	2	Winchwen	6	Blaen Cefn	SA1 7LF	SS 69028 96199	269028	196199	M	1.2	Poor	R	2021-02-26	MOP	388	1141	YH	Swab	OIN	TRUE	91
30562	Hedgehog	2020-11-29	3	Glynneath	mount view	Waungron	SA11 5AS	SN 88766 06985	288766	206985	M	1	Poor	E	2020-11-29	MOP	629	626		Tail	# Tib/Fib Old	FALSE	1
30563	Hedgehog	2020-11-29	3	Penygroes	4	Clos-Y-Cwm	SA14 7RG	SN 58756 12492	258756	212492	M	1.8	Poor	D	2020-11-29	MOP	297	297		Tail	OID, DOA	TRUE	1
30566	Hedgehog	2020-11-30	2	Gorseinon	24	Chestnut Avenue	SA4 4YP	SS 58250 99670	258250	199670	F	1.2	Fair	R	2021-05-17	VET	303	1030	RB	Swab	OID	TRUE	169
30572	Hedgehog	2020-12-01	2	Penclawdd		Nurses Corner	SA4 3XG	SS 54764 95646	254764	195646	F	1.2	Fair	R	2021-03-22	MOP	300	1055	YH	Swab	OID on road		112
30574	Hedgehog	2020-12-01	2	Gorseinon	37	Glyn Rhosyn	SA4 6HX	SS 58820 98298	258820	198298	F	2	Poor	E	2020-12-10	MOP	292	232		Tail	OID, # Jaw	TRUE	10
30577	Hedgehog	2020-12-02	2	Bishopston	93	Oldway	SA3 3DJ	SS 58425 89072	258425	189072	F	1.2	Poor	D	2020-12-04	MOP	326	283		Tail	OID, Cold	TRUE	3
30582	Hedgehog	2020-12-03	2	Gorseinon	19	Wellfield Close	SA4 6BD	SS 58617 98412	258617	198412	F	1.8	Fair	R	2021-05-17	MOP	356	975	WH	Swab	OIN	TRUE	166
30598	Hedgehog	2021-02-13	3	Waunarlwydd	81	Bryn Road	SA5 4RB	SS 60223 95332	260223	195332	F	1.8	Fair	R	2021-03-31	RSPCA HB	571	718	YH	Swab	OID Kept by finder for two months		47
30604	Hedgehog	2021-02-15	3	Pontardawe	109	Delfordd	SA8 3EN	SN 73699 02791	273699	202791	M	1.2	Fair	R	2021-03-25	MOP	478	721	YH	Swab	OID		39
30616	Hedgehog	2021-02-24	3	Llandysul	Bwthyn Deri	Pentre-cwrt	SA44 5DA	SN 39395 38694	239395	238694	M	1	Fair	R	2021-04-28	RSPCA EW	591	1048	RM	Swab	OID	TRUE	64
30643	Hedgehog	2021-03-15	3	Birchgrove	40	Golwg Y Coed	SA7 0HY	SS 69121 99239	269121	199239	M	2	Good	R	2021-03-20	PDSA	858	860	YH	Swab	OIN Suspect cut on tin of tuna		6
30648	Hedgehog	2021-03-19	3	Southgate		The Drive	SA3 2BU	SS 55054 87983	255054	187983	F	1.2	Poor	E	2021-03-22	MOP	299	318		Tail	OID on road		4
30649	Hedgehog	2021-03-20	3	Treboeth	9	Pineway	SA5 9BR	SS 65399 96925	265399	196925	F	3	Good	E	2021-03-20	MOP	555	555		Tail	Found on road opposite No9 # Skull		1
30656	Hedgehog	2021-03-21	3	Tonna	23	Cysgodfa	SA11 3JX	SS 77503 99229	277503	199229	M	1.1	Poor	D	2021-03-22	MOP	479	498		Tail	OID in garden hypothremic. Lung disease.		2
30671	Hedgehog	2021-03-30	3	Townhill		Clos Yr Eglwys	SA1 6RE	SS 63472 94798	263472	194798	M	2	Poor	E	2021-03-30	MOP	402	402		Tail	OID # snout		1
30678	Hedgehog	2021-04-03	3	Cefn Hengoed	18	Clos Llyswen	CF82 7TQ	ST 14465 97134	314465	197134	F	1	Poor	R	2021-05-02	RSPCA JC	341	817	RM	Swab	OID Eye	TRUE	30
30692	Hedgehog	2021-04-08	3	Morriston	119	Vicarage Road	SA6 6DR	SS 66566 98411	266566	198411	M	2.2	Good	E	2021-04-09	RSPCA LS	918	955		Tail	OID # hind leg		2
30698	Hedgehog	2021-04-10	3	Llanmorlais	Hazeldean	The Wern	SA4 3TG	SS 53186 94004	253186	194004	M	2	Good	E	2021-04-10	MOP	885	916		Tail	Spinal Trauma		1
30712	Hedgehog	2021-04-13	3	Gorslas	Hideaway	Church Road	SA14 7NF	SN 56846 14243	256846	214243	F	6	Poor	R	2021-04-28	MOP	685	857	BM	Swab	Plastic band around neck	TRUE	16
30719	Hedgehog	2021-04-14	3	Cockett		Pentyla Road	SA2 0YL	SS 63297 93802	263297	193802	F	6	Poor	E	2021-04-14	RSPCA	603	603		Tail	Bite Wounds missing hide leg		1
30722	Hedgehog	2021-04-15	3	Mumbles		Newton Road	SA3 4SW	SS 60940 88110	260940	188110	F	3	Good	R	2021-04-17	MOP	878	959	RM	Swab		FALSE	3
30747	Hedgehog	2021-04-18	3	Roose	54	The Wheate Close	CF62 3HH	ST 06289 66814	306289	166814	F	2	Poor	E	2021-04-18	MOP	316	316		Tail	OID Missing hind leg	FALSE	1
30751	Hedgehog	2021-04-18	3	Penllergaer	McDonalds	Car Park	SA4 9GT	SS 61990 99569	261990	199569	M	1.6	Poor	E	2021-04-25	MOP	666	666		Tail	OID Tumour ? Pancreas	YES	8
30752	Hedgehog	2021-04-18	3	Gorseinon	12	Heol Crwys	SA4 4GQ	SS 58600 99591	258600	199591	M	5.1	Poor	R	2021-05-17	GBH	387	870	GM	Swab	Garage	YES	30
30772	Hedgehog	2021-04-22	3	Swansea	Creature Sound	Bethesda Street	SA1 2EU	SS 65813 93897	265813	193897	M	1	Good	R	2021-05-09	RSPCA NC	1108	1168	BM	Swab	NAD Possibly unnecessarily picked up	YES	18
30789	Hedgehog	2021-04-25	3	Neath	10	Kenway Avenue	SA11 3TU	SS 75815 96552	275815	196552	F	5.1	Poor	R	2021-07-28	MOP	401	1358	BH	Swab	Trapped in trench, Nail infection.	YES	95
30801	Hedgehog	2021-04-26	3	Clase	Primary School	Rheidol Avenue	SA6 7JX	SS 65624 97965	265624	197965	M	2	Fair	R	2021-05-17	MOP	638	914	YM	Swab	OID Head trauma	YES	22
30804	Hedgehog	2021-04-27	3	Baglan	23	Dol Las	SA12 8UY	SS 75465 92735	275465	192735	M	1.95	Good	R	2021-07-29	MOP	1047	1443	BM	Swab	OIN Possibly unnecessarily picked up Acute ringworm	YES	94
30812	Hedgehog	2021-04-28	3	Clydach	CraigFelen School	Woodside Crescent	SA6 5DP	SN 68400 01519	268400	201519	F	7	Fair	E	2021-04-29	MOP	603	634		Tail	Query metaldehyde	FALSE	2
30813	Hedgehog	2021-04-28	3	Killay	15	St Aiden Drive	SA2 7AY	SS 59862 92768	259862	192768	M	5.1	Good	R	2021-05-17	RSPCA PM	994	1184	WH	Swab	OID Trapped in garden	YES	20
30840	Hedgehog	2021-05-04	3	Gowerton	4	Clos Bevan	SA4 3GY	SS 58265 96368	258265	196368	F	1.4	Poor	E	2021-05-04	MOP	533	533		Tail	OID Dental abcess/eye	FALSE	1
30842	Hedgehog	2021-05-04	3	Mumbles	Oystermouth Castle	Castle Avenue	SA3 4BA	SS 61383 88416	261383	188416	F	1	Poor	R	2021-05-25	MOP	460	925	YH	Swab	OID	YES	22
30848	Hedgehog	2021-05-05	3	Gendros	Community Centre	Gendros Avenue E	SA5 8DE	SS 63964 95366	263964	195366	F	1.4	Poor	E	2021-05-05	MOP	774	818		Tail	OID Middle of Road near Community Centre. ? Mass/Dental abcess	FALSE	1
30854	Hedgehog	2021-05-06	3	Sketty	Runnymede Flats	Parc Wern Road	SA2 0SF	SS 63091 93162	263091	193162	F	2	Good	E	2021-05-06	MOP	646	646		Tail	OID on Pavement # mandible	FALSE	1
30870	Hedgehog	2021-05-09	3	Sketty	106	Derwyn Fawr Road	SA2 8DP	SS 61925 91866	261925	191866	F	1	Poor	R	2021-05-26	MOP	536	877	RH	Swab	OID in garden	TRUE	18
30871	Hedgehog	2021-05-09	3	Bishopston		Northway	SA3 3JN	SS 58573 89378	258573	189378	M	3	Good	D	2021-05-09	GBH	665	665		Tail	RTC on road freshly dead	FALSE	1
30875	Hedgehog	2021-05-10	3	Three Crosses	Cilonnen Fach Farm	Cilonnen Road	SA4 3UR	SS 55303 93751	255303	193751	F	2.23	Good	R	2021-06-12	MOP	811	1376	GM	Swab	Caught in bird trap puncture wound infected	FALSE	34
30877	Hedgehog	2021-05-10	3	Knelston	1	Knelston Cottages	SA3 1AR	SS 46870 88984	246870	188984	M	1.2	Poor	R	2021-06-07	MOP	492	948	BM	Swab		TRUE	29
30890	Hedgehog	2021-05-12	3	Cwmrhydyceirw	2	Heol y Deri	SA6 6JH	SS 66818 99181	266818	199181	M	2	Good	E	2021-05-12	RSPCA PM	769	796	WH	Tail	Is 30548 Swab. # skull suspect RTC	FALSE	1
30914	Hedgehog	2021-05-17	3	Mumbles	Underhill Park	Newton Road	SA3 4SW	SS 60803 87924	260803	187924	M	1.2	Poor	E	2021-05-20	RSPCA RB	653	657		Tail	OID Hypothermic	YES	4
30915	Hedgehog	2021-05-17	3	Gowerton	4	Ffordd Beck	SA4 3GE	SS 58782 96687	258782	196687	M	1	Fair	R	2021-05-24	RSPCA RB	889	901	RH	Swab	OID	YES	8
30916	Hedgehog	2021-05-17	3	Bridgend	22	Songthrush Road	CF31 5FN	SS 88147 79431	288147	179431	M	1	Good	R	2021-06-11	RSPCA RB	764	1166	RM	Swab	OID	YES	26
30927	Hedgehog	2021-05-18	3	West Cross	37	Ilston Way	SA3 5LG	SS 61392 89491	261392	189491	F	1	Good	R	2021-05-24	MOP	778	885	YM	Swab	OID	YES	7
30929	Hedgehog	2021-05-18	3	Glais		Ynys y Mond Road	SA7 9JA	SN 70609 01166	270609	201166	M	2	Poor	E	2021-05-18	MOP	446	446		Tail	OID Missing hind leg infected	FALSE	1
30951	Hedgehog	2021-05-23	3	Murton	Alanna	Manselfield Road	SA3 3AG	SS 59330 88606	259330	188606	M	1.4	Poor	E	2021-05-24	MOP	600	602		Tail	OID Dental abcess/infected turbinates	FALSE	2
30954	Hedgehog	2021-05-24	3	Gorseinon	78	Heol Gwenallt	SA4 4JN	SS 58524 99676	258524	199676	F	1	Good	R	2021-05-26	MOP	983	1013	WH	Swab	OIN	TRUE	3
30959	Hedgehog	2021-05-25	3	Treboeth	744	Langyfelach Raod	SA5 9EH	SS 65254 96736	265254	196736	F	1.4	Poor	E	2021-06-04	MOP	630	655		Tail	OID Dental	TRUE	11
30982	Hedgehog	2021-05-28	3	Crofty	6	Pencaerfenni Park	SA4 3SE	SS 52709 95202	252709	195202	M	1.4	Poor	D	2021-05-29	MOP	762	766		Tail	OID Lung Disease	FALSE	2
30988	Hedgehog	2021-05-29	3	Llanelli	1	Ropewalk Road	SA15 2AG	SS 51432 99198	251432	199198	F	2	Fair	E	2021-05-29	RSPCA EW	692	692		Tail	OID Myiasis	FALSE	1
31008	Hedgehog	2021-06-02	3	Llanelli	34	Heol Y Gigfran	SA14 7GA	SN 55276 13712	255276	213712	M	2	Poor	E	2021-06-02	RSPCA HB	477	477		Tail	OID Missing hind leg. Head trauma lung disease.	FALSE	1
31015	Hedgehog	2021-06-02	3	Roose		Fonman Park Road	CF62 3BF	ST 05055 66937	305055	166937	M	2	Poor	E	2021-06-03	RSPCA Vol	656	645		Tail	OID Neurological signs	FALSE	2
31060	Hedgehog	2021-06-06	3	Bonymaen	18	Dartford Place	SA1 7BS	SS 67339 94939	267339	194939	F	5.1	Poor	R	2021-06-21	RSPCA AH	660	1004	RH	Swab	Trapped between fence and wall	TRUE	16
31106	Hedgehog	2021-06-21	1	Waunarlwydd	25A	Brithwen Road	SA5 4QS	SS 59908 95475	259908	195475	F	4.1	Fair	R	2021-08-30	MOP	82	797	BH	Swab	Finder disturbed nest in shed	FALSE	71
31107	Hedgehog	2021-06-21	1	Waunarlwydd	25A	Brithwen Road	SA5 4QS	SS 59908 95475	259908	195475	F	4.1	Fair	R	2021-08-30	MOP	85	881	RH	Swab	Finder disturbed nest in shed	FALSE	71
31148	Hedgehog	2021-06-27	1	Fforestfach	12	Gelli Deg	SA5 4PB	SS 62112 96790	262112	196790	M	4	Poor	R	2021-08-30	MOP	117	796	RM	Swab	OID	TRUE	65
31149	Hedgehog	2021-06-27	3	Gorseinon		Elm Grove	SA4 4YG	SS 58292 99410	258292	199410	M	1	Poor	E	2021-06-29	MOP	632	618		Tail	OID	TRUE	3
31152	Hedgehog	2021-06-27	1	Cwmbwrla	128	Middle Road	SA5 8HE	SS 64596 94922	264596	194922	M	4.1	Poor	D	2021-06-27	MOP	77	77		Tail	DOA	FALSE	1
31153	Hedgehog	2021-06-27	1	Cwmbwrla	128	Middle Road	SA5 8HE	SS 64596 94922	264596	194922	M	4.1	Poor	E	2021-06-27	MOP	76	76		Tail	Hypothermic Myiasis Ears and Eyes, moribund	FALSE	1
31164	Hedgehog	2021-06-28	3	Mayals	29	Muirfield Drive	SA3 5HS	SS 60487 90203	260487	190203	F	5.1	Fair	D	2021-06-28	MOP	850	850		Tail	Lanscaper dug fence post holes and left them over weekend. Pregnant, miscarried, moribund on admission.	FALSE	1
31168	Hedgehog	2021-06-29	3	Morriston	13	Trewyddfa Terrace	SA6 8PB	SS 66094 96645	266094	196645	F	4.1	Good	R	2021-07-28	MOP	796	928	RH	Swab	Machine digger dug nest up in garden.	FALSE	30
31175	Hedgehog	2021-06-30	3	Oxwich	2	Norton Farm	SA3 1LT	SS 49105 86712	249105	186712	F	2	Good	D	2021-06-30	MOP	980	964		Tail	OID Miscarriage - Trauma	FALSE	1
31177	Hedgehog	2021-06-30	3	Morriston	58	Heol Fedw	SA6 6JN	SS 66982 99220	266982	199220	M	2	Poor	E	2021-06-30	MOP	353	353		Tail	OID Crossing the road opposite house. Myiasis wound on shouldert. Lung pathology observed.	FALSE	1
31189	Hedgehog	2021-07-01	3	Birchgrove	14	Clos Nant Bran	SA7 9JY	SS 70345 98602	270345	198602	F	2	Fair	E	2021-07-01	MOP	462	462		Tail	OID. # Tibia/Fibula. Abcess. Myiasis.	FALSE	1
31198	Hedgehog	2021-07-01	1	Trimsaran			SA17 4BE	SN4504	245000	204000	F	4	Fair	R	2021-08-13	RSPCA LS	120	833	RM	Swab	No History (from vets)	FALSE	44
31214	Hedgehog	2021-07-03	2	Gowerton	57	Brynymor Road	SA4 3EY	SS 58430 96444	258430	196444	M	1.8	Fair	R	2021-08-30	MOP	258	1030	WH	Swab	OID.	TRUE	59
31231	Hedgehog	2021-07-05	3	Clydach		Coneston Hall	SA6 5HG	SN 68965 02509	268965	202509	F	6	Fair	R	2021-07-05	MOP	855	855	BM	Swab	Picked up by dog previous night.	FALSE	1
31269	Hedgehog	2021-07-08	1	Fforestfach	12	Gelli Deg	SA5 4PB	SS 62097 96786	262097	196786	M	4.1	Good	R	2021-08-30	MOP	290	897	BM	Swab	Nest disturbed	FALSE	54
31278	Hedgehog	2021-07-09	3	Whitland		Dyfryn Taf School	SA34 0BD	SN 19816 16934	219816	216934	M	1.2	Fair	R	2021-08-06	RSPCA EW	650	834	RH	Swab	OID. Damaged toe Left fore.	TRUE	29
31282	Hedgehog	2021-07-10	3	Porthcawl	1	The Firs	CF36 5AX	SS 84066 77352	284066	177352	F	2	Poor	E	2021-07-22	MOP	527	739		Tail	OID. Missing left eye. Blind right eye.	TRUE	13
31290	Hedgehog	2021-07-11	3	Swansea	84	High Street	SA1 1LW	SS 65681 93741	265681	193741	F	2	Fair	E	2021-07-11	MOP	732	732		Tail	OID # skull	FALSE	1
31295	Hedgehog	2021-07-12	3	Winch Wen		Bonymaen House	SA1 7DY	SS 68172 96099	268172	196099	M	2	Good	E	2021-07-12	MOP	933	933		Tail	OID Perforated eye, fluid in chest cavity.	FALSE	1
31316	Hedgehog	2021-07-15	3	Ystradgynlais	1	Neath Road	SA9 1PR	SN 78948 08952	278948	208952	F	2.2	Good	E	2021-07-29	RSPCA PM	979	1133		Tail	Rat trap, # foot infected. Two dead babies tails on this number.	FALSE	15
31317	Hedgehog	2021-07-15	3	Townhill	24	Gwynedd Gardens	SA1 6LQ	SS 64027 93985	264027	193985	M	5	Poor	E	2021-07-15	MOP	731	731		Tail	Trapped in drain. Nectrotic tongue.	FALSE	1
31334	Hedgehog	2021-07-17	3	Pontneddfechan	15	Vale View	SA11 5UN	SN 90076 07892	290076	207892	M	2	Fair	E	2021-08-12	MOP	822	1004		Tail	Tracheal injury.	TRUE	27
31345	Hedgehog	2021-07-18	3	Uplands	67	Sketty Road	SA2 0EN	SS 63526 92803	263526	192803	F	5.1	Good	R	2021-08-09	MOP	612	917	RM	Swab	Trapped in garden down steps.	FALSE	23
31374	Hedgehog	2021-07-21	1	Gowerton		Cefn Gorwydd Farm	SA4 3DW	SS 59323 95600	259323	195600	F	4	Poor	E	2021-07-21	MOP	117	131		Tail	Hypothermic, blood in faeces +++	TRUE	1
31400	Hedgehog	2021-07-23	3	Tycoch	17	Rustic Close	SA2 9LZ	SS 61711 93771	261711	193771	M	8	Good	R	2021-07-28	RSPCA PM	1017	1054	BH	Swab	Found under debris in garden.	FALSE	6
31405	Hedgehog	2021-07-23	1	Gorseinon		Heol Ifion	SA4 4PH	SS 59359 98915	259359	198915	M	4	Poor	R	2021-08-30	MOP	198	810	RB	Swab	OID	FALSE	39
31412	Hedgehog	2021-07-24	3	Morriston	6	Park Road	SA6 8HY	SS 66662 96971	266662	196971	F	1	Good	R	2021-07-24	MOP	1128	1128	PH	Swab	Lactating female.	FALSE	1
31422	Hedgehog	2021-07-25	1	Pontypridd		Chandlers Reach	CF38 2NJ	ST073844	307300	184400	M	1	Poor	E	2021-07-27	MOP	161	157		Tail	OID. Myiasis. Deep wound on back.	FALSE	3
31438	Hedgehog	2021-07-26	1	Llanelli	Sophisticats Cattery	Trimsaran Road	SA15 4RL	SN 46670 03885	246670	203885	M	1	Poor	D	2021-07-27	RSPCA HB	148	147		Tail	OID. Hypothermic Dehydrated.	FALSE	2
31442	Hedgehog	2021-07-27	3	Burry Port	Pembrey (St. Illtyd) Church	Gwscwm Rd	SA16 0TR	SN 42874 01233	242874	201233	F	1.6	Fair	E	2021-07-29	RSPCA NC	736	738		Tail	OIN on road. Mammary tumor	FALSE	3
31464	Hedgehog	2021-07-31	2	Norton		Riverdale Road	SA3 5PU	SS 60917 88884	260917	188884	F	2	Poor	E	2021-07-31	MOP	400	400		Tail	OID. Found on pavement. # Tibia and Fibula Left.	FALSE	1
31469	Hedgehog	2021-08-01	3	Morriston	58	Heol Fedw	SA6 6JN	SS 67005 99235	267005	199235	M	1	Good	D	2021-08-01	MOP	757	757		Tail	DOA. OID. Finder brought body in.	FALSE	1
31471	Hedgehog	2021-08-01	2	Killay	28	Tennyson Way	SA2 7DQ	SS 60706 93732	260706	193732	M	2	Fair	E	2021-08-01	MOP	301	301		Tail	OID. # Skull	FALSE	1
31476	Hedgehog	2021-08-02	1	Port Tennant	24	David Williams Terrace	SA1 8NN	SS 67983 93500	267983	193500	M	4	Poor	E	2021-08-02	MOP	49	52		Tail	OID. Hypothermic Dehydrated.	FALSE	1
31493	Hedgehog	2021-08-04	2	Gorseinon	20	Moorland Green	SA4 4QF	SS591979	259100	197900	F	2	Fair	E	2021-08-05	RSPCA AH	318	323		Tail	Old # tibia	FALSE	2
31500	Hedgehog	2021-08-05	2	Bishopston	99	Bishopston Rd	SA3 3EW	SS 58025 88734	258025	188734	F	6	Fair	E	2021-08-05	MOP	362	362		Tail	Degloving wounds	FALSE	1
31504	Hedgehog	2021-08-06	1	Port Talbot	5	Vivian Park Drive	SA12 6RT	SS 75127 90032	275127	190032	M	4	Poor	E	2021-08-10	RSPCA AH	93	112		Tail	OID. Hypothermic Dehydrated.	FALSE	5
31514	Hedgehog	2021-08-08	1	Fforestfach	20	Heol Iscoed	SA5 4NG	SS 62090 96654	262090	196654	M	2	Poor	E	2021-08-08	MOP	126	126		Tail	OID. Myiasis.	FALSE	1
31515	Hedgehog	2021-08-08	3	Bishopston	99	Bishopston Rd	SA3 3EW	SS 58025 88734	258025	188734	F	1.1	Poor	E	2021-08-08	MOP	533	533		Tail	OID. Abdominal breathing.	FALSE	1
31529	Hedgehog	2021-08-10	1	Ilston	The Old Rectory		SA2 7LD	SS 55598 90331	255598	190331	F	4	Poor	D	2021-08-16	MOP	126	122		Tail	OID. Myiasis	FALSE	7
31538	Hedgehog	2021-08-11	1	Morriston		Arran Street	SA6 7DB	SS 66779 97374	266779	197374	F	4	Poor	E	2021-08-16	Vet	117	116		Tail	OID on road. Not thriving. MBD.	FALSE	6
31544	Hedgehog	2021-08-12	2	Fforestfach	4	Europa Way	SA5 4AJ	SS 62243 95926	262243	195926	M	2.02	Fair	E	2021-08-12	MOP	329	329		Tail	OID. Strimmer wound across head.	FALSE	1
31545	Hedgehog	2021-08-12	2	Penclawdd	Llotrog House		SA4 3JX	SS 54136 95409	254136	195409	F	6	Fair	D	2021-08-12	MOP	334	334		Tail	DOA. Deep wound. Dog bite.	FALSE	1
31551	Hedgehog	2021-08-14	2	Llanmorlais		Station Road	SA4 3TW	SS 53166 94593	253166	194593	F	2	Poor	E	2021-08-15	MOP	266	267		Tail	OID. Head trauma.	FALSE	2
31559	Hedgehog	2021-08-14	3	Perriswood	Robins Nest		SA3 2HN	SS 50272 88740	250272	188740	F	1.6	Poor	E	2021-08-21	MOP	541	495		Tail	OID. Tumour stomach. Lung disease.	TRUE	8
31561	Hedgehog	2021-08-15	3	Pennard	63	Pennard Drive	SA3 2DN	SS 55529 88833	255529	188833	F	3	Good	D	2021-08-15	GBH	913	913		Tail	DOA. Found on road near driveway	FALSE	1
31566	Hedgehog	2021-08-16	2	Newton	39	Highpool Lane	SA3 4TX	SS 60226 88376	260226	188376	F	2	Fair	E	2021-08-19	MOP	282	280		Tail	OID. Found on road oustside house. # Maxilla.	FALSE	4
31570	Hedgehog	2021-08-17	3	Brackla	10	Fenwick Drive	CF31 2LD	SS 92189 80285	292189	180285	M	2	Poor	E	2021-08-17	RSPCA EW	495	495		Tail	OID. Open infected # radiocarpal joint (wrist)	FALSE	1
31572	Hedgehog	2021-08-17	3	Bridgend		Banc-Yr-Allt	CF31 4RH	SS 88598 80518	288598	180518	M	3	Fair	E	2021-08-17	RSPCA EW	423	423		Tail	RSPCA Euthanased. Perforated right eye, infected.	FALSE	1
31573	Hedgehog	2021-08-17	3	Cockett	29	Church Gardens	SA2 0FE	SS 63220 94752	263220	194752	M	3	Good	E	2021-08-17	MOP	769	769		Tail	OID. Dental abcess.	FALSE	1
31583	Hedgehog	2021-08-20	3	Maesteg	36	Blaencaerau Estate	CF34 0RR	SS 86201 94714	286201	194714	F	3	Good	E	2021-08-20	RSPCA EW	919	919		Tail	OID on road. # skull, myiasis. RSPCA euthanased.	FALSE	1
31589	Hedgehog	2021-08-20	3	Baglan	10	Village Gardens	SA12 7LW	SS 74440 91610	274440	191610	F	4.1	Good	D	2021-08-27	RSPCA LS	970	1238		Tail	Council clearing garden disturbed nest. Found dead, fluid filling chest and body cavity.	FALSE	8
31602	Hedgehog	2021-08-23	2	Porthcawl	106	Victoria Avenue	CF36 3HA	SS 81316 77002	281316	177002	M	2	Poor	D	2021-08-24	MOP	252	239		Tail	OIN. Wobbly. Head Trauma. Blood base of brain on PME.	FALSE	2
31610	Hedgehog	2021-08-24	2	Penclawdd		Pen-Y-Lan	SA4 3LL	SS 54669 95487	254669	195487	F	2	Fair	E	2021-08-24	MOP	273	273		Tail	OID. # skull and Maxilla.	FALSE	1
31620	Hedgehog	2021-08-26	2	Morriston	33	Bryn Parc	SA6 8NB	SS 66638 97196	266638	197196	M	2	Good	E	2021-08-26	MOP	444	444		Tail	Missing left hind leg.	FALSE	1
31621	Hedgehog	2021-08-26	2	Neath	27	Primrose Road	SA11 2AR	SS 74880 95850	274880	195850	M	1.2	Poor	D	2021-08-28	MOP	227	224		Tail	OID. Giardia	TRUE	3
31644	Hedgehog	2021-08-29	2	Briton ferry	11	Cwrt Sart	SA11 2ST	SS 74278 95383	274278	195383	F	2	Fair	E	2021-08-29	RSPCA AH	347	347		Tail	OID. Right hind leg missing. Left swollen.	FALSE	1
31650	Hedgehog	2021-08-30	3	Langland	38	Cambridge Road	SA3 4PQ	SS 61510 87556	261510	187556	F	2	Poor	E	2021-09-01	MOP	690	656		Tail	OID. Myiasis.	FALSE	3
31352	Hedgehog	2021-08-31	2	Briton ferry	90	Giants Grave Road	SA11 2LN	SS 73633 94883	273633	194883	M	6	Fair	E	2021-08-31	MOP	422	422		Tail	Dog bite ruptured intestine.	FALSE	1
31661	Hedgehog	2021-09-02	2	Plasmarl		Footpath	SA1 2JA	SS 66467 95316	266467	195316	M	2.24	Fair	E	2021-09-03	RSPCA LS	519	493		Tail	OID. # Skull. Plastic ligature.	FALSE	2
31667	Hedgehog	2021-09-03	3	Llansamlet	50	Frederick Place	SA7 9SX	SS 69853 97235	269853	197235	F	2	Fair	E	2021-09-03	MOP	789	789		Tail	# Femur # Hip	FALSE	1
31673	Hedgehog	2021-09-05	3	Llethryd			SA2 7LH	SS 53131 91403	253131	191403	M	3	Good	E	2021-09-05	MOP	1029	1029		Tail	RTC. Punctured lung.	FALSE	1
31685	Hedgehog	2021-09-08	2	Craig Cefyn Parc				SN 6702	267000	202000	F	2	Poor	D	2021-09-09	MOP	245	275		Tail	OID on drive. Suspect rodenticide poisoning.	FALSE	2

## Sheet: Batch Conversion
Grid Ref	X	Y	Latitude	Longitude
SS 66594 98299	266594	198299	51.6676	-3.93043									https://gridreferencefinder.com/batchConvert/batchConvert.php
SS 85721 94561	285721	194561	51.6382	-3.65277
SN 53824 00041	253824	200041	51.6801	-4.11568
SS 89824 80402	289824	180402	51.5118	-3.58906
SS 91025 81337	291025	181337	51.5204	-3.57205
SS 91025 81337	291025	181337	51.5204	-3.57205
ST 10842 68947	310842	168947	51.4125	-3.28338
SS 50695 98007	250695	198007	51.661	-4.16004
SS 58922 96387	258922	196387	51.6485	-4.04052
ST 10358 67971	310358	167971	51.4037	-3.29009
SN 51436 01398	251436	201398	51.6916	-4.15078
SN 51270 01816	251270	201816	51.6953	-4.15335
SN 57887 03300	257887	203300	51.7104	-4.05829
SN 39767 19818	239767	219818	51.8539	-4.32796
SS 90176 83580	290176	183580	51.5404	-3.58498
SS 73847 91449	273847	191449	51.6077	-3.82314
SS 96280 82090	296280	182090	51.5282	-3.49656
SO 05489 07803	305489	207803	51.7609	-3.37081
SN 49587 01251	249587	201251	51.6898	-4.17744
ST 05512 66583	305512	166583	51.3904	-3.35937
ST 08877 86364	308877	186364	51.5688	-3.31613
ST 08877 86364	308877	186364	51.5688	-3.31613
SS 55376 87569	255376	187569	51.5684	-4.0881
SS 58377 89030	258377	189030	51.5823	-4.04542
SN 37147 10733	237147	210733	51.7715	-4.36169
SS 81316 77002	281316	177002	51.4795	-3.71046
SS 58055 88490	258055	188490	51.5774	-4.04984
SS 75984 96112	275984	196112	51.6501	-3.79395
SS 97621 77595	297621	177595	51.488	-3.47593
SS 97621 77595	297621	177595	51.488	-3.47593
SS 97621 77595	297621	177595	51.488	-3.47593
SS 91083 82150	291083	182150	51.5277	-3.57147
SS 60184 93221	260184	193221	51.6204	-4.02103
SS 59079 95903	259079	195903	51.6442	-4.03806
SS 84180 77462	284180	177462	51.4842	-3.66939
SS 59573 95821	259573	195821	51.6436	-4.03089
SS 52848 89444	252848	189444	51.5846	-4.12533
SS 59354 95951	259354	195951	51.6447	-4.03411
SS 60285 89045	260285	189045	51.5829	-4.01791
SS 72917 97678	272917	197678	51.6635	-3.83883
SS 54590 89020	254590	189020	51.5812	-4.10003
SS 63640 94238	263640	194238	51.6304	-3.97154
SS 59306 95990	259306	195990	51.6451	-4.03482
SS 69740 96720	269740	196720	51.6541	-3.88438
SS 59475 98999	259475	198999	51.6721	-4.03359
SS 66777 98166	266777	198166	51.6664	-3.92774
SS 92371 81322	292371	181322	51.5205	-3.55265
SN 60798 10785	260798	210785	51.7784	-4.01918
SS 77527 92329	277527	192329	51.6164	-3.77034
SS 66354 97085	266354	197085	51.6566	-3.93344
SN 75305 40123	275305	240123	52.0454	-3.81965
SS 65771 98051	265771	198051	51.6652	-3.94223
SS 43241 87874	243241	187874	51.5679	-4.26318
SS 58348 99356	258348	199356	51.6751	-4.05002
SS 69670 97291	269670	197291	51.6592	-3.8856
SN 44248 49062	244248	249062	52.1179	-4.27624
SN 72568 04591	272568	204591	51.7255	-3.8464
SS 63684 93225	263684	193225	51.6213	-3.97051
SS 60817 89945	260817	189945	51.5911	-4.01059
SS 49567 92036	249567	192036	51.607	-4.17377
SS 55214 87627	255214	187627	51.5689	-4.09046
SS 67691 95299	267691	195299	51.6409	-3.91344
SS 58795 98984	258795	198984	51.6718	-4.04341
SS 58177 88306	258177	188306	51.5757	-4.04801
SS 58177 88306	258177	188306	51.5757	-4.04801
SS 58177 88306	258177	188306	51.5757	-4.04801
SS 47949 90170	247949	190170	51.5898	-4.1963
SN 59798 13712	259798	213712	51.8044	-4.03485
SS 60470 89358	260470	189358	51.5858	-4.01536
SS 60027 88442	260027	188442	51.5774	-4.02139
SS 60332 95221	260332	195221	51.6384	-4.01969
SS 74687 89964	274687	189964	51.5945	-3.81049
SS 78344 92360	278344	192360	51.6169	-3.75855
SS 90274 80837	290274	180837	51.5158	-3.58271
SS 58705 96737	258705	196737	51.6516	-4.0438
SS 58705 96737	258705	196737	51.6516	-4.0438
SS 53445 88441	253445	188441	51.5757	-4.1163
SN 62518 11559	262518	211559	51.7858	-3.99457
SN 62518 11559	262518	211559	51.7858	-3.99457
SN 62518 11559	262518	211559	51.7858	-3.99457
SS 97971 68922	297971	168922	51.4101	-3.46839
SS 97807 77607	297807	177607	51.4881	-3.47325
SS 60414 88566	260414	188566	51.5786	-4.01585
SS 52695 95219	252695	195219	51.6364	-4.12997
SS 81316 77002	281316	177002	51.4795	-3.71046
SS 64647 95977	264647	195977	51.6463	-3.95767
SN 50535 00350	250535	200350	51.682	-4.16335
SN 82384 09341	282384	209341	51.7703	-3.70596
SN 82384 09341	282384	209341	51.7703	-3.70596
SS 62382 93585	262382	193585	51.6242	-3.98944
SS 59179 95952	259179	195952	51.6447	-4.03664
SS 57115 87021	257115	187021	51.5639	-4.0628
SS 66837 97253	266837	197253	51.6582	-3.92652
SS 64120 95206	264120	195206	51.6392	-3.96498
SS 47636 91685	247636	191685	51.6033	-4.20148
SN 73699 02791	273699	202791	51.7096	-3.82938
SN 47665 09244	247665	209244	51.7611	-4.20873
SS 70306 97577	270306	197577	51.662	-3.87652
ST 07433 84536	307433	184536	51.5521	-3.33648
SS 89119 79772	289119	179772	51.506	-3.59902
SS 90564 79139	290564	179139	51.5006	-3.57801
SS 60815 95595	260815	195595	51.6419	-4.01286
SS 64669 98964	264669	198964	51.6731	-3.95851
SN 59201 04000	259201	204000	51.717	-4.03957
SS 68122 96166	268122	196166	51.6488	-3.90755
SS 61257 87593	261257	187593	51.5701	-4.00331
SS 60414 88566	260414	188566	51.5786	-4.01585
SS 63435 95384	263435	195384	51.6406	-3.97494
SS 85065 77994	285065	177994	51.4892	-3.65682
SN 58514 02298	258514	202298	51.7015	-4.04881
SS 61511 87737	261511	187737	51.5714	-3.99971
SN 69390 01382	269390	201382	51.6959	-3.89118
SS 64657 95301	264657	195301	51.6402	-3.95726
SS 81550 76972	281550	176972	51.4793	-3.70708
SS 51252 99379	251252	199379	51.6734	-4.15258
SS 93299 89709	293299	189709	51.5961	-3.54183
SS 69698 97080	269698	197080	51.6574	-3.88512
SN 52954 01587	252954	201587	51.6937	-4.12891
SS 60414 88566	260414	188566	51.5786	-4.01585
SS 78792 92592	278792	192592	51.6191	-3.75217
SS 83726 77386	283726	177386	51.4834	-3.6759
SS 58070 88996	258070	188996	51.5819	-4.04983
SS 91600 79760	291600	179760	51.5063	-3.56328
SS 92599 79758	292599	179758	51.5065	-3.54889
SS 73069 91003	273069	191003	51.6035	-3.83421
SS 82310 81477	282310	181477	51.5199	-3.69765
SS 90876 78709	290876	178709	51.4968	-3.57338
SS 64400 94349	264400	194349	51.6316	-3.9606
SN 60162 04134	260162	204134	51.7184	-4.02572
SS 63352 94578	263352	194578	51.6334	-3.97583
SS 66868 98575	266868	198575	51.6701	-3.92658
SS 58525 89435	258525	189435	51.586	-4.04345
SS 64679 93809	264679	193809	51.6268	-3.95637
SS 86485 90292	286485	190292	51.6	-3.64035
SS 53797 95862	253797	195862	51.6425	-4.11433
SS 52917 94648	252917	194648	51.6314	-4.12652
SN 71712 04678	271712	204678	51.7261	-3.85882
SN 71712 04678	271712	204678	51.7261	-3.85882
SS 61956 93805	261956	193805	51.6261	-3.99568
SS 65315 97530	265315	197530	51.6604	-3.94862
SN 59755 03329	259755	203329	51.7111	-4.03128
SN 59799 03951	259799	203951	51.7167	-4.0309
SS 81392 77014	281392	177014	51.4796	-3.70937
SS 81392 77014	281392	177014	51.4796	-3.70937
SS 99671 74412	299671	174412	51.4598	-3.44551
SS 60016 93330	260016	193330	51.6213	-4.0235
SS 60342 89368	260342	189368	51.5858	-4.01721
SS 83281 82395	283281	182395	51.5284	-3.68396
SS 58739 98276	258739	198276	51.6655	-4.04393
SS 58342 89305	258342	189305	51.5847	-4.04603
SS 81029 77492	281029	177492	51.4838	-3.71476
SS 85065 77994	285065	177994	51.4892	-3.65682
SS 60369 87954	260369	187954	51.5731	-4.01626
SS 54690 95511	254690	195511	51.6396	-4.10128
SS 66096 99577	266096	199577	51.6789	-3.93812
SS 66096 99577	266096	199577	51.6789	-3.93812
SS 92189 80285	292189	180285	51.5112	-3.55496
SS 58054 88491	258054	188491	51.5774	-4.04986
SS 66096 99577	266096	199577	51.6789	-3.93812
SN 61656 15152	261656	215152	51.8178	-4.0085
ST 07817 84992	307817	184992	51.5563	-3.33106
SS 92189 80285	292189	180285	51.5112	-3.55496
SS 58390 99686	258390	199686	51.678	-4.04954
SS 99259 94595	299259	194595	51.6411	-3.45722
SS 72687 97261	272687	197261	51.6597	-3.842
SS 78792 92592	278792	192592	51.6191	-3.75217
SS 78792 92592	278792	192592	51.6191	-3.75217
SS 66096 99577	266096	199577	51.6789	-3.93812
SS 74873 92941	274873	192941	51.6213	-3.80887
SS 56506 98011	256506	198011	51.6625	-4.07609
SS 58600 89122	258600	189122	51.5832	-4.04224
SN 59961 03511	259961	203511	51.7128	-4.02837
SS 63584 97149	263584	197149	51.6565	-3.97348
SS 58390 99686	258390	199686	51.678	-4.04954
SS 58390 99686	258390	199686	51.678	-4.04954
SS 64916 96246	264916	196246	51.6487	-3.95389
SS 78462 92553	278462	192553	51.6186	-3.75692
SS 66311 99473	266311	199473	51.6781	-3.93497
SS 63681 94936	263681	194936	51.6367	-3.97122
SS 80847 77617	280847	177617	51.4849	-3.71742
SS 67262 99285	267262	199285	51.6766	-3.92115
SS 69698 97080	269698	197080	51.6574	-3.88512
SS 61391 90114	261391	190114	51.5928	-4.00238
SS 90770 82043	290770	182043	51.5267	-3.57594
ST 01588 67757	301588	167757	51.4003	-3.41607
SN 59605 03385	259605	203385	51.7116	-4.03347
SN 62169 00260	262169	200260	51.6841	-3.99515
SS 69028 96199	269028	196199	51.6493	-3.89447
SN 88766 06985	288766	206985	51.7505	-3.61275
SN 58756 12492	258756	212492	51.7932	-4.04946
SS 58250 99670	258250	199670	51.6779	-4.05156
SS 54764 95646	254764	195646	51.6408	-4.10027
SS 58820 98298	258820	198298	51.6657	-4.04277
SS 58425 89072	258425	189072	51.5827	-4.04474
SS 58617 98412	258617	198412	51.6666	-4.04575
SS 60223 95332	260223	195332	51.6394	-4.02131
SN 73699 02791	273699	202791	51.7096	-3.82938
SN 39395 38694	239395	238694	52.0234	-4.34218
SS 69121 99239	269121	199239	51.6766	-3.89427
SS 55054 87983	255054	187983	51.572	-4.09291
SS 65399 96925	265399	196925	51.655	-3.94717
SS 77503 99229	277503	199229	51.6784	-3.7731
SS 63472 94798	263472	194798	51.6354	-3.97418
ST 14465 97134	314465	197134	51.6664	-3.23816
SS 66566 98411	266566	198411	51.6686	-3.93088
SS 53186 94004	253186	194004	51.6256	-4.12237
SN 56846 14243	256846	214243	51.8084	-4.07785
SS 63297 93802	263297	193802	51.6264	-3.97632
SS 60940 88110	260940	188110	51.5747	-4.00809
ST 06289 66814	306289	166814	51.3926	-3.34827
SS 61990 99569	261990	199569	51.6779	-3.99746
SS 58600 99591	258600	199591	51.6772	-4.04647
SS 65813 93897	265813	193897	51.6278	-3.94003
SS 75815 96552	275815	196552	51.654	-3.79655
SS 65624 97965	265624	197965	51.6643	-3.94432
SS 75465 92735	275465	192735	51.6196	-3.80025
SN 68400 01519	268400	201519	51.6969	-3.90555
SS 59862 92768	259862	192768	51.6162	-4.0255
SS 58265 96368	258265	196368	51.6482	-4.05
SS 61383 88416	261383	188416	51.5775	-4.00182
SS 63964 95366	263964	195366	51.6406	-3.9673
SS 63091 93162	263091	193162	51.6206	-3.97904
SS 61925 91866	261925	191866	51.6086	-3.99536
SS 58573 89378	258573	189378	51.5855	-4.04273
SS 55303 93751	255303	193751	51.6239	-4.0917
SS 46870 88984	246870	188984	51.5789	-4.21135
SS 66818 99181	266818	199181	51.6756	-3.92753
SS 60803 87924	260803	187924	51.5729	-4.00999
SS 58782 96687	258782	196687	51.6512	-4.04267
SS 88147 79431	288147	179431	51.5027	-3.61291
ST 38 NW
SS 61392 89491	261392	189491	51.5872	-4.00212
SN 70609 01166	270609	201166	51.6943	-3.87347
SS 59330 88606	259330	188606	51.5787	-4.0315
SS 58524 99676	258524	199676	51.678	-4.0476
SS 65254 96736	265254	196736	51.6532	-3.94919
SS 52709 95202	252709	195202	51.6363	-4.12976
SS 51432 99198	251432	199198	51.6719	-4.1499
SN 55276 13712	255276	213712	51.8033	-4.10039
ST 05055 66937	305055	166937	51.3935	-3.36603
SS 67339 94939	267339	194939	51.6376	-3.91839
SS 59908 95475	259908	195475	51.6406	-4.02592
SS 59908 95475	259908	195475	51.6406	-4.02592
SS 62112 96790	262112	196790	51.6529	-3.9946
SS 58292 99410	258292	199410	51.6755	-4.05085
SS 64596 94922	264596	194922	51.6368	-3.958
SS 64596 94922	264596	194922	51.6368	-3.958
SS 60487 90203	260487	190203	51.5934	-4.01545
SS 66094 96645	266094	196645	51.6526	-3.93702
SS 49105 86712	249105	186712	51.559	-4.17814
SS 66982 99220	266982	199220	51.676	-3.92518
SS 70345 98602	270345	198602	51.6712	-3.87634
SN 45 04	245000	204000	51.7133	-4.24497
SS 58430 96444	258430	196444	51.6489	-4.04765
SN 68965 02509	268965	202509	51.706	-3.89775
SS 62097 96786	262097	196786	51.6529	-3.99482
SN 19816 16934	219816	216934	51.8219	-4.61583
SS 84066 77352	284066	177352	51.4832	-3.67099
SS 65681 93741	265681	193741	51.6264	-3.94187
SS 68172 96099	268172	196099	51.6482	-3.9068
SN 78948 08952	278948	208952	51.7661	-3.75559
SS 64027 93985	264027	193985	51.6282	-3.96585
SN 90076 07892	290076	207892	51.7589	-3.59407
SS 63526 92803	263526	192803	51.6175	-3.97262
SS 59323 95600	259323	195600	51.6416	-4.03441
SS 61711 93771	261711	193771	51.6257	-3.9992
SS 59359 98915	259359	198915	51.6714	-4.03523
SS 66662 96971	266662	196971	51.6557	-3.92894
ST 073 844	307300	184400	51.5508	-3.33836
SN 46670 03885	246670	203885	51.7127	-4.22077
SN 42874 01233	242874	201233	51.6878	-4.27447
SS 60917 88884	260917	188884	51.5816	-4.00873
SS 67005 99235	267005	199235	51.6761	-3.92485
SS 60706 93732	260706	193732	51.6251	-4.0137
SS 67983 93500	267983	193500	51.6248	-3.90855
SS 591 979	259100	197900	51.6622	-4.03856
SS 58025 88734	258025	188734	51.5795	-4.05038
SS 75127 90032	275127	190032	51.5953	-3.80416
SS 62090 96654	262090	196654	51.6517	-3.99487
SS 58025 88734	258025	188734	51.5795	-4.05038
SS 55598 90331	255598	190331	51.5933	-4.08604
SS 66779 97374	266779	197374	51.6593	-3.92741
SS 62243 95926	262243	195926	51.6452	-3.99237
SS 54136 95409	254136	195409	51.6385	-4.10924
SS 53166 94593	253166	194593	51.6309	-4.12291
SS 50272 88740	250272	188740	51.5776	-4.16219
SS 55529 88833	255529	188833	51.5798	-4.08641
SS 60226 88376	260226	188376	51.5769	-4.01849
SS 92189 80285	292189	180285	51.5112	-3.55496
SS 88598 80518	288598	180518	51.5126	-3.60676
SS 63220 94752	263220	194752	51.6349	-3.9778
SS 86201 94714	286201	194714	51.6397	-3.64589
SS 74440 91610	274440	191610	51.6093	-3.81464
SS 81316 77002	281316	177002	51.4795	-3.71046
SS 54669 95487	254669	195487	51.6394	-4.10158
SS 66638 97196	266638	197196	51.6577	-3.92938
SS 74880 95850	274880	195850	51.6475	-3.80981
SS 74278 95383	274278	195383	51.6432	-3.81834
SS 61510 87556	261510	187556	51.5698	-3.99965
SS 73633 94883	273633	194883	51.6385	-3.82747
SS 66467 95316	266467	195316	51.6407	-3.93113
SS 69853 97235	269853	197235	51.6588	-3.88294
SS 53131 91403	253131	191403	51.6023	-4.12207
SN 6702	267000	202000	51.7009	-3.92598
