# Supplementary material for: Evidence for High Levels of Gene Flow in Hedgehogs (Erinaceus europaeus) Across South Wales, UK, Despite Potential Anthropogenic and Natural Barriers to Dispersal
Source: Ecol Evol. 2025 Apr 7;15(4):e71201. doi: 10.1002/ece3.71201 (PMC11975622; doi:10.1002/ece3.71201)
Supplement: Supplementary file 1 — Data S1. [file ECE3-15-e71201-s001.zip › ece371201-sup-0002-2022-11-12_HEDGEHOG GENOTYPES.xlsx]

## Sheet: GENOTYPES
Sample file	Sample name	E13a	E13b	EEU1a	EEU1b	EEU12Ha	EEU12Hb	EEU37Ha	EEU37Hb	EEU4a	EEU4b	EEU2a	EEU2b	EEU3a	EEU3b	EEU5a	EEU5b	EEU6a	EEU6b	E36a	E36b	EEU43Ha	EEU43Hb	W23a	W23b	W30a	W30b	W8a	W8b
A01_28705.fsa	28705	287	299	131	145	97	97	261	261	153	161	256	256	170	170	122	132	158	160	339	348	160	162	118	122	189	193	249	259
B01_28726.fsa	28726	291	303	131	131	91	97	261	265	161	165	256	266	164	170	125	135	158	158	334	348	160	160	118	122	177	189	244	249
C01_28740.fsa	28740	287	299	131	145	97	97	261	261	161	161	256	256	157	157	132	132	156	156	343	348	160	168	118	126	177	177	234	259
D01_28786.fsa	28786	283	291	131	131	97	97	261	261	161	167	262	266	170	170	128	130	156	158	334	343	156	160	122	122	193	193	244	264
E01_28794.fsa	28794	287	287	131	131	91	97	261	261	157	159	258	264	157	170	128	128	158	158	334	339	158	166	118	122	193	193	244	244
F01_28795.fsa	28795	303	303	131	145	91	97	261	261	157	167	258	264	157	170	122	128	156	160	339	343	158	160	118	118	193	193	244	249
G01_28799.fsa	28799	295	299	131	131	91	97	261	261	159	161	256	258	164	170	125	130	158	158	339	339	158	160	122	122	189	193	244	259
H01_28807.fsa	28807	291	291	131	131	95	95	255	261	153	159	256	270	170	170	125	132	158	158	343	348	160	160	122	126	183	189	249	249
A02_28812.fsa	28812	291	295	131	131	91	97	261	265	153	165	256	262	166	170	128	132	156	160	334	343	158	160	118	118	187	193	244	264
B02_28825.fsa	28825	295	307	131	145	91	91	0	0	0	0	266	266	170	170	125	130	156	158	334	343	158	160	122	126	189	195	239	244
C02_28835.fsa	28835	295	299	131	131	97	97	261	261	161	161	266	270	170	170	130	132	156	160	343	353	158	160	122	126	193	195	249	259
D02_28840.fsa	28840	295	299	131	131	97	97	261	261	157	165	256	256	157	157	130	132	156	156	343	348	158	168	118	118	177	193	249	249
E02_28841.fsa	28841	299	299	131	131	91	91	261	261	159	165	256	272	157	170	125	135	156	160	334	348	160	160	118	122	177	189	244	249
F02_28856.fsa	28856	287	291	131	131	97	97	261	261	159	161	262	266	157	170	128	135	156	158	339	343	160	168	122	122	183	193	249	249
G02_28860.fsa	28860	291	299	131	143	97	97	261	265	157	159	262	266	157	170	128	132	156	158	343	348	158	160	122	122	189	197	249	249
H02_28875.fsa	28875	291	291	131	145	95	95	263	263	165	165	256	256	170	170	128	135	156	158	329	343	160	160	114	118	193	193	254	264
A03_28881.fsa	28881	295	299	131	145	91	97	261	261	157	159	262	266	157	170	132	132	158	160	329	343	160	160	118	126	185	193	254	254
B03_28885.fsa	28885	291	295	131	145	91	97	261	265	159	159	256	258	157	164	120	132	158	162	339	343	160	160	118	122	189	193	244	254
C03_28886.fsa	28886	299	299	131	131	97	97	261	261	161	161	256	266	170	170	125	125	156	160	339	339	168	168	122	126	189	193	254	254
D03_28891.fsa	28891	295	295	133	145	97	97	261	261	153	161	262	266	157	157	135	135	158	162	334	339	160	160	118	118	189	193	249	264
F03_28894.fsa	28894	287	303	145	145	97	97	261	261	161	167	262	262	157	157	125	132	160	160	334	339	158	162	122	131	189	195	249	259
G03_28896.fsa	28896	295	299	131	131	91	97	261	261	159	161	256	262	164	170	125	125	158	158	339	343	158	160	122	126	187	193	249	254
H03_28905.fsa	28905	303	307	131	131	97	97	261	261	153	159	256	262	164	164	128	128	158	160	343	353	158	158	118	122	177	189	249	254
A04_28909.fsa	28909	295	307	145	145	97	97	261	261	161	165	262	262	164	164	125	132	156	158	339	348	158	168	118	122	191	193	249	259
B04_28916.fsa	28916	287	303	131	131	91	97	261	265	161	161	256	266	164	170	125	125	158	158	339	343	158	162	118	118	189	189	244	259
C04_28921.fsa	28921	287	299	131	131	97	97	261	261	159	161	256	266	157	170	128	132	158	158	334	343	162	168	118	122	183	187	254	259
A01_28937.fsa	28937	299	299	131	131	97	97	261	261	153	159	266	266	157	164	125	128	156	158	339	348	160	168	120	128	189	193	244	254
D04_28938.fsa	28938	295	299	131	143	95	95	261	261	161	167	256	266	170	170	125	125	158	158	334	339	160	160	122	122	187	195	244	249
E04_28939.fsa	28939	299	299	131	145	91	91	261	261	165	165	266	266	170	170	125	128	156	158	339	343	156	158	118	122	189	195	244	254
F04_28940.fsa	28940	295	299	131	145	91	95	261	261	165	167	256	266	170	170	128	128	156	158	334	348	158	158	118	122	187	189	244	249
G04_28951.fsa	28951	287	295	131	145	91	97	261	261	159	161	262	266	170	170	128	132	158	158	339	343	160	160	122	122	189	193	254	264
B01_28980.fsa	28980	287	295	131	145	91	91	261	261	153	159	256	270	164	170	128	132	158	158	343	343	160	168	124	124	193	193	249	254
C01_28984.fsa	28984	295	295	131	145	97	97	261	261	153	167	256	262	157	164	128	132	158	160	339	348	160	168	122	126	193	193	249	264
D01_28990.fsa	28990	299	299	145	145	91	91	263	263	161	161	266	266	164	170	128	128	158	160	343	348	158	168	126	131	193	193	244	249
F01_28995.fsa	28995	287	291	131	131	91	97	255	261	159	161	256	266	157	170	125	125	158	160	329	339	156	160	118	118	177	189	259	264
E01_28997.fsa	28997	287	291	131	131	91	97	255	261	159	161	262	266	166	170	125	128	152	158	343	348	160	162	122	126	193	193	249	254
G01_29012.fsa	29012	299	303	131	131	97	97	255	261	153	161	256	262	157	164	132	132	158	160	334	343	158	158	118	122	193	193	244	259
H01_29022.fsa	29022	299	299	133	133	91	91	261	261	159	159	256	256	170	170	128	128	162	162	329	353	160	160	122	126	177	177	254	264
A02_29025.fsa	29025	299	299	131	131	0	0	261	261	165	165	256	266	164	170	116	139	156	160	343	343	160	168	126	126	183	189	249	254
B02_29027.fsa	29027	287	299	131	145	97	97	261	261	153	153	266	266	170	170	128	132	156	156	339	348	158	160	122	122	183	189	249	254
C02_29036.fsa	29036	295	299	131	131	91	97	261	261	153	161	256	256	170	170	128	128	158	158	339	343	158	158	126	131	187	193	254	259
D02_29044.fsa	29044	303	303	131	145	97	97	261	261	153	153	256	270	170	170	125	128	158	158	329	343	158	158	122	126	193	193	244	259
E02_29053.fsa	29053	291	295	131	131	91	91	261	265	159	165	256	256	157	170	125	135	158	158	343	343	158	166	122	122	177	187	239	254
F02_29060.fsa	29060	299	299	131	131	97	97	261	261	153	153	256	256	157	164	116	125	160	160	343	348	160	160	122	122	187	193	254	264
G02_29074.fsa	29074	280	295	131	131	95	97	261	265	159	159	256	268	157	157	130	132	156	160	348	348	158	162	118	118	193	193	244	249
H02_29083.fsa	29083	291	291	131	145	97	97	261	261	157	165	258	266	157	170	125	128	158	158	348	353	160	171	118	118	189	189	249	254
A03_29088.fsa	29088	291	291	131	131	97	97	261	261	153	161	256	258	157	170	128	135	156	156	339	343	158	166	122	122	183	191	244	244
B03_29126.fsa	29126	295	299	131	131	91	97	261	261	159	161	256	272	157	170	128	135	158	158	334	339	160	162	122	122	193	193	249	249
C03_29151.fsa	29151	291	295	131	145	97	97	261	265	161	165	256	256	157	157	116	130	158	158	334	343	158	166	122	122	193	193	254	254
D03_29167.fsa	29167	291	299	131	131	97	97	261	261	159	161	262	266	170	176	125	130	158	160	339	339	160	168	118	126	189	193	249	254
F03_29232.fsa	29232	295	295	131	145	97	97	261	261	153	159	256	270	164	170	132	132	156	158	334	339	160	160	114	122	193	193	249	254
G03_29261.fsa	29261	287	295	131	131	91	97	261	261	161	161	256	256	170	170	132	132	156	160	319	339	160	168	122	122	193	193	249	249
H03_29272.fsa	29272	287	299	131	145	97	97	261	261	159	165	256	256	164	170	128	132	158	160	334	343	0	0	122	122	191	193	244	259
A04_29297.fsa	29297	287	287	131	131	91	97	261	261	159	165	262	266	164	170	132	132	160	160	334	334	160	160	118	122	193	197	249	254
B04_29299.fsa	29299	299	303	131	131	97	97	261	264	159	159	256	266	168	168	125	128	156	158	339	343	160	162	118	122	189	193	249	254
C04_29312.fsa	29312	295	295	131	131	97	97	261	264	153	157	256	270	170	170	128	132	152	156	339	348	160	160	118	118	187	193	249	249
D04_29340.fsa	29340	291	299	131	131	91	95	261	264	153	157	256	266	164	170	132	135	156	160	319	339	160	168	118	122	177	189	249	254
E04_29465.fsa	29465	287	287	131	131	97	97	261	261	153	161	256	256	164	164	132	132	156	160	334	353	160	168	122	126	187	193	249	259
F04_29551.fsa	29551	291	295	131	131	91	91	261	261	159	161	266	266	157	157	125	128	154	158	339	339	160	160	122	122	177	189	244	249
G04_29562.fsa	29562	295	303	131	131	91	97	261	261	159	161	256	256	170	170	128	132	158	158	339	343	166	168	122	126	187	193	244	254
H04_29594.fsa	29594	299	303	131	145	97	97	261	261	161	167	256	270	166	170	125	130	156	156	343	343	158	160	122	122	183	193	249	249
A05_29623.fsa	29623	287	291	131	131	97	97	261	261	159	161	256	256	164	170	128	132	158	158	339	343	158	160	118	122	189	193	249	254
B05_29624.fsa	29624	287	287	131	131	97	97	261	261	153	161	256	256	164	170	128	128	156	158	339	343	158	162	122	126	177	193	249	254
C05_29625.fsa	29625	291	295	131	131	97	97	261	263	159	161	256	256	164	170	132	135	158	158	343	343	160	162	122	122	187	193	249	249
H04_30143.fsa	30143	295	299	131	131	97	97	261	261	159	161	256	256	157	164	125	128	156	160	329	339	160	160	118	126	177	193	249	254
A05_30183.fsa	30183	295	303	131	131	97	97	261	261	159	159	262	266	170	170	125	128	158	158	343	353	160	168	118	118	177	189	249	259
B05_30197.fsa	30197	0	0	131	145	97	97	255	261	153	161	262	262	157	170	125	125	156	160	334	339	158	160	118	122	187	193	244	259
C05_30241.fsa	30241	291	299	131	131	91	97	261	261	157	159	262	266	164	166	125	128	156	158	339	353	158	160	122	122	193	193	254	259
D05_30253.fsa	30253	280	303	131	131	97	97	261	261	154	159	262	266	170	170	128	132	156	156	339	348	158	160	118	131	193	193	254	259
E05_30288.fsa	30288	295	295	131	145	97	97	265	265	161	165	262	262	164	170	128	132	158	158	329	343	160	160	118	122	185	189	249	249
F05_30291.fsa	30291	291	299	131	145	91	97	261	261	159	161	256	266	170	170	128	132	158	158	334	343	168	168	118	118	189	193	234	264
G05_30298.fsa	30298	299	299	145	145	97	97	261	261	159	167	256	266	157	157	128	132	156	162	348	348	160	160	122	122	177	183	244	249
D05_30302.fsa	30302	295	299	131	145	97	97	261	263	153	167	256	266	170	170	125	135	156	156	329	343	158	162	118	122	177	197	249	259
E05_30305.fsa	30305	291	303	131	131	91	97	261	265	161	165	256	266	164	170	128	132	158	162	343	348	160	162	118	122	189	193	244	259
H05_30305.fsa	30305	291	303	131	131	91	97	261	265	161	165	256	266	164	170	128	132	158	162	343	348	160	162	118	122	189	193	244	259
A06_30311.fsa	30311	283	299	131	145	97	97	261	261	161	165	266	266	164	170	132	132	156	160	339	343	158	160	126	126	193	193	254	264
B06_30316.fsa	30316	287	291	131	145	97	97	261	261	159	167	256	272	164	170	128	132	158	160	339	353	168	168	118	118	183	193	244	254
C06_30317.fsa	30317	287	291	131	131	97	97	261	261	161	167	256	272	170	170	128	132	158	160	339	353	168	168	118	126	183	193	244	254
D06_30318.fsa	30318	287	291	131	145	91	97	261	261	157	167	256	262	164	166	128	135	158	160	343	353	158	168	118	118	183	183	244	244
E06_30323.fsa	30323	295	295	131	143	97	97	261	261	159	161	262	266	157	170	125	128	154	158	334	343	160	160	122	126	193	195	249	264
F06_30328.fsa	30328	295	299	131	131	91	95	261	261	165	167	256	266	157	170	128	128	158	158	339	343	158	160	122	122	189	195	249	254
G06_30337.fsa	30337	291	303	131	131	91	97	261	261	153	161	260	266	0	0	0	0	156	160	319	343	160	168	118	122	177	193	254	254
H06_30338.fsa	30338	291	295	131	131	97	97	261	261	154	161	256	256	157	170	125	132	158	160	348	353	160	162	122	126	193	193	254	254
A07_30344.fsa	30344	295	299	131	145	91	97	261	265	161	167	256	262	164	170	125	128	158	158	343	343	158	160	118	126	189	193	244	249
B07_30349.fsa	30349	280	291	131	131	97	97	261	261	153	153	256	256	157	164	125	128	158	160	334	343	162	164	118	122	187	193	249	264
C07_30350.fsa	30350	303	307	131	131	97	97	261	261	159	159	256	262	157	170	130	135	156	156	339	339	160	168	122	126	189	193	254	254
D07_30351.fsa	30351	287	287	131	131	97	97	261	263	165	165	262	266	170	170	128	139	158	158	334	339	158	162	118	122	187	193	249	254
E07_30352.fsa	30352	287	287	131	131	97	97	261	263	165	165	262	266	157	170	130	139	158	158	319	334	160	162	118	122	187	193	244	249
F05_30355.fsa	30355	291	295	131	145	97	97	261	261	159	161	262	266	157	170	125	128	156	158	334	339	160	168	122	122	185	193	254	264
G05_30357.fsa	30357	291	299	145	145	97	97	261	261	159	165	256	256	170	170	128	128	158	160	343	348	158	158	118	118	193	193	244	249
F07_30361.fsa	30361	303	307	131	131	97	97	261	261	153	159	256	266	170	170	122	128	156	158	348	353	160	166	122	122	193	193	249	259
H05_30363.fsa	30363	299	303	131	145	97	97	261	263	153	159	262	262	166	166	125	132	156	158	334	339	158	160	118	122	189	193	244	249
G07_30363.fsa	30363	299	303	131	145	97	97	261	263	153	159	262	262	166	166	125	132	156	158	334	339	158	160	118	122	189	193	244	249
B06_30365.fsa	30365	280	291	131	131	97	97	261	265	153	157	256	256	157	170	128	132	156	158	334	334	158	162	122	126	183	187	254	264
H07_30368.fsa	30368	287	295	131	131	97	97	261	261	153	159	266	266	170	170	125	128	154	160	334	353	158	160	122	122	193	193	254	254
C06_30369.fsa	30369	295	299	131	145	97	97	261	261	159	161	256	260	157	170	125	139	156	158	329	343	162	162	122	126	193	193	249	264
E06_30381.fsa	30381	291	291	131	145	91	91	261	261	161	165	256	270	157	164	125	135	158	158	339	348	160	168	122	126	193	193	249	254
A08_30386.fsa	30386	299	299	131	131	91	91	261	263	161	161	256	256	170	170	128	135	156	158	329	339	158	162	122	122	189	193	244	254
C08_30389.fsa	30389	287	295	131	141	91	97	263	263	161	161	262	266	157	170	128	135	158	158	334	343	160	168	122	126	193	193	254	254
D08_30390.fsa	30390	299	299	131	131	91	97	261	261	161	161	258	258	164	164	128	135	156	156	343	343	160	162	122	122	189	197	259	264
E08_30393.fsa	30393	291	299	131	131	91	97	261	264	159	161	256	262	166	170	125	128	156	158	339	343	160	160	122	122	183	189	249	249
F08_30395.fsa	30395	291	295	131	145	97	97	259	261	153	159	256	266	164	170	116	132	156	160	339	343	158	160	122	122	183	193	249	269
G08_30396.fsa	30396	287	291	131	145	97	97	261	261	153	153	262	266	157	170	132	132	156	158	334	343	160	166	118	122	193	193	249	254
H08_30397.fsa	30397	295	299	131	145	91	97	261	265	161	165	256	256	157	170	128	139	156	158	334	339	158	166	122	122	177	189	254	259
G06_30399.fsa	30399	295	295	131	131	97	97	261	261	159	161	256	256	164	164	122	125	158	158	339	343	156	160	122	122	189	193	249	249
A07_30407.fsa	30407	299	303	131	131	91	97	261	261	157	161	260	266	170	170	125	125	158	160	319	353	158	160	118	122	177	177	254	254
C07_30411.fsa	30411	295	295	131	131	97	97	261	261	159	161	256	262	157	170	125	128	156	158	334	339	158	160	122	122	189	197	254	264
D07_30412.fsa	30412	291	299	131	143	97	97	261	263	161	161	266	266	170	170	128	130	158	158	334	343	160	160	118	122	189	193	244	249
E07_30414.fsa	30414	295	299	131	131	97	97	261	261	153	161	258	266	157	164	125	125	156	160	319	343	160	168	122	122	187	189	249	264
F07_30415.fsa	30415	295	303	131	145	97	97	261	261	159	161	256	262	157	164	125	128	154	156	334	343	156	168	122	126	191	193	249	249
A09_30416.fsa	30416	295	299	145	145	97	97	261	261	159	159	256	256	157	157	122	125	156	158	334	339	160	168	122	122	177	183	244	249
G07_30418.fsa	30418	295	295	131	145	91	97	261	261	153	159	256	262	157	164	128	128	156	156	329	339	160	160	118	122	189	193	259	264
B09_30422.fsa	30422	287	299	131	131	97	97	261	265	159	161	266	266	170	170	132	132	156	162	343	348	158	160	118	122	189	195	254	254
H07_30423.fsa	30423	291	299	131	131	91	97	261	261	159	159	256	266	157	170	125	132	158	160	343	348	160	168	122	126	193	193	249	259
A08_30423.fsa	30423	291	299	131	131	91	97	261	261	159	159	256	266	157	170	125	132	158	160	343	348	160	168	122	126	193	193	249	259
B08_30424.fsa	30424	299	303	131	145	97	97	261	261	157	161	262	262	170	170	132	132	158	162	348	348	160	160	118	122	195	195	244	244
C08_30426.fsa	30426	299	303	131	131	91	91	261	261	161	167	256	262	170	170	135	135	156	160	339	343	158	164	118	122	193	193	244	244
C09_30428.fsa	30428	291	299	131	131	97	97	261	263	153	159	256	266	157	170	132	132	158	158	339	348	160	168	122	126	177	193	249	254
D08_30432.fsa	30432	291	299	131	131	97	97	261	261	161	161	262	270	170	170	125	128	156	160	339	343	158	160	122	122	191	193	254	254
E08_30434.fsa	30434	291	295	145	145	91	97	261	265	157	159	256	266	170	170	128	128	158	160	334	334	0	0	118	122	189	193	254	264
D09_30436.fsa	30436	295	303	131	145	97	97	261	261	159	165	262	266	157	170	128	130	158	158	343	348	156	160	114	118	185	193	244	249
E09_30437.fsa	30437	287	307	131	131	97	97	261	261	153	161	256	256	164	164	128	128	156	160	334	343	158	160	122	122	177	187	254	254
F09_30438.fsa	30438	299	299	131	131	91	97	261	261	165	165	258	262	157	164	125	132	156	160	334	348	160	160	118	122	191	195	244	259
G09_30439.fsa	30439	291	299	131	131	91	97	261	261	159	161	266	266	164	170	125	125	158	158	334	343	160	160	122	126	193	193	244	259
F08_30440.fsa	30440	299	299	131	145	95	97	261	261	157	167	256	256	164	170	128	128	158	158	339	343	160	160	122	122	189	193	254	259
H09_30441.fsa	30441	295	299	131	145	91	97	261	265	159	159	256	266	164	170	128	132	158	162	334	343	158	166	118	126	177	193	254	264
A10_30442.fsa	30442	291	307	131	131	91	97	261	265	159	159	256	262	170	170	128	128	158	160	339	339	160	160	118	122	193	193	254	254
B10_30443.fsa	30443	299	299	131	131	91	97	261	261	153	167	256	256	164	170	125	139	156	158	329	339	158	166	122	122	193	193	244	244
C10_30449.fsa	30449	295	303	131	131	91	91	261	261	153	161	256	256	170	170	128	132	158	160	319	339	160	166	118	122	193	193	254	264
G08_30451.fsa	30451	291	299	131	131	97	97	261	261	159	159	256	272	170	170	125	135	158	160	343	343	166	166	118	122	183	189	244	249
H08_30454.fsa	30454	295	299	131	131	95	97	0	0	153	161	260	268	157	170	125	130	158	160	339	348	0	0	118	122	189	193	259	259
A09_30457.fsa	30457	287	311	131	131	97	97	261	261	161	161	256	272	170	170	128	128	158	160	339	353	158	160	122	126	187	189	254	254
D10_30458.fsa	30458	291	299	131	145	91	97	261	263	153	159	256	256	170	170	125	125	156	160	329	343	160	168	118	131	177	193	249	264
E10_30459.fsa	30459	291	295	131	131	95	95	261	263	157	159	262	262	170	170	132	132	156	160	339	348	168	168	118	122	183	193	244	249
B09_30460.fsa	30460	299	299	145	145	97	97	261	261	161	161	256	266	164	170	125	128	160	160	339	343	160	160	118	126	177	183	264	264
F10_30461.fsa	30461	287	299	131	131	91	97	255	263	153	153	266	266	170	170	125	128	158	158	334	343	160	160	118	118	177	183	249	254
G10_30462.fsa	30462	291	299	131	145	97	97	261	261	157	161	256	266	0	0	0	0	156	158	339	343	160	162	122	122	193	193	249	254
H10_30463.fsa	30463	299	303	131	131	97	97	261	261	153	157	256	266	164	164	125	128	156	160	339	339	160	162	122	122	177	189	249	254
C09_30464.fsa	30464	287	287	131	131	97	97	261	261	159	161	256	256	164	170	128	132	156	160	343	348	156	156	118	126	183	193	244	264
D09_30465.fsa	30465	299	299	131	131	97	97	261	261	165	165	256	256	157	170	125	128	160	160	339	348	158	162	122	122	189	193	244	249
A11_30472.fsa	30472	295	295	131	131	97	97	261	265	153	165	256	256	164	170	128	132	158	158	343	343	156	160	122	122	183	195	249	259
B11_30473.fsa	30473	295	303	131	131	91	91	261	261	153	165	256	256	164	170	128	132	158	158	319	343	160	160	122	126	193	193	254	264
E09_30474.fsa	30474	295	299	131	145	91	97	261	261	161	167	256	262	164	170	125	128	156	158	339	343	154	160	114	126	189	189	249	264
F09_30476.fsa	30476	295	299	131	131	91	97	261	261	157	167	256	256	164	164	125	128	156	158	334	343	154	160	114	126	193	193	244	254
C11_30477.fsa	30477	287	295	131	131	91	97	261	261	159	161	258	266	164	170	128	128	158	162	339	348	158	160	118	122	183	193	244	254
G09_30478.fsa	30478	295	299	131	145	91	91	261	261	153	159	256	266	157	170	125	128	152	156	343	343	158	162	114	122	183	183	249	254
H09_30479.fsa	30479	299	299	133	133	91	95	255	261	159	161	262	262	157	166	128	128	158	162	329	334	158	160	122	122	177	193	254	259
D11_30480.fsa	30480	299	303	131	145	91	97	261	265	165	165	266	266	170	170	125	132	158	158	343	348	156	166	122	122	193	193	254	254
E11_30481.fsa	30481	291	299	131	131	97	97	261	261	153	159	256	262	164	170	130	132	158	160	339	339	160	160	118	122	177	193	249	249
A10_30482.fsa	30482	287	307	131	131	97	97	261	261	159	161	256	256	164	170	128	128	156	160	334	343	158	160	122	122	177	187	254	254
F11_30486.fsa	30486	291	299	131	145	91	97	261	261	159	161	256	266	164	170	124	125	156	158	334	343	160	160	122	126	189	189	244	249
B10_30489.fsa	30489	287	291	131	143	97	97	261	261	157	161	262	262	164	170	124	124	158	160	334	348	156	160	118	126	193	193	249	259
G11_30490.fsa	30490	287	295	131	145	91	97	261	263	161	161	262	266	166	170	125	128	152	160	0	0	0	0	0	0	0	0	0	0
H11_30491.fsa	30491	299	299	131	145	97	97	261	261	161	161	256	262	164	170	125	132	156	158	343	343	160	166	118	122	177	193	254	264
A12_30494.fsa	30494	295	299	131	131	91	97	261	265	153	165	256	268	157	170	125	130	156	156	339	343	156	160	118	126	189	193	259	259
B12_30495.fsa	30495	299	299	131	133	91	95	261	265	153	161	256	268	157	170	125	130	156	156	339	343	156	160	118	126	189	193	259	259
C12_30496.fsa	30496	295	311	131	131	91	97	261	261	157	159	258	262	157	164	125	125	158	160	334	343	160	160	114	122	189	191	249	254
C10_30497.fsa	30497	303	311	131	133	97	97	261	261	161	165	262	272	164	170	122	130	156	156	343	353	158	166	122	126	177	177	254	254
D10_30498.fsa	30498	280	307	131	131	97	97	261	261	153	159	266	266	157	170	128	130	158	158	339	343	160	164	118	122	191	197	254	259
E10_30500.fsa	30500	295	299	131	131	97	97	263	265	159	165	256	260	157	170	125	130	156	160	339	343	156	160	118	126	189	193	244	259
D12_30502.fsa	30502	280	291	131	145	91	97	261	261	157	157	266	266	164	170	132	135	158	160	343	343	160	160	118	122	189	189	254	259
F10_30503.fsa	30503	295	307	131	131	91	97	261	261	157	157	266	266	170	170	125	132	156	158	319	343	160	160	122	122	189	191	254	254
E12_30516.fsa	30516	291	303	131	145	97	97	263	265	159	167	256	262	170	170	128	130	156	156	334	348	158	168	122	122	177	189	254	259
G10_30517.fsa	30517	295	295	131	145	97	97	261	261	161	161	266	266	170	170	125	128	158	158	339	343	160	160	118	126	189	197	244	254
H10_30518.fsa	30518	299	299	131	131	91	97	261	261	153	157	262	266	157	157	128	132	156	158	339	339	160	162	118	118	177	183	244	259
A11_30519.fsa	30519	291	295	131	131	91	97	261	261	161	161	266	272	170	170	128	128	158	158	334	353	160	168	122	126	189	193	249	254
F12_30520.fsa	30520	0	0	0	0	0	0	0	0	0	0	266	272	170	170	132	135	158	158	334	353	160	168	122	126	193	193	249	254
G12_30522.fsa	30522	299	303	131	131	97	97	261	261	153	161	256	262	157	170	125	130	156	156	343	343	158	162	118	122	183	191	254	259
H12_30526.fsa	30526	295	299	131	131	97	97	261	265	161	165	256	262	0	0	130	132	158	160	343	348	160	168	118	122	185	185	249	264
A01_30530.fsa	30530	291	295	131	131	91	97	261	261	153	159	262	262	157	164	125	128	160	160	343	343	160	160	122	126	193	193	249	264
B11_30531.fsa	30531	303	307	131	145	91	97	261	261	159	161	262	272	157	170	125	128	156	156	343	353	158	160	126	126	177	193	254	264
C11_30532.fsa	30532	295	299	131	131	91	97	261	265	153	165	262	266	157	170	125	128	156	158	319	339	160	166	122	122	183	187	254	259
D11_30533.fsa	30533	287	291	131	145	91	91	261	265	165	167	256	256	164	170	125	132	156	156	343	348	158	162	114	118	189	193	249	254
B01_30535.fsa	30535	299	303	131	145	91	97	261	263	159	167	256	256	170	170	125	130	156	156	319	343	158	160	122	122	193	193	249	254
C01_30537.fsa	30537	303	303	131	131	91	97	263	265	159	167	256	262	170	170	125	130	156	156	343	348	168	168	122	122	189	193	249	259
E11_30538.fsa	30538	291	291	131	145	91	91	261	261	153	157	256	256	164	170	116	132	158	158	329	339	160	160	118	122	183	189	254	254
F11_30540.fsa	30540	291	295	131	145	97	97	261	261	157	157	262	266	157	170	128	128	158	158	348	348	160	168	118	122	189	193	244	244
G11_30541.fsa	30541	291	303	131	145	91	97	261	261	153	165	256	256	164	170	0	0	156	156	334	343	158	164	122	122	187	193	249	249
D01_30543.fsa	30543	295	299	131	131	97	97	261	261	153	159	256	272	157	170	128	128	158	158	339	343	160	162	118	126	193	199	254	254
E01_30544.fsa	30544	295	299	131	131	97	97	0	0	157	159	0	0	0	0	0	0	0	0	334	348	158	158	114	122	189	193	244	254
F01_30548.fsa	30548	295	299	131	131	97	97	261	261	153	161	256	266	157	164	125	132	156	156	343	343	158	162	122	122	183	189	254	254
H11_30549.fsa	30549	295	299	131	145	91	97	261	261	161	165	256	262	157	164	128	135	158	160	329	339	158	160	118	118	193	193	244	249
G01_30550.fsa	30550	295	299	131	131	91	97	255	261	159	159	256	266	164	170	125	128	158	160	339	343	158	162	126	126	177	187	249	254
A12_30552.fsa	30552	295	299	131	143	97	97	261	263	161	161	256	262	157	164	125	132	160	160	334	339	158	160	122	126	189	193	244	259
H01_30554.fsa	30554	291	291	131	145	91	97	261	261	161	165	266	266	170	170	120	120	156	156	339	343	158	171	118	122	177	193	249	259
B12_30555.fsa	30555	291	295	131	145	91	97	261	261	153	159	266	266	157	170	128	132	156	156	339	339	158	158	122	126	193	193	249	254
C12_30558.fsa	30558	291	303	131	131	97	97	261	261	153	165	256	262	157	170	125	128	158	160	343	343	160	166	118	126	189	193	244	254
A02_30559.fsa	30559	295	299	131	131	91	97	261	265	153	161	256	266	170	170	125	128	158	158	339	339	158	158	122	122	183	193	259	264
D12_30562.fsa	30562	295	299	131	145	97	97	261	261	153	167	256	266	157	170	125	125	158	160	319	339	156	168	118	122	183	193	234	254
E12_30563.fsa	30563	0	0	131	131	97	97	261	261	159	159	256	272	170	170	132	132	156	158	339	343	0	0	122	122	187	193	249	254
B02_30566.fsa	30566	287	299	131	145	97	97	261	263	167	167	258	266	157	164	132	132	158	158	343	348	158	168	114	114	183	193	254	254
F12_30574.fsa	30574	291	299	131	145	97	97	261	265	159	161	256	262	164	170	128	130	158	158	334	339	160	162	118	118	193	193	249	249
G12_30577.fsa	30577	295	307	131	131	91	97	261	261	161	161	262	262	157	164	128	128	156	156	334	353	160	160	126	126	177	177	254	259
D02_30582.fsa	30582	291	299	131	131	97	97	261	261	159	161	256	262	164	170	128	130	158	158	334	339	162	168	118	118	193	193	249	249
E02_30598.fsa	30598	287	303	131	131	91	97	261	261	153	159	256	262	164	170	128	128	154	160	339	343	160	160	118	122	183	193	249	259
F02_30604.fsa	30604	295	303	145	145	97	97	261	261	161	165	260	266	168	170	125	135	158	158	329	339	162	162	126	131	193	193	259	264
G02_30616.fsa	30616	299	303	131	131	97	97	259	261	153	159	256	266	170	170	130	135	158	160	343	348	160	160	122	126	189	191	244	244
H02_30643.fsa	30643	291	291	131	131	97	97	261	261	161	161	256	266	170	170	128	128	158	160	329	334	160	160	118	122	183	193	249	254
H12_30648.fsa	30648	295	299	131	133	97	97	261	261	157	161	256	256	170	170	125	132	158	160	334	343	166	166	114	122	187	193	254	254
A01_30649.fsa	30649	295	299	131	145	97	97	261	261	153	153	256	262	164	170	128	128	158	158	334	334	158	160	122	122	177	193	254	259
B01_30656.fsa	30656	295	299	131	145	97	97	261	261	159	159	266	266	168	170	125	128	158	158	339	343	160	160	118	118	189	195	249	249
C01_30671.fsa	30671	287	291	131	139	97	97	261	261	159	159	268	270	170	170	128	135	158	160	319	343	158	172	118	122	177	183	249	249
A03_30678.fsa	30678	291	291	131	131	97	97	261	263	159	165	256	266	170	174	132	132	158	158	339	343	160	166	122	122	193	193	249	264
D01_30692.fsa	30692	291	299	131	145	97	97	259	259	153	161	256	256	157	157	128	128	158	158	343	348	160	162	114	122	193	193	249	254
E01_30698.fsa	30698	291	307	145	145	95	97	255	261	153	161	262	266	164	166	128	128	156	160	339	343	160	160	118	122	187	189	249	259
B03_30712.fsa	30712	295	299	131	131	97	97	261	261	159	165	266	266	170	170	125	128	156	158	339	343	158	160	122	122	193	193	259	259
F01_30719.fsa	30719	299	299	131	135	95	97	261	261	153	159	256	262	166	170	128	135	160	160	343	343	158	168	118	122	189	193	244	254
C03_30722.fsa	30722	287	295	131	145	91	97	261	261	161	161	256	262	164	166	122	128	156	160	343	353	156	166	122	122	177	177	249	254
G01_30747.fsa	30747	295	303	131	145	91	97	255	261	157	161	262	266	157	170	130	137	154	158	343	353	160	168	122	122	193	195	244	249
H01_30751.fsa	30751	299	299	131	131	97	97	261	265	153	165	266	266	157	164	128	128	156	156	334	334	160	160	122	122	177	193	249	254
D03_30752.fsa	30752	299	299	131	131	97	97	261	263	161	167	256	262	157	157	125	130	156	158	339	348	160	162	114	122	189	189	254	254
E03_30772.fsa	30772	0	0	0	0	0	0	0	0	0	0	256	262	157	170	128	128	156	156	339	348	160	160	118	122	185	187	249	254
F03_30789.fsa	30789	299	299	131	131	97	97	265	265	153	153	262	262	164	170	128	139	158	158	334	348	160	160	122	122	189	193	249	249
G03_30801.fsa	30801	295	299	131	131	91	97	261	265	159	159	262	266	157	170	116	135	156	158	339	343	158	168	122	122	183	193	254	264
A02_30812.fsa	30812	287	291	131	131	97	97	261	265	161	165	270	270	157	170	128	132	156	158	334	339	160	164	118	126	193	193	249	259
A04_30813.fsa	30813	299	303	131	145	97	97	261	263	161	161	256	262	157	164	122	132	156	160	343	343	158	160	118	126	177	189	249	254
B02_30840.fsa	30840	291	303	131	145	97	97	261	264	159	161	262	270	157	170	128	132	160	160	343	348	158	160	118	122	193	193	249	264
B04_30842.fsa	30842	295	299	145	145	91	97	261	263	157	159	256	256	164	170	125	128	156	160	343	353	160	160	118	122	177	193	244	249
C02_30848.fsa	30848	287	295	131	131	95	97	261	265	153	159	256	256	157	170	116	132	156	160	329	343	158	162	114	122	183	193	254	269
D02_30854.fsa	30854	299	299	131	131	97	97	261	264	153	161	270	272	157	170	132	135	156	158	329	343	158	168	0	0	183	193	254	264
C04_30870.fsa	30870	295	299	131	131	97	97	261	261	159	161	262	262	164	166	128	132	158	160	343	343	160	160	118	131	187	189	249	264
E02_30871.fsa	30871	295	295	131	131	97	97	261	264	161	161	256	256	170	170	128	132	158	160	343	353	160	160	0	0	177	187	244	254
D04_30875.fsa	30875	291	291	145	145	91	97	261	261	153	167	262	266	170	170	125	128	160	160	319	343	158	160	118	122	177	193	249	249
E04_30877.fsa	30877	287	295	131	131	91	97	261	261	159	161	256	262	157	170	125	132	156	158	339	348	158	160	118	122	177	195	249	254
F02_30890.fsa	30890	295	299	131	131	97	97	261	263	153	161	256	266	157	164	125	132	156	156	343	343	158	162	122	122	183	189	254	254
G02_30914.fsa	30914	287	299	131	145	91	97	261	261	161	161	262	266	157	157	125	128	156	158	339	343	160	168	122	122	177	193	244	254
F04_30915.fsa	30915	299	303	131	131	91	97	261	265	153	161	256	262	157	164	125	128	156	158	339	343	160	166	118	126	193	193	259	259
G04_30916.fsa	30916	295	299	131	131	97	97	261	261	153	157	262	266	164	170	125	125	156	158	348	348	158	168	122	122	191	191	244	249
H02_30922.fsa	30922	295	295	131	131	95	97	261	261	161	165	258	258	157	164	128	135	158	158	319	343	158	158	118	122	189	189	249	259
H04_30927.fsa	30927	287	295	131	131	91	97	255	261	153	159	266	266	170	170	125	125	158	160	334	339	158	160	118	126	177	193	249	254
A03_30929.fsa	30929	287	299	131	131	97	97	0	0	153	165	256	262	157	157	128	132	158	158	334	343	158	158	0	0	177	193	249	259
B03_30951.fsa	30951	299	299	131	131	95	97	261	263	161	161	256	256	157	157	125	125	158	160	339	343	156	166	114	126	193	193	259	259
A05_30954.fsa	30954	291	291	131	145	91	97	261	261	159	165	256	262	157	157	125	132	156	158	339	348	160	160	114	118	177	189	244	259
C03_30959.fsa	30959	280	280	131	145	97	97	261	264	153	157	262	262	157	166	128	132	158	160	339	343	158	160	0	0	187	189	254	254
D03_30982.fsa	30982	291	299	131	131	91	97	255	261	153	161	262	262	164	170	116	132	156	158	339	343	160	160	122	122	183	187	254	254
F03_31008.fsa	31008	280	299	131	131	97	97	261	261	159	161	256	256	157	164	128	128	160	162	339	343	160	168	0	0	189	193	254	254
G03_31015.fsa	31015	299	303	131	145	91	97	261	261	157	167	260	266	170	170	120	135	156	158	339	353	162	171	118	122	189	189	244	244
B05_31060.fsa	31060	0	0	0	0	91	97	0	0	0	0	256	256	157	170	128	139	156	158	329	343	158	160	126	126	177	193	254	264
C05_31106.fsa	31106	291	303	131	131	97	97	261	261	159	159	262	262	157	170	128	128	156	156	343	343	160	160	118	118	183	183	254	259
D05_31107.fsa	31107	287	303	131	131	97	97	261	261	159	159	262	262	157	157	128	128	154	154	343	343	160	160	118	122	183	183	254	259
E05_31148.fsa	31148	291	291	131	131	91	97	261	261	153	161	256	262	157	170	125	125	156	160	339	343	160	160	122	122	193	193	254	254
H03_31149.fsa	31149	299	303	131	131	97	97	261	261	161	161	256	258	164	164	125	132	154	158	343	343	160	160	122	122	187	189	244	264
A04_31152.fsa	31152	291	295	131	145	95	97	261	264	153	161	256	256	157	170	128	132	156	158	334	334	158	162	122	126	183	187	254	259
B04_31153.fsa	31153	295	295	131	145	95	97	261	265	153	153	256	256	164	170	128	132	156	160	334	334	158	162	122	126	183	187	254	259
C04_31164.fsa	31164	299	299	131	145	91	97	261	265	153	159	256	256	164	170	128	132	156	160	343	343	158	160	122	122	189	193	249	254
F05_31168.fsa	31168	291	303	131	145	97	97	261	261	153	153	256	256	164	170	132	132	158	160	334	339	160	160	122	122	187	193	249	264
D04_31175.fsa	31175	291	295	131	145	97	97	261	265	153	153	256	270	164	170	125	128	160	160	343	353	158	168	0	0	193	193	244	249
E04_31177.fsa	31177	287	299	131	145	97	97	261	263	161	165	256	262	157	170	128	128	156	158	334	343	160	160	114	122	193	193	234	254
F04_31189.fsa	31189	303	303	131	145	97	97	261	261	153	161	256	262	157	170	125	139	158	158	339	343	158	160	0	0	189	193	254	254
G05_31198.fsa	31198	291	299	131	131	97	97	261	263	159	161	256	266	164	170	130	132	156	156	343	348	160	160	118	122	177	177	249	249
H05_31214.fsa	31214	295	299	131	131	97	97	261	261	153	159	256	270	170	170	128	132	158	158	319	348	162	168	118	122	185	187	249	249
A06_31231.fsa	31231	299	299	131	133	97	97	261	261	159	167	256	266	170	170	128	128	156	156	339	339	160	160	122	122	187	189	249	254
B06_31269.fsa	31269	291	295	131	131	97	97	261	265	153	159	256	262	157	170	125	125	156	160	339	343	160	160	122	126	193	193	254	254
C06_31278.fsa	31278	291	291	145	145	97	97	261	261	161	161	256	266	157	170	125	135	158	160	334	343	160	171	122	122	183	183	249	254
G04_31282.fsa	31282	303	303	131	131	91	97	261	261	157	165	262	266	170	170	122	128	158	158	334	343	160	168	122	122	189	193	244	264
H04_31290.fsa	31290	299	299	131	145	91	97	261	263	153	159	256	262	166	170	125	125	156	158	329	334	162	168	122	131	177	183	249	264
A05_31295.fsa	31295	291	291	131	131	91	97	261	265	161	165	256	256	157	164	128	128	158	158	339	339	158	162	122	122	183	183	249	249
B05_31316.fsa	31316	299	299	131	145	91	97	261	261	159	161	258	266	157	164	125	128	156	158	0	0	160	162	0	0	193	193	0	0
C05_31317.fsa	31317	299	299	131	131	91	97	261	261	159	161	266	266	170	170	125	128	158	160	334	343	160	172	0	0	183	193	259	259
D05_31334.fsa	31334	291	299	131	145	97	97	261	261	157	161	262	266	170	170	125	135	156	158	319	348	156	168	118	122	183	193	254	264
D06_31345.fsa	31345	295	295	131	145	97	97	261	261	159	161	256	256	170	170	125	132	154	160	343	343	160	168	122	122	187	193	249	264
E05_31374.fsa	31374	295	299	131	145	97	97	261	261	159	167	262	262	157	166	128	132	158	160	334	334	158	160	122	122	193	193	249	259
E06_31400.fsa	31400	287	295	131	131	97	97	261	261	159	159	256	256	157	170	128	135	158	160	334	348	158	166	122	122	187	187	249	249
F06_31405.fsa	31405	287	295	131	131	97	97	261	263	153	161	256	268	170	174	128	132	156	158	334	343	160	160	118	122	183	193	254	259
G06_31412.fsa	31412	299	303	131	145	91	91	261	261	0	0	256	266	170	170	132	132	158	160	329	334	160	160	114	122	177	189	244	249
F05_31422.fsa	31422	287	295	131	145	91	91	261	261	157	159	256	266	170	170	128	130	156	162	334	343	160	160	0	0	189	193	249	254
G05_31438.fsa	31438	295	311	131	141	97	97	259	261	159	161	256	262	157	157	125	125	156	156	339	339	158	168	118	122	177	183	249	254
H05_31442.fsa	31442	299	299	131	133	97	97	261	263	153	161	256	270	170	170	128	135	158	158	339	339	158	160	118	122	193	195	249	249
A06_31464.fsa	31464	295	299	131	145	97	97	261	261	161	165	256	262	157	164	125	128	156	158	329	343	160	166	0	0	187	189	254	264
B06_31469.fsa	31469	287	295	131	145	91	97	261	265	153	165	256	256	164	170	116	139	152	152	334	339	160	166	118	126	183	193	244	244
C06_31471.fsa	31471	295	299	131	131	97	97	261	261	159	167	256	270	170	170	128	135	158	158	334	348	160	162	0	0	189	193	244	254
D06_31476.fsa	31476	295	303	131	131	97	97	0	0	153	161	256	256	157	170	128	139	160	160	334	339	160	160	122	122	177	187	249	254
E06_31493.fsa	31493	280	287	131	131	97	97	261	261	153	159	266	266	157	170	125	132	156	156	343	348	158	168	114	122	183	193	254	264
F06_31500.fsa	31500	299	307	131	133	97	97	261	261	153	161	256	266	164	170	128	128	158	162	353	353	162	162	118	122	177	177	254	254
G06_31504.fsa	31504	291	295	131	131	97	97	261	261	159	161	256	264	170	170	132	135	158	158	334	339	160	162	122	122	189	193	249	264
H06_31514.fsa	31514	295	303	131	131	91	97	261	261	153	153	256	256	157	157	125	139	156	160	334	343	160	162	122	122	193	193	244	249
A07_31515.fsa	31515	287	303	131	131	97	97	261	261	159	161	256	272	157	170	122	128	156	156	353	353	158	166	122	122	177	189	254	264
B07_31529.fsa	31529	295	303	131	131	97	97	261	261	153	153	262	266	166	170	128	128	156	160	343	353	158	162	0	0	187	193	254	259
C07_31538.fsa	31538	291	299	132	145	97	97	261	263	161	161	256	256	164	164	132	132	158	160	329	339	160	160	122	122	177	177	259	259
D07_31544.fsa	31544	291	295	131	131	97	97	261	263	153	153	256	262	157	164	128	135	160	160	334	339	158	166	118	122	183	193	249	259
E07_31545.fsa	31545	295	299	132	145	91	97	261	261	153	161	256	262	164	170	125	135	154	160	339	343	160	160	118	122	177	193	249	259
F07_31551.fsa	31551	299	299	131	145	91	97	261	261	159	161	256	270	170	170	125	128	158	160	343	353	160	162	0	0	183	193	249	254
G07_31559.fsa	31559	280	295	131	133	91	97	261	261	153	161	256	256	164	170	125	125	158	158	334	353	158	166	122	126	183	193	249	254
H07_31561.fsa	31561	280	283	131	131	91	97	261	261	159	159	256	272	170	170	125	139	158	158	343	343	166	168	122	126	189	193	254	264
A08_31566.fsa	31566	291	299	131	131	91	97	261	261	153	161	266	266	157	170	125	125	156	158	319	334	158	160	118	122	177	183	244	259
B08_31570.fsa	31570	295	295	131	131	91	97	261	261	159	165	258	266	157	170	125	125	158	158	334	348	160	160	122	122	191	193	244	249
C08_31572.fsa	31572	283	299	131	131	97	97	261	264	161	161	256	266	170	170	128	132	158	158	334	343	158	168	122	122	193	193	244	254
D08_31573.fsa	31573	299	303	131	131	97	97	261	264	153	161	256	262	157	157	116	128	158	160	334	343	158	162	118	122	187	193	254	264
E08_31583.fsa	31583	291	295	131	131	97	97	261	264	161	161	266	268	170	174	125	128	156	158	339	348	160	168	0	0	183	191	254	259
F08_31589.fsa	31589	295	299	131	131	91	97	261	263	159	165	256	262	164	170	128	132	158	158	329	334	160	168	118	126	193	193	244	249
G08_31602.fsa	31602	287	303	131	131	91	91	261	265	159	165	256	266	164	170	128	132	158	158	339	343	162	168	118	118	189	189	259	259
H08_31610.fsa	31610	299	299	131	145	91	97	261	261	153	157	256	256	170	170	125	132	160	160	343	348	160	166	118	118	193	193	259	264
A09_31620.fsa	31620	295	299	131	145	97	97	261	261	153	153	256	262	157	157	132	132	158	158	334	339	158	160	114	122	189	193	259	269
B09_31621.fsa	31621	295	303	131	145	97	97	261	261	157	167	256	258	164	164	128	132	158	160	343	343	158	168	126	126	189	193	259	259
C10_31625.fsa	31625	291	303	131	131	91	97	261	261	153	161	256	256	157	170	128	128	158	158	329	348	158	160	122	122	189	193	254	254
C09_31644.fsa	31644	295	295	131	145	91	91	261	261	161	161	256	266	157	170	128	132	158	158	343	343	162	168	120	120	189	189	244	249
D09_31650.fsa	31650	295	295	131	145	97	97	261	261	161	161	256	262	157	170	122	122	156	158	339	343	156	160	122	122	177	189	249	259
E09_31661.fsa	31661	299	299	131	145	97	97	263	265	153	159	256	266	170	170	125	128	158	158	329	343	158	164	122	126	189	193	244	254
F09_31667.fsa	31667	299	303	131	131	95	97	261	261	153	161	256	262	157	170	128	139	160	160	329	348	160	164	0	0	193	193	249	249
G09_31673.fsa	31673	299	299	131	133	97	97	261	261	159	159	256	270	170	170	128	128	158	160	339	343	158	162	0	0	187	193	254	254
H09_31685.fsa	31685	295	299	131	145	97	97	261	261	153	159	256	266	0	0	125	132	156	158	334	334	158	168	118	122	183	193	249	249
B08_30388_(30888).fsa	30388_(30888)	287	303	131	145	97	97	261	261	159	167	258	266	164	170	128	132	156	158	343	348	160	166	122	122	189	197	244	254
C02_30572_(30372).fsa	30572_(30372)	291	299	131	145	91	97	261	263	153	161	256	266	170	170	125	132	158	160	339	339	158	160	122	126	177	177	254	254

## Sheet: GENOTYPES (2)
Sample file	Sample name	E13a	E13b	EEU1a	EEU1b	EEU12Ha	EEU12Hb	EEU37Ha	EEU37Hb	EEU4a	EEU4b	EEU2a	EEU2b	EEU3a	EEU3b	EEU5a	EEU5b	EEU6a	EEU6b	E36a	E36b	EEU43Ha	EEU43Hb	W23a	W23b	W30a	W30b	W8a	W8b
A01_28705.fsa	28705	287	299	131	145	97	97	261	261	153	161	256	256	170	170	122	132	158	160	339	348	160	162	118	122	189	193	249	259
B01_28726.fsa	28726	291	303	131	131	91	97	261	265	161	165	256	266	164	170	125	135	158	158	334	348	160	160	118	122	177	189	244	249
C01_28740.fsa	28740	287	299	131	145	97	97	261	261	161	161	256	256	157	157	132	132	156	156	343	348	160	168	118	126	177	177	234	259
D01_28786.fsa	28786	283	291	131	131	97	97	261	261	161	167	262	266	170	170	128	130	156	158	334	343	156	160	122	122	193	193	244	264
E01_28794.fsa	28794	287	287	131	131	91	97	261	261	157	159	258	264	157	170	128	128	158	158	334	339	158	166	118	122	193	193	244	244
F01_28795.fsa	28795	303	303	131	145	91	97	261	261	157	167	258	264	157	170	122	128	156	160	339	343	158	160	118	118	193	193	244	249
G01_28799.fsa	28799	295	299	131	131	91	97	261	261	159	161	256	258	164	170	125	130	158	158	339	339	158	160	122	122	189	193	244	259
H01_28807.fsa	28807	291	291	131	131	95	95	255	261	153	159	256	270	170	170	125	132	158	158	343	348	160	160	122	126	183	189	249	249
A02_28812.fsa	28812	291	295	131	131	91	97	261	265	153	165	256	262	166	170	128	132	156	160	334	343	158	160	118	118	187	193	244	264
B02_28825.fsa	28825	295	307	131	145	91	91	0	0	0	0	266	266	170	170	125	130	156	158	334	343	158	160	122	126	189	195	239	244
C02_28835.fsa	28835	295	299	131	131	97	97	261	261	161	161	266	270	170	170	130	132	156	160	343	353	158	160	122	126	193	195	249	259
D02_28840.fsa	28840	295	299	131	131	97	97	261	261	157	165	256	256	157	157	130	132	156	156	343	348	158	168	118	118	177	193	249	249
E02_28841.fsa	28841	299	299	131	131	91	91	261	261	159	165	256	272	157	170	125	135	156	160	334	348	160	160	118	122	177	189	244	249
F02_28856.fsa	28856	287	291	131	131	97	97	261	261	159	161	262	266	157	170	128	135	156	158	339	343	160	168	122	122	183	193	249	249
G02_28860.fsa	28860	291	299	131	143	97	97	261	265	157	159	262	266	157	170	128	132	156	158	343	348	158	160	122	122	189	197	249	249
H02_28875.fsa	28875	291	291	131	145	95	95	263	263	165	165	256	256	170	170	128	135	156	158	329	343	160	160	114	118	193	193	254	264
A03_28881.fsa	28881	295	299	131	145	91	97	261	261	157	159	262	266	157	170	132	132	158	160	329	343	160	160	118	126	185	193	254	254
B03_28885.fsa	28885	291	295	131	145	91	97	261	265	159	159	256	258	157	164	120	132	158	162	339	343	160	160	118	122	189	193	244	254
C03_28886.fsa	28886	299	299	131	131	97	97	261	261	161	161	256	266	170	170	125	125	156	160	339	339	168	168	122	126	189	193	254	254
D03_28891.fsa	28891	295	295	133	145	97	97	261	261	153	161	262	266	157	157	135	135	158	162	334	339	160	160	118	118	189	193	249	264
F03_28894.fsa	28894	287	303	145	145	97	97	261	261	161	167	262	262	157	157	125	132	160	160	334	339	158	162	122	131	189	195	249	259
G03_28896.fsa	28896	295	299	131	131	91	97	261	261	159	161	256	262	164	170	125	125	158	158	339	343	158	160	122	126	187	193	249	254
H03_28905.fsa	28905	303	307	131	131	97	97	261	261	153	159	256	262	164	164	128	128	158	160	343	353	158	158	118	122	177	189	249	254
A04_28909.fsa	28909	295	307	145	145	97	97	261	261	161	165	262	262	164	164	125	132	156	158	339	348	158	168	118	122	191	193	249	259
B04_28916.fsa	28916	287	303	131	131	91	97	261	265	161	161	256	266	164	170	125	125	158	158	339	343	158	162	118	118	189	189	244	259
C04_28921.fsa	28921	287	299	131	131	97	97	261	261	159	161	256	266	157	170	128	132	158	158	334	343	162	168	118	122	183	187	254	259
A01_28937.fsa	28937	299	299	131	131	97	97	261	261	153	159	266	266	157	164	125	128	156	158	339	348	160	168	120	128	189	193	244	254
D04_28938.fsa	28938	295	299	131	143	95	95	261	261	161	167	256	266	170	170	125	125	158	158	334	339	160	160	122	122	187	195	244	249
E04_28939.fsa	28939	299	299	131	145	91	91	261	261	165	165	266	266	170	170	125	128	156	158	339	343	156	158	118	122	189	195	244	254
F04_28940.fsa	28940	295	299	131	145	91	95	261	261	165	167	256	266	170	170	128	128	156	158	334	348	158	158	118	122	187	189	244	249
G04_28951.fsa	28951	287	295	131	145	91	97	261	261	159	161	262	266	170	170	128	132	158	158	339	343	160	160	122	122	189	193	254	264
B01_28980.fsa	28980	287	295	131	145	91	91	261	261	153	159	256	270	164	170	128	132	158	158	343	343	160	168	124	124	193	193	249	254
C01_28984.fsa	28984	295	295	131	145	97	97	261	261	153	167	256	262	157	164	128	132	158	160	339	348	160	168	122	126	193	193	249	264
D01_28990.fsa	28990	299	299	145	145	91	91	263	263	161	161	266	266	164	170	128	128	158	160	343	348	158	168	126	131	193	193	244	249
F01_28995.fsa	28995	287	291	131	131	91	97	255	261	159	161	256	266	157	170	125	125	158	160	329	339	156	160	118	118	177	189	259	264
E01_28997.fsa	28997	287	291	131	131	91	97	255	261	159	161	262	266	166	170	125	128	152	158	343	348	160	162	122	126	193	193	249	254
G01_29012.fsa	29012	299	303	131	131	97	97	255	261	153	161	256	262	157	164	132	132	158	160	334	343	158	158	118	122	193	193	244	259
H01_29022.fsa	29022	299	299	133	133	91	91	261	261	159	159	256	256	170	170	128	128	162	162	329	353	160	160	122	126	177	177	254	264
A02_29025.fsa	29025	299	299	131	131	0	0	261	261	165	165	256	266	164	170	116	139	156	160	343	343	160	168	126	126	183	189	249	254
B02_29027.fsa	29027	287	299	131	145	97	97	261	261	153	153	266	266	170	170	128	132	156	156	339	348	158	160	122	122	183	189	249	254
C02_29036.fsa	29036	295	299	131	131	91	97	261	261	153	161	256	256	170	170	128	128	158	158	339	343	158	158	126	131	187	193	254	259
D02_29044.fsa	29044	303	303	131	145	97	97	261	261	153	153	256	270	170	170	125	128	158	158	329	343	158	158	122	126	193	193	244	259
E02_29053.fsa	29053	291	295	131	131	91	91	261	265	159	165	256	256	157	170	125	135	158	158	343	343	158	166	122	122	177	187	239	254
F02_29060.fsa	29060	299	299	131	131	97	97	261	261	153	153	256	256	157	164	116	125	160	160	343	348	160	160	122	122	187	193	254	264
G02_29074.fsa	29074	280	295	131	131	95	97	261	265	159	159	256	268	157	157	130	132	156	160	348	348	158	162	118	118	193	193	244	249
H02_29083.fsa	29083	291	291	131	145	97	97	261	261	157	165	258	266	157	170	125	128	158	158	348	353	160	171	118	118	189	189	249	254
A03_29088.fsa	29088	291	291	131	131	97	97	261	261	153	161	256	258	157	170	128	135	156	156	339	343	158	166	122	122	183	191	244	244
B03_29126.fsa	29126	295	299	131	131	91	97	261	261	159	161	256	272	157	170	128	135	158	158	334	339	160	162	122	122	193	193	249	249
C03_29151.fsa	29151	291	295	131	145	97	97	261	265	161	165	256	256	157	157	116	130	158	158	334	343	158	166	122	122	193	193	254	254
D03_29167.fsa	29167	291	299	131	131	97	97	261	261	159	161	262	266	170	176	125	130	158	160	339	339	160	168	118	126	189	193	249	254
F03_29232.fsa	29232	295	295	131	145	97	97	261	261	153	159	256	270	164	170	132	132	156	158	334	339	160	160	114	122	193	193	249	254
G03_29261.fsa	29261	287	295	131	131	91	97	261	261	161	161	256	256	170	170	132	132	156	160	319	339	160	168	122	122	193	193	249	249
H03_29272.fsa	29272	287	299	131	145	97	97	261	261	159	165	256	256	164	170	128	132	158	160	334	343	0	0	122	122	191	193	244	259
A04_29297.fsa	29297	287	287	131	131	91	97	261	261	159	165	262	266	164	170	132	132	160	160	334	334	160	160	118	122	193	197	249	254
B04_29299.fsa	29299	299	303	131	131	97	97	261	264	159	159	256	266	168	168	125	128	156	158	339	343	160	162	118	122	189	193	249	254
C04_29312.fsa	29312	295	295	131	131	97	97	261	264	153	157	256	270	170	170	128	132	152	156	339	348	160	160	118	118	187	193	249	249
D04_29340.fsa	29340	291	299	131	131	91	95	261	264	153	157	256	266	164	170	132	135	156	160	319	339	160	168	118	122	177	189	249	254
E04_29465.fsa	29465	287	287	131	131	97	97	261	261	153	161	256	256	164	164	132	132	156	160	334	353	160	168	122	126	187	193	249	259
F04_29551.fsa	29551	291	295	131	131	91	91	261	261	159	161	266	266	157	157	125	128	154	158	339	339	160	160	122	122	177	189	244	249
G04_29562.fsa	29562	295	303	131	131	91	97	261	261	159	161	256	256	170	170	128	132	158	158	339	343	166	168	122	126	187	193	244	254
H04_29594.fsa	29594	299	303	131	145	97	97	261	261	161	167	256	270	166	170	125	130	156	156	343	343	158	160	122	122	183	193	249	249
A05_29623.fsa	29623	287	291	131	131	97	97	261	261	159	161	256	256	164	170	128	132	158	158	339	343	158	160	118	122	189	193	249	254
B05_29624.fsa	29624	287	287	131	131	97	97	261	261	153	161	256	256	164	170	128	128	156	158	339	343	158	162	122	126	177	193	249	254
C05_29625.fsa	29625	291	295	131	131	97	97	261	263	159	161	256	256	164	170	132	135	158	158	343	343	160	162	122	122	187	193	249	249
H04_30143.fsa	30143	295	299	131	131	97	97	261	261	159	161	256	256	157	164	125	128	156	160	329	339	160	160	118	126	177	193	249	254
A05_30183.fsa	30183	295	303	131	131	97	97	261	261	159	159	262	266	170	170	125	128	158	158	343	353	160	168	118	118	177	189	249	259
B05_30197.fsa	30197	0	0	131	145	97	97	255	261	153	161	262	262	157	170	125	125	156	160	334	339	158	160	118	122	187	193	244	259
C05_30241.fsa	30241	291	299	131	131	91	97	261	261	157	159	262	266	164	166	125	128	156	158	339	353	158	160	122	122	193	193	254	259
D05_30253.fsa	30253	280	303	131	131	97	97	261	261	154	159	262	266	170	170	128	132	156	156	339	348	158	160	118	131	193	193	254	259
E05_30288.fsa	30288	295	295	131	145	97	97	265	265	161	165	262	262	164	170	128	132	158	158	329	343	160	160	118	122	185	189	249	249
F05_30291.fsa	30291	291	299	131	145	91	97	261	261	159	161	256	266	170	170	128	132	158	158	334	343	168	168	118	118	189	193	234	264
G05_30298.fsa	30298	299	299	145	145	97	97	261	261	159	167	256	266	157	157	128	132	156	162	348	348	160	160	122	122	177	183	244	249
D05_30302.fsa	30302	295	299	131	145	97	97	261	263	153	167	256	266	170	170	125	135	156	156	329	343	158	162	118	122	177	197	249	259
E05_30305.fsa	30305	291	303	131	131	91	97	261	265	161	165	256	266	164	170	128	132	158	162	343	348	160	162	118	122	189	193	244	259
A06_30311.fsa	30311	283	299	131	145	97	97	261	261	161	165	266	266	164	170	132	132	156	160	339	343	158	160	126	126	193	193	254	264
B06_30316.fsa	30316	287	291	131	145	97	97	261	261	159	167	256	272	164	170	128	132	158	160	339	353	168	168	118	118	183	193	244	254
C06_30317.fsa	30317	287	291	131	131	97	97	261	261	161	167	256	272	170	170	128	132	158	160	339	353	168	168	118	126	183	193	244	254
D06_30318.fsa	30318	287	291	131	145	91	97	261	261	157	167	256	262	164	166	128	135	158	160	343	353	158	168	118	118	183	183	244	244
E06_30323.fsa	30323	295	295	131	143	97	97	261	261	159	161	262	266	157	170	125	128	154	158	334	343	160	160	122	126	193	195	249	264
F06_30328.fsa	30328	295	299	131	131	91	95	261	261	165	167	256	266	157	170	128	128	158	158	339	343	158	160	122	122	189	195	249	254
G06_30337.fsa	30337	291	303	131	131	91	97	261	261	153	161	260	266	0	0	0	0	156	160	319	343	160	168	118	122	177	193	254	254
H06_30338.fsa	30338	291	295	131	131	97	97	261	261	154	161	256	256	157	170	125	132	158	160	348	353	160	162	122	126	193	193	254	254
A07_30344.fsa	30344	295	299	131	145	91	97	261	265	161	167	256	262	164	170	125	128	158	158	343	343	158	160	118	126	189	193	244	249
B07_30349.fsa	30349	280	291	131	131	97	97	261	261	153	153	256	256	157	164	125	128	158	160	334	343	162	164	118	122	187	193	249	264
C07_30350.fsa	30350	303	307	131	131	97	97	261	261	159	159	256	262	157	170	130	135	156	156	339	339	160	168	122	126	189	193	254	254
D07_30351.fsa	30351	287	287	131	131	97	97	261	263	165	165	262	266	170	170	128	139	158	158	334	339	158	162	118	122	187	193	249	254
E07_30352.fsa	30352	287	287	131	131	97	97	261	263	165	165	262	266	157	170	130	139	158	158	319	334	160	162	118	122	187	193	244	249
F05_30355.fsa	30355	291	295	131	145	97	97	261	261	159	161	262	266	157	170	125	128	156	158	334	339	160	168	122	122	185	193	254	264
G05_30357.fsa	30357	291	299	145	145	97	97	261	261	159	165	256	256	170	170	128	128	158	160	343	348	158	158	118	118	193	193	244	249
F07_30361.fsa	30361	303	307	131	131	97	97	261	261	153	159	256	266	170	170	122	128	156	158	348	353	160	166	122	122	193	193	249	259
H05_30363.fsa	30363	299	303	131	145	97	97	261	263	153	159	262	262	166	166	125	132	156	158	334	339	158	160	118	122	189	193	244	249
B06_30365.fsa	30365	280	291	131	131	97	97	261	265	153	157	256	256	157	170	128	132	156	158	334	334	158	162	122	126	183	187	254	264
H07_30368.fsa	30368	287	295	131	131	97	97	261	261	153	159	266	266	170	170	125	128	154	160	334	353	158	160	122	122	193	193	254	254
C06_30369.fsa	30369	295	299	131	145	97	97	261	261	159	161	256	260	157	170	125	139	156	158	329	343	162	162	122	126	193	193	249	264
E06_30381.fsa	30381	291	291	131	145	91	91	261	261	161	165	256	270	157	164	125	135	158	158	339	348	160	168	122	126	193	193	249	254
A08_30386.fsa	30386	299	299	131	131	91	91	261	263	161	161	256	256	170	170	128	135	156	158	329	339	158	162	122	122	189	193	244	254
C08_30389.fsa	30389	287	295	131	141	91	97	263	263	161	161	262	266	157	170	128	135	158	158	334	343	160	168	122	126	193	193	254	254
D08_30390.fsa	30390	299	299	131	131	91	97	261	261	161	161	258	258	164	164	128	135	156	156	343	343	160	162	122	122	189	197	259	264
E08_30393.fsa	30393	291	299	131	131	91	97	261	264	159	161	256	262	166	170	125	128	156	158	339	343	160	160	122	122	183	189	249	249
F08_30395.fsa	30395	291	295	131	145	97	97	259	261	153	159	256	266	164	170	116	132	156	160	339	343	158	160	122	122	183	193	249	269
G08_30396.fsa	30396	287	291	131	145	97	97	261	261	153	153	262	266	157	170	132	132	156	158	334	343	160	166	118	122	193	193	249	254
H08_30397.fsa	30397	295	299	131	145	91	97	261	265	161	165	256	256	157	170	128	139	156	158	334	339	158	166	122	122	177	189	254	259
G06_30399.fsa	30399	295	295	131	131	97	97	261	261	159	161	256	256	164	164	122	125	158	158	339	343	156	160	122	122	189	193	249	249
A07_30407.fsa	30407	299	303	131	131	91	97	261	261	157	161	260	266	170	170	125	125	158	160	319	353	158	160	118	122	177	177	254	254
C07_30411.fsa	30411	295	295	131	131	97	97	261	261	159	161	256	262	157	170	125	128	156	158	334	339	158	160	122	122	189	197	254	264
D07_30412.fsa	30412	291	299	131	143	97	97	261	263	161	161	266	266	170	170	128	130	158	158	334	343	160	160	118	122	189	193	244	249
E07_30414.fsa	30414	295	299	131	131	97	97	261	261	153	161	258	266	157	164	125	125	156	160	319	343	160	168	122	122	187	189	249	264
F07_30415.fsa	30415	295	303	131	145	97	97	261	261	159	161	256	262	157	164	125	128	154	156	334	343	156	168	122	126	191	193	249	249
A09_30416.fsa	30416	295	299	145	145	97	97	261	261	159	159	256	256	157	157	122	125	156	158	334	339	160	168	122	122	177	183	244	249
G07_30418.fsa	30418	295	295	131	145	91	97	261	261	153	159	256	262	157	164	128	128	156	156	329	339	160	160	118	122	189	193	259	264
B09_30422.fsa	30422	287	299	131	131	97	97	261	265	159	161	266	266	170	170	132	132	156	162	343	348	158	160	118	122	189	195	254	254
H07_30423.fsa	30423	291	299	131	131	91	97	261	261	159	159	256	266	157	170	125	132	158	160	343	348	160	168	122	126	193	193	249	259
B08_30424.fsa	30424	299	303	131	145	97	97	261	261	157	161	262	262	170	170	132	132	158	162	348	348	160	160	118	122	195	195	244	244
C08_30426.fsa	30426	299	303	131	131	91	91	261	261	161	167	256	262	170	170	135	135	156	160	339	343	158	164	118	122	193	193	244	244
C09_30428.fsa	30428	291	299	131	131	97	97	261	263	153	159	256	266	157	170	132	132	158	158	339	348	160	168	122	126	177	193	249	254
D08_30432.fsa	30432	291	299	131	131	97	97	261	261	161	161	262	270	170	170	125	128	156	160	339	343	158	160	122	122	191	193	254	254
E08_30434.fsa	30434	291	295	145	145	91	97	261	265	157	159	256	266	170	170	128	128	158	160	334	334	0	0	118	122	189	193	254	264
D09_30436.fsa	30436	295	303	131	145	97	97	261	261	159	165	262	266	157	170	128	130	158	158	343	348	156	160	114	118	185	193	244	249
E09_30437.fsa	30437	287	307	131	131	97	97	261	261	153	161	256	256	164	164	128	128	156	160	334	343	158	160	122	122	177	187	254	254
F09_30438.fsa	30438	299	299	131	131	91	97	261	261	165	165	258	262	157	164	125	132	156	160	334	348	160	160	118	122	191	195	244	259
G09_30439.fsa	30439	291	299	131	131	91	97	261	261	159	161	266	266	164	170	125	125	158	158	334	343	160	160	122	126	193	193	244	259
F08_30440.fsa	30440	299	299	131	145	95	97	261	261	157	167	256	256	164	170	128	128	158	158	339	343	160	160	122	122	189	193	254	259
H09_30441.fsa	30441	295	299	131	145	91	97	261	265	159	159	256	266	164	170	128	132	158	162	334	343	158	166	118	126	177	193	254	264
A10_30442.fsa	30442	291	307	131	131	91	97	261	265	159	159	256	262	170	170	128	128	158	160	339	339	160	160	118	122	193	193	254	254
B10_30443.fsa	30443	299	299	131	131	91	97	261	261	153	167	256	256	164	170	125	139	156	158	329	339	158	166	122	122	193	193	244	244
C10_30449.fsa	30449	295	303	131	131	91	91	261	261	153	161	256	256	170	170	128	132	158	160	319	339	160	166	118	122	193	193	254	264
G08_30451.fsa	30451	291	299	131	131	97	97	261	261	159	159	256	272	170	170	125	135	158	160	343	343	166	166	118	122	183	189	244	249
H08_30454.fsa	30454	295	299	131	131	95	97	0	0	153	161	260	268	157	170	125	130	158	160	339	348	0	0	118	122	189	193	259	259
A09_30457.fsa	30457	287	311	131	131	97	97	261	261	161	161	256	272	170	170	128	128	158	160	339	353	158	160	122	126	187	189	254	254
D10_30458.fsa	30458	291	299	131	145	91	97	261	263	153	159	256	256	170	170	125	125	156	160	329	343	160	168	118	131	177	193	249	264
E10_30459.fsa	30459	291	295	131	131	95	95	261	263	157	159	262	262	170	170	132	132	156	160	339	348	168	168	118	122	183	193	244	249
B09_30460.fsa	30460	299	299	145	145	97	97	261	261	161	161	256	266	164	170	125	128	160	160	339	343	160	160	118	126	177	183	264	264
F10_30461.fsa	30461	287	299	131	131	91	97	255	263	153	153	266	266	170	170	125	128	158	158	334	343	160	160	118	118	177	183	249	254
G10_30462.fsa	30462	291	299	131	145	97	97	261	261	157	161	256	266	0	0	0	0	156	158	339	343	160	162	122	122	193	193	249	254
H10_30463.fsa	30463	299	303	131	131	97	97	261	261	153	157	256	266	164	164	125	128	156	160	339	339	160	162	122	122	177	189	249	254
C09_30464.fsa	30464	287	287	131	131	97	97	261	261	159	161	256	256	164	170	128	132	156	160	343	348	156	156	118	126	183	193	244	264
D09_30465.fsa	30465	299	299	131	131	97	97	261	261	165	165	256	256	157	170	125	128	160	160	339	348	158	162	122	122	189	193	244	249
A11_30472.fsa	30472	295	295	131	131	97	97	261	265	153	165	256	256	164	170	128	132	158	158	343	343	156	160	122	122	183	195	249	259
B11_30473.fsa	30473	295	303	131	131	91	91	261	261	153	165	256	256	164	170	128	132	158	158	319	343	160	160	122	126	193	193	254	264
E09_30474.fsa	30474	295	299	131	145	91	97	261	261	161	167	256	262	164	170	125	128	156	158	339	343	154	160	114	126	189	189	249	264
F09_30476.fsa	30476	295	299	131	131	91	97	261	261	157	167	256	256	164	164	125	128	156	158	334	343	154	160	114	126	193	193	244	254
C11_30477.fsa	30477	287	295	131	131	91	97	261	261	159	161	258	266	164	170	128	128	158	162	339	348	158	160	118	122	183	193	244	254
G09_30478.fsa	30478	295	299	131	145	91	91	261	261	153	159	256	266	157	170	125	128	152	156	343	343	158	162	114	122	183	183	249	254
H09_30479.fsa	30479	299	299	133	133	91	95	255	261	159	161	262	262	157	166	128	128	158	162	329	334	158	160	122	122	177	193	254	259
D11_30480.fsa	30480	299	303	131	145	91	97	261	265	165	165	266	266	170	170	125	132	158	158	343	348	156	166	122	122	193	193	254	254
E11_30481.fsa	30481	291	299	131	131	97	97	261	261	153	159	256	262	164	170	130	132	158	160	339	339	160	160	118	122	177	193	249	249
A10_30482.fsa	30482	287	307	131	131	97	97	261	261	159	161	256	256	164	170	128	128	156	160	334	343	158	160	122	122	177	187	254	254
F11_30486.fsa	30486	291	299	131	145	91	97	261	261	159	161	256	266	164	170	124	125	156	158	334	343	160	160	122	126	189	189	244	249
B10_30489.fsa	30489	287	291	131	143	97	97	261	261	157	161	262	262	164	170	124	124	158	160	334	348	156	160	118	126	193	193	249	259
G11_30490.fsa	30490	287	295	131	145	91	97	261	263	161	161	262	266	166	170	125	128	152	160	0	0	0	0	0	0	0	0	0	0
H11_30491.fsa	30491	299	299	131	145	97	97	261	261	161	161	256	262	164	170	125	132	156	158	343	343	160	166	118	122	177	193	254	264
A12_30494.fsa	30494	295	299	131	131	91	97	261	265	153	165	256	268	157	170	125	130	156	156	339	343	156	160	118	126	189	193	259	259
B12_30495.fsa	30495	299	299	131	133	91	95	261	265	153	161	256	268	157	170	125	130	156	156	339	343	156	160	118	126	189	193	259	259
C12_30496.fsa	30496	295	311	131	131	91	97	261	261	157	159	258	262	157	164	125	125	158	160	334	343	160	160	114	122	189	191	249	254
C10_30497.fsa	30497	303	311	131	133	97	97	261	261	161	165	262	272	164	170	122	130	156	156	343	353	158	166	122	126	177	177	254	254
D10_30498.fsa	30498	280	307	131	131	97	97	261	261	153	159	266	266	157	170	128	130	158	158	339	343	160	164	118	122	191	197	254	259
E10_30500.fsa	30500	295	299	131	131	97	97	263	265	159	165	256	260	157	170	125	130	156	160	339	343	156	160	118	126	189	193	244	259
D12_30502.fsa	30502	280	291	131	145	91	97	261	261	157	157	266	266	164	170	132	135	158	160	343	343	160	160	118	122	189	189	254	259
F10_30503.fsa	30503	295	307	131	131	91	97	261	261	157	157	266	266	170	170	125	132	156	158	319	343	160	160	122	122	189	191	254	254
E12_30516.fsa	30516	291	303	131	145	97	97	263	265	159	167	256	262	170	170	128	130	156	156	334	348	158	168	122	122	177	189	254	259
G10_30517.fsa	30517	295	295	131	145	97	97	261	261	161	161	266	266	170	170	125	128	158	158	339	343	160	160	118	126	189	197	244	254
H10_30518.fsa	30518	299	299	131	131	91	97	261	261	153	157	262	266	157	157	128	132	156	158	339	339	160	162	118	118	177	183	244	259
A11_30519.fsa	30519	291	295	131	131	91	97	261	261	161	161	266	272	170	170	128	128	158	158	334	353	160	168	122	126	189	193	249	254
F12_30520.fsa	30520	0	0	0	0	0	0	0	0	0	0	266	272	170	170	132	135	158	158	334	353	160	168	122	126	193	193	249	254
G12_30522.fsa	30522	299	303	131	131	97	97	261	261	153	161	256	262	157	170	125	130	156	156	343	343	158	162	118	122	183	191	254	259
H12_30526.fsa	30526	295	299	131	131	97	97	261	265	161	165	256	262	0	0	130	132	158	160	343	348	160	168	118	122	185	185	249	264
A01_30530.fsa	30530	291	295	131	131	91	97	261	261	153	159	262	262	157	164	125	128	160	160	343	343	160	160	122	126	193	193	249	264
B11_30531.fsa	30531	303	307	131	145	91	97	261	261	159	161	262	272	157	170	125	128	156	156	343	353	158	160	126	126	177	193	254	264
C11_30532.fsa	30532	295	299	131	131	91	97	261	265	153	165	262	266	157	170	125	128	156	158	319	339	160	166	122	122	183	187	254	259
D11_30533.fsa	30533	287	291	131	145	91	91	261	265	165	167	256	256	164	170	125	132	156	156	343	348	158	162	114	118	189	193	249	254
B01_30535.fsa	30535	299	303	131	145	91	97	261	263	159	167	256	256	170	170	125	130	156	156	319	343	158	160	122	122	193	193	249	254
C01_30537.fsa	30537	303	303	131	131	91	97	263	265	159	167	256	262	170	170	125	130	156	156	343	348	168	168	122	122	189	193	249	259
E11_30538.fsa	30538	291	291	131	145	91	91	261	261	153	157	256	256	164	170	116	132	158	158	329	339	160	160	118	122	183	189	254	254
F11_30540.fsa	30540	291	295	131	145	97	97	261	261	157	157	262	266	157	170	128	128	158	158	348	348	160	168	118	122	189	193	244	244
G11_30541.fsa	30541	291	303	131	145	91	97	261	261	153	165	256	256	164	170	0	0	156	156	334	343	158	164	122	122	187	193	249	249
D01_30543.fsa	30543	295	299	131	131	97	97	261	261	153	159	256	272	157	170	128	128	158	158	339	343	160	162	118	126	193	199	254	254
E01_30544.fsa	30544	295	299	131	131	97	97	0	0	157	159	0	0	0	0	0	0	0	0	334	348	158	158	114	122	189	193	244	254
F01_30548.fsa	30548	295	299	131	131	97	97	261	261	153	161	256	266	157	164	125	132	156	156	343	343	158	162	122	122	183	189	254	254
H11_30549.fsa	30549	295	299	131	145	91	97	261	261	161	165	256	262	157	164	128	135	158	160	329	339	158	160	118	118	193	193	244	249
G01_30550.fsa	30550	295	299	131	131	91	97	255	261	159	159	256	266	164	170	125	128	158	160	339	343	158	162	126	126	177	187	249	254
A12_30552.fsa	30552	295	299	131	143	97	97	261	263	161	161	256	262	157	164	125	132	160	160	334	339	158	160	122	126	189	193	244	259
H01_30554.fsa	30554	291	291	131	145	91	97	261	261	161	165	266	266	170	170	120	120	156	156	339	343	158	171	118	122	177	193	249	259
B12_30555.fsa	30555	291	295	131	145	91	97	261	261	153	159	266	266	157	170	128	132	156	156	339	339	158	158	122	126	193	193	249	254
C12_30558.fsa	30558	291	303	131	131	97	97	261	261	153	165	256	262	157	170	125	128	158	160	343	343	160	166	118	126	189	193	244	254
A02_30559.fsa	30559	295	299	131	131	91	97	261	265	153	161	256	266	170	170	125	128	158	158	339	339	158	158	122	122	183	193	259	264
D12_30562.fsa	30562	295	299	131	145	97	97	261	261	153	167	256	266	157	170	125	125	158	160	319	339	156	168	118	122	183	193	234	254
E12_30563.fsa	30563	0	0	131	131	97	97	261	261	159	159	256	272	170	170	132	132	156	158	339	343	0	0	122	122	187	193	249	254
B02_30566.fsa	30566	287	299	131	145	97	97	261	263	167	167	258	266	157	164	132	132	158	158	343	348	158	168	114	114	183	193	254	254
F12_30574.fsa	30574	291	299	131	145	97	97	261	265	159	161	256	262	164	170	128	130	158	158	334	339	160	162	118	118	193	193	249	249
G12_30577.fsa	30577	295	307	131	131	91	97	261	261	161	161	262	262	157	164	128	128	156	156	334	353	160	160	126	126	177	177	254	259
D02_30582.fsa	30582	291	299	131	131	97	97	261	261	159	161	256	262	164	170	128	130	158	158	334	339	162	168	118	118	193	193	249	249
E02_30598.fsa	30598	287	303	131	131	91	97	261	261	153	159	256	262	164	170	128	128	154	160	339	343	160	160	118	122	183	193	249	259
F02_30604.fsa	30604	295	303	145	145	97	97	261	261	161	165	260	266	168	170	125	135	158	158	329	339	162	162	126	131	193	193	259	264
G02_30616.fsa	30616	299	303	131	131	97	97	259	261	153	159	256	266	170	170	130	135	158	160	343	348	160	160	122	126	189	191	244	244
H02_30643.fsa	30643	291	291	131	131	97	97	261	261	161	161	256	266	170	170	128	128	158	160	329	334	160	160	118	122	183	193	249	254
H12_30648.fsa	30648	295	299	131	133	97	97	261	261	157	161	256	256	170	170	125	132	158	160	334	343	166	166	114	122	187	193	254	254
A01_30649.fsa	30649	295	299	131	145	97	97	261	261	153	153	256	262	164	170	128	128	158	158	334	334	158	160	122	122	177	193	254	259
B01_30656.fsa	30656	295	299	131	145	97	97	261	261	159	159	266	266	168	170	125	128	158	158	339	343	160	160	118	118	189	195	249	249
C01_30671.fsa	30671	287	291	131	139	97	97	261	261	159	159	268	270	170	170	128	135	158	160	319	343	158	172	118	122	177	183	249	249
A03_30678.fsa	30678	291	291	131	131	97	97	261	263	159	165	256	266	170	174	132	132	158	158	339	343	160	166	122	122	193	193	249	264
D01_30692.fsa	30692	291	299	131	145	97	97	259	259	153	161	256	256	157	157	128	128	158	158	343	348	160	162	114	122	193	193	249	254
E01_30698.fsa	30698	291	307	145	145	95	97	255	261	153	161	262	266	164	166	128	128	156	160	339	343	160	160	118	122	187	189	249	259
B03_30712.fsa	30712	295	299	131	131	97	97	261	261	159	165	266	266	170	170	125	128	156	158	339	343	158	160	122	122	193	193	259	259
F01_30719.fsa	30719	299	299	131	135	95	97	261	261	153	159	256	262	166	170	128	135	160	160	343	343	158	168	118	122	189	193	244	254
C03_30722.fsa	30722	287	295	131	145	91	97	261	261	161	161	256	262	164	166	122	128	156	160	343	353	156	166	122	122	177	177	249	254
G01_30747.fsa	30747	295	303	131	145	91	97	255	261	157	161	262	266	157	170	130	137	154	158	343	353	160	168	122	122	193	195	244	249
H01_30751.fsa	30751	299	299	131	131	97	97	261	265	153	165	266	266	157	164	128	128	156	156	334	334	160	160	122	122	177	193	249	254
D03_30752.fsa	30752	299	299	131	131	97	97	261	263	161	167	256	262	157	157	125	130	156	158	339	348	160	162	114	122	189	189	254	254
E03_30772.fsa	30772	0	0	0	0	0	0	0	0	0	0	256	262	157	170	128	128	156	156	339	348	160	160	118	122	185	187	249	254
F03_30789.fsa	30789	299	299	131	131	97	97	265	265	153	153	262	262	164	170	128	139	158	158	334	348	160	160	122	122	189	193	249	249
G03_30801.fsa	30801	295	299	131	131	91	97	261	265	159	159	262	266	157	170	116	135	156	158	339	343	158	168	122	122	183	193	254	264
A02_30812.fsa	30812	287	291	131	131	97	97	261	265	161	165	270	270	157	170	128	132	156	158	334	339	160	164	118	126	193	193	249	259
A04_30813.fsa	30813	299	303	131	145	97	97	261	263	161	161	256	262	157	164	122	132	156	160	343	343	158	160	118	126	177	189	249	254
B02_30840.fsa	30840	291	303	131	145	97	97	261	264	159	161	262	270	157	170	128	132	160	160	343	348	158	160	118	122	193	193	249	264
B04_30842.fsa	30842	295	299	145	145	91	97	261	263	157	159	256	256	164	170	125	128	156	160	343	353	160	160	118	122	177	193	244	249
C02_30848.fsa	30848	287	295	131	131	95	97	261	265	153	159	256	256	157	170	116	132	156	160	329	343	158	162	114	122	183	193	254	269
D02_30854.fsa	30854	299	299	131	131	97	97	261	264	153	161	270	272	157	170	132	135	156	158	329	343	158	168	0	0	183	193	254	264
C04_30870.fsa	30870	295	299	131	131	97	97	261	261	159	161	262	262	164	166	128	132	158	160	343	343	160	160	118	131	187	189	249	264
E02_30871.fsa	30871	295	295	131	131	97	97	261	264	161	161	256	256	170	170	128	132	158	160	343	353	160	160	0	0	177	187	244	254
D04_30875.fsa	30875	291	291	145	145	91	97	261	261	153	167	262	266	170	170	125	128	160	160	319	343	158	160	118	122	177	193	249	249
E04_30877.fsa	30877	287	295	131	131	91	97	261	261	159	161	256	262	157	170	125	132	156	158	339	348	158	160	118	122	177	195	249	254
F02_30890.fsa	30890	295	299	131	131	97	97	261	263	153	161	256	266	157	164	125	132	156	156	343	343	158	162	122	122	183	189	254	254
G02_30914.fsa	30914	287	299	131	145	91	97	261	261	161	161	262	266	157	157	125	128	156	158	339	343	160	168	122	122	177	193	244	254
F04_30915.fsa	30915	299	303	131	131	91	97	261	265	153	161	256	262	157	164	125	128	156	158	339	343	160	166	118	126	193	193	259	259
G04_30916.fsa	30916	295	299	131	131	97	97	261	261	153	157	262	266	164	170	125	125	156	158	348	348	158	168	122	122	191	191	244	249
H04_30927.fsa	30927	287	295	131	131	91	97	255	261	153	159	266	266	170	170	125	125	158	160	334	339	158	160	118	126	177	193	249	254
A03_30929.fsa	30929	287	299	131	131	97	97	0	0	153	165	256	262	157	157	128	132	158	158	334	343	158	158	0	0	177	193	249	259
B03_30951.fsa	30951	299	299	131	131	95	97	261	263	161	161	256	256	157	157	125	125	158	160	339	343	156	166	114	126	193	193	259	259
A05_30954.fsa	30954	291	291	131	145	91	97	261	261	159	165	256	262	157	157	125	132	156	158	339	348	160	160	114	118	177	189	244	259
C03_30959.fsa	30959	280	280	131	145	97	97	261	264	153	157	262	262	157	166	128	132	158	160	339	343	158	160	0	0	187	189	254	254
D03_30982.fsa	30982	291	299	131	131	91	97	255	261	153	161	262	262	164	170	116	132	156	158	339	343	160	160	122	122	183	187	254	254
F03_31008.fsa	31008	280	299	131	131	97	97	261	261	159	161	256	256	157	164	128	128	160	162	339	343	160	168	0	0	189	193	254	254
G03_31015.fsa	31015	299	303	131	145	91	97	261	261	157	167	260	266	170	170	120	135	156	158	339	353	162	171	118	122	189	189	244	244
B05_31060.fsa	31060	0	0	0	0	91	97	0	0	0	0	256	256	157	170	128	139	156	158	329	343	158	160	126	126	177	193	254	264
C05_31106.fsa	31106	291	303	131	131	97	97	261	261	159	159	262	262	157	170	128	128	156	156	343	343	160	160	118	118	183	183	254	259
D05_31107.fsa	31107	287	303	131	131	97	97	261	261	159	159	262	262	157	157	128	128	154	154	343	343	160	160	118	122	183	183	254	259
E05_31148.fsa	31148	291	291	131	131	91	97	261	261	153	161	256	262	157	170	125	125	156	160	339	343	160	160	122	122	193	193	254	254
H03_31149.fsa	31149	299	303	131	131	97	97	261	261	161	161	256	258	164	164	125	132	154	158	343	343	160	160	122	122	187	189	244	264
A04_31152.fsa	31152	291	295	131	145	95	97	261	264	153	161	256	256	157	170	128	132	156	158	334	334	158	162	122	126	183	187	254	259
B04_31153.fsa	31153	295	295	131	145	95	97	261	265	153	153	256	256	164	170	128	132	156	160	334	334	158	162	122	126	183	187	254	259
C04_31164.fsa	31164	299	299	131	145	91	97	261	265	153	159	256	256	164	170	128	132	156	160	343	343	158	160	122	122	189	193	249	254
F05_31168.fsa	31168	291	303	131	145	97	97	261	261	153	153	256	256	164	170	132	132	158	160	334	339	160	160	122	122	187	193	249	264
D04_31175.fsa	31175	291	295	131	145	97	97	261	265	153	153	256	270	164	170	125	128	160	160	343	353	158	168	0	0	193	193	244	249
E04_31177.fsa	31177	287	299	131	145	97	97	261	263	161	165	256	262	157	170	128	128	156	158	334	343	160	160	114	122	193	193	234	254
F04_31189.fsa	31189	303	303	131	145	97	97	261	261	153	161	256	262	157	170	125	139	158	158	339	343	158	160	0	0	189	193	254	254
G05_31198.fsa	31198	291	299	131	131	97	97	261	263	159	161	256	266	164	170	130	132	156	156	343	348	160	160	118	122	177	177	249	249
H05_31214.fsa	31214	295	299	131	131	97	97	261	261	153	159	256	270	170	170	128	132	158	158	319	348	162	168	118	122	185	187	249	249
A06_31231.fsa	31231	299	299	131	133	97	97	261	261	159	167	256	266	170	170	128	128	156	156	339	339	160	160	122	122	187	189	249	254
B06_31269.fsa	31269	291	295	131	131	97	97	261	265	153	159	256	262	157	170	125	125	156	160	339	343	160	160	122	126	193	193	254	254
C06_31278.fsa	31278	291	291	145	145	97	97	261	261	161	161	256	266	157	170	125	135	158	160	334	343	160	171	122	122	183	183	249	254
G04_31282.fsa	31282	303	303	131	131	91	97	261	261	157	165	262	266	170	170	122	128	158	158	334	343	160	168	122	122	189	193	244	264
H04_31290.fsa	31290	299	299	131	145	91	97	261	263	153	159	256	262	166	170	125	125	156	158	329	334	162	168	122	131	177	183	249	264
A05_31295.fsa	31295	291	291	131	131	91	97	261	265	161	165	256	256	157	164	128	128	158	158	339	339	158	162	122	122	183	183	249	249
B05_31316.fsa	31316	299	299	131	145	91	97	261	261	159	161	258	266	157	164	125	128	156	158	0	0	160	162	0	0	193	193	0	0
C05_31317.fsa	31317	299	299	131	131	91	97	261	261	159	161	266	266	170	170	125	128	158	160	334	343	160	172	0	0	183	193	259	259
D05_31334.fsa	31334	291	299	131	145	97	97	261	261	157	161	262	266	170	170	125	135	156	158	319	348	156	168	118	122	183	193	254	264
D06_31345.fsa	31345	295	295	131	145	97	97	261	261	159	161	256	256	170	170	125	132	154	160	343	343	160	168	122	122	187	193	249	264
E05_31374.fsa	31374	295	299	131	145	97	97	261	261	159	167	262	262	157	166	128	132	158	160	334	334	158	160	122	122	193	193	249	259
E06_31400.fsa	31400	287	295	131	131	97	97	261	261	159	159	256	256	157	170	128	135	158	160	334	348	158	166	122	122	187	187	249	249
F06_31405.fsa	31405	287	295	131	131	97	97	261	263	153	161	256	268	170	174	128	132	156	158	334	343	160	160	118	122	183	193	254	259
G06_31412.fsa	31412	299	303	131	145	91	91	261	261	0	0	256	266	170	170	132	132	158	160	329	334	160	160	114	122	177	189	244	249
F05_31422.fsa	31422	287	295	131	145	91	91	261	261	157	159	256	266	170	170	128	130	156	162	334	343	160	160	0	0	189	193	249	254
G05_31438.fsa	31438	295	311	131	141	97	97	259	261	159	161	256	262	157	157	125	125	156	156	339	339	158	168	118	122	177	183	249	254
H05_31442.fsa	31442	299	299	131	133	97	97	261	263	153	161	256	270	170	170	128	135	158	158	339	339	158	160	118	122	193	195	249	249
A06_31464.fsa	31464	295	299	131	145	97	97	261	261	161	165	256	262	157	164	125	128	156	158	329	343	160	166	0	0	187	189	254	264
B06_31469.fsa	31469	287	295	131	145	91	97	261	265	153	165	256	256	164	170	116	139	152	152	334	339	160	166	118	126	183	193	244	244
C06_31471.fsa	31471	295	299	131	131	97	97	261	261	159	167	256	270	170	170	128	135	158	158	334	348	160	162	0	0	189	193	244	254
D06_31476.fsa	31476	295	303	131	131	97	97	0	0	153	161	256	256	157	170	128	139	160	160	334	339	160	160	122	122	177	187	249	254
E06_31493.fsa	31493	280	287	131	131	97	97	261	261	153	159	266	266	157	170	125	132	156	156	343	348	158	168	114	122	183	193	254	264
F06_31500.fsa	31500	299	307	131	133	97	97	261	261	153	161	256	266	164	170	128	128	158	162	353	353	162	162	118	122	177	177	254	254
G06_31504.fsa	31504	291	295	131	131	97	97	261	261	159	161	256	264	170	170	132	135	158	158	334	339	160	162	122	122	189	193	249	264
H06_31514.fsa	31514	295	303	131	131	91	97	261	261	153	153	256	256	157	157	125	139	156	160	334	343	160	162	122	122	193	193	244	249
A07_31515.fsa	31515	287	303	131	131	97	97	261	261	159	161	256	272	157	170	122	128	156	156	353	353	158	166	122	122	177	189	254	264
B07_31529.fsa	31529	295	303	131	131	97	97	261	261	153	153	262	266	166	170	128	128	156	160	343	353	158	162	0	0	187	193	254	259
C07_31538.fsa	31538	291	299	132	145	97	97	261	263	161	161	256	256	164	164	132	132	158	160	329	339	160	160	122	122	177	177	259	259
D07_31544.fsa	31544	291	295	131	131	97	97	261	263	153	153	256	262	157	164	128	135	160	160	334	339	158	166	118	122	183	193	249	259
E07_31545.fsa	31545	295	299	132	145	91	97	261	261	153	161	256	262	164	170	125	135	154	160	339	343	160	160	118	122	177	193	249	259
F07_31551.fsa	31551	299	299	131	145	91	97	261	261	159	161	256	270	170	170	125	128	158	160	343	353	160	162	0	0	183	193	249	254
G07_31559.fsa	31559	280	295	131	133	91	97	261	261	153	161	256	256	164	170	125	125	158	158	334	353	158	166	122	126	183	193	249	254
H07_31561.fsa	31561	280	283	131	131	91	97	261	261	159	159	256	272	170	170	125	139	158	158	343	343	166	168	122	126	189	193	254	264
A08_31566.fsa	31566	291	299	131	131	91	97	261	261	153	161	266	266	157	170	125	125	156	158	319	334	158	160	118	122	177	183	244	259
B08_31570.fsa	31570	295	295	131	131	91	97	261	261	159	165	258	266	157	170	125	125	158	158	334	348	160	160	122	122	191	193	244	249
C08_31572.fsa	31572	283	299	131	131	97	97	261	264	161	161	256	266	170	170	128	132	158	158	334	343	158	168	122	122	193	193	244	254
D08_31573.fsa	31573	299	303	131	131	97	97	261	264	153	161	256	262	157	157	116	128	158	160	334	343	158	162	118	122	187	193	254	264
E08_31583.fsa	31583	291	295	131	131	97	97	261	264	161	161	266	268	170	174	125	128	156	158	339	348	160	168	0	0	183	191	254	259
F08_31589.fsa	31589	295	299	131	131	91	97	261	263	159	165	256	262	164	170	128	132	158	158	329	334	160	168	118	126	193	193	244	249
G08_31602.fsa	31602	287	303	131	131	91	91	261	265	159	165	256	266	164	170	128	132	158	158	339	343	162	168	118	118	189	189	259	259
H08_31610.fsa	31610	299	299	131	145	91	97	261	261	153	157	256	256	170	170	125	132	160	160	343	348	160	166	118	118	193	193	259	264
A09_31620.fsa	31620	295	299	131	145	97	97	261	261	153	153	256	262	157	157	132	132	158	158	334	339	158	160	114	122	189	193	259	269
B09_31621.fsa	31621	295	303	131	145	97	97	261	261	157	167	256	258	164	164	128	132	158	160	343	343	158	168	126	126	189	193	259	259
C09_31644.fsa	31644	295	295	131	145	91	91	261	261	161	161	256	266	157	170	128	132	158	158	343	343	162	168	120	120	189	189	244	249
D09_31650.fsa	31650	295	295	131	145	97	97	261	261	161	161	256	262	157	170	122	122	156	158	339	343	156	160	122	122	177	189	249	259
E09_31661.fsa	31661	299	299	131	145	97	97	263	265	153	159	256	266	170	170	125	128	158	158	329	343	158	164	122	126	189	193	244	254
F09_31667.fsa	31667	299	303	131	131	95	97	261	261	153	161	256	262	157	170	128	139	160	160	329	348	160	164	0	0	193	193	249	249
G09_31673.fsa	31673	299	299	131	133	97	97	261	261	159	159	256	270	170	170	128	128	158	160	339	343	158	162	0	0	187	193	254	254
H09_31685.fsa	31685	295	299	131	145	97	97	261	261	153	159	256	266	0	0	125	132	156	158	334	334	158	168	118	122	183	193	249	249
B08_30388_(30888).fsa	30388_(30888)	287	303	131	145	97	97	261	261	159	167	258	266	164	170	128	132	156	158	343	348	160	166	122	122	189	197	244	254
C02_30572_(30372).fsa	30572_(30372)	291	299	131	145	91	97	261	263	153	161	256	266	170	170	125	132	158	160	339	339	158	160	122	126	177	177	254	254

## Sheet: Summary statistics
****	Summary	statistics	****
Locus	number of alleles	Number of hedgehogs genotyped	Observed Heterozygosity	Expected heterozygosity	PIC	HW	Estimated frequency of null alleles
E13	9	298	0.728	0.792	0.761	NS	0.0414
EEU1	8	300	0.407	0.403	0.35	NS	-0.0123
EEU12H	3	300	0.377	0.42	0.359	NS	0.052	0.002
EEU37H	6	295	0.336	0.343	0.327	NS	0.001
EEU4	7	298	0.728	0.783	0.748	NS	0.0347
EEU2	9	302	0.636	0.712	0.666	NS	0.056	0.006
EEU3	7	298	0.614	0.639	0.581	NS	0.0164
EEU5	11	299	0.712	0.767	0.731	NS	0.036
EEU6	6	302	0.586	0.669	0.609	NS	0.0667	0.0167
E36	7	301	0.801	0.781	0.748	NS	-0.016
EEU43H	10	298	0.695	0.72	0.685	NS	0.0204
W23	8	285	0.586	0.629	0.573	NS	0.0353
W30	10	302	0.689	0.75	0.72	NS	0.0443
W8	8	301	0.721	0.77	0.732	NS	0.0327
Number of individuals			303
Number of loci			14
Mean number of alleles per locus			7.786
Mean proportion of loci typed			0.9851
Mean expected heterozygosity			0.6555
Mean polymorphic Information Content (PIC)			0.6135

## Sheet: samples that failed to amplify
Sample file	Sample name	E13a	E13b	EEU1a	EEU1b	EEU12Ha	EEU12Hb	EEU37Ha	EEU37Hb	EEU4a	EEU4b	EEU2a	EEU2b	EEU3a	EEU3b	EEU5a	EEU5b	EEU6a	EEU6b	E36a	E36b	EEU43Ha	EEU43Hb	W23a	W23b	W30a	W30b	W8a	W8b
E03_28892.fsa	28892	0	0	0	0	0	0	0	0	0	0	0	0	0	0	0	0	0	0	0	0	0	0	0	0	0	0	0	0
E03_29172.fsa	29172	0	0	0	0	0	0	0	0	0	0	0	0	0	0	0	0	0	0	0	0	0	0	0	0	0	0	0	0
H03_30804.fsa	30804	0	0	0	0	91	91	0	0	0	0	0	0	0	0	0	0	0	0	0	0	0	0	0	0	0	0	0	0
E03_30988.fsa	30988	0	0	0	0	0	0	0	0	0	0	0	0	0	0	0	0	0	0	0	0	0	0	0	0	0	0	0	0
H06_31352.fsa	31352	0	0	0	0	0	0	0	0	0	0	0	0	0	0	0	0	0	0	0	0	0	0	0	0	0	0	0	0

## Sheet: E3 repeats - need adding
Plate	loc1	loc2	Sample file	Sample name		Marker	E13a	E13b	Sample file	Sample name		Marker	EEU1a	EEU1b	Sample file	Sample name		Marker	EEU12Ha	EEU12Hb	Sample file	Sample name		Marker	EEU37Ha	EEU37Hb	Sample file	Sample name		Marker	EEU4a	EEU4b	Sample file	Sample name		Marker	EEU2a	EEU2b	Sample file	Sample name		Marker	EEU3a	EEU3b	Sample file	Sample name		Marker	EEU5a
[truncated: 31 more columns]

## Sheet: Error checking
											Plate	loc1	loc2	Sample file	Sample name		Marker	E13a	E13b	total number of alleles compared E13	number of mismatches	error rate	Sample file	Sample name		Marker	EEU1a	EEU1b	total number of alleles compared E13	number of mismatches	error rate	Sample file	Sample name		Marker	EEU12Ha	EEU12Hb	total number of alleles compared E13	number of mismatches	error rate	Sample file	Sample name		Marker	EEU37Ha	EEU37Hb	total number of alleles compared E13	number of mismatches	error rate
	Summary Table										2	H	12	H12_28860.fsa	28860	8946f89a1f9b11edb2eb000f1fd2ed7f	E13	291	299	94	0	0	H12_28860.fsa	28860	8946f89a1f9b11edb2eb000f1fd2ed7f	EEU1	131	143	92	1	0.0108696	H12_28860.fsa	28860	8946f89a1f9b11edb2eb000f1fd2ed7f	EEU12H	97	97	92	0	0	H12_28860.fsa	28860	8946f89a1f9b11edb2eb000f1fd2ed7f	EEU37H	261	265	90	3	0.0333333
	locus	total number of alleles re-genotyped	number of mismatches	error rate per allele							3		2	G02_28860.fsa	28860	8946fcf31f9b11edb2eb000f1fd2ed7f	E13	291	299				G02_28860.fsa	28860	8946fcf31f9b11edb2eb000f1fd2ed7f	EEU1	131	143				G02_28860.fsa	28860	8946fcf31f9b11edb2eb000f1fd2ed7f	EEU12H	97	97				G02_28860.fsa	28860	8946fcf31f9b11edb2eb000f1fd2ed7f	EEU37H	261	265
	E13	94	0	0							2	G	12	G12_28875.fsa	28875	8946f8991f9b11edb2eb000f1fd2ed7f	E13						G12_28875.fsa	28875	8946f8991f9b11edb2eb000f1fd2ed7f	EEU1						G12_28875.fsa	28875	8946f8991f9b11edb2eb000f1fd2ed7f	EEU12H	95	95				G12_28875.fsa	28875	8946f8991f9b11edb2eb000f1fd2ed7f	EEU37H
	EEU1	92	1	0.0108696	0.0108696						3		2	H02_28875.fsa	28875	8946fcf41f9b11edb2eb000f1fd2ed7f	E13	291	291				H02_28875.fsa	28875	8946fcf41f9b11edb2eb000f1fd2ed7f	EEU1	131	145				H02_28875.fsa	28875	8946fcf41f9b11edb2eb000f1fd2ed7f	EEU12H	95	95				H02_28875.fsa	28875	8946fcf41f9b11edb2eb000f1fd2ed7f	EEU37H	263	263
	EEU12H	92	0	0							2	F	12	F12_28881.fsa	28881	8946f8981f9b11edb2eb000f1fd2ed7f	E13	295	299				F12_28881.fsa	28881	8946f8981f9b11edb2eb000f1fd2ed7f	EEU1	131	145				F12_28881.fsa	28881	8946f8981f9b11edb2eb000f1fd2ed7f	EEU12H	91	97				F12_28881.fsa	28881	8946f8981f9b11edb2eb000f1fd2ed7f	EEU37H	261	261
	EEU37H	90	3	0.0333333	0.0333333						3		3	A03_28881.fsa	28881	8946fcf51f9b11edb2eb000f1fd2ed7f	E13	295	299				A03_28881.fsa	28881	8946fcf51f9b11edb2eb000f1fd2ed7f	EEU1	131	145				A03_28881.fsa	28881	8946fcf51f9b11edb2eb000f1fd2ed7f	EEU12H	91	97				A03_28881.fsa	28881	8946fcf51f9b11edb2eb000f1fd2ed7f	EEU37H	261	261
	EEU4	94	0	0							2	E	12	E12_28885.fsa	28885	8946f8971f9b11edb2eb000f1fd2ed7f	E13	291	295				E12_28885.fsa	28885	8946f8971f9b11edb2eb000f1fd2ed7f	EEU1	131	145				E12_28885.fsa	28885	8946f8971f9b11edb2eb000f1fd2ed7f	EEU12H	91	97				E12_28885.fsa	28885	8946f8971f9b11edb2eb000f1fd2ed7f	EEU37H	261	265
	EEU2	94	0	0							3		3	B03_28885.fsa	28885	8946fcf61f9b11edb2eb000f1fd2ed7f	E13	291	295				B03_28885.fsa	28885	8946fcf61f9b11edb2eb000f1fd2ed7f	EEU1	131	145				B03_28885.fsa	28885	8946fcf61f9b11edb2eb000f1fd2ed7f	EEU12H	91	97				B03_28885.fsa	28885	8946fcf61f9b11edb2eb000f1fd2ed7f	EEU37H	261	265
	EEU3	96	0	0							1	B	6	B06_30365.fsa	30365	feb970321f9a11edb2eb000f1fd2ed7f	E13	280	291				B06_30365.fsa	30365	feb970321f9a11edb2eb000f1fd2ed7f	EEU1	131	131				B06_30365.fsa	30365	feb970321f9a11edb2eb000f1fd2ed7f	EEU12H	97	97				B06_30365.fsa	30365	feb970321f9a11edb2eb000f1fd2ed7f	EEU37H	261	265
	EEU5	94	0	0							2	G	11	G11_30365.fsa	30365	8946f8911f9b11edb2eb000f1fd2ed7f	E13	280	291				G11_30365.fsa	30365	8946f8911f9b11edb2eb000f1fd2ed7f	EEU1	131	131				G11_30365.fsa	30365	8946f8911f9b11edb2eb000f1fd2ed7f	EEU12H	97	97				G11_30365.fsa	30365	8946f8911f9b11edb2eb000f1fd2ed7f	EEU37H	261	265
	EEU6	96	0	0							1	D	6	D06_30369.fsa	30369	feb970341f9a11edb2eb000f1fd2ed7f	E13	295	299				D06_30369.fsa	30369	feb970341f9a11edb2eb000f1fd2ed7f	EEU1	131	145				D06_30369.fsa	30369	feb970341f9a11edb2eb000f1fd2ed7f	EEU12H	97	97				D06_30369.fsa	30369	feb970341f9a11edb2eb000f1fd2ed7f	EEU37H	261	261
	E36	90	0	0							2	H	11	H11_30369.fsa	30369	8946f8921f9b11edb2eb000f1fd2ed7f	E13	295	299				H11_30369.fsa	30369	8946f8921f9b11edb2eb000f1fd2ed7f	EEU1	131	145				H11_30369.fsa	30369	8946f8921f9b11edb2eb000f1fd2ed7f	EEU12H	97	97				H11_30369.fsa	30369	8946f8921f9b11edb2eb000f1fd2ed7f	EEU37H	261	261
	EEU43H	96	0	0							1	F	6	F06_30381.fsa	30381	feb970361f9a11edb2eb000f1fd2ed7f	E13	291	291				F06_30381.fsa	30381	feb970361f9a11edb2eb000f1fd2ed7f	EEU1	131	145				F06_30381.fsa	30381	feb970361f9a11edb2eb000f1fd2ed7f	EEU12H	91	91				F06_30381.fsa	30381	feb970361f9a11edb2eb000f1fd2ed7f	EEU37H	261	261
	W23	88	0	0							2	A	12	A12_30381.fsa	30381	8946f8931f9b11edb2eb000f1fd2ed7f	E13	291	291				A12_30381.fsa	30381	8946f8931f9b11edb2eb000f1fd2ed7f	EEU1	131	145				A12_30381.fsa	30381	8946f8931f9b11edb2eb000f1fd2ed7f	EEU12H	91	91				A12_30381.fsa	30381	8946f8931f9b11edb2eb000f1fd2ed7f	EEU37H	261	261
	W30	98	0	0							2	A	10	A10_30393.fsa	30393	8946f8831f9b11edb2eb000f1fd2ed7f	E13	291	299				A10_30393.fsa	30393	8946f8831f9b11edb2eb000f1fd2ed7f	EEU1	131	131				A10_30393.fsa	30393	8946f8831f9b11edb2eb000f1fd2ed7f	EEU12H	91	97				A10_30393.fsa	30393	8946f8831f9b11edb2eb000f1fd2ed7f	EEU37H	261	261
	W8	98	0	0							3		8	E08_30393.fsa	30393	8946fd211f9b11edb2eb000f1fd2ed7f	E13	291	299				E08_30393.fsa	30393	8946fd211f9b11edb2eb000f1fd2ed7f	EEU1	131	131				E08_30393.fsa	30393	8946fd211f9b11edb2eb000f1fd2ed7f	EEU12H	91	97				E08_30393.fsa	30393	8946fd211f9b11edb2eb000f1fd2ed7f	EEU37H	261	264
											2	B	10	B10_30395.fsa	30395	8946f8841f9b11edb2eb000f1fd2ed7f	E13	291	295				B10_30395.fsa	30395	8946f8841f9b11edb2eb000f1fd2ed7f	EEU1	131	145				B10_30395.fsa	30395	8946f8841f9b11edb2eb000f1fd2ed7f	EEU12H	97	97				B10_30395.fsa	30395	8946f8841f9b11edb2eb000f1fd2ed7f	EEU37H	259	261
											3		8	F08_30395.fsa	30395	8946fd221f9b11edb2eb000f1fd2ed7f	E13	291	295				F08_30395.fsa	30395	8946fd221f9b11edb2eb000f1fd2ed7f	EEU1	131	145				F08_30395.fsa	30395	8946fd221f9b11edb2eb000f1fd2ed7f	EEU12H	97	97				F08_30395.fsa	30395	8946fd221f9b11edb2eb000f1fd2ed7f	EEU37H	259	261
											1	G	6	G06_30399.fsa	30399	feb970371f9a11edb2eb000f1fd2ed7f	E13	295	295				G06_30399.fsa	30399	feb970371f9a11edb2eb000f1fd2ed7f	EEU1	131	131				G06_30399.fsa	30399	feb970371f9a11edb2eb000f1fd2ed7f	EEU12H	97	97				G06_30399.fsa	30399	feb970371f9a11edb2eb000f1fd2ed7f	EEU37H	261	261
											1	H	6	H06_30399.fsa	30399	feb970381f9a11edb2eb000f1fd2ed7f	E13	295	295				H06_30399.fsa	30399	feb970381f9a11edb2eb000f1fd2ed7f	EEU1	131	131				H06_30399.fsa	30399	feb970381f9a11edb2eb000f1fd2ed7f	EEU12H	97	97				H06_30399.fsa	30399	feb970381f9a11edb2eb000f1fd2ed7f	EEU37H	261	261
											2	B	12	B12_30399.fsa	30399	8946f8941f9b11edb2eb000f1fd2ed7f	E13	295	295				B12_30399.fsa	30399	8946f8941f9b11edb2eb000f1fd2ed7f	EEU1	131	131				B12_30399.fsa	30399	8946f8941f9b11edb2eb000f1fd2ed7f	EEU12H						B12_30399.fsa	30399	8946f8941f9b11edb2eb000f1fd2ed7f	EEU37H	261	261
											1	A	7	A07_30407.fsa	30407	feb970391f9a11edb2eb000f1fd2ed7f	E13	299	303				A07_30407.fsa	30407	feb970391f9a11edb2eb000f1fd2ed7f	EEU1	131	131				A07_30407.fsa	30407	feb970391f9a11edb2eb000f1fd2ed7f	EEU12H	91	97				A07_30407.fsa	30407	feb970391f9a11edb2eb000f1fd2ed7f	EEU37H	261	261
											1	B	7	B07_30407.fsa	30407	feb9703a1f9a11edb2eb000f1fd2ed7f	E13	299	303				B07_30407.fsa	30407	feb9703a1f9a11edb2eb000f1fd2ed7f	EEU1	131	131				B07_30407.fsa	30407	feb9703a1f9a11edb2eb000f1fd2ed7f	EEU12H	91	97				B07_30407.fsa	30407	feb9703a1f9a11edb2eb000f1fd2ed7f	EEU37H	261	261
											2	C	12	C12_30407.fsa	30407	8946f8951f9b11edb2eb000f1fd2ed7f	E13	299	303				C12_30407.fsa	30407	8946f8951f9b11edb2eb000f1fd2ed7f	EEU1	131	131				C12_30407.fsa	30407	8946f8951f9b11edb2eb000f1fd2ed7f	EEU12H	91	97				C12_30407.fsa	30407	8946f8951f9b11edb2eb000f1fd2ed7f	EEU37H	261	261
											1	H	7	H07_30423.fsa	30423	feb970401f9a11edb2eb000f1fd2ed7f	E13	291	299				H07_30423.fsa	30423	feb970401f9a11edb2eb000f1fd2ed7f	EEU1	131	131				H07_30423.fsa	30423	feb970401f9a11edb2eb000f1fd2ed7f	EEU12H	91	97				H07_30423.fsa	30423	feb970401f9a11edb2eb000f1fd2ed7f	EEU37H	261	261
											1	A	8	A08_30423.fsa	30423	feb970411f9a11edb2eb000f1fd2ed7f	E13	291	299				A08_30423.fsa	30423	feb970411f9a11edb2eb000f1fd2ed7f	EEU1	131	131				A08_30423.fsa	30423	feb970411f9a11edb2eb000f1fd2ed7f	EEU12H	91	97				A08_30423.fsa	30423	feb970411f9a11edb2eb000f1fd2ed7f	EEU37H	261	261
											2	D	12	D12_30423.fsa	30423	8946f8961f9b11edb2eb000f1fd2ed7f	E13	291	299				D12_30423.fsa	30423	8946f8961f9b11edb2eb000f1fd2ed7f	EEU1	131	131				D12_30423.fsa	30423	8946f8961f9b11edb2eb000f1fd2ed7f	EEU12H	91	97				D12_30423.fsa	30423	8946f8961f9b11edb2eb000f1fd2ed7f	EEU37H	261	261
											2	A	1	A01_30649.fsa	30649	8946f83b1f9b11edb2eb000f1fd2ed7f	E13	295	299				A01_30649.fsa	30649	8946f83b1f9b11edb2eb000f1fd2ed7f	EEU1	131	145				A01_30649.fsa	30649	8946f83b1f9b11edb2eb000f1fd2ed7f	EEU12H	97	97				A01_30649.fsa	30649	8946f83b1f9b11edb2eb000f1fd2ed7f	EEU37H	261	261
											2	D	10	D10_30649.fsa	30649	8946f8861f9b11edb2eb000f1fd2ed7f	E13	295	299				D10_30649.fsa	30649	8946f8861f9b11edb2eb000f1fd2ed7f	EEU1	131	145				D10_30649.fsa	30649	8946f8861f9b11edb2eb000f1fd2ed7f	EEU12H	97	97				D10_30649.fsa	30649	8946f8861f9b11edb2eb000f1fd2ed7f	EEU37H	261	261
											2	B	1	B01_30656.fsa	30656	8946f83c1f9b11edb2eb000f1fd2ed7f	E13	295	299				B01_30656.fsa	30656	8946f83c1f9b11edb2eb000f1fd2ed7f	EEU1	131	145				B01_30656.fsa	30656	8946f83c1f9b11edb2eb000f1fd2ed7f	EEU12H	97	97				B01_30656.fsa	30656	8946f83c1f9b11edb2eb000f1fd2ed7f	EEU37H	261	261
											2	E	10	E10_30656.fsa	30656	8946f8871f9b11edb2eb000f1fd2ed7f	E13	295	299				E10_30656.fsa	30656	8946f8871f9b11edb2eb000f1fd2ed7f	EEU1	132	145				E10_30656.fsa	30656	8946f8871f9b11edb2eb000f1fd2ed7f	EEU12H	97	97				E10_30656.fsa	30656	8946f8871f9b11edb2eb000f1fd2ed7f	EEU37H	261	261
											2	C	1	C01_30671.fsa	30671	8946f83d1f9b11edb2eb000f1fd2ed7f	E13	287	291				C01_30671.fsa	30671	8946f83d1f9b11edb2eb000f1fd2ed7f	EEU1	131	139				C01_30671.fsa	30671	8946f83d1f9b11edb2eb000f1fd2ed7f	EEU12H	97	97				C01_30671.fsa	30671	8946f83d1f9b11edb2eb000f1fd2ed7f	EEU37H	261	261
											2	F	10	F10_30671.fsa	30671	8946f8881f9b11edb2eb000f1fd2ed7f	E13	287	291				F10_30671.fsa	30671	8946f8881f9b11edb2eb000f1fd2ed7f	EEU1	131	139				F10_30671.fsa	30671	8946f8881f9b11edb2eb000f1fd2ed7f	EEU12H	97	97				F10_30671.fsa	30671	8946f8881f9b11edb2eb000f1fd2ed7f	EEU37H	261	261
											2	D	1	D01_30692.fsa	30692	8946f83e1f9b11edb2eb000f1fd2ed7f	E13	291	299				D01_30692.fsa	30692	8946f83e1f9b11edb2eb000f1fd2ed7f	EEU1	131	145				D01_30692.fsa	30692	8946f83e1f9b11edb2eb000f1fd2ed7f	EEU12H	97	97				D01_30692.fsa	30692	8946f83e1f9b11edb2eb000f1fd2ed7f	EEU37H	259	259
											2	G	10	G10_30692.fsa	30692	8946f8891f9b11edb2eb000f1fd2ed7f	E13	291	299				G10_30692.fsa	30692	8946f8891f9b11edb2eb000f1fd2ed7f	EEU1	131	145				G10_30692.fsa	30692	8946f8891f9b11edb2eb000f1fd2ed7f	EEU12H	97	97				G10_30692.fsa	30692	8946f8891f9b11edb2eb000f1fd2ed7f	EEU37H	259	?
											2	E	1	E01_30698.fsa	30698	8946f83f1f9b11edb2eb000f1fd2ed7f	E13	291	307				E01_30698.fsa	30698	8946f83f1f9b11edb2eb000f1fd2ed7f	EEU1	145	145				E01_30698.fsa	30698	8946f83f1f9b11edb2eb000f1fd2ed7f	EEU12H	95	97				E01_30698.fsa	30698	8946f83f1f9b11edb2eb000f1fd2ed7f	EEU37H	255	261
											2	H	10	H10_30698.fsa	30698	8946f88a1f9b11edb2eb000f1fd2ed7f	E13	291	307				H10_30698.fsa	30698	8946f88a1f9b11edb2eb000f1fd2ed7f	EEU1						H10_30698.fsa	30698	8946f88a1f9b11edb2eb000f1fd2ed7f	EEU12H						H10_30698.fsa	30698	8946f88a1f9b11edb2eb000f1fd2ed7f	EEU37H	261	261
											2	F	1	F01_30719.fsa	30719	8946f8401f9b11edb2eb000f1fd2ed7f	E13	299	299				F01_30719.fsa	30719	8946f8401f9b11edb2eb000f1fd2ed7f	EEU1	131	135				F01_30719.fsa	30719	8946f8401f9b11edb2eb000f1fd2ed7f	EEU12H	95	97				F01_30719.fsa	30719	8946f8401f9b11edb2eb000f1fd2ed7f	EEU37H	?	261
											2	A	11	A11_30719.fsa	30719	8946f88b1f9b11edb2eb000f1fd2ed7f	E13	299	299				A11_30719.fsa	30719	8946f88b1f9b11edb2eb000f1fd2ed7f	EEU1	131	135				A11_30719.fsa	30719	8946f88b1f9b11edb2eb000f1fd2ed7f	EEU12H	95	97				A11_30719.fsa	30719	8946f88b1f9b11edb2eb000f1fd2ed7f	EEU37H	261	261
											2	G	1	G01_30747.fsa	30747	8946f8411f9b11edb2eb000f1fd2ed7f	E13	295	303				G01_30747.fsa	30747	8946f8411f9b11edb2eb000f1fd2ed7f	EEU1	131	145				G01_30747.fsa	30747	8946f8411f9b11edb2eb000f1fd2ed7f	EEU12H	91	97				G01_30747.fsa	30747	8946f8411f9b11edb2eb000f1fd2ed7f	EEU37H	255	261
											2	B	11	B11_30747.fsa	30747	8946f88c1f9b11edb2eb000f1fd2ed7f	E13	295	303				B11_30747.fsa	30747	8946f88c1f9b11edb2eb000f1fd2ed7f	EEU1						B11_30747.fsa	30747	8946f88c1f9b11edb2eb000f1fd2ed7f	EEU12H						B11_30747.fsa	30747	8946f88c1f9b11edb2eb000f1fd2ed7f	EEU37H
											2	H	1	H01_30751.fsa	30751	8946f8421f9b11edb2eb000f1fd2ed7f	E13	299	299				H01_30751.fsa	30751	8946f8421f9b11edb2eb000f1fd2ed7f	EEU1	131	131				H01_30751.fsa	30751	8946f8421f9b11edb2eb000f1fd2ed7f	EEU12H	97	97				H01_30751.fsa	30751	8946f8421f9b11edb2eb000f1fd2ed7f	EEU37H	261	265
											2	C	11	C11_30751.fsa	30751	8946f88d1f9b11edb2eb000f1fd2ed7f	E13	299	299				C11_30751.fsa	30751	8946f88d1f9b11edb2eb000f1fd2ed7f	EEU1	131	131				C11_30751.fsa	30751	8946f88d1f9b11edb2eb000f1fd2ed7f	EEU12H	97	97				C11_30751.fsa	30751	8946f88d1f9b11edb2eb000f1fd2ed7f	EEU37H	261	265
											2	A	2	A02_30812.fsa	30812	8946f8431f9b11edb2eb000f1fd2ed7f	E13	287	291				A02_30812.fsa	30812	8946f8431f9b11edb2eb000f1fd2ed7f	EEU1	131	131				A02_30812.fsa	30812	8946f8431f9b11edb2eb000f1fd2ed7f	EEU12H	97	97				A02_30812.fsa	30812	8946f8431f9b11edb2eb000f1fd2ed7f	EEU37H
											2	D	11	D11_30812.fsa	30812	8946f88e1f9b11edb2eb000f1fd2ed7f	E13	287	291				D11_30812.fsa	30812	8946f88e1f9b11edb2eb000f1fd2ed7f	EEU1	131	131				D11_30812.fsa	30812	8946f88e1f9b11edb2eb000f1fd2ed7f	EEU12H	97	97				D11_30812.fsa	30812	8946f88e1f9b11edb2eb000f1fd2ed7f	EEU37H	261	265
											2	B	2	B02_30840.fsa	30840	8946f8441f9b11edb2eb000f1fd2ed7f	E13						B02_30840.fsa	30840	8946f8441f9b11edb2eb000f1fd2ed7f	EEU1	131	145				B02_30840.fsa	30840	8946f8441f9b11edb2eb000f1fd2ed7f	EEU12H	97	97				B02_30840.fsa	30840	8946f8441f9b11edb2eb000f1fd2ed7f	EEU37H	261	264
											2	E	11	E11_30840.fsa	30840	8946f88f1f9b11edb2eb000f1fd2ed7f	E13	291	303				E11_30840.fsa	30840	8946f88f1f9b11edb2eb000f1fd2ed7f	EEU1	131	145				E11_30840.fsa	30840	8946f88f1f9b11edb2eb000f1fd2ed7f	EEU12H	97	97				E11_30840.fsa	30840	8946f88f1f9b11edb2eb000f1fd2ed7f	EEU37H	261	261
											2	C	2	C02_30848.fsa	30848	8946f8451f9b11edb2eb000f1fd2ed7f	E13	287	295				C02_30848.fsa	30848	8946f8451f9b11edb2eb000f1fd2ed7f	EEU1	131	131				C02_30848.fsa	30848	8946f8451f9b11edb2eb000f1fd2ed7f	EEU12H	95	97				C02_30848.fsa	30848	8946f8451f9b11edb2eb000f1fd2ed7f	EEU37H	261	265
											2	F	11	F11_30848.fsa	30848	8946f8901f9b11edb2eb000f1fd2ed7f	E13	287	295				F11_30848.fsa	30848	8946f8901f9b11edb2eb000f1fd2ed7f	EEU1	131	131				F11_30848.fsa	30848	8946f8901f9b11edb2eb000f1fd2ed7f	EEU12H	95	97				F11_30848.fsa	30848	8946f8901f9b11edb2eb000f1fd2ed7f	EEU37H	261	265
[truncated: 88 more columns]
