# Supplementary material for: Evidence for High Levels of Gene Flow in Hedgehogs (Erinaceus europaeus) Across South Wales, UK, Despite Potential Anthropogenic and Natural Barriers to Dispersal
Source: Ecol Evol. 2025 Apr 7;15(4):e71201. doi: 10.1002/ece3.71201 (PMC11975622; doi:10.1002/ece3.71201)
Supplement: Supplementary file 1 — Data S1. [file ECE3-15-e71201-s001.zip › ece371201-sup-0004-2023-09-17_Results from R_all.xlsx]

## Sheet: PCoA Summaries
Distance							HabsG1								HabsG11								HabsG31								HabsG51								HabsG71								HabsG91
	Eigenvalues	Relative_eig	Broken_stick	Cumul_eig	Cumul_br_stick			Eigenvalues	Corr_eig	Rel_corr_eig	Broken_stick	Cum_corr_eig	Cum_br_stick			Eigenvalues	Corr_eig	Rel_corr_eig	Broken_stick	Cum_corr_eig	Cum_br_stick			Eigenvalues	Corr_eig	Rel_corr_eig	Broken_stick	Cum_corr_eig	Cum_br_stick			Eigenvalues	Corr_eig	Rel_corr_eig	Broken_stick	Cum_corr_eig	Cum_br_stick			Eigenvalues	Corr_eig	Rel_corr_eig	Broken_stick	Cum_corr_eig	Cum_br_stick			Eigenvalues	Corr_eig
1	41.6403	0.237302	0.0232409	0.237302	0.0232409		1	34813.6	170823	0.00470284	0.0233146	0.00470284	0.0233146		1	49483.8	194926	0.00501088	0.0233146	0.00501088	0.0233146		1	69151.4	225632	0.00538548	0.0233146	0.00538548	0.0233146		1	82125.1	247615	0.00558569	0.0233146	0.00558569	0.0233146		1	92260.7	265915	0.0057149	0.0233146	0.0057149	0.0233146		1	100751	282134
2	10.8091	0.0615995	0.0194673	0.298901	0.0427082		2	24572	160582	0.00442088	0.0195267	0.00912372	0.0428413		2	35091.2	180533	0.0046409	0.0195267	0.00965178	0.0428413		2	36191.5	192672	0.00459878	0.0195267	0.00998425	0.0428413		2	36390.1	201880	0.004554	0.0195267	0.0101397	0.0428413		2	36429.9	210084	0.00451502	0.0195267	0.0102299	0.0428413		2	39357.3	220741
3	9.51341	0.0542155	0.0175805	0.353117	0.0602886		3	16273.1	152283	0.00419241	0.0176328	0.0133161	0.0604741		3	21954.1	167396	0.00430319	0.0176328	0.013955	0.0604741		3	28239.5	184720	0.00440897	0.0176328	0.0143932	0.0604741		3	32650.7	198141	0.00446965	0.0176328	0.0146093	0.0604741		3	36233.8	209888	0.0045108	0.0176328	0.0147407	0.0604741		3	36418.1	217801
4	5.93407	0.0338174	0.0163226	0.386934	0.0766113		4	14552.8	150562	0.00414505	0.0163702	0.0174612	0.0768443		4	15820.5	161262	0.00414551	0.0163702	0.0181005	0.0768443		4	17319.8	173801	0.00414834	0.0163702	0.0185416	0.0768443		4	19757.5	185248	0.0041788	0.0163702	0.0187881	0.0768443		4	23139.8	196794	0.00422939	0.0163702	0.0189701	0.0768443		4	26203.7	207587
5	5.3845	0.0306855	0.0153792	0.41762	0.0919905		5	13263.5	149273	0.00410955	0.0154232	0.0215707	0.0922675		5	15633.8	161076	0.00414071	0.0154232	0.0222412	0.0922675		5	16757.2	173238	0.00413491	0.0154232	0.0226765	0.0922675		5	18775.9	184266	0.00415666	0.0154232	0.0229448	0.0922675		5	20691.1	194345	0.00417677	0.0154232	0.0231469	0.0922675		5	22466.7	203850
6	3.92986	0.0223957	0.0146245	0.440015	0.106615		6	12290.4	148300	0.00408276	0.0146656	0.0256535	0.106933		6	13793.7	159236	0.00409341	0.0146656	0.0263346	0.106933		6	16012.5	172493	0.00411714	0.0146656	0.0267936	0.106933		6	17950.5	183441	0.00413804	0.0146656	0.0270828	0.106933		6	18727.6	192382	0.00413457	0.0146656	0.0272815	0.106933		6	19345.9	200729
7	3.44747	0.0196466	0.0139956	0.459662	0.120611		7	11192	147202	0.00405252	0.0140343	0.029706	0.120967		7	12446.7	157889	0.00405878	0.0140343	0.0303934	0.120967		7	15733.2	172214	0.00411047	0.0140343	0.0309041	0.120967		7	16900.4	182391	0.00411435	0.0140343	0.0311972	0.120967		7	17268.8	190923	0.00410322	0.0140343	0.0313847	0.120967		7	17542.7	198926
8	3.17646	0.0181022	0.0134565	0.477764	0.134067		8	10184.7	146194	0.00402479	0.0134932	0.0337308	0.134461		8	11512.4	156954	0.00403477	0.0134932	0.0344281	0.134461		8	13511.3	169992	0.00405744	0.0134932	0.0349615	0.134461		8	13850.7	179341	0.00404556	0.0134932	0.0352428	0.134461		8	14052	187706	0.00403408	0.0134932	0.0354188	0.134461		8	14265.4	195649
9	2.65572	0.0151346	0.0129848	0.492899	0.147052		9	8523.16	144533	0.00397905	0.0130197	0.0377099	0.14748		9	10932.5	156375	0.00401986	0.0130197	0.038448	0.14748		9	11822.6	168303	0.00401713	0.0130197	0.0389787	0.14748		9	12090.2	177580	0.00400585	0.0130197	0.0392486	0.14748		9	12976.7	186631	0.00401097	0.0130197	0.0394297	0.14748		9	14165.5	195549
10	2.33621	0.0133137	0.0125655	0.506212	0.159617		10	7688.83	143698	0.00395608	0.0125988	0.0416659	0.160079		10	10042.9	155485	0.00399699	0.0125988	0.042445	0.160079		10	10971	167452	0.0039968	0.0125988	0.0429755	0.160079		10	11854	177344	0.00400052	0.0125988	0.0432491	0.160079		10	12293.2	185947	0.00399628	0.0125988	0.043426	0.160079		10	13188.8	194572
11	2.25401	0.0128453	0.0121882	0.519058	0.171806		11	7504.4	143514	0.003951	0.01222	0.0456169	0.172299		11	8554.63	153997	0.00395873	0.01222	0.0464037	0.172299		11	10144.3	166625	0.00397707	0.01222	0.0469525	0.172299		11	11135.5	176626	0.00398431	0.01222	0.0472334	0.172299		11	12038	185692	0.0039908	0.01222	0.0474168	0.172299		11	12822.5	194206
12	2.05828	0.0117298	0.0118451	0.530787	0.183651		12	7438.21	143448	0.00394918	0.0118757	0.0495661	0.184175		12	7861.13	153303	0.0039409	0.0118757	0.0503446	0.184175		12	8728.18	165209	0.00394327	0.0118757	0.0508958	0.184175		12	10339.7	175830	0.00396636	0.0118757	0.0511998	0.184175		12	11673.6	185328	0.00398297	0.0118757	0.0513998	0.184175		12	12188	193571
13	1.86272	0.0106154	0.0115306	0.541403	0.195181		13	6692.71	142702	0.00392866	0.01156	0.0534948	0.195735		13	7678.18	153120	0.0039362	0.01156	0.0542808	0.195735		13	8587.25	165068	0.00393991	0.01156	0.0548357	0.195735		13	9677.22	175168	0.00395141	0.01156	0.0551512	0.195735		13	10298.3	183952	0.00395341	0.01156	0.0553532	0.195735		13	10596.7	191980
14	1.71007	0.00974545	0.0112404	0.551148	0.206422		14	5580.47	141590	0.00389804	0.0112686	0.0573928	0.207004		14	6780.15	152222	0.00391311	0.0112686	0.0581939	0.207004		14	7824.61	164305	0.00392171	0.0112686	0.0587574	0.207004		14	8213.39	173704	0.00391839	0.0112686	0.0590696	0.207004		14	8579.2	182233	0.00391646	0.0112686	0.0592696	0.207004		14	8986.09	190370
15	1.62224	0.0092449	0.0109708	0.560393	0.217393		15	5418.74	141428	0.00389358	0.0109981	0.0612864	0.218002		15	6269.68	151712	0.00389999	0.0109981	0.0620939	0.218002		15	7642.09	164123	0.00391735	0.0109981	0.0626748	0.218002		15	7957.26	173448	0.00391262	0.0109981	0.0629822	0.218002		15	8303	181957	0.00391053	0.0109981	0.0631802	0.218002		15	8467	189850
16	1.57885	0.00899762	0.0107192	0.569391	0.228112		16	5300.68	141310	0.00389033	0.0107456	0.0651767	0.228747		16	5984.56	151427	0.00389266	0.0107456	0.0659866	0.228747		16	7267.54	163748	0.00390841	0.0107456	0.0665832	0.228747		16	7729.66	173220	0.00390748	0.0107456	0.0668897	0.228747		16	7764.62	181419	0.00389896	0.0107456	0.0670791	0.228747		16	7951.37	189335
17	1.49231	0.00850446	0.0104834	0.577895	0.238595		17	4982.84	140992	0.00388158	0.0105088	0.0690583	0.239256		17	5666.76	151109	0.00388449	0.0105088	0.0698711	0.239256		17	6451.76	162932	0.00388894	0.0105088	0.0704721	0.239256		17	7021.74	172512	0.00389151	0.0105088	0.0707812	0.239256		17	7468.91	181123	0.0038926	0.0105088	0.0709717	0.239256		17	7736.01	189119
18	1.39786	0.00796619	0.0102614	0.585862	0.248857		18	4585.72	140595	0.00387065	0.010286	0.072929	0.249542		18	5379.08	150821	0.0038771	0.010286	0.0737482	0.249542		18	6171.15	162652	0.00388224	0.010286	0.0743544	0.249542		18	6628.18	172118	0.00388264	0.010286	0.0746639	0.249542		18	6913.84	180568	0.00388067	0.010286	0.0748524	0.249542		18	7123.29	188507
19	1.30949	0.00746259	0.0100518	0.593324	0.258908		19	4535.93	140546	0.00386928	0.0100756	0.0767983	0.259618		19	5322.34	150764	0.00387564	0.0100756	0.0776238	0.259618		19	5668.78	162150	0.00387025	0.0100756	0.0782246	0.259618		19	6023.81	171514	0.003869	0.0100756	0.0785329	0.259618		19	6272.37	179927	0.00386689	0.0100756	0.0787193	0.259618		19	6935.96	188319
20	1.15486	0.00658139	0.00985318	0.599905	0.268762		20	4436.59	140446	0.00386654	0.0098762	0.0806648	0.269494		20	5168.61	150611	0.00387169	0.0098762	0.0814955	0.269494		20	5486.8	161968	0.00386591	0.0098762	0.0820905	0.269494		20	5756.21	171246	0.00386296	0.0098762	0.0823958	0.269494		20	6148.82	179803	0.00386423	0.0098762	0.0825835	0.269494		20	6473.03	187856
21	1.13989	0.00649606	0.0096645	0.606402	0.278426		21	4193.47	140203	0.00385985	0.00968681	0.0845247	0.279181		21	4861.17	150303	0.00386378	0.00968681	0.0853593	0.279181		21	5359.19	161840	0.00386286	0.00968681	0.0859534	0.279181		21	5651.83	171142	0.00386061	0.00968681	0.0862564	0.279181		21	6046.76	179701	0.00386204	0.00968681	0.0864456	0.279181		21	6409.94	187793
22	1.11734	0.00636753	0.0094848	0.612769	0.287911		22	4123.78	140133	0.00385793	0.00950644	0.0883826	0.288687		22	4750.77	150193	0.00386095	0.00950644	0.0892202	0.288687		22	5267.13	161748	0.00386066	0.00950644	0.089814	0.288687		22	5513.61	171004	0.00385749	0.00950644	0.0901139	0.288687		22	5721.99	179376	0.00385506	0.00950644	0.0903006	0.288687		22	6163.66	187547
23	1.01601	0.00579008	0.00931327	0.618559	0.297224		23	4050.86	140060	0.00385593	0.00933426	0.0922385	0.298021		23	4624.68	150067	0.0038577	0.00933426	0.093078	0.298021		23	5192.27	161673	0.00385887	0.00933426	0.0936729	0.298021		23	5289.56	170780	0.00385244	0.00933426	0.0939664	0.298021		23	5559.18	179213	0.00385156	0.00933426	0.0941522	0.298021		23	6050.07	187433
24	1.00618	0.00573407	0.00914921	0.624293	0.306373		24	4015.83	140025	0.00385496	0.00916957	0.0960935	0.307191		24	4557.23	149999	0.00385597	0.00916957	0.0969339	0.307191		24	4678.86	161160	0.00384662	0.00916957	0.0975195	0.307191		24	5228.3	170719	0.00385106	0.00916957	0.0978174	0.307191		24	5449.47	179104	0.0038492	0.00916957	0.0980014	0.307191		24	5615.74	186999
25	0.985104	0.00561396	0.00899197	0.629907	0.315365		25	3944.6	139954	0.003853	0.00901174	0.0999465	0.316203		25	4200.84	149643	0.00384681	0.00901174	0.100781	0.316203		25	4646.77	161128	0.00384586	0.00901174	0.101365	0.316203		25	5038.16	170528	0.00384677	0.00901174	0.101664	0.316203		25	5299.5	178954	0.00384598	0.00901174	0.101847	0.316203		25	5589.29	186973
26	0.942354	0.00537033	0.00884103	0.635278	0.324206		26	3893.5	139903	0.00385159	0.00886022	0.103798	0.325063		26	4179.54	149622	0.00384626	0.00886022	0.104627	0.325063		26	4581.26	161062	0.00384429	0.00886022	0.10521	0.325063		26	4867.54	170358	0.00384292	0.00886022	0.105507	0.325063		26	5137.53	178792	0.0038425	0.00886022	0.10569	0.325063		26	5348.77	186732
27	0.905582	0.00516077	0.00869589	0.640438	0.332902		27	3849.19	139859	0.00385037	0.00871454	0.107648	0.333777		27	4115.23	149557	0.00384461	0.00871454	0.108472	0.333777		27	4500.16	160981	0.00384236	0.00871454	0.109052	0.333777		27	4747.29	170238	0.00384021	0.00871454	0.109347	0.333777		27	5023.58	178678	0.00384005	0.00871454	0.10953	0.333777		27	5301.2	186685
28	0.896373	0.00510829	0.00855613	0.645547	0.341458		28	3735.35	139745	0.00384724	0.00857424	0.111496	0.342352		28	4079.17	149521	0.00384368	0.00857424	0.112315	0.342352		28	4474.37	160955	0.00384174	0.00857424	0.112894	0.342352		28	4732.02	170222	0.00383986	0.00857424	0.113187	0.342352		28	4980.71	178635	0.00383913	0.00857424	0.113369	0.342352		28	5226.79	186610
29	0.828291	0.00472031	0.00842136	0.650267	0.34988		29	3696.13	139706	0.00384616	0.00843896	0.115342	0.350791		29	4056.2	149498	0.00384309	0.00843896	0.116158	0.350791		29	4418.8	160900	0.00384041	0.00843896	0.116734	0.350791		29	4629.83	170120	0.00383756	0.00843896	0.117025	0.350791		29	4864.12	178518	0.00383662	0.00843896	0.117206	0.350791		29	5135.41	186519
30	0.814239	0.00464023	0.00829123	0.654907	0.358171		30	3658.62	139668	0.00384513	0.00830835	0.119187	0.359099		30	3948.79	149391	0.00384033	0.00830835	0.119999	0.359099		30	4331.67	160812	0.00383833	0.00830835	0.120573	0.359099		30	4578.65	170069	0.0038364	0.00830835	0.120861	0.359099		30	4829.54	178484	0.00383588	0.00830835	0.121042	0.359099		30	5075.38	186459
31	0.805089	0.00458808	0.00816545	0.659495	0.366336		31	3589.47	139599	0.00384322	0.00818209	0.12303	0.367281		31	3882.89	149325	0.00383864	0.00818209	0.123837	0.367281		31	4217.43	160698	0.00383561	0.00818209	0.124408	0.367281		31	4374.36	169865	0.00383179	0.00818209	0.124693	0.367281		31	4709.88	178364	0.00383331	0.00818209	0.124875	0.367281		31	4984.46	186368
32	0.793251	0.00452062	0.00804372	0.664016	0.37438		32	3536.67	139546	0.00384177	0.00805989	0.126872	0.375341		32	3853.16	149295	0.00383787	0.00805989	0.127675	0.375341		32	4189.65	160670	0.00383494	0.00805989	0.128243	0.375341		32	4328.43	169819	0.00383076	0.00805989	0.128524	0.375341		32	4631.02	178285	0.00383161	0.00805989	0.128706	0.375341		32	4804.12	186188
33	0.771249	0.00439523	0.0079258	0.668411	0.382306		33	3415.87	139425	0.00383844	0.00794152	0.13071	0.383282		33	3847.58	149290	0.00383773	0.00794152	0.131513	0.383282		33	4173.01	160654	0.00383455	0.00794152	0.132078	0.383282		33	4320.48	169811	0.00383058	0.00794152	0.132354	0.383282		33	4577.93	178232	0.00383047	0.00794152	0.132537	0.383282		33	4704.12	186088
34	0.759376	0.00432757	0.00781145	0.672739	0.390117		34	3402.17	139412	0.00383807	0.00782674	0.134548	0.391109		34	3784.38	149226	0.0038361	0.00782674	0.135349	0.391109		34	4045.25	160526	0.0038315	0.00782674	0.135909	0.391109		34	4284.44	169775	0.00382977	0.00782674	0.136184	0.391109		34	4502.38	178157	0.00382885	0.00782674	0.136366	0.391109		34	4626.94	186010
35	0.742164	0.00422948	0.00770046	0.676968	0.397818		35	3209.19	139219	0.00383276	0.00771533	0.138381	0.398824		35	3694.91	149137	0.0038338	0.00771533	0.139183	0.398824		35	3973.71	160454	0.00382979	0.00771533	0.139739	0.398824		35	4201.42	169692	0.00382789	0.00771533	0.140012	0.398824		35	4433.15	178087	0.00382736	0.00771533	0.140193	0.398824		35	4529.28	185913
36	0.737492	0.00420285	0.00759264	0.681171	0.405411		36	3163.84	139173	0.00383151	0.00760711	0.142213	0.406432		36	3569.93	149012	0.00383059	0.00760711	0.143013	0.406432		36	3923.09	160404	0.00382858	0.00760711	0.143567	0.406432		36	4124.43	169615	0.00382615	0.00760711	0.143838	0.406432		36	4321.63	177976	0.00382496	0.00760711	0.144018	0.406432		36	4377.53	185761
37	0.735116	0.00418931	0.00748782	0.68536	0.412898		37	3115.98	139126	0.00383019	0.00750189	0.146043	0.413933		37	3544.96	148987	0.00382995	0.00750189	0.146843	0.413933		37	3752.06	160233	0.0038245	0.00750189	0.147392	0.413933		37	4019.68	169510	0.00382379	0.00750189	0.147662	0.413933		37	4199.47	177854	0.00382234	0.00750189	0.14784	0.413933		37	4246.19	185630
38	0.66681	0.00380005	0.00738583	0.68916	0.420284		38	3066.86	139076	0.00382884	0.00739951	0.149872	0.421333		38	3530.84	148973	0.00382959	0.00739951	0.150673	0.421333		38	3726.39	160207	0.00382389	0.00739951	0.151216	0.421333		38	4004.87	169495	0.00382346	0.00739951	0.151485	0.421333		38	4102.85	177757	0.00382026	0.00739951	0.151661	0.421333		38	4166.41	185550
39	0.665721	0.00379385	0.00728653	0.692954	0.427571		39	2966.59	138976	0.00382608	0.00729983	0.153698	0.428633		39	3481.08	148923	0.00382831	0.00729983	0.154501	0.428633		39	3707.36	160188	0.00382343	0.00729983	0.155039	0.428633		39	3902.05	169392	0.00382114	0.00729983	0.155306	0.428633		39	4053.28	177708	0.0038192	0.00729983	0.15548	0.428633		39	4147.6	185531
40	0.639282	0.00364317	0.00718977	0.696597	0.43476		40	2873.45	138883	0.00382351	0.00720271	0.157521	0.435836		40	3372.07	148814	0.0038255	0.00720271	0.158327	0.435836		40	3656.78	160138	0.00382223	0.00720271	0.158862	0.435836		40	3850.36	169341	0.00381997	0.00720271	0.159126	0.435836		40	3999.77	177654	0.00381804	0.00720271	0.159298	0.435836		40	4087.43	185471
41	0.636886	0.00362952	0.00709543	0.700227	0.441856		41	2820.23	138830	0.00382205	0.00710801	0.161343	0.442944		41	3324.2	148766	0.00382427	0.00710801	0.162151	0.442944		41	3583.84	160065	0.00382048	0.00710801	0.162682	0.442944		41	3735.37	169226	0.00381738	0.00710801	0.162944	0.442944		41	3940.45	177595	0.00381677	0.00710801	0.163115	0.442944		41	4063.86	185447
42	0.622209	0.00354588	0.00700339	0.703773	0.448859		42	2732.45	138742	0.00381963	0.00701562	0.165163	0.449959		42	3165.3	148607	0.00382019	0.00701562	0.165971	0.449959		42	3471.47	159952	0.0038178	0.00701562	0.1665	0.449959		42	3609.83	169100	0.00381455	0.00701562	0.166758	0.449959		42	3755.29	177410	0.00381279	0.00701562	0.166927	0.449959		42	3806.47	185190
43	0.597269	0.00340374	0.00691354	0.707176	0.455773		43	2696.92	138706	0.00381865	0.00692543	0.168982	0.456885		43	3144.59	148587	0.00381966	0.00692543	0.169791	0.456885		43	3422.07	159903	0.00381662	0.00692543	0.170316	0.456885		43	3597.82	169088	0.00381428	0.00692543	0.170573	0.456885		43	3678.19	177332	0.00381113	0.00692543	0.170739	0.456885		43	3777.43	185161
44	0.58512	0.00333451	0.00682578	0.710511	0.462599		44	2690.15	138700	0.00381847	0.00683734	0.1728	0.463722		44	3066.01	148508	0.00381764	0.00683734	0.173609	0.463722		44	3395.76	159876	0.00381599	0.00683734	0.174132	0.463722		44	3582.75	169073	0.00381394	0.00683734	0.174387	0.463722		44	3643.42	177298	0.00381039	0.00683734	0.174549	0.463722		44	3740.25	185124
45	0.580063	0.00330569	0.00674002	0.713817	0.469339		45	2665.43	138675	0.00381779	0.00675126	0.176618	0.470473		45	2960.3	148402	0.00381492	0.00675126	0.177423	0.470473		45	3379.48	159860	0.00381561	0.00675126	0.177948	0.470473		45	3544.52	169035	0.00381307	0.00675126	0.1782	0.470473		45	3631.22	177285	0.00381013	0.00675126	0.178359	0.470473		45	3712.05	185095
46	0.566804	0.00323013	0.00665616	0.717047	0.475995		46	2611.9	138621	0.00381631	0.00666708	0.180434	0.47714		46	2955.01	148397	0.00381478	0.00666708	0.181238	0.47714		46	3367.17	159848	0.00381531	0.00666708	0.181763	0.47714		46	3502.63	168993	0.00381213	0.00666708	0.182012	0.47714		46	3580.91	177235	0.00380904	0.00666708	0.182168	0.47714		46	3679.77	185063
47	0.565972	0.00322539	0.00657413	0.720272	0.482569		47	2559.07	138569	0.00381486	0.00658474	0.184249	0.483725		47	2830.5	148273	0.00381158	0.00658474	0.18505	0.483725		47	3179.01	159660	0.00381082	0.00658474	0.185574	0.483725		47	3476.26	168967	0.00381153	0.00658474	0.185823	0.483725		47	3556.02	177210	0.00380851	0.00658474	0.185977	0.483725		47	3639.42	185023
48	0.549608	0.00313213	0.00649384	0.723404	0.489063		48	2542.11	138552	0.00381439	0.00650414	0.188063	0.490229		48	2777.57	148220	0.00381022	0.00650414	0.18886	0.490229		48	3146.73	159628	0.00381005	0.00650414	0.189384	0.490229		48	3316.42	168807	0.00380793	0.00650414	0.189631	0.490229		48	3539.29	177194	0.00380815	0.00650414	0.189785	0.490229		48	3591.43	184975
49	0.547104	0.00311786	0.00641522	0.726522	0.495478		49	2508.26	138518	0.00381346	0.00642523	0.191877	0.496654		49	2751.73	148194	0.00380956	0.00642523	0.19267	0.496654		49	3133.19	159614	0.00380973	0.00642523	0.193194	0.496654		49	3309.2	168800	0.00380776	0.00642523	0.193439	0.496654		49	3418.01	177072	0.00380554	0.00642523	0.19359	0.496654		49	3557.49	184941
50	0.539173	0.00307267	0.00633821	0.729595	0.501816		50	2504.27	138514	0.00381335	0.00634792	0.19569	0.503002		50	2733.88	148176	0.0038091	0.00634792	0.196479	0.503002		50	2980.85	159462	0.00380609	0.00634792	0.197	0.503002		50	3248.59	168739	0.0038064	0.00634792	0.197245	0.503002		50	3393.23	177047	0.00380501	0.00634792	0.197395	0.503002		50	3511.72	184895
51	0.534934	0.00304851	0.00626274	0.732643	0.508079		51	2466.37	138476	0.0038123	0.00627217	0.199503	0.509274		51	2692.24	148134	0.00380803	0.00627217	0.200287	0.509274		51	2972.36	159453	0.00380589	0.00627217	0.200806	0.509274		51	3208.97	168699	0.0038055	0.00627217	0.201051	0.509274		51	3316.8	176971	0.00380337	0.00627217	0.201199	0.509274		51	3435.69	184819
52	0.532577	0.00303508	0.00618875	0.735678	0.514268		52	2392.22	138402	0.00381026	0.0061979	0.203313	0.515472		52	2649.66	148092	0.00380693	0.0061979	0.204094	0.515472		52	2962.61	159443	0.00380566	0.0061979	0.204612	0.515472		52	3072.26	168563	0.00380242	0.0061979	0.204853	0.515472		52	3296.09	176950	0.00380292	0.0061979	0.205002	0.515472		52	3397.09	184780
53	0.522513	0.00297772	0.00611618	0.738656	0.520384		53	2382.29	138392	0.00380999	0.00612505	0.207123	0.521597		53	2600.6	148043	0.00380567	0.00612505	0.207899	0.521597		53	2794.04	159275	0.00380163	0.00612505	0.208413	0.521597		53	3038.23	168528	0.00380165	0.00612505	0.208655	0.521597		53	3094.91	176749	0.0037986	0.00612505	0.2088	0.521597		53	3360.31	184744
54	0.517482	0.00294905	0.00604498	0.741605	0.526429		54	2284.85	138294	0.00380731	0.00605358	0.21093	0.527651		54	2591.12	148033	0.00380543	0.00605358	0.211705	0.527651		54	2753.81	159235	0.00380067	0.00605358	0.212214	0.527651		54	2900.05	168390	0.00379854	0.00605358	0.212454	0.527651		54	3082.05	176736	0.00379832	0.00605358	0.212599	0.527651		54	3356.48	184740
55	0.495024	0.00282107	0.0059751	0.744426	0.532404		55	2251.25	138261	0.00380638	0.00598344	0.214737	0.533634		55	2543.87	147986	0.00380422	0.00598344	0.215509	0.533634		55	2718.93	159200	0.00379984	0.00598344	0.216014	0.533634		55	2830.74	168321	0.00379697	0.00598344	0.21625	0.533634		55	3051.26	176706	0.00379766	0.00598344	0.216396	0.533634		55	3344.61	184728
56	0.490907	0.0027976	0.00590649	0.747224	0.53831		56	2200.24	138210	0.00380498	0.00591457	0.218542	0.539549		56	2516.59	147959	0.00380351	0.00591457	0.219313	0.539549		56	2673.28	159154	0.00379875	0.00591457	0.219812	0.539549		56	2768.78	168259	0.00379557	0.00591457	0.220046	0.539549		56	3016.58	176671	0.00379692	0.00591457	0.220193	0.539549		56	3221.5	184605
57	0.487295	0.00277702	0.0058391	0.750001	0.54415		57	2145.43	138155	0.00380347	0.00584693	0.222345	0.545396		57	2477.62	147920	0.00380251	0.00584693	0.223115	0.545396		57	2599.1	159080	0.00379698	0.00584693	0.223609	0.545396		57	2759.57	168250	0.00379537	0.00584693	0.223841	0.545396		57	2897.25	176552	0.00379435	0.00584693	0.223988	0.545396		57	3135.38	184519
58	0.467828	0.00266608	0.0057729	0.752667	0.549922		58	2080.41	138090	0.00380168	0.00578047	0.226147	0.551176		58	2404.46	147846	0.00380063	0.00578047	0.226916	0.551176		58	2556.02	159037	0.00379595	0.00578047	0.227405	0.551176		58	2738.55	168229	0.00379489	0.00578047	0.227636	0.551176		58	2884.64	176539	0.00379408	0.00578047	0.227782	0.551176		58	3125.49	184509
59	0.466779	0.0026601	0.00570784	0.755327	0.55563		59	2026.11	138036	0.00380018	0.00571516	0.229947	0.556892		59	2322.52	147765	0.00379853	0.00571516	0.230714	0.556892		59	2549.91	159031	0.00379581	0.00571516	0.231201	0.556892		59	2709.6	168200	0.00379424	0.00571516	0.231431	0.556892		59	2851.51	176506	0.00379337	0.00571516	0.231575	0.556892		59	3094.73	184478
60	0.462386	0.00263507	0.00564388	0.757962	0.561274		60	1990.38	138000	0.0037992	0.00565096	0.233746	0.562543		60	2270.78	147713	0.0037972	0.00565096	0.234511	0.562543		60	2485.07	158966	0.00379426	0.00565096	0.234995	0.562543		60	2702.36	168193	0.00379408	0.00565096	0.235225	0.562543		60	2831.65	176486	0.00379294	0.00565096	0.235368	0.562543		60	2962.48	184346
61	0.456421	0.00260108	0.00558098	0.760563	0.566855		61	1899.84	137909	0.00379671	0.00558783	0.237543	0.56813		61	2233.44	147676	0.00379623	0.00558783	0.238308	0.56813		61	2450.67	158932	0.00379344	0.00558783	0.238789	0.56813		61	2592.11	168082	0.00379159	0.00558783	0.239016	0.56813		61	2778.64	176433	0.0037918	0.00558783	0.23916	0.56813		61	2888.4	184272
62	0.449091	0.0025593	0.00551912	0.763123	0.572374		62	1891.35	137901	0.00379647	0.00552573	0.241339	0.573656		62	2201.16	147643	0.0037954	0.00552573	0.242103	0.573656		62	2433.29	158914	0.00379302	0.00552573	0.242582	0.573656		62	2582.61	168073	0.00379138	0.00552573	0.242808	0.573656		62	2767.41	176422	0.00379156	0.00552573	0.242951	0.573656		62	2873.31	184257
63	0.442351	0.00252089	0.00545826	0.765643	0.577832		63	1874.71	137884	0.00379602	0.00546464	0.245135	0.579121		63	2174.81	147617	0.00379473	0.00546464	0.245898	0.579121		63	2383.79	158865	0.00379184	0.00546464	0.246374	0.579121		63	2543.73	168034	0.0037905	0.00546464	0.246598	0.579121		63	2740.26	176394	0.00379098	0.00546464	0.246742	0.579121		63	2826.37	184210
64	0.436412	0.00248705	0.00539836	0.768131	0.583231		64	1847.2	137857	0.00379526	0.00540451	0.24893	0.584525		64	2133.14	147575	0.00379366	0.00540451	0.249691	0.584525		64	2332.16	158813	0.00379061	0.00540451	0.250164	0.584525		64	2542.12	168032	0.00379046	0.00540451	0.250389	0.584525		64	2686.41	176341	0.00378982	0.00540451	0.250532	0.584525		64	2762.21	184146
65	0.432618	0.00246543	0.0053394	0.770596	0.58857		65	1831.17	137841	0.00379482	0.00534533	0.252725	0.589871		65	2118.75	147561	0.00379329	0.00534533	0.253485	0.589871		65	2257.08	158738	0.00378882	0.00534533	0.253953	0.589871		65	2469.92	167960	0.00378883	0.00534533	0.254177	0.589871		65	2639.48	176294	0.00378881	0.00534533	0.254321	0.589871		65	2754.71	184138
66	0.429972	0.00245034	0.00528134	0.773046	0.593852		66	1818.46	137828	0.00379447	0.00528705	0.25652	0.595158		66	1992.08	147434	0.00379003	0.00528705	0.257275	0.595158		66	2241.31	158722	0.00378844	0.00528705	0.257742	0.595158		66	2454.06	167944	0.00378847	0.00528705	0.257966	0.595158		66	2633.22	176287	0.00378868	0.00528705	0.25811	0.595158		66	2713.18	184097
67	0.428488	0.00244189	0.00522417	0.775488	0.599076		67	1795.21	137805	0.00379383	0.00522966	0.260314	0.600387		67	1972.24	147414	0.00378952	0.00522966	0.261064	0.600387		67	2222.68	158704	0.003788	0.00522966	0.26153	0.600387		67	2415.14	167905	0.0037876	0.00522966	0.261753	0.600387		67	2549.2	176203	0.00378687	0.00522966	0.261896	0.600387		67	2673.47	184057
68	0.422862	0.00240983	0.00516784	0.777898	0.604244		68	1773.48	137783	0.00379323	0.00517312	0.264107	0.60556		68	1958.91	147401	0.00378918	0.00517312	0.264853	0.60556		68	2206.45	158687	0.00378761	0.00517312	0.265317	0.60556		68	2358.4	167849	0.00378632	0.00517312	0.26554	0.60556		68	2490.99	176145	0.00378562	0.00517312	0.265682	0.60556		68	2636.83	184020
69	0.419429	0.00239026	0.00511235	0.780288	0.609356		69	1747.69	137757	0.00379252	0.00511742	0.267899	0.610678		69	1923.86	147366	0.00378828	0.00511742	0.268642	0.610678		69	2174.02	158655	0.00378683	0.00511742	0.269104	0.610678		69	2345.69	167836	0.00378603	0.00511742	0.269326	0.610678		69	2479.84	176134	0.00378538	0.00511742	0.269467	0.610678		69	2563.23	183947
70	0.404528	0.00230535	0.00505766	0.782594	0.614414		70	1734.01	137744	0.00379214	0.00506253	0.271691	0.61574		70	1915.94	147358	0.00378807	0.00506253	0.27243	0.61574		70	2153.18	158634	0.00378634	0.00506253	0.27289	0.61574		70	2311.75	167802	0.00378526	0.00506253	0.273111	0.61574		70	2442.75	176097	0.00378458	0.00506253	0.273252	0.61574		70	2549.88	183933
71	0.401931	0.00229054	0.00500375	0.784884	0.619417		71	1679.14	137689	0.00379063	0.00500841	0.275482	0.620749		71	1883.71	147326	0.00378724	0.00500841	0.276217	0.620749		71	2136.54	158617	0.00378594	0.00500841	0.276676	0.620749		71	2269.33	167760	0.00378431	0.00500841	0.276895	0.620749		71	2420.1	176074	0.0037841	0.00500841	0.277036	0.620749		71	2548.62	183932
72	0.39497	0.00225087	0.0049506	0.787135	0.624368		72	1654.92	137664	0.00378997	0.00495506	0.279272	0.625704		72	1880.55	147323	0.00378716	0.00495506	0.280004	0.625704		72	2061.85	158543	0.00378416	0.00495506	0.280461	0.625704		72	2246.57	167737	0.00378379	0.00495506	0.280679	0.625704		72	2316.14	175970	0.00378186	0.00495506	0.280818	0.625704		72	2525.71	183909
73	0.393448	0.0022422	0.00489819	0.789377	0.629266		73	1627.18	137637	0.0037892	0.00490245	0.283061	0.630606		73	1847.93	147290	0.00378633	0.00490245	0.28379	0.630606		73	2024.8	158506	0.00378327	0.00490245	0.284244	0.630606		73	2236.5	167727	0.00378357	0.00490245	0.284463	0.630606		73	2281.69	175936	0.00378112	0.00490245	0.284599	0.630606		73	2475.26	183859
74	0.386266	0.00220127	0.0048465	0.791578	0.634113		74	1608.2	137618	0.00378868	0.00485056	0.28685	0.635457		74	1836.56	147279	0.00378603	0.00485056	0.287577	0.635457		74	1981.69	158462	0.00378224	0.00485056	0.288026	0.635457		74	2207.26	167698	0.00378291	0.00485056	0.288246	0.635457		74	2270.48	175925	0.00378088	0.00485056	0.28838	0.635457		74	2385.14	183768
75	0.380593	0.00216894	0.00479551	0.793747	0.638908		75	1604.56	137614	0.00378858	0.00479938	0.290639	0.640256		75	1807.48	147250	0.00378529	0.00479938	0.291362	0.640256		75	1953.23	158434	0.00378157	0.00479938	0.291808	0.640256		75	2124.03	167614	0.00378103	0.00479938	0.292027	0.640256		75	2257.43	175912	0.0037806	0.00479938	0.292161	0.640256		75	2325.85	183709
76	0.380386	0.00216776	0.00474519	0.795915	0.643653		76	1586.22	137596	0.00378807	0.00474887	0.294427	0.645005		76	1780.86	147223	0.0037846	0.00474887	0.295146	0.645005		76	1924.03	158405	0.00378087	0.00474887	0.295588	0.645005		76	2097.88	167588	0.00378044	0.00474887	0.295807	0.645005		76	2242.89	175897	0.00378029	0.00474887	0.295941	0.645005		76	2293.03	183676
77	0.378591	0.00215754	0.00469554	0.798073	0.648349		77	1557.77	137567	0.00378729	0.00469903	0.298214	0.649704		77	1769.67	147212	0.00378431	0.00469903	0.298931	0.649704		77	1923.4	158404	0.00378085	0.00469903	0.299369	0.649704		77	2038.05	167528	0.00377909	0.00469903	0.299586	0.649704		77	2231.06	175885	0.00378003	0.00469903	0.299721	0.649704		77	2286.63	183670
78	0.37345	0.00212824	0.00464653	0.800201	0.652995		78	1498.1	137508	0.00378565	0.00464984	0.302	0.654354		78	1705.9	147148	0.00378267	0.00464984	0.302713	0.654354		78	1910.02	158391	0.00378053	0.00464984	0.30315	0.654354		78	2011.04	167501	0.00377848	0.00464984	0.303365	0.654354		78	2152.36	175807	0.00377834	0.00464984	0.303499	0.654354		78	2265.39	183649
79	0.369114	0.00210352	0.00459815	0.802304	0.657594		79	1486.37	137496	0.00378532	0.00460127	0.305785	0.658955		79	1698.45	147140	0.00378248	0.00460127	0.306496	0.658955		79	1885.05	158366	0.00377994	0.00460127	0.30693	0.658955		79	1985.3	167476	0.0037779	0.00460127	0.307143	0.658955		79	2126.84	175781	0.00377779	0.00460127	0.307277	0.658955		79	2239.28	183623
80	0.368236	0.00209852	0.00455038	0.804403	0.662144		80	1483.84	137493	0.00378525	0.00455333	0.30957	0.663509		80	1644.56	147087	0.0037811	0.00455333	0.310277	0.663509		80	1863.81	158345	0.00377943	0.00455333	0.310709	0.663509		80	1961.77	167452	0.00377737	0.00455333	0.31092	0.663509		80	2093.31	175748	0.00377707	0.00455333	0.311054	0.663509		80	2174.57	183558
81	0.365936	0.00208541	0.00450321	0.806488	0.666647		81	1412.18	137422	0.00378328	0.00450598	0.313353	0.668015		81	1637.2	147079	0.00378091	0.00450598	0.314058	0.668015		81	1838.99	158320	0.00377884	0.00450598	0.314488	0.668015		81	1932.69	167423	0.00377671	0.00450598	0.314697	0.668015		81	2069.86	175724	0.00377657	0.00450598	0.314831	0.668015		81	2157.26	183541
82	0.360931	0.00205689	0.00445663	0.808545	0.671104		82	1393.71	137403	0.00378277	0.00445921	0.317136	0.672474		82	1624.53	147067	0.00378058	0.00445921	0.317838	0.672474		82	1777.6	158258	0.00377737	0.00445921	0.318265	0.672474		82	1920.01	167410	0.00377643	0.00445921	0.318473	0.672474		82	2032.18	175686	0.00377576	0.00445921	0.318606	0.672474		82	2117.11	183500
83	0.360491	0.00205439	0.00441061	0.8106	0.675514		83	1356.25	137366	0.00378174	0.00441302	0.320918	0.676887		83	1553.78	146996	0.00377876	0.00441302	0.321617	0.676887		83	1752.53	158233	0.00377677	0.00441302	0.322042	0.676887		83	1880.56	167371	0.00377554	0.00441302	0.322249	0.676887		83	1971.16	175625	0.00377445	0.00441302	0.322381	0.676887		83	2104.53	183488
84	0.354058	0.00201772	0.00436514	0.812617	0.67988		84	1300.18	137310	0.0037802	0.00436738	0.324698	0.681254		84	1544.64	146987	0.00377853	0.00436738	0.325396	0.681254		84	1738.9	158220	0.00377645	0.00436738	0.325819	0.681254		84	1846.48	167337	0.00377477	0.00436738	0.326023	0.681254		84	1948.01	175602	0.00377395	0.00436738	0.326155	0.681254		84	2021.14	183404
85	0.347582	0.00198081	0.00432022	0.814598	0.6842		85	1289.26	137299	0.0037799	0.00432229	0.328478	0.685576		85	1495.88	146938	0.00377727	0.00432229	0.329173	0.685576		85	1715.53	158196	0.00377589	0.00432229	0.329595	0.685576		85	1792.44	167283	0.00377355	0.00432229	0.329797	0.685576		85	1935.35	175590	0.00377368	0.00432229	0.329928	0.685576		85	2010.5	183394
86	0.346192	0.0019729	0.00427582	0.816571	0.688476		86	1275.34	137285	0.00377951	0.00427773	0.332258	0.689854		86	1444.88	146887	0.00377596	0.00427773	0.332949	0.689854		86	1678.98	158160	0.00377502	0.00427773	0.33337	0.689854		86	1780.85	167271	0.00377329	0.00427773	0.33357	0.689854		86	1926.61	175581	0.00377349	0.00427773	0.333702	0.689854		86	1980.57	183364
87	0.342924	0.00195427	0.00423194	0.818525	0.692708		87	1259.83	137269	0.00377909	0.00423368	0.336037	0.694088		87	1425.26	146867	0.00377546	0.00423368	0.336724	0.694088		87	1659.7	158140	0.00377456	0.00423368	0.337144	0.694088		87	1761.98	167252	0.00377286	0.00423368	0.337343	0.694088		87	1893.14	175547	0.00377277	0.00423368	0.337475	0.694088		87	1969.88	183353
88	0.335344	0.00191107	0.00418857	0.820437	0.696896		88	1236.8	137246	0.00377845	0.00419014	0.339815	0.698278		88	1398.41	146840	0.00377477	0.00419014	0.340499	0.698278		88	1639.93	158121	0.00377409	0.00419014	0.340918	0.698278		88	1752.06	167242	0.00377264	0.00419014	0.341116	0.698278		88	1856.65	175511	0.00377199	0.00419014	0.341247	0.698278		88	1964.49	183348
89	0.333083	0.00189819	0.00414569	0.822335	0.701042		89	1234.65	137244	0.00377839	0.0041471	0.343593	0.702425		89	1364.23	146806	0.00377389	0.0041471	0.344273	0.702425		89	1595.79	158077	0.00377303	0.0041471	0.344691	0.702425		89	1721.72	167212	0.00377196	0.0041471	0.344888	0.702425		89	1820.66	175475	0.00377121	0.0041471	0.345018	0.702425		89	1950.74	183334
90	0.331035	0.00188652	0.00410329	0.824221	0.705145		90	1220.45	137230	0.003778	0.00410454	0.347371	0.70653		90	1350.03	146792	0.00377352	0.00410454	0.348047	0.70653		90	1555.02	158036	0.00377206	0.00410454	0.348463	0.70653		90	1701.94	167192	0.00377151	0.00410454	0.348659	0.70653		90	1794.03	175448	0.00377064	0.00410454	0.348789	0.70653		90	1906.81	183290
91	0.330461	0.00188325	0.00406136	0.826104	0.709206		91	1200.38	137210	0.00377745	0.00406245	0.351149	0.710592		91	1318.03	146760	0.0037727	0.00406245	0.351819	0.710592		91	1527.03	158008	0.00377139	0.00406245	0.352235	0.710592		91	1681.97	167172	0.00377106	0.00406245	0.35243	0.710592		91	1780.84	175435	0.00377036	0.00406245	0.352559	0.710592		91	1840.26	183224
92	0.32771	0.00186757	0.00401989	0.827972	0.713226		92	1193.21	137203	0.00377725	0.00402082	0.354926	0.714613		92	1314.87	146757	0.00377262	0.00402082	0.355592	0.714613		92	1507.68	157988	0.00377093	0.00402082	0.356006	0.714613		92	1657.2	167148	0.0037705	0.00402082	0.356201	0.714613		92	1758.12	175412	0.00376987	0.00402082	0.356329	0.714613		92	1813.11	183196
93	0.324676	0.00185028	0.00397887	0.829822	0.717205		93	1165.12	137175	0.00377648	0.00397965	0.358703	0.718593		93	1290.98	146733	0.00377201	0.00397965	0.359364	0.718593		93	1479.67	157960	0.00377026	0.00397965	0.359776	0.718593		93	1619.75	167110	0.00376965	0.00397965	0.35997	0.718593		93	1724.63	175379	0.00376915	0.00397965	0.360098	0.718593		93	1802.35	183186
94	0.323199	0.00184186	0.0039383	0.831664	0.721144		94	1157.65	137167	0.00377627	0.00393892	0.362479	0.722531		94	1281.01	146723	0.00377175	0.00393892	0.363136	0.722531		94	1445.34	157926	0.00376944	0.00393892	0.363545	0.722531		94	1615.06	167105	0.00376955	0.00393892	0.36374	0.722531		94	1702.93	175357	0.00376868	0.00393892	0.363867	0.722531		94	1753.1	183136
95	0.31921	0.00181913	0.00389815	0.833483	0.725042		95	1152.44	137162	0.00377613	0.00389863	0.366255	0.72643		95	1277.02	146719	0.00377165	0.00389863	0.366907	0.72643		95	1402.58	157883	0.00376842	0.00389863	0.367314	0.72643		95	1598.66	167089	0.00376918	0.00389863	0.367509	0.72643		95	1674.23	175328	0.00376807	0.00389863	0.367635	0.72643		95	1735.54	183119
96	0.314414	0.0017918	0.00385843	0.835275	0.7289		96	1134.15	137144	0.00377563	0.00385875	0.370031	0.730289		96	1250.62	146693	0.00377097	0.00385875	0.370678	0.730289		96	1378.28	157859	0.00376784	0.00385875	0.371082	0.730289		96	1567.53	167058	0.00376848	0.00385875	0.371278	0.730289		96	1636.4	175291	0.00376725	0.00385875	0.371402	0.730289		96	1711.45	183095
97	0.312289	0.00177969	0.00381912	0.837055	0.732719		97	1117.11	137127	0.00377516	0.0038193	0.373806	0.734108		97	1249.21	146691	0.00377093	0.0038193	0.374449	0.734108		97	1340.62	157821	0.00376694	0.0038193	0.374849	0.734108		97	1561.27	167052	0.00376834	0.0038193	0.375046	0.734108		97	1617.01	175271	0.00376684	0.0038193	0.375169	0.734108		97	1701.52	183085
98	0.309406	0.00176326	0.00378022	0.838818	0.736499		98	1108.13	137118	0.00377491	0.00378025	0.377581	0.737888		98	1238.66	146681	0.00377066	0.00378025	0.37822	0.737888		98	1336.53	157817	0.00376685	0.00378025	0.378615	0.737888		98	1502.63	166993	0.00376701	0.00378025	0.378813	0.737888		98	1599.3	175254	0.00376646	0.00378025	0.378935	0.737888		98	1692.02	183075
99	0.306322	0.00174568	0.00374172	0.840564	0.740241		99	1065.23	137075	0.00377373	0.00374159	0.381355	0.74163		99	1236.71	146679	0.00377061	0.00374159	0.381991	0.74163		99	1302.07	157783	0.00376602	0.00374159	0.382381	0.74163		99	1483.95	166974	0.00376659	0.00374159	0.38258	0.74163		99	1590.24	175244	0.00376626	0.00374159	0.382702	0.74163		99	1674.63	183058
100	0.303903	0.0017319	0.0037036	0.842296	0.743945		100	1061.56	137071	0.00377363	0.00370333	0.385128	0.745333		100	1232.8	146675	0.00377051	0.00370333	0.385761	0.745333		100	1294.72	157776	0.00376585	0.00370333	0.386147	0.745333		100	1459.88	166950	0.00376605	0.00370333	0.386346	0.745333		100	1564.99	175219	0.00376572	0.00370333	0.386467	0.745333		100	1650.12	183034
101	0.299925	0.00170922	0.00366586	0.844005	0.747611		101	1025.84	137035	0.00377265	0.00366546	0.388901	0.748999		101	1221.52	146664	0.00377022	0.00366546	0.389531	0.748999		101	1293.49	157774	0.00376582	0.00366546	0.389913	0.748999		101	1430.44	166921	0.00376538	0.00366546	0.390111	0.748999		101	1550.37	175205	0.0037654	0.00366546	0.390233	0.748999		101	1647.35	183031
102	0.297367	0.00169465	0.0036285	0.8457	0.751239		102	978.108	136988	0.00377133	0.00362795	0.392672	0.752627		102	1199.02	146641	0.00376964	0.00362795	0.393301	0.752627		102	1275.78	157757	0.00376539	0.00362795	0.393678	0.752627		102	1352.1	166842	0.00376362	0.00362795	0.393875	0.752627		102	1546.64	175201	0.00376532	0.00362795	0.393998	0.752627		102	1620.3	183004
103	0.296348	0.00168884	0.0035915	0.847388	0.754831		103	972.448	136982	0.00377118	0.00359081	0.396443	0.756218		103	1171.53	146614	0.00376894	0.00359081	0.39707	0.756218		103	1268.09	157749	0.00376521	0.00359081	0.397444	0.756218		103	1324.37	166815	0.00376299	0.00359081	0.397638	0.756218		103	1522.43	175177	0.0037648	0.00359081	0.397763	0.756218		103	1607.28	182991
104	0.29511	0.00168179	0.00355487	0.84907	0.758385		104	952.503	136962	0.00377063	0.00355404	0.400214	0.759772		104	1082.41	146524	0.00376665	0.00355404	0.400837	0.759772		104	1265.79	157747	0.00376516	0.00355404	0.401209	0.759772		104	1321.69	166812	0.00376293	0.00355404	0.401401	0.759772		104	1450.29	175104	0.00376325	0.00355404	0.401526	0.759772		104	1578.94	182962
105	0.293896	0.00167487	0.00351858	0.850745	0.761904		105	936.549	136946	0.00377019	0.00351762	0.403984	0.763289		105	1067.53	146510	0.00376626	0.00351762	0.404603	0.763289		105	1252.43	157733	0.00376484	0.00351762	0.404974	0.763289		105	1311.99	166802	0.00376271	0.00351762	0.405163	0.763289		105	1430.9	175085	0.00376284	0.00351762	0.405289	0.763289		105	1576.82	182960
106	0.28666	0.00163363	0.00348264	0.852379	0.765387		106	912.28	136922	0.00376952	0.00348154	0.407754	0.766771		106	1063.6	146506	0.00376616	0.00348154	0.408369	0.766771		106	1238.43	157719	0.0037645	0.00348154	0.408738	0.766771		106	1299.32	166790	0.00376243	0.00348154	0.408926	0.766771		106	1416.36	175071	0.00376252	0.00348154	0.409051	0.766771		106	1558.87	182942
107	0.286265	0.00163138	0.00344704	0.85401	0.768834		107	898.189	136908	0.00376913	0.00344581	0.411523	0.770217		107	1042.63	146485	0.00376562	0.00344581	0.412135	0.770217		107	1237.19	157718	0.00376447	0.00344581	0.412503	0.770217		107	1285.45	166776	0.00376211	0.00344581	0.412688	0.770217		107	1400.22	175054	0.00376218	0.00344581	0.412814	0.770217		107	1546.58	182930
108	0.281337	0.0016033	0.00341178	0.855613	0.772246		108	890.045	136900	0.00376891	0.00341041	0.415292	0.773627		108	1037.14	146479	0.00376548	0.00341041	0.4159	0.773627		108	1183.87	157665	0.0037632	0.00341041	0.416266	0.773627		108	1280.43	166771	0.003762	0.00341041	0.41645	0.773627		108	1355.6	175010	0.00376122	0.00341041	0.416575	0.773627		108	1524.33	182908
109	0.275483	0.00156993	0.00337684	0.857183	0.775622		109	880.742	136890	0.00376865	0.00337533	0.41906	0.777002		109	1021.78	146464	0.00376509	0.00337533	0.419665	0.777002		109	1179.28	157660	0.00376309	0.00337533	0.420029	0.777002		109	1262.22	166752	0.00376159	0.00337533	0.420211	0.777002		109	1347.65	175002	0.00376105	0.00337533	0.420336	0.777002		109	1451.8	182835
110	0.274232	0.00156281	0.00334222	0.858746	0.778965		110	861.166	136871	0.00376811	0.00334058	0.422828	0.780343		110	997.457	146440	0.00376446	0.00334058	0.42343	0.780343		110	1147.4	157628	0.00376233	0.00334058	0.423791	0.780343		110	1246.61	166737	0.00376124	0.00334058	0.423973	0.780343		110	1341.79	174996	0.00376092	0.00334058	0.424097	0.780343		110	1373.17	182756
111	0.271791	0.00154889	0.00330791	0.860295	0.782273		111	853.666	136863	0.00376791	0.00330615	0.426596	0.783649		111	985.606	146428	0.00376416	0.00330615	0.427194	0.783649		111	1096.29	157577	0.00376111	0.00330615	0.427552	0.783649		111	1241.41	166732	0.00376112	0.00330615	0.427734	0.783649		111	1330.69	174985	0.00376068	0.00330615	0.427857	0.783649		111	1367.38	182751
112	0.271193	0.00154549	0.00327392	0.86184	0.785546		112	849.492	136859	0.00376779	0.00327202	0.430364	0.786921		112	962.384	146404	0.00376356	0.00327202	0.430957	0.786921		112	1070.24	157551	0.00376049	0.00327202	0.431313	0.786921		112	1236.48	166727	0.00376101	0.00327202	0.431495	0.786921		112	1314.49	174969	0.00376034	0.00327202	0.431618	0.786921		112	1353.92	182737
113	0.270447	0.00154124	0.00324022	0.863382	0.788787		113	802.881	136812	0.00376651	0.0032382	0.434131	0.790159		113	951.479	146394	0.00376328	0.0032382	0.434721	0.790159		113	1063.91	157545	0.00376034	0.0032382	0.435073	0.790159		113	1230.97	166721	0.00376088	0.0032382	0.435256	0.790159		113	1290.56	174945	0.00375982	0.0032382	0.435378	0.790159		113	1348.48	182732
114	0.265534	0.00151324	0.00320683	0.864895	0.791993		114	764.192	136774	0.00376544	0.00320468	0.437896	0.793364		114	938.007	146380	0.00376293	0.00320468	0.438484	0.793364		114	1058.66	157539	0.00376021	0.00320468	0.438833	0.793364		114	1209.08	166699	0.00376039	0.00320468	0.439016	0.793364		114	1282.67	174937	0.00375965	0.00320468	0.439137	0.793364		114	1334.23	182718
115	0.265435	0.00151268	0.00317373	0.866407	0.795167		115	750.258	136760	0.00376506	0.00317145	0.441661	0.796535		115	882.835	146325	0.00376151	0.00317145	0.442245	0.796535		115	1042.52	157523	0.00375983	0.00317145	0.442593	0.796535		115	1185.1	166675	0.00375985	0.00317145	0.442776	0.796535		115	1261.78	174916	0.0037592	0.00317145	0.442896	0.796535		115	1325.13	182708
116	0.263609	0.00150227	0.00314091	0.86791	0.798308		116	737.124	136747	0.0037647	0.00313852	0.445426	0.799674		116	871.715	146314	0.00376123	0.00313852	0.446006	0.799674		116	1012.65	157493	0.00375911	0.00313852	0.446352	0.799674		116	1168.84	166659	0.00375948	0.00313852	0.446535	0.799674		116	1238.87	174893	0.00375871	0.00313852	0.446655	0.799674		116	1295.92	182679
117	0.263103	0.00149939	0.00310838	0.869409	0.801416		117	715.399	136725	0.0037641	0.00310586	0.44919	0.80278		117	851.006	146293	0.0037607	0.00310586	0.449767	0.80278		117	1006.93	157488	0.00375898	0.00310586	0.450111	0.80278		117	1135.74	166626	0.00375874	0.00310586	0.450294	0.80278		117	1233.63	174888	0.0037586	0.00310586	0.450414	0.80278		117	1292.58	182676
118	0.261358	0.00148944	0.00307613	0.870899	0.804493		118	711.054	136721	0.00376398	0.00307349	0.452954	0.805853		118	846.976	146289	0.00376059	0.00307349	0.453528	0.805853		118	980.252	157461	0.00375834	0.00307349	0.45387	0.805853		118	1099.37	166590	0.00375792	0.00307349	0.454052	0.805853		118	1227.5	174882	0.00375846	0.00307349	0.454172	0.805853		118	1283.64	182667
119	0.260688	0.00148562	0.00304415	0.872384	0.807537		119	704.583	136714	0.0037638	0.00304139	0.456718	0.808895		119	839.514	146282	0.0037604	0.00304139	0.457288	0.808895		119	976.78	157458	0.00375826	0.00304139	0.457628	0.808895		119	1083.79	166574	0.00375757	0.00304139	0.45781	0.808895		119	1188.06	174842	0.00375762	0.00304139	0.45793	0.808895		119	1262.13	182646
120	0.257901	0.00146974	0.00301244	0.873854	0.810549		120	690.207	136700	0.00376341	0.00300956	0.460481	0.811904		120	832.487	146274	0.00376022	0.00300956	0.461048	0.811904		120	962.615	157443	0.00375792	0.00300956	0.461386	0.811904		120	1078.28	166569	0.00375744	0.00300956	0.461567	0.811904		120	1166.46	174821	0.00375715	0.00300956	0.461687	0.811904		120	1238.93	182622
121	0.256991	0.00146455	0.00298099	0.875319	0.81353		121	680.83	136690	0.00376315	0.00297799	0.464244	0.814882		121	819.101	146261	0.00375988	0.00297799	0.464808	0.814882		121	958.726	157440	0.00375783	0.00297799	0.465144	0.814882		121	1066.37	166557	0.00375717	0.00297799	0.465324	0.814882		121	1129.64	174784	0.00375636	0.00297799	0.465443	0.814882		121	1225.35	182609
122	0.256346	0.00146087	0.0029498	0.876779	0.81648		122	675.574	136685	0.003763	0.00294669	0.468007	0.817829		122	793.939	146236	0.00375923	0.00294669	0.468567	0.817829		122	951.498	157432	0.00375765	0.00294669	0.468901	0.817829		122	1058.83	166549	0.003757	0.00294669	0.469081	0.817829		122	1126.7	174781	0.0037563	0.00294669	0.4692	0.817829		122	1190.35	182574
123	0.254008	0.00144755	0.00291887	0.878227	0.819399		123	666.389	136676	0.00376275	0.00291564	0.47177	0.820744		123	784.154	146226	0.00375898	0.00291564	0.472326	0.820744		123	949.178	157430	0.0037576	0.00291564	0.472659	0.820744		123	1054.64	166545	0.00375691	0.00291564	0.472838	0.820744		123	1113.54	174768	0.00375602	0.00291564	0.472956	0.820744		123	1179.71	182563
124	0.253486	0.00144458	0.0028882	0.879672	0.822287		124	655.924	136666	0.00376246	0.00288484	0.475532	0.823629		124	764.195	146206	0.00375846	0.00288484	0.476085	0.823629		124	923.689	157404	0.00375699	0.00288484	0.476416	0.823629		124	1051.61	166542	0.00375684	0.00288484	0.476595	0.823629		124	1106.44	174761	0.00375586	0.00288484	0.476712	0.823629		124	1144.51	182528
125	0.252157	0.001437	0.00285776	0.881109	0.825145		125	641.536	136651	0.00376207	0.00285429	0.479295	0.826484		125	750.604	146193	0.00375812	0.00285429	0.479843	0.826484		125	919.745	157400	0.0037569	0.00285429	0.480173	0.826484		125	1020.5	166511	0.00375614	0.00285429	0.480351	0.826484		125	1092.6	174747	0.00375557	0.00285429	0.480467	0.826484		125	1130.9	182514
126	0.251281	0.00143201	0.00282757	0.882541	0.827972		126	631.501	136641	0.00376179	0.00282399	0.483056	0.829308		126	738.664	146181	0.00375781	0.00282399	0.483601	0.829308		126	882.423	157363	0.00375601	0.00282399	0.483929	0.829308		126	1006.66	166497	0.00375582	0.00282399	0.484107	0.829308		126	1087.37	174742	0.00375545	0.00282399	0.484223	0.829308		126	1119.2	182503
127	0.249852	0.00142387	0.00279763	0.883964	0.83077		127	624.839	136634	0.00376161	0.00279393	0.486818	0.832102		127	723.324	146165	0.00375742	0.00279393	0.487358	0.832102		127	863.906	157345	0.00375556	0.00279393	0.487684	0.832102		127	992.02	166482	0.0037555	0.00279393	0.487862	0.832102		127	1073.22	174727	0.00375515	0.00279393	0.487978	0.832102		127	1100.67	182484
128	0.243564	0.00138804	0.00276791	0.885352	0.833538		128	620.001	136630	0.00376147	0.0027641	0.490579	0.834866		128	710.808	146153	0.00375709	0.0027641	0.491115	0.834866		128	851.68	157332	0.00375527	0.0027641	0.49144	0.834866		128	969.451	166460	0.00375499	0.0027641	0.491617	0.834866		128	1063.74	174718	0.00375495	0.0027641	0.491733	0.834866		128	1083.68	182467
129	0.242902	0.00138426	0.00273843	0.886737	0.836276		129	609.012	136618	0.00376117	0.00273451	0.494341	0.8376		129	692.102	146134	0.00375661	0.00273451	0.494872	0.8376		129	841.111	157322	0.00375502	0.00273451	0.495195	0.8376		129	963.988	166454	0.00375486	0.00273451	0.495372	0.8376		129	1035.43	174690	0.00375434	0.00273451	0.495487	0.8376		129	1064.97	182448
130	0.242186	0.00138018	0.00270918	0.888117	0.838986		130	600.829	136610	0.00376094	0.00270515	0.498102	0.840305		130	677.398	146120	0.00375623	0.00270515	0.498628	0.840305		130	816.619	157297	0.00375443	0.00270515	0.498949	0.840305		130	950.735	166441	0.00375456	0.00270515	0.499127	0.840305		130	1021.7	174676	0.00375404	0.00270515	0.499241	0.840305		130	1057.05	182440
131	0.239543	0.00136512	0.00268015	0.889482	0.841666		131	592.89	136602	0.00376073	0.00267601	0.501862	0.842981		131	668.922	146111	0.00375602	0.00267601	0.502384	0.842981		131	777.716	157258	0.00375351	0.00267601	0.502703	0.842981		131	942.245	166432	0.00375437	0.00267601	0.502881	0.842981		131	1010.28	174664	0.0037538	0.00267601	0.502995	0.842981		131	1037.93	182421
132	0.239386	0.00136422	0.00265134	0.890846	0.844317		132	587.835	136597	0.00376059	0.00264709	0.505623	0.845628		132	655.797	146098	0.00375568	0.00264709	0.50614	0.845628		132	767.288	157248	0.00375326	0.00264709	0.506456	0.845628		132	885.211	166376	0.00375309	0.00264709	0.506634	0.845628		132	997.788	174652	0.00375353	0.00264709	0.506748	0.845628		132	1026.35	182410
133	0.239145	0.00136285	0.00262276	0.892209	0.84694		133	587.118	136597	0.00376057	0.0026184	0.509383	0.848247		133	635.24	146077	0.00375515	0.0026184	0.509895	0.848247		133	764.341	157245	0.00375319	0.0026184	0.510209	0.848247		133	884.877	166375	0.00375308	0.0026184	0.510387	0.848247		133	989.595	174644	0.00375335	0.0026184	0.510502	0.848247		133	1016.85	182400
134	0.237175	0.00135163	0.00259438	0.893561	0.849534		134	556.145	136566	0.00375971	0.00258992	0.513143	0.850837		134	618.052	146060	0.00375471	0.00258992	0.51365	0.850837		134	762.064	157243	0.00375313	0.00258992	0.513962	0.850837		134	874.105	166364	0.00375283	0.00258992	0.51414	0.850837		134	951.711	174606	0.00375254	0.00258992	0.514254	0.850837		134	1007.47	182391
135	0.236687	0.00134884	0.00256622	0.89491	0.8521		135	527.072	136537	0.00375891	0.00256165	0.516902	0.853398		135	614.643	146057	0.00375462	0.00256165	0.517404	0.853398		135	754.409	157235	0.00375295	0.00256165	0.517715	0.853398		135	852.868	166343	0.00375236	0.00256165	0.517893	0.853398		135	931.288	174586	0.0037521	0.00256165	0.518006	0.853398		135	975.186	182359
136	0.235323	0.00134107	0.00253827	0.896251	0.854639		136	466.339	136476	0.00375724	0.00253359	0.520659	0.855932		136	603.341	146045	0.00375433	0.00253359	0.521159	0.855932		136	751.246	157232	0.00375288	0.00253359	0.521468	0.855932		136	851.992	166342	0.00375234	0.00253359	0.521645	0.855932		136	926.082	174580	0.00375199	0.00253359	0.521758	0.855932		136	963.658	182347
137	0.231643	0.0013201	0.00251052	0.897571	0.857149		137	461.372	136471	0.00375711	0.00250574	0.524416	0.858438		137	585.956	146028	0.00375388	0.00250574	0.524912	0.858438		137	747.617	157228	0.00375279	0.00250574	0.525221	0.858438		137	845.688	166336	0.00375219	0.00250574	0.525397	0.858438		137	905.036	174559	0.00375153	0.00250574	0.52551	0.858438		137	958.82	182342
138	0.230951	0.00131616	0.00248298	0.898887	0.859632		138	404.821	136414	0.00375555	0.00247809	0.528172	0.860916		138	581.919	146024	0.00375378	0.00247809	0.528666	0.860916		138	732.398	157213	0.00375243	0.00247809	0.528973	0.860916		138	832.313	166323	0.00375189	0.00247809	0.529149	0.860916		138	883.338	174538	0.00375107	0.00247809	0.529261	0.860916		138	951.594	182335
139	0.227651	0.00129735	0.00245563	0.900184	0.862088		139	401.601	136411	0.00375546	0.00245064	0.531927	0.863366		139	551.937	145994	0.00375301	0.00245064	0.532419	0.863366		139	713.629	157194	0.00375198	0.00245064	0.532725	0.863366		139	809.524	166300	0.00375138	0.00245064	0.5329	0.863366		139	872.988	174527	0.00375085	0.00245064	0.533012	0.863366		139	910.07	182293
140	0.227626	0.00129721	0.00242849	0.901482	0.864516		140	361.733	136371	0.00375436	0.00242339	0.535682	0.86579		140	503.298	145945	0.00375176	0.00242339	0.536171	0.86579		140	707.511	157188	0.00375183	0.00242339	0.536477	0.86579		140	799.917	166290	0.00375116	0.00242339	0.536652	0.86579		140	861.525	174516	0.0037506	0.00242339	0.536762	0.86579		140	896.102	182280
141	0.227025	0.00129378	0.00240153	0.902775	0.866918		141	358.811	136368	0.00375428	0.00239633	0.539436	0.868186		141	477.468	145920	0.00375109	0.00239633	0.539922	0.868186		141	695.809	157177	0.00375155	0.00239633	0.540229	0.868186		141	788.789	166279	0.00375091	0.00239633	0.540402	0.868186		141	852.207	174506	0.0037504	0.00239633	0.540513	0.868186		141	883.243	182267
142	0.224337	0.00127846	0.00237477	0.904054	0.869293		142	350.458	136360	0.00375405	0.00236947	0.54319	0.870556		142	467.573	145910	0.00375084	0.00236947	0.543673	0.870556		142	690.113	157171	0.00375142	0.00236947	0.54398	0.870556		142	773.329	166264	0.00375056	0.00236947	0.544153	0.870556		142	850.528	174505	0.00375036	0.00236947	0.544263	0.870556		142	875.876	182259
143	0.222935	0.00127048	0.00234819	0.905324	0.871641		143	331.078	136341	0.00375352	0.00234279	0.546944	0.872898		143	462.112	145904	0.0037507	0.00234279	0.547424	0.872898		143	689.269	157170	0.0037514	0.00234279	0.547731	0.872898		143	764.387	166255	0.00375036	0.00234279	0.547903	0.872898		143	824.97	174479	0.00374981	0.00234279	0.548013	0.872898		143	852.347	182236
144	0.221459	0.00126206	0.00232181	0.906586	0.873963		144	313.993	136324	0.00375305	0.00231631	0.550697	0.875215		144	436.011	145878	0.00375003	0.00231631	0.551174	0.875215		144	682.66	157163	0.00375124	0.00231631	0.551483	0.875215		144	759.431	166250	0.00375025	0.00231631	0.551654	0.875215		144	810.343	174464	0.0037495	0.00231631	0.551762	0.875215		144	846.666	182230
145	0.22109	0.00125996	0.0022956	0.907846	0.876258		145	293.243	136303	0.00375248	0.00229	0.554449	0.877505		145	423.267	145865	0.0037497	0.00229	0.554923	0.877505		145	664.269	157145	0.0037508	0.00229	0.555233	0.877505		145	754.069	166244	0.00375013	0.00229	0.555404	0.877505		145	795.231	174449	0.00374917	0.00229	0.555512	0.877505		145	839.024	182222
146	0.219067	0.00124843	0.00226957	0.909095	0.878528		146	282.999	136292	0.00375219	0.00226388	0.558201	0.879769		146	418.564	145861	0.00374958	0.00226388	0.558673	0.879769		146	660.436	157141	0.00375071	0.00226388	0.558984	0.879769		146	742.688	166233	0.00374987	0.00226388	0.559154	0.879769		146	764.472	174419	0.00374851	0.00226388	0.55926	0.879769		146	836.036	182219
147	0.213976	0.00121942	0.00224373	0.910314	0.880771		147	230.651	136240	0.00375075	0.00223793	0.561952	0.882007		147	405.406	145848	0.00374924	0.00223793	0.562422	0.882007		147	649.026	157130	0.00375043	0.00223793	0.562735	0.882007		147	731.641	166222	0.00374962	0.00223793	0.562903	0.882007		147	761.375	174416	0.00374845	0.00223793	0.563009	0.882007		147	797.197	182181
148	0.213792	0.00121837	0.00221806	0.911532	0.88299		148	214.696	136224	0.00375032	0.00221217	0.565702	0.884219		148	402.446	145844	0.00374917	0.00221217	0.566171	0.884219		148	638.857	157120	0.00375019	0.00221217	0.566485	0.884219		148	723.032	166213	0.00374943	0.00221217	0.566653	0.884219		148	748.957	174403	0.00374818	0.00221217	0.566757	0.884219		148	793.683	182177
149	0.211993	0.00120812	0.00219256	0.91274	0.885182		149	211.997	136222	0.00375024	0.00218657	0.569453	0.886405		149	358.661	145801	0.00374804	0.00218657	0.569919	0.886405		149	626.97	157108	0.00374991	0.00218657	0.570235	0.886405		149	711.585	166202	0.00374917	0.00218657	0.570402	0.886405		149	735.37	174390	0.00374789	0.00218657	0.570505	0.886405		149	767.139	182150
150	0.21187	0.00120741	0.00216723	0.913948	0.887349		150	187.318	136197	0.00374956	0.00216115	0.573202	0.888566		150	345.095	145787	0.00374769	0.00216115	0.573667	0.888566		150	625.109	157106	0.00374986	0.00216115	0.573985	0.888566		150	702.445	166193	0.00374896	0.00216115	0.574151	0.888566		150	726.467	174381	0.0037477	0.00216115	0.574252	0.888566		150	764.656	182148
151	0.211001	0.00120246	0.00214208	0.91515	0.889491		151	168.695	136178	0.00374905	0.0021359	0.576951	0.890702		151	329.215	145771	0.00374728	0.0021359	0.577414	0.890702		151	620.377	157101	0.00374975	0.0021359	0.577734	0.890702		151	693.016	166183	0.00374875	0.0021359	0.5779	0.890702		151	701.25	174356	0.00374715	0.0021359	0.578	0.890702		151	762.997	182146
152	0.209303	0.00119279	0.00211709	0.916343	0.891609		152	138.964	136148	0.00374823	0.00211081	0.580699	0.892813		152	317.369	145759	0.00374698	0.00211081	0.581161	0.892813		152	615.55	157096	0.00374964	0.00211081	0.581484	0.892813		152	688.239	166178	0.00374864	0.00211081	0.581648	0.892813		152	694.108	174348	0.003747	0.00211081	0.581747	0.892813		152	749.803	182133
153	0.209095	0.0011916	0.00209226	0.917535	0.893701		153	117.852	136127	0.00374765	0.00208589	0.584447	0.894899		153	316.689	145759	0.00374696	0.00208589	0.584908	0.894899		153	589.442	157070	0.00374901	0.00208589	0.585233	0.894899		153	677.994	166168	0.00374841	0.00208589	0.585397	0.894899		153	689.327	174344	0.0037469	0.00208589	0.585493	0.894899		153	746.247	182130
154	0.206432	0.00117643	0.0020676	0.918711	0.895768		154	102.45	136112	0.00374722	0.00206113	0.588194	0.89696		154	309.506	145752	0.00374678	0.00206113	0.588655	0.89696		154	535.969	157017	0.00374774	0.00206113	0.588981	0.89696		154	642.88	166133	0.00374762	0.00206113	0.589144	0.89696		154	683.897	174338	0.00374678	0.00206113	0.58924	0.89696		154	736.072	182119
155	0.204957	0.00116802	0.00204309	0.919879	0.897811		155	96.9731	136106	0.00374707	0.00203654	0.591941	0.898997		155	309.135	145751	0.00374677	0.00203654	0.592402	0.898997		155	525.322	157006	0.00374748	0.00203654	0.592728	0.898997		155	629.362	166120	0.00374731	0.00203654	0.592891	0.898997		155	680.021	174334	0.0037467	0.00203654	0.592987	0.898997		155	726.382	182110
156	0.203134	0.00115763	0.00201875	0.921037	0.89983		156	84.9574	136094	0.00374674	0.0020121	0.595688	0.901009		156	300.605	145743	0.00374655	0.0020121	0.596148	0.901009		156	521.104	157002	0.00374738	0.0020121	0.596476	0.901009		156	627.697	166118	0.00374728	0.0020121	0.596639	0.901009		156	672.384	174327	0.00374654	0.0020121	0.596733	0.901009		156	719.254	182103
157	0.201965	0.00115097	0.00199456	0.922188	0.901825		157	73.7871	136083	0.00374644	0.00198782	0.599435	0.902997		157	292.634	145735	0.00374634	0.00198782	0.599895	0.902997		157	504.217	156985	0.00374698	0.00198782	0.600223	0.902997		157	622.983	166113	0.00374717	0.00198782	0.600386	0.902997		157	668.319	174322	0.00374645	0.00198782	0.60048	0.902997		157	710.455	182094
158	0.200061	0.00114011	0.00197052	0.923328	0.903795		158	70.926	136080	0.00374636	0.00196369	0.603181	0.90496		158	279.031	145721	0.00374599	0.00196369	0.603641	0.90496		158	496.532	156977	0.00374679	0.00196369	0.603969	0.90496		158	621.865	166112	0.00374714	0.00196369	0.604133	0.90496		158	653.063	174307	0.00374612	0.00196369	0.604226	0.90496		158	701.595	182085
159	0.197017	0.00112277	0.00194664	0.924451	0.905742		159	66.4948	136076	0.00374624	0.00193972	0.606927	0.9069		159	268.272	145710	0.00374572	0.00193972	0.607386	0.9069		159	481.031	156962	0.00374642	0.00193972	0.607716	0.9069		159	615.629	166106	0.003747	0.00193972	0.60788	0.9069		159	642.058	174296	0.00374588	0.00193972	0.607972	0.9069		159	694.284	182078
160	0.19534	0.00111321	0.0019229	0.925564	0.907665		160	65.9098	136075	0.00374622	0.00191589	0.610673	0.908816		160	265.705	145708	0.00374565	0.00191589	0.611132	0.908816		160	464.726	156946	0.00374604	0.00191589	0.611462	0.908816		160	566.965	166057	0.00374591	0.00191589	0.611626	0.908816		160	634.085	174288	0.00374571	0.00191589	0.611718	0.908816		160	689.395	182073
161	0.195138	0.00111206	0.00189932	0.926676	0.909564		161	49.9177	136059	0.00374578	0.00189222	0.614419	0.910708		161	263.788	145706	0.0037456	0.00189222	0.614878	0.910708		161	461.008	156942	0.00374595	0.00189222	0.615208	0.910708		161	564.435	166055	0.00374585	0.00189222	0.615372	0.910708		161	631.809	174286	0.00374566	0.00189222	0.615463	0.910708		161	679.371	182063
162	0.194813	0.00111021	0.00187588	0.927786	0.91144		162	42.5213	136052	0.00374558	0.00186869	0.618165	0.912577		162	255.096	145697	0.00374538	0.00186869	0.618623	0.912577		162	439.141	156920	0.00374543	0.00186869	0.618953	0.912577		162	514.557	166005	0.00374472	0.00186869	0.619117	0.912577		162	627.255	174282	0.00374557	0.00186869	0.619209	0.912577		162	647.205	182031
163	0.19376	0.00110421	0.00185259	0.92889	0.913293		163	41.8414	136051	0.00374556	0.00184531	0.62191	0.914422		163	246.206	145688	0.00374515	0.00184531	0.622368	0.914422		163	405.701	156886	0.00374463	0.00184531	0.622698	0.914422		163	494.503	165985	0.00374427	0.00184531	0.622861	0.914422		163	623.64	174278	0.00374549	0.00184531	0.622954	0.914422		163	635.205	182019
164	0.192707	0.00109821	0.00182944	0.929989	0.915122		164	39.9561	136050	0.0037455	0.00182207	0.625656	0.916244		164	232.241	145674	0.00374479	0.00182207	0.626113	0.916244		164	401.405	156882	0.00374452	0.00182207	0.626442	0.916244		164	485.526	165976	0.00374407	0.00182207	0.626605	0.916244		164	586.727	174241	0.00374469	0.00182207	0.626699	0.916244		164	633.547	182017
165	0.188589	0.00107474	0.00180643	0.931063	0.916928		165	38.6184	136048	0.00374547	0.00179898	0.629401	0.918043		165	225.928	145668	0.00374463	0.00179898	0.629858	0.918043		165	373.632	156854	0.00374386	0.00179898	0.630186	0.918043		165	464.185	165954	0.00374359	0.00179898	0.630349	0.918043		165	559.683	174214	0.00374411	0.00179898	0.630443	0.918043		165	627.794	182011
166	0.185997	0.00105997	0.00178356	0.932123	0.918712		166	38.4249	136048	0.00374546	0.00177602	0.633147	0.919819		166	219.095	145661	0.00374445	0.00177602	0.633602	0.919819		166	369.63	156850	0.00374377	0.00177602	0.63393	0.919819		166	459.596	165950	0.00374348	0.00177602	0.634092	0.919819		166	543.572	174198	0.00374377	0.00177602	0.634187	0.919819		166	597.864	181981
167	0.181272	0.00103304	0.00176082	0.933156	0.920473		167	34.5226	136044	0.00374535	0.0017532	0.636892	0.921572		167	194.644	145637	0.00374382	0.0017532	0.637346	0.921572		167	346.212	156827	0.00374321	0.0017532	0.637673	0.921572		167	426.14	165916	0.00374273	0.0017532	0.637835	0.921572		167	525.715	174180	0.00374338	0.0017532	0.63793	0.921572		167	591.431	181975
168	0.179706	0.00102411	0.00173823	0.93418	0.922211		168	30.4529	136040	0.00374524	0.00173052	0.640637	0.923303		168	190.306	145632	0.00374371	0.00173052	0.64109	0.923303		168	336.957	156818	0.00374299	0.00173052	0.641416	0.923303		168	415.557	165906	0.00374249	0.00173052	0.641577	0.923303		168	491.429	174146	0.00374265	0.00173052	0.641673	0.923303		168	553.831	181937
169	0.176869	0.00100795	0.00171577	0.935188	0.923927		169	30.1311	136040	0.00374523	0.00170797	0.644383	0.925011		169	169.515	145612	0.00374318	0.00170797	0.644833	0.925011		169	335.648	156816	0.00374296	0.00170797	0.645159	0.925011		169	405.998	165896	0.00374228	0.00170797	0.645319	0.925011		169	470.115	174124	0.00374219	0.00170797	0.645415	0.925011		169	515.699	181899
170	0.175164	0.000998232	0.00169344	0.936187	0.92562		170	29.1011	136039	0.00374521	0.00168556	0.648128	0.926696		170	162.415	145604	0.003743	0.00168556	0.648576	0.926696		170	318.789	156800	0.00374255	0.00168556	0.648902	0.926696		170	397.954	165888	0.00374209	0.00168556	0.649062	0.926696		170	463.731	174118	0.00374205	0.00168556	0.649157	0.926696		170	480.262	181864
171	0.174336	0.000993517	0.00167124	0.93718	0.927292		171	28.6634	136038	0.00374519	0.00166328	0.651873	0.92836		171	156.145	145598	0.00374283	0.00166328	0.652319	0.92836		171	318.03	156799	0.00374253	0.00166328	0.652644	0.92836		171	376.066	165866	0.0037416	0.00166328	0.652803	0.92836		171	434.33	174088	0.00374142	0.00166328	0.652899	0.92836		171	464.053	181847
172	0.172932	0.000985512	0.00164917	0.938166	0.928941		172	26.5594	136036	0.00374514	0.00164113	0.655618	0.930001		172	147.677	145590	0.00374262	0.00164113	0.656061	0.930001		172	311.008	156792	0.00374237	0.00164113	0.656387	0.930001		172	353.429	165844	0.00374109	0.00164113	0.656544	0.930001		172	419.667	174074	0.0037411	0.00164113	0.65664	0.930001		172	463.92	181847
173	0.172687	0.000984116	0.00162723	0.93915	0.930568		173	23.5736	136033	0.00374505	0.0016191	0.659363	0.93162		173	146.523	145589	0.00374259	0.0016191	0.659804	0.93162		173	287.033	156768	0.0037418	0.0016191	0.660128	0.93162		173	343.49	165834	0.00374086	0.0016191	0.660285	0.93162		173	406.117	174060	0.00374081	0.0016191	0.66038	0.93162		173	406.242	181790
174	0.171256	0.00097596	0.00160542	0.940126	0.932173		174	21.9218	136032	0.00374501	0.00159721	0.663108	0.933217		174	141.612	145584	0.00374246	0.00159721	0.663546	0.933217		174	273.144	156754	0.00374146	0.00159721	0.66387	0.933217		174	340.216	165830	0.00374079	0.00159721	0.664026	0.933217		174	358.618	174013	0.00373979	0.00159721	0.66412	0.933217		174	368.463	181752
175	0.170638	0.000972442	0.00158373	0.941098	0.933757		175	20.849	136030	0.00374498	0.00157544	0.666853	0.934793		175	131.049	145573	0.00374219	0.00157544	0.667288	0.934793		175	268.877	156750	0.00374136	0.00157544	0.667611	0.934793		175	327.562	165818	0.00374051	0.00157544	0.667766	0.934793		175	347.338	174002	0.00373955	0.00157544	0.66786	0.934793		175	352.951	181736
176	0.169447	0.000965653	0.00156217	0.942064	0.935319		176	18.7634	136028	0.00374492	0.00155379	0.670598	0.936346		176	117.781	145560	0.00374185	0.00155379	0.67103	0.936346		176	225.13	156706	0.00374032	0.00155379	0.671351	0.936346		176	318.597	165809	0.0037403	0.00155379	0.671507	0.936346		176	340.312	173994	0.0037394	0.00155379	0.671599	0.936346		176	340.654	181724
177	0.16817	0.000958378	0.00154073	0.943022	0.93686		177	17.5981	136027	0.00374489	0.00153227	0.674343	0.937879		177	107.803	145550	0.00374159	0.00153227	0.674772	0.937879		177	210.038	156691	0.00373996	0.00153227	0.675091	0.937879		177	285.212	165776	0.00373955	0.00153227	0.675246	0.937879		177	319.071	173973	0.00373894	0.00153227	0.675338	0.937879		177	319.275	181703
178	0.167473	0.000954403	0.00151941	0.943977	0.938379		178	15.7817	136025	0.00374484	0.00151087	0.678088	0.93939		178	102.994	145545	0.00374147	0.00151087	0.678513	0.93939		178	205.471	156686	0.00373985	0.00151087	0.678831	0.93939		178	276.019	165766	0.00373934	0.00151087	0.678986	0.93939		178	282.599	173937	0.00373816	0.00151087	0.679076	0.93939		178	284.571	181668
179	0.167116	0.000952367	0.00149821	0.944929	0.939878		179	14.7737	136024	0.00374481	0.00148959	0.681833	0.940879		179	92.4208	145534	0.0037412	0.00148959	0.682255	0.940879		179	170.262	156651	0.00373901	0.00148959	0.68257	0.940879		179	268.417	165759	0.00373917	0.00148959	0.682725	0.940879		179	266.61	173921	0.00373781	0.00148959	0.682814	0.940879		179	264.554	181648
180	0.166937	0.000951352	0.00147713	0.94588	0.941355		180	13.9915	136024	0.00374479	0.00146843	0.685577	0.942348		180	91.039	145533	0.00374116	0.00146843	0.685996	0.942348		180	168.246	156649	0.00373896	0.00146843	0.686309	0.942348		180	223.98	165714	0.00373817	0.00146843	0.686463	0.942348		180	223.164	173877	0.00373688	0.00146843	0.686551	0.942348		180	222.474	181606
181	0.166526	0.000949007	0.00145616	0.946829	0.942811		181	13.3138	136023	0.00374477	0.00144739	0.689322	0.943795		181	71.4897	145514	0.00374066	0.00144739	0.689736	0.943795		181	147.7	156628	0.00373847	0.00144739	0.690048	0.943795		181	167.536	165658	0.0037369	0.00144739	0.6902	0.943795		181	167.197	173821	0.00373568	0.00144739	0.690287	0.943795		181	166.833	181550
182	0.16542	0.000942703	0.00143531	0.947772	0.944246		182	12.1044	136022	0.00374474	0.00142646	0.693067	0.945221		182	66.4969	145508	0.00374053	0.00142646	0.693477	0.945221		182	118.288	156599	0.00373777	0.00142646	0.693786	0.945221		182	118.818	165609	0.0037358	0.00142646	0.693936	0.945221		182	121.489	173776	0.0037347	0.00142646	0.694021	0.945221		182	124.752	181508
183	0.164238	0.00093597	0.00141458	0.948708	0.945661		183	11.6328	136021	0.00374472	0.00140565	0.696812	0.946627		183	61.3394	145503	0.0037404	0.00140565	0.697217	0.946627		183	112.745	156594	0.00373764	0.00140565	0.697523	0.946627		183	117.862	165608	0.00373578	0.00140565	0.697671	0.946627		183	119.3	173774	0.00373465	0.00140565	0.697756	0.946627		183	121.417	181505
184	0.163967	0.000934423	0.00139396	0.949642	0.947055		184	11.1592	136021	0.00374471	0.00138495	0.700556	0.948012		184	58.127	145500	0.00374032	0.00138495	0.700958	0.948012		184	99.0794	156580	0.00373731	0.00138495	0.70126	0.948012		184	102.491	165593	0.00373543	0.00138495	0.701407	0.948012		184	105.519	173760	0.00373435	0.00138495	0.70149	0.948012		184	117.807	181501
185	0.163259	0.000930391	0.00137345	0.950573	0.948428		185	11.1184	136021	0.00374471	0.00136436	0.704301	0.949376		185	56.4125	145498	0.00374027	0.00136436	0.704698	0.949376		185	74.2148	156555	0.00373671	0.00136436	0.704997	0.949376		185	83.5437	165574	0.003735	0.00136436	0.705142	0.949376		185	98.8704	173753	0.00373421	0.00136436	0.705225	0.949376		185	108.285	181492
186	0.162181	0.000924244	0.00135305	0.951497	0.949781		186	8.73936	136018	0.00374465	0.00134388	0.708046	0.95072		186	50.4071	145492	0.00374012	0.00134388	0.708438	0.95072		186	72.7349	156554	0.00373668	0.00134388	0.708734	0.95072		186	75.4436	165566	0.00373482	0.00134388	0.708877	0.95072		186	87.7633	173742	0.00373397	0.00134388	0.708959	0.95072		186	95.573	181479
187	0.162118	0.000923885	0.00133277	0.952421	0.951114		187	8.22015	136018	0.00374463	0.00132352	0.71179	0.952044		187	46.7841	145489	0.00374002	0.00132352	0.712178	0.952044		187	66.9557	156548	0.00373654	0.00132352	0.71247	0.952044		187	73.4485	165564	0.00373477	0.00132352	0.712611	0.952044		187	81.2161	173735	0.00373383	0.00132352	0.712692	0.952044		187	92.5508	181476
188	0.161828	0.000922236	0.00131259	0.953343	0.952427		188	8.06296	136018	0.00374463	0.00130326	0.715535	0.953347		188	45.779	145488	0.00374	0.00130326	0.715918	0.953347		188	60.1895	156541	0.00373638	0.00130326	0.716207	0.953347		188	67.238	165558	0.00373463	0.00130326	0.716346	0.953347		188	75.026	173729	0.0037337	0.00130326	0.716426	0.953347		188	76.1267	181460
189	0.159971	0.000911649	0.00129251	0.954255	0.953719		189	7.61543	136017	0.00374461	0.00128312	0.71928	0.95463		189	45.2257	145487	0.00373998	0.00128312	0.719658	0.95463		189	58.3471	156539	0.00373634	0.00128312	0.719943	0.95463		189	66.4646	165557	0.00373462	0.00128312	0.720081	0.95463		189	70.1638	173724	0.00373359	0.00128312	0.72016	0.95463		189	73.5804	181457
190	0.159414	0.000908476	0.00127255	0.955163	0.954992		190	7.3633	136017	0.00374461	0.00126307	0.723024	0.955893		190	44.2808	145486	0.00373996	0.00126307	0.723398	0.955893		190	56.691	156538	0.0037363	0.00126307	0.723679	0.955893		190	65.5263	165556	0.00373459	0.00126307	0.723815	0.955893		190	67.944	173722	0.00373355	0.00126307	0.723893	0.955893		190	70.5085	181454
191	0.159282	0.000907727	0.00125269	0.956071	0.956244		191	6.6547	136016	0.00374459	0.00124314	0.726769	0.957136		191	42.6363	145485	0.00373992	0.00124314	0.727138	0.957136		191	52.2588	156533	0.00373619	0.00124314	0.727416	0.957136		191	64.4146	165555	0.00373457	0.00124314	0.72755	0.957136		191	67.3585	173722	0.00373353	0.00124314	0.727627	0.957136		191	67.474	181451
192	0.157613	0.000898214	0.00123293	0.956969	0.957477		192	6.08267	136016	0.00374457	0.00122331	0.730513	0.95836		192	40.3564	145482	0.00373986	0.00122331	0.730878	0.95836		192	49.7188	156530	0.00373613	0.00122331	0.731152	0.95836		192	56.3314	165547	0.00373439	0.00122331	0.731284	0.95836		192	60.2762	173714	0.00373338	0.00122331	0.73136	0.95836		192	62.4095	181446
193	0.15687	0.000893979	0.00121328	0.957863	0.958691		193	5.86745	136015	0.00374457	0.00120358	0.734258	0.959563		193	40.204	145482	0.00373985	0.00120358	0.734618	0.959563		193	49.0993	156530	0.00373612	0.00120358	0.734888	0.959563		193	54.1922	165544	0.00373434	0.00120358	0.735019	0.959563		193	57.5529	173712	0.00373332	0.00120358	0.735093	0.959563		193	60.1865	181444
194	0.156553	0.000892171	0.00119372	0.958755	0.959884		194	5.61279	136015	0.00374456	0.00118395	0.738002	0.960747		194	37.6416	145480	0.00373979	0.00118395	0.738357	0.960747		194	47.0254	156528	0.00373607	0.00118395	0.738624	0.960747		194	53.2232	165544	0.00373432	0.00118395	0.738753	0.960747		194	56.9317	173711	0.00373331	0.00118395	0.738827	0.960747		194	59.2958	181443
195	0.154789	0.00088212	0.00117427	0.959638	0.961059		195	4.58618	136014	0.00374453	0.00116443	0.741747	0.961912		195	34.3351	145476	0.0037397	0.00116443	0.742097	0.961912		195	45.7889	156527	0.00373604	0.00116443	0.74236	0.961912		195	49.9125	165540	0.00373424	0.00116443	0.742487	0.961912		195	53.6982	173708	0.00373324	0.00116443	0.74256	0.961912		195	56.7332	181440
196	0.153934	0.000877249	0.00115492	0.960515	0.962214		196	4.46339	136014	0.00374453	0.001145	0.745492	0.963057		196	31.7721	145474	0.00373964	0.001145	0.745837	0.963057		196	41.694	156522	0.00373594	0.001145	0.746096	0.963057		196	49.0582	165539	0.00373422	0.001145	0.746221	0.963057		196	51.3882	173706	0.00373319	0.001145	0.746293	0.963057		196	53.0569	181436
197	0.153785	0.000876396	0.00113567	0.961391	0.963349		197	4.33299	136014	0.00374452	0.00112568	0.749236	0.964182		197	28.5407	145471	0.00373955	0.00112568	0.749576	0.964182		197	39.652	156520	0.00373589	0.00112568	0.749832	0.964182		197	45.3374	165536	0.00373414	0.00112568	0.749956	0.964182		197	49.2136	173703	0.00373314	0.00112568	0.750026	0.964182		197	51.3676	181435
198	0.153178	0.000872941	0.00111651	0.962264	0.964466		198	4.16701	136014	0.00374452	0.00110645	0.752981	0.965289		198	25.8471	145468	0.00373948	0.00110645	0.753316	0.965289		198	38.4949	156519	0.00373586	0.00110645	0.753568	0.965289		198	42.8796	165533	0.00373408	0.00110645	0.75369	0.965289		198	44.2692	173698	0.00373304	0.00110645	0.753759	0.965289		198	45.1945	181429
199	0.152804	0.000870809	0.00109745	0.963135	0.965563		199	4.13301	136014	0.00374452	0.00108732	0.756725	0.966376		199	24.9558	145467	0.00373946	0.00108732	0.757055	0.966376		199	37.3749	156518	0.00373584	0.00108732	0.757303	0.966376		199	39.0298	165529	0.003734	0.00108732	0.757424	0.966376		199	39.5829	173694	0.00373294	0.00108732	0.757492	0.966376		199	40.1451	181424
200	0.151172	0.000861507	0.00107849	0.963997	0.966642		200	4.06324	136014	0.00374452	0.00106828	0.76047	0.967444		200	24.1825	145466	0.00373944	0.00106828	0.760795	0.967444		200	33.5742	156514	0.00373574	0.00106828	0.761039	0.967444		200	35.971	165526	0.00373393	0.00106828	0.761158	0.967444		200	36.5451	173691	0.00373287	0.00106828	0.761225	0.967444		200	36.5845	181420
201	0.150491	0.000857626	0.00105962	0.964854	0.967701		201	3.81732	136013	0.00374451	0.00104934	0.764214	0.968494		201	23.942	145466	0.00373944	0.00104934	0.764534	0.968494		201	31.6706	156512	0.0037357	0.00104934	0.764775	0.968494		201	33.1159	165523	0.00373386	0.00104934	0.764891	0.968494		201	33.9446	173688	0.00373281	0.00104934	0.764958	0.968494		201	34.1634	181418
202	0.145749	0.000830601	0.00104085	0.965685	0.968742		202	3.49352	136013	0.0037445	0.0010305	0.767959	0.969524		202	20.3403	145462	0.00373934	0.0010305	0.768273	0.969524		202	30.7757	156512	0.00373568	0.0010305	0.768511	0.969524		202	30.1695	165520	0.0037338	0.0010305	0.768625	0.969524		202	29.2939	173684	0.00373271	0.0010305	0.768691	0.969524		202	28.9536	181412
203	0.143433	0.000817403	0.00102217	0.966502	0.969764		203	2.9044	136012	0.00374448	0.00101175	0.771703	0.970536		203	19.4698	145462	0.00373932	0.00101175	0.772013	0.970536		203	25.5195	156506	0.00373555	0.00101175	0.772246	0.970536		203	26.5296	165517	0.00373371	0.00101175	0.772359	0.970536		203	27.3471	173682	0.00373267	0.00101175	0.772423	0.970536		203	28.0206	181411
204	0.142479	0.000811965	0.00100358	0.967314	0.970768		204	2.37186	136012	0.00374447	0.000993086	0.775448	0.971529		204	15.5339	145458	0.00373922	0.000993086	0.775752	0.971529		204	19.6581	156500	0.00373541	0.000993086	0.775982	0.971529		204	19.2557	165510	0.00373355	0.000993086	0.776092	0.971529		204	18.9894	173673	0.00373249	0.000993086	0.776156	0.971529		204	18.6173	181402
205	0.139288	0.000793781	0.000985081	0.968108	0.971753		205	2.18485	136012	0.00374446	0.000974519	0.779192	0.972504		205	13.6273	145456	0.00373917	0.000974519	0.779491	0.972504		205	18.605	156499	0.00373539	0.000974519	0.779717	0.972504		205	17.9731	165508	0.00373352	0.000974519	0.779826	0.972504		205	16.5997	173671	0.00373244	0.000974519	0.779888	0.972504		205	16.8909	181400
206	0.135984	0.000774955	0.000966673	0.968883	0.97272		206	1.94471	136012	0.00374446	0.000956041	0.782936	0.97346		206	11.1761	145453	0.00373911	0.000956041	0.78323	0.97346		206	14.3252	156495	0.00373529	0.000956041	0.783452	0.97346		206	15.4927	165506	0.00373347	0.000956041	0.783559	0.97346		206	16.0537	173670	0.00373243	0.000956041	0.783621	0.97346		206	16.4363	181400
207	0.134515	0.000766581	0.000948355	0.969649	0.973668		207	1.79793	136011	0.00374445	0.000937653	0.786681	0.974397		207	7.24923	145449	0.00373901	0.000937653	0.786969	0.974397		207	9.81908	156491	0.00373518	0.000937653	0.787187	0.974397		207	11.4612	165502	0.00373338	0.000937653	0.787293	0.974397		207	11.3776	173666	0.00373233	0.000937653	0.787353	0.974397		207	9.86887	181393
208	0.132558	0.000755426	0.000930125	0.970405	0.974598		208	1.76097	136011	0.00374445	0.000919354	0.790425	0.975317		208	6.89458	145449	0.003739	0.000919354	0.790708	0.975317		208	8.10988	156489	0.00373514	0.000919354	0.790923	0.975317		208	8.50518	165499	0.00373331	0.000919354	0.791026	0.975317		208	8.68019	173663	0.00373227	0.000919354	0.791085	0.975317		208	8.34682	181392
209	0.131028	0.000746711	0.000911983	0.971151	0.97551		209	1.43783	136011	0.00374444	0.000901143	0.79417	0.976218		209	6.47776	145448	0.00373899	0.000901143	0.794447	0.976218		209	5.71803	156486	0.00373508	0.000901143	0.794658	0.976218		209	6.21959	165496	0.00373326	0.000901143	0.794759	0.976218		209	6.47813	173661	0.00373222	0.000901143	0.794818	0.976218		209	6.7077	181390
210	0.129985	0.000740767	0.000893927	0.971892	0.976404		210	1.25496	136011	0.00374444	0.00088302	0.797914	0.977101		210	4.86044	145447	0.00373895	0.00088302	0.798186	0.977101		210	5.03029	156486	0.00373506	0.00088302	0.798393	0.977101		210	5.86373	165496	0.00373325	0.00088302	0.798493	0.977101		210	6.34533	173661	0.00373222	0.00088302	0.79855	0.977101		210	6.3731	181390
211	0.128277	0.000731031	0.000875958	0.972623	0.97728		211	1.18906	136011	0.00374444	0.000864982	0.801659	0.977966		211	3.82569	145446	0.00373892	0.000864982	0.801925	0.977966		211	3.96628	156485	0.00373504	0.000864982	0.802128	0.977966		211	3.77576	165494	0.0037332	0.000864982	0.802226	0.977966		211	3.56175	173658	0.00373216	0.000864982	0.802282	0.977966		211	3.3226	181387
212	0.126791	0.000722562	0.000858074	0.973346	0.978138		212	0.84076	136010	0.00374443	0.00084703	0.805403	0.978813		212	3.00251	145445	0.0037389	0.00084703	0.805664	0.978813		212	2.5358	156483	0.00373501	0.00084703	0.805863	0.978813		212	0.723041	165491	0.00373313	0.00084703	0.805959	0.978813		212	0.718437	173655	0.0037321	0.00084703	0.806014	0.978813		212	0.714954	181384
213	0.126597	0.000721459	0.000840274	0.974067	0.978978		213	0.815444	136010	0.00374443	0.000829163	0.809148	0.979642		213	2.36178	145444	0.00373888	0.000829163	0.809403	0.979642		213	0.722308	156482	0.00373496	0.000829163	0.809598	0.979642		213	0.5	165491	0.00373313	0.000829163	0.809692	0.979642		213	0.5	173655	0.00373209	0.000829163	0.809746	0.979642		213	0.5	181384
214	0.125847	0.000717182	0.000822557	0.974785	0.979801		214	0.72216	136010	0.00374442	0.000811379	0.812892	0.980453		214	0.727851	145443	0.00373884	0.000811379	0.813142	0.980453		214	0.5	156481	0.00373496	0.000811379	0.813333	0.980453		214	0.5	165491	0.00373313	0.000811379	0.813425	0.980453		214	0.5	173655	0.00373209	0.000811379	0.813478	0.980453		214	0.5	181384
215	0.118416	0.000674833	0.000804924	0.975459	0.980606		215	0.5	136010	0.00374442	0.000793679	0.816636	0.981247		215	0.5	145443	0.00373883	0.000793679	0.816881	0.981247		215	0.5	156481	0.00373496	0.000793679	0.817068	0.981247		215	0.5	165491	0.00373313	0.000793679	0.817158	0.981247		215	0.5	173655	0.00373209	0.000793679	0.81721	0.981247		215	0.5	181384
216	0.116701	0.000665063	0.000787372	0.976124	0.981393		216	0.5	136010	0.00374442	0.000776061	0.820381	0.982023		216	0.5	145443	0.00373883	0.000776061	0.820619	0.982023		216	0.5	156481	0.00373496	0.000776061	0.820803	0.982023		216	0.5	165491	0.00373313	0.000776061	0.820891	0.982023		216	0.5	173655	0.00373209	0.000776061	0.820942	0.982023		216	0.5	181384
217	0.116594	0.000664453	0.000769902	0.976789	0.982163		217	0.5	136010	0.00374442	0.000758524	0.824125	0.982782		217	0.5	145443	0.00373883	0.000758524	0.824358	0.982782		217	0.5	156481	0.00373496	0.000758524	0.824538	0.982782		217	0.5	165491	0.00373313	0.000758524	0.824625	0.982782		217	0.5	173655	0.00373209	0.000758524	0.824675	0.982782		217	0.5	181384
218	0.116051	0.000661358	0.000752512	0.97745	0.982916		218	0.5	136010	0.00374442	0.000741069	0.82787	0.983523		218	0.5	145443	0.00373883	0.000741069	0.828097	0.983523		218	0.5	156481	0.00373496	0.000741069	0.828272	0.983523		218	0.5	165491	0.00373313	0.000741069	0.828358	0.983523		218	0.5	173655	0.00373209	0.000741069	0.828407	0.983523		218	0.5	181384
219	0.113365	0.000646048	0.000735202	0.978096	0.983651		219	0.5	136010	0.00374442	0.000723693	0.831614	0.984246		219	0.5	145443	0.00373883	0.000723693	0.831836	0.984246		219	0.5	156481	0.00373496	0.000723693	0.832007	0.984246		219	0.5	165491	0.00373313	0.000723693	0.832091	0.984246		219	0.5	173655	0.00373209	0.000723693	0.832139	0.984246		219	0.5	181384
220	0.111402	0.000634863	0.000717971	0.978731	0.984369		220	0.5	136010	0.00374442	0.000706397	0.835358	0.984953		220	0.5	145443	0.00373883	0.000706397	0.835575	0.984953		220	0.5	156481	0.00373496	0.000706397	0.835742	0.984953		220	0.5	165491	0.00373313	0.000706397	0.835824	0.984953		220	0.5	173655	0.00373209	0.000706397	0.835871	0.984953		220	0.5	181384
221	0.111243	0.000633958	0.000700818	0.979365	0.98507		221	0.5	136010	0.00374442	0.000689179	0.839103	0.985642		221	0.5	145443	0.00373883	0.000689179	0.839314	0.985642		221	0.5	156481	0.00373496	0.000689179	0.839477	0.985642		221	0.5	165491	0.00373313	0.000689179	0.839557	0.985642		221	0.5	173655	0.00373209	0.000689179	0.839603	0.985642		221	0.5	181384
222	0.110998	0.000632559	0.000683743	0.979998	0.985753		222	0.5	136010	0.00374442	0.000672039	0.842847	0.986314		222	0.5	145443	0.00373883	0.000672039	0.843052	0.986314		222	0.5	156481	0.00373496	0.000672039	0.843212	0.986314		222	0.5	165491	0.00373313	0.000672039	0.84329	0.986314		222	0.5	173655	0.00373209	0.000672039	0.843335	0.986314		222	0.5	181384
223	0.110909	0.000632052	0.000666745	0.98063	0.98642		223	0.5	136010	0.00374442	0.000654977	0.846592	0.986969		223	0.5	145443	0.00373883	0.000654977	0.846791	0.986969		223	0.5	156481	0.00373496	0.000654977	0.846947	0.986969		223	0.5	165491	0.00373313	0.000654977	0.847023	0.986969		223	0.5	173655	0.00373209	0.000654977	0.847067	0.986969		223	0.5	181384
224	0.106275	0.000605644	0.000649823	0.981235	0.98707		224	0.5	136010	0.00374442	0.000637991	0.850336	0.987607		224	0.5	145443	0.00373883	0.000637991	0.85053	0.987607		224	0.5	156481	0.00373496	0.000637991	0.850682	0.987607		224	0.5	165491	0.00373313	0.000637991	0.850757	0.987607		224	0.5	173655	0.00373209	0.000637991	0.850799	0.987607		224	0.5	181384
225	0.105564	0.000601591	0.000632977	0.981837	0.987703		225	0.5	136010	0.00374442	0.000621081	0.854081	0.988228		225	0.5	145443	0.00373883	0.000621081	0.854269	0.988228		225	0.5	156481	0.00373496	0.000621081	0.854417	0.988228		225	0.5	165491	0.00373313	0.000621081	0.85449	0.988228		225	0.5	173655	0.00373209	0.000621081	0.854531	0.988228		225	0.5	181384
226	0.105141	0.000599185	0.000616206	0.982436	0.988319		226	0.5	136010	0.00374442	0.000604246	0.857825	0.988832		226	0.5	145443	0.00373883	0.000604246	0.858008	0.988832		226	0.5	156481	0.00373496	0.000604246	0.858152	0.988832		226	0.5	165491	0.00373313	0.000604246	0.858223	0.988832		226	0.5	173655	0.00373209	0.000604246	0.858263	0.988832		226	0.5	181384
227	0.104426	0.00059511	0.000599508	0.983031	0.988919		227	0.5	136010	0.00374442	0.000587485	0.861569	0.98942		227	0.5	145443	0.00373883	0.000587485	0.861747	0.98942		227	0.5	156481	0.00373496	0.000587485	0.861887	0.98942		227	0.5	165491	0.00373313	0.000587485	0.861956	0.98942		227	0.5	173655	0.00373209	0.000587485	0.861995	0.98942		227	0.5	181384
228	0.104016	0.000592769	0.000582885	0.983624	0.989501		228	0.5	136010	0.00374442	0.000570799	0.865314	0.989991		228	0.5	145443	0.00373883	0.000570799	0.865485	0.989991		228	0.5	156481	0.00373496	0.000570799	0.865622	0.989991		228	0.5	165491	0.00373313	0.000570799	0.865689	0.989991		228	0.5	173655	0.00373209	0.000570799	0.865728	0.989991		228	0.5	181384
229	0.103971	0.000592514	0.000566334	0.984217	0.990068		229	0.5	136010	0.00374442	0.000554185	0.869058	0.990545		229	0.5	145443	0.00373883	0.000554185	0.869224	0.990545		229	0.5	156481	0.00373496	0.000554185	0.869357	0.990545		229	0.5	165491	0.00373313	0.000554185	0.869422	0.990545		229	0.5	173655	0.00373209	0.000554185	0.86946	0.990545		229	0.5	181384
230	0.103374	0.000589113	0.000549855	0.984806	0.990618		230	0.5	136010	0.00374442	0.000537644	0.872803	0.991082		230	0.5	145443	0.00373883	0.000537644	0.872963	0.991082		230	0.5	156481	0.00373496	0.000537644	0.873092	0.991082		230	0.5	165491	0.00373313	0.000537644	0.873155	0.991082		230	0.5	173655	0.00373209	0.000537644	0.873192	0.991082		230	0.5	181384
231	0.103279	0.000588573	0.000533448	0.985394	0.991151		231	0.5	136010	0.00374442	0.000521175	0.876547	0.991604		231	0.5	145443	0.00373883	0.000521175	0.876702	0.991604		231	0.5	156481	0.00373496	0.000521175	0.876827	0.991604		231	0.5	165491	0.00373313	0.000521175	0.876888	0.991604		231	0.5	173655	0.00373209	0.000521175	0.876924	0.991604		231	0.5	181384
232	0.103158	0.000587883	0.000517112	0.985982	0.991668		232	0.5	136010	0.00374442	0.000504777	0.880292	0.992108		232	0.5	145443	0.00373883	0.000504777	0.880441	0.992108		232	0.5	156481	0.00373496	0.000504777	0.880562	0.992108		232	0.5	165491	0.00373313	0.000504777	0.880622	0.992108		232	0.5	173655	0.00373209	0.000504777	0.880656	0.992108		232	0.5	181384
233	0.100648	0.000573579	0.000500847	0.986556	0.992169		233	0.5	136010	0.00374442	0.00048845	0.884036	0.992597		233	0.5	145443	0.00373883	0.00048845	0.88418	0.992597		233	0.5	156481	0.00373496	0.00048845	0.884297	0.992597		233	0.5	165491	0.00373313	0.00048845	0.884355	0.992597		233	0.5	173655	0.00373209	0.00048845	0.884388	0.992597		233	0.5	181384
234	0.0983224	0.000560324	0.000484651	0.987116	0.992654		234	0.5	136010	0.00374442	0.000472193	0.88778	0.993069		234	0.5	145443	0.00373883	0.000472193	0.887918	0.993069		234	0.5	156481	0.00373496	0.000472193	0.888032	0.993069		234	0.5	165491	0.00373313	0.000472193	0.888088	0.993069		234	0.5	173655	0.00373209	0.000472193	0.88812	0.993069		234	0.5	181384
235	0.0963548	0.000549111	0.000468525	0.987665	0.993122		235	0.5	136010	0.00374442	0.000456006	0.891525	0.993525		235	0.5	145443	0.00373883	0.000456006	0.891657	0.993525		235	0.5	156481	0.00373496	0.000456006	0.891767	0.993525		235	0.5	165491	0.00373313	0.000456006	0.891821	0.993525		235	0.5	173655	0.00373209	0.000456006	0.891852	0.993525		235	0.5	181384
236	0.0962429	0.000548474	0.000452467	0.988214	0.993575		236	0.5	136010	0.00374442	0.000439887	0.895269	0.993965		236	0.5	145443	0.00373883	0.000439887	0.895396	0.993965		236	0.5	156481	0.00373496	0.000439887	0.895502	0.993965		236	0.5	165491	0.00373313	0.000439887	0.895554	0.993965		236	0.5	173655	0.00373209	0.000439887	0.895584	0.993965		236	0.5	181384
237	0.0954188	0.000543777	0.000436477	0.988757	0.994011		237	0.5	136010	0.00374442	0.000423837	0.899014	0.994389		237	0.5	145443	0.00373883	0.000423837	0.899135	0.994389		237	0.5	156481	0.00373496	0.000423837	0.899237	0.994389		237	0.5	165491	0.00373313	0.000423837	0.899287	0.994389		237	0.5	173655	0.00373209	0.000423837	0.899316	0.994389		237	0.5	181384
238	0.0947586	0.000540015	0.000420555	0.989297	0.994432		238	0.5	136010	0.00374442	0.000407854	0.902758	0.994797		238	0.5	145443	0.00373883	0.000407854	0.902874	0.994797		238	0.5	156481	0.00373496	0.000407854	0.902972	0.994797		238	0.5	165491	0.00373313	0.000407854	0.90302	0.994797		238	0.5	173655	0.00373209	0.000407854	0.903049	0.994797		238	0.5	181384
239	0.0944572	0.000538297	0.0004047	0.989836	0.994836		239	0.5	136010	0.00374442	0.000391939	0.906502	0.995188		239	0.5	145443	0.00373883	0.000391939	0.906613	0.995188		239	0.5	156481	0.00373496	0.000391939	0.906707	0.995188		239	0.5	165491	0.00373313	0.000391939	0.906753	0.995188		239	0.5	173655	0.00373209	0.000391939	0.906781	0.995188		239	0.5	181384
240	0.0937417	0.00053422	0.000388911	0.99037	0.995225		240	0.5	136010	0.00374442	0.00037609	0.910247	0.995565		240	0.5	145443	0.00373883	0.00037609	0.910351	0.995565		240	0.5	156481	0.00373496	0.00037609	0.910442	0.995565		240	0.5	165491	0.00373313	0.00037609	0.910487	0.995565		240	0.5	173655	0.00373209	0.00037609	0.910513	0.995565		240	0.5	181384
241	0.0936614	0.000533762	0.000373187	0.990904	0.995599		241	0.5	136010	0.00374442	0.000360307	0.913991	0.995925		241	0.5	145443	0.00373883	0.000360307	0.91409	0.995925		241	0.5	156481	0.00373496	0.000360307	0.914176	0.995925		241	0.5	165491	0.00373313	0.000360307	0.91422	0.995925		241	0.5	173655	0.00373209	0.000360307	0.914245	0.995925		241	0.5	181384
242	0.0928006	0.000528856	0.000357529	0.991433	0.995956		242	0.5	136010	0.00374442	0.00034459	0.917736	0.996269		242	0.5	145443	0.00373883	0.00034459	0.917829	0.996269		242	0.5	156481	0.00373496	0.00034459	0.917911	0.996269		242	0.5	165491	0.00373313	0.00034459	0.917953	0.996269		242	0.5	173655	0.00373209	0.00034459	0.917977	0.996269		242	0.5	181384
243	0.0888767	0.000506495	0.000341936	0.991939	0.996298		243	0.5	136010	0.00374442	0.000328937	0.92148	0.996598		243	0.5	145443	0.00373883	0.000328937	0.921568	0.996598		243	0.5	156481	0.00373496	0.000328937	0.921646	0.996598		243	0.5	165491	0.00373313	0.000328937	0.921686	0.996598		243	0.5	173655	0.00373209	0.000328937	0.921709	0.996598		243	0.5	181384
244	0.0876643	0.000499586	0.000326407	0.992439	0.996624		244	0.5	136010	0.00374442	0.000313349	0.925225	0.996912		244	0.5	145443	0.00373883	0.000313349	0.925307	0.996912		244	0.5	156481	0.00373496	0.000313349	0.925381	0.996912		244	0.5	165491	0.00373313	0.000313349	0.925419	0.996912		244	0.5	173655	0.00373209	0.000313349	0.925441	0.996912		244	0.5	181384
245	0.0875667	0.00049903	0.000310941	0.992938	0.996935		245	0.5	136010	0.00374442	0.000297825	0.928969	0.99721		245	0.5	145443	0.00373883	0.000297825	0.929046	0.99721		245	0.5	156481	0.00373496	0.000297825	0.929116	0.99721		245	0.5	165491	0.00373313	0.000297825	0.929152	0.99721		245	0.5	173655	0.00373209	0.000297825	0.929173	0.99721		245	0.5	181384
246	0.0858742	0.000489384	0.000295539	0.993427	0.997231		246	0.5	136010	0.00374442	0.000282364	0.932713	0.997492		246	0.5	145443	0.00373883	0.000282364	0.932784	0.997492		246	0.5	156481	0.00373496	0.000282364	0.932851	0.997492		246	0.5	165491	0.00373313	0.000282364	0.932885	0.997492		246	0.5	173655	0.00373209	0.000282364	0.932905	0.997492		246	0.5	181384
247	0.0850401	0.000484631	0.000280199	0.993912	0.997511		247	0.5	136010	0.00374442	0.000266966	0.936458	0.997759		247	0.5	145443	0.00373883	0.000266966	0.936523	0.997759		247	0.5	156481	0.00373496	0.000266966	0.936586	0.997759		247	0.5	165491	0.00373313	0.000266966	0.936618	0.997759		247	0.5	173655	0.00373209	0.000266966	0.936637	0.997759		247	0.5	181384
248	0.0799449	0.000455594	0.000264921	0.994367	0.997776		248	0.5	136010	0.00374442	0.000251631	0.940202	0.998011		248	0.5	145443	0.00373883	0.000251631	0.940262	0.998011		248	0.5	156481	0.00373496	0.000251631	0.940321	0.998011		248	0.5	165491	0.00373313	0.000251631	0.940352	0.998011		248	0.5	173655	0.00373209	0.000251631	0.940369	0.998011		248	0.5	181384
249	0.0792082	0.000451396	0.000249705	0.994819	0.998026		249	0.5	136010	0.00374442	0.000236357	0.943947	0.998247		249	0.5	145443	0.00373883	0.000236357	0.944001	0.998247		249	0.5	156481	0.00373496	0.000236357	0.944056	0.998247		249	0.5	165491	0.00373313	0.000236357	0.944085	0.998247		249	0.5	173655	0.00373209	0.000236357	0.944102	0.998247		249	0.5	181384
250	0.0776232	0.000442363	0.00023455	0.995261	0.99826		250	0.5	136010	0.00374442	0.000221145	0.947691	0.998468		250	0.5	145443	0.00373883	0.000221145	0.94774	0.998468		250	0.5	156481	0.00373496	0.000221145	0.947791	0.998468		250	0.5	165491	0.00373313	0.000221145	0.947818	0.998468		250	0.5	173655	0.00373209	0.000221145	0.947834	0.998468		250	0.5	181384
251	0.0709647	0.000404417	0.000219456	0.995665	0.99848		251	0.5	136010	0.00374442	0.000205993	0.951435	0.998674		251	0.5	145443	0.00373883	0.000205993	0.951479	0.998674		251	0.5	156481	0.00373496	0.000205993	0.951526	0.998674		251	0.5	165491	0.00373313	0.000205993	0.951551	0.998674		251	0.5	173655	0.00373209	0.000205993	0.951566	0.998674		251	0.5	181384
252	0.0706341	0.000402533	0.000204422	0.996068	0.998684		252	0.5	136010	0.00374442	0.000190902	0.95518	0.998865		252	0.5	145443	0.00373883	0.000190902	0.955217	0.998865		252	0.5	156481	0.00373496	0.000190902	0.955261	0.998865		252	0.5	165491	0.00373313	0.000190902	0.955284	0.998865		252	0.5	173655	0.00373209	0.000190902	0.955298	0.998865		252	0.5	181384
253	0.0681395	0.000388316	0.000189447	0.996456	0.998874		253	0.5	136010	0.00374442	0.000175871	0.958924	0.999041		253	0.5	145443	0.00373883	0.000175871	0.958956	0.999041		253	0.5	156481	0.00373496	0.000175871	0.958996	0.999041		253	0.5	165491	0.00373313	0.000175871	0.959017	0.999041		253	0.5	173655	0.00373209	0.000175871	0.95903	0.999041		253	0.5	181384
254	0.0664688	0.000378796	0.000174532	0.996835	0.999048		254	0.5	136010	0.00374442	0.000160899	0.962669	0.999202		254	0.5	145443	0.00373883	0.000160899	0.962695	0.999202		254	0.5	156481	0.00373496	0.000160899	0.962731	0.999202		254	0.1051	165490	0.00373312	0.000160899	0.96275	0.999202		254	0.000427102	173654	0.00373208	0.000160899	0.962762	0.999202		254	0	181383
255	0.0657845	0.000374896	0.000159675	0.99721	0.999208		255	0.5	136010	0.00374442	0.000145986	0.966413	0.999348		255	0.5	145443	0.00373883	0.000145986	0.966434	0.999348		255	0.111228	156481	0.00373495	0.000145986	0.966466	0.999348		255	0	165488	0.00373307	0.000145986	0.966483	0.999348		255	0	173648	0.00373195	0.000145986	0.966494	0.999348		255	-0.250415	181373
256	0.0657403	0.000374644	0.000144877	0.997585	0.999353		256	0.219303	136010	0.00374441	0.000131132	0.970158	0.999479		256	0.11138	145442	0.00373882	0.000131132	0.970173	0.999479		256	0	156472	0.00373474	0.000131132	0.970201	0.999479		256	-2.23686	165474	0.00373274	0.000131132	0.970216	0.999479		256	-6.41205	173634	0.00373165	0.000131132	0.970226	0.999479		256	-9.9543	181362
257	0.0633641	0.000361102	0.000130136	0.997946	0.999483		257	0	136009	0.00374439	0.000116335	0.973902	0.999595		257	0	145431	0.00373854	0.000116335	0.973911	0.999595		257	-8.67065	156462	0.0037345	0.000116335	0.973935	0.999595		257	-16.6588	165467	0.0037326	0.000116335	0.973949	0.999595		257	-20.3014	173627	0.00373149	0.000116335	0.973957	0.999595		257	-21.61	181351
258	0.0592397	0.000337598	0.000115453	0.998283	0.999598		258	-0.432146	136008	0.00374437	0.000101597	0.977646	0.999697		258	-10.8254	145423	0.00373833	0.000101597	0.97765	0.999697		258	-18.5322	156444	0.00373407	0.000101597	0.977669	0.999697		258	-22.9893	165448	0.00373216	0.000101597	0.977681	0.999697		258	-27.645	173606	0.00373104	0.000101597	0.977688	0.999697		258	-32.1318	181328
259	0.0475148	0.00027078	0.000100827	0.998554	0.999699		259	-1.30244	136003	0.00374423	8.69149e-05	0.981391	0.999784		259	-18.9244	145419	0.00373822	8.69149e-05	0.981388	0.999784		259	-36.7392	156434	0.00373382	8.69149e-05	0.981403	0.999784		259	-42.4076	165423	0.0037316	8.69149e-05	0.981413	0.999784		259	-48.3939	173570	0.00373027	8.69149e-05	0.981418	0.999784		259	-55.1476	181284
260	0.0471296	0.000268585	8.6257e-05	0.998823	0.999785		260	-6.36283	135965	0.00374318	7.22899e-05	0.985134	0.999856		260	-23.244	145394	0.00373757	7.22899e-05	0.985125	0.999856		260	-47.2661	156412	0.00373331	7.22899e-05	0.985136	0.999856		260	-67.2792	165402	0.00373113	7.22899e-05	0.985144	0.999856		260	-84.1655	173550	0.00372985	7.22899e-05	0.985148	0.999856		260	-99.3665	181266
261	0.0458658	0.000261382	7.17432e-05	0.999084	0.999857		261	-44.5298	135916	0.00374184	5.77211e-05	0.988876	0.999914		261	-48.5877	145327	0.00373587	5.77211e-05	0.988861	0.999914		261	-68.6823	156349	0.00373179	5.77211e-05	0.988868	0.999914		261	-88.1516	165348	0.00372991	5.77211e-05	0.988874	0.999914		261	-103.999	173505	0.00372888	5.77211e-05	0.988877	0.999914		261	-117.28	181228
262	0.0455004	0.0002593	5.72851e-05	0.999343	0.999914		262	-93.0012	135816	0.00373907	4.32082e-05	0.992615	0.999957		262	-114.82	145197	0.00373253	4.32082e-05	0.992594	0.999957		262	-132.124	156178	0.00372771	4.32082e-05	0.992596	0.999957		262	-142.126	165153	0.0037255	4.32082e-05	0.992599	0.999957		262	-149.244	173299	0.00372444	4.32082e-05	0.992602	0.999957		262	-154.99	181019
263	0.0392503	0.000223682	4.28821e-05	0.999567	0.999957		263	-193.607	135014	0.00371699	2.87506e-05	0.996332	0.999986		263	-244.727	144467	0.00371374	2.87506e-05	0.996308	0.999986		263	-303.027	155724	0.00371687	2.87506e-05	0.996313	0.999986		263	-337.607	164772	0.00371692	2.87506e-05	0.996316	0.999986		263	-355.561	172931	0.00371655	2.87506e-05	0.996318	0.999986		263	-363.984	180633
264	0.0382777	0.000218139	2.85338e-05	0.999785	0.999986		264	-995.708	133248	0.00366839	1.4348e-05	1	1		264	-975.477	143638	0.00369244	1.4348e-05	1	1		264	-757.063	154487	0.00368736	1.4348e-05	1	1		264	-717.958	163314	0.00368403	1.4348e-05	1	1		264	-722.928	171317	0.00368186	1.4348e-05	1	1		264	-750.009	178900
265	0.0376955	0.000214821	1.42399e-05	1	1		265	-2761.05	0	0	0	1	1		265	-1804.22	0	0	0	1	1		265	-1993.71	0	0	0	1	1		265	-2175.88	0	0	0	1	1		265	-2336.81	0	0	0	1	1		265	-2483.64	0
							266	-136010	0	0	0	1	1		266	-145442	0	0	0	1	1		266	-156481	0	0	0	1	1		266	-165490	0	0	0	1	1		266	-173654	0	0	0	1	1		266	-181383	0
[truncated: 23 more columns]

## Sheet: PCoA Graphs
Distance
HabG1
HabG11
HabG31
HabG51
HabG71
HabG91
HabG99
Roads
Water

## Sheet: PCoA Results
Sum of PCos 1		%		Sum of PCos 4		%		Sum of PCos 9		%		Sum of PCos 10		%		Variable	Variance Explained by Retained Pco
																	Only First Pco Retained	First 10 Pcos Retained
Distance	0.237302	0.237302		Distance	0.386934	0.386934		Distance	0.492899	0.492899		Distance	0.506212	0.506212		Distance	0.237302	0.506212
HabG1	0.00470284	0.00470284		HabG1	0.0174612	0.0174612		HabG1	0.0377099	0.0377099		HabG1	0.0416659	0.0416659		Habitats (IG Resistance = 1)	0.00470284	0.0416659
HabG11	0.00501088	0.00501088		HabG11	0.0181005	0.0181005		HabG11	0.038448	0.038448		HabG11	0.042445	0.042445		Habitats (IG Resistance = 11)	0.00501088	0.042445
HabG31	0.00538548	0.00538548		HabG31	0.0185416	0.0185416		HabG31	0.0389787	0.0389787		HabG31	0.0429755	0.0429755		Habitats (IG Resistance = 31)	0.00538548	0.0429755
HabG51	0.00558569	0.00558569		HabG51	0.0187881	0.0187881		HabG51	0.0392486	0.0392486		HabG51	0.0432491	0.0432491		Habitats (IG Resistance = 51)	0.00558569	0.0432491
HabG71	0.0057149	0.0057149		HabG71	0.0189701	0.0189701		HabG71	0.0394297	0.0394297		HabG71	0.043426	0.043426		Habitats (IG Resistance = 71)	0.0057149	0.043426
HabG91	0.00580417	0.00580417		HabG91	0.0190966	0.0190966		HabG91	0.03956	0.03956		HabG91	0.0435628	0.0435628		Habitats (IG Resistance = 91)	0.00580417	0.0435628
HabG99	0.00583208	0.00583208		HabG99	0.0191362	0.0191362		HabG99	0.0396026	0.0396026		HabG99	0.0436083	0.0436083		Habitats (IG Resistance = 99)	0.00583208	0.0436083
Roads	0.235504	0.235504		Roads	0.385309	0.385309		Roads	0.49069	0.49069		Roads	0.503992	0.503992		Roads	0.235504	0.503992
Water	0.237331	0.237331		Water	0.386974	0.386974		Water	0.49295	0.49295		Water	0.506266	0.506266		Water	0.237331	0.506266

## Sheet: dbRDA All
Using first 10 Pcos
Explan Var	Model		Inertia	Proportion		Rank	Model		Inertia	Proportion		Rank
Distance	ma1	Total	44.442	1			mb1	Total	235.064	1
		Constrained	1.645	0.037	0.037	10		Constrained	8.82407	0.03754	0.03754	10
		Unconstrained	42.797	0.963	0.963	255		Unconstrained	226.24	0.96246	0.96246	255
HabG1	ma2	Total	44.4417	1			mb2	Total	235.064	1
		Constrained	1.66252	0.03741	0.03741	10		Constrained	8.75907	0.03726	0.03726	10
		Unconstrained	42.7792	0.96259	0.96259	255		Unconstrained	226.305	0.96274	0.96274	255
HabG11	ma3	Total	44.4417	1			mb3	Total	235.064	1
		Constrained	1.67699	0.03773	0.03773	10		Constrained	8.82568	0.03755	0.03755	10
		Unconstrained	42.7647	0.96227	0.96227	255		Unconstrained	226.239	0.96245	0.96245	255
HabG31	ma4	Total	44.4417	1			mb4	Total	235.064	1
		Constrained	1.67694	0.03773	0.03773	10		Constrained	8.83665	0.03759	0.03759	10
		Unconstrained	42.7647	0.96227	0.96227	255		Unconstrained	226.228	0.96241	0.96241	255
HabG51	ma5	Total	44.4417	1			mb5	Total	235.064	1
		Constrained	1.66371	0.03744	0.03744	10		Constrained	8.80697	0.03747	0.03747	10
		Unconstrained	42.778	0.96256	0.96256	255		Unconstrained	226.257	0.96253	0.96253	255
HabG71	ma6	Total	44.4417	1			mb6	Total	235.064	1
		Constrained	1.65586	0.03726	0.03726	10		Constrained	8.79869	0.03743	0.03743	10
		Unconstrained	42.7858	0.96274	0.96274	255		Unconstrained	226.266	0.96257	0.96257	255
HabG91	ma7	Total	44.4417	1			mb7	Total	235.064	1
		Constrained	1.6405	0.03691	0.03691	10		Constrained	8.80163	0.03744	0.03744	10
		Unconstrained	42.8012	0.96309	0.96309	255		Unconstrained	226.263	0.96256	0.96256	255
HabG99	ma8	Total	44.4417	1			mb8	Total	235.064	1
		Constrained	1.64062	0.03692	0.03692	10		Constrained	8.80004	0.03744	0.03744	10
		Unconstrained	42.801	0.96308	0.96308	255		Unconstrained	226.264	0.96256	0.96256	255
Roads	ma9	Total	44.4417	1			mb9	Total	235.064	1
		Constrained	1.64519	0.03702	0.03702	10		Constrained	8.8318	0.03757	0.03757	10
		Unconstrained	42.7965	0.96298	0.96298	255		Unconstrained	226.233	0.96243	0.96243	255
Waters	ma10	Total	44.442	1			mb10	Total	235.064	1
		Constrained	1.644	0.037	0.037	10		Constrained	8.824	0.03754	0.03754	10
		Unconstrained	42.797	0.963	0.963	255		Unconstrained	226.24	0.96246	0.96246	255
Controlled for distance
Roads	ma11	Total	44.4417	1			mb11	Total	235.064	1
		Conditional	1.6445	0.037	0.037	10		Conditional	8.82407	0.03754	0.03754	10
		Constrained	1.67014	0.03758	0.03758	10		Constrained	8.88537	0.0378	0.0378	10
		Unconstrained	41.127	0.92542	0.92542	245		Unconstrained	217.355	0.92466	0.92466	245
Waters	ma12	Total	44.4417	1			mb12	Total	235.064	1
		Conditional	1.6445	0.037	0.037	10		Conditional	8.82407	0.03754	0.03754	10
		Constrained	1.67004	0.03758	0.03758	10		Constrained	8.8676	0.03772	0.03772	10
		Unconstrained	41.1271	0.92542	0.92542	245		Unconstrained	217.373	0.92474	0.92474	245
Controlled for distance
HabG1	ma13	Total	44.4417	1			mb13	Total	235.064	1
		Conditional	1.6445	0.037	0.037	10		Conditional	8.82407	0.03754	0.03754	10
		Constrained	1.64545	0.0702	0.0702	10		Constrained	8.69167	0.03698	0.03698	10
		Unconstrained	41.1517	0.92597	0.92597	245		Unconstrained	217.549	0.92549	0.92549	245
HabG11	ma14	Total	44.4417	1			mb14	Total	235.064	1
		Conditional	1.6445	0.037	0.037	10		Conditional	8.82407	0.03754	0.03754	10
		Constrained	1.65462	0.03723	0.03723	10		Constrained	8.71878	0.03709	0.03709	10
		Unconstrained	41.1426	0.92577	0.92577	245		Unconstrained	217.521	0.92537	0.92537	245
HabG31	ma15	Total	44.4417	1			mb15	Total	235.064	1
		Conditional	1.6445	0.037	0.037	10		Conditional	8.82407	0.03754	0.03754	10
		Constrained	1.66036	0.03736	0.03736	10		Constrained	8.71331	0.03707	0.03707	10
		Unconstrained	41.1368	0.92564	0.92564	245		Unconstrained	217.527	0.92539	0.92539	245
HabG51	ma16	Total	44.4417	1			mb16	Total	235.064	1
		Conditional	1.6445	0.037	0.037	10		Conditional	8.82407	0.03754	0.03754	10
		Constrained	1.65489	0.03724	0.03724	10		Constrained	8.68778	0.03696	0.03696	10
		Unconstrained	41.1423	0.92576	0.92576	245		Unconstrained	217.552	0.9255	0.9255	245
HabG71	ma17	Total	44.4417	1			mb17	Total	235.064	1
		Conditional	1.6445	0.037	0.037	10		Conditional	8.82407	0.03754	0.03754	10
		Constrained	1.65228	0.03718	0.03718	10		Constrained	8.68383	0.03694	0.03694	10
		Unconstrained	41.1449	0.92582	0.92582	245		Unconstrained	217.556	0.92552	0.92552	245
HabG91	ma18	Total	44.4417	1			mb18	Total	235.064	1
		Conditional	1.6445	0.037	0.037	10		Conditional	8.82407	0.03754	0.03754	10
		Constrained	1.63949	0.03689	0.03689	10		Constrained	8.69712	0.037	0.037	10
		Unconstrained	41.1577	0.92611	0.92611	245		Unconstrained	217.543	0.92546	0.92546	245
HabG99	ma19	Total	44.4417	1			mb19	Total	235.064	1
		Conditional	1.6445	0.037	0.037	10		Conditional	8.82407	0.03754	0.03754	10
		Constrained	1.63858	0.03687	0.03687	10		Constrained	8.70481	0.03703	0.03703	10
		Unconstrained	41.1586	0.92613	0.92613	245		Unconstrained	217.535	0.92543	0.92543	245
All variables
All	ma20	Total	44.4417	1			mb20	Total	235.064	1
		Constrained	6.6789	0.1503	0.1503	40		Constrained	35.3256	0.1503	0.1503	40
		Unconstrained	37.7628	0.8497	0.8497	225		Unconstrained	199.739	0.8497	0.8497	225

## Sheet: Anova All
Using first 10 Pcos
Explan Var	Model		Df	SumofSqs	F	Pr(>F)	R2		R2Adj		Model		Df	SumofSqs	F	Pr(>F)	R2		R2Adj
Distance	ma1	Model	10	1.644	0.9798	0.9711	0.0370035	0.0370035	-0.000761101	-0.000761101	mb1	Model	10	8.824	0.9946	0.6879	0.037539	0.037539	-0.000204619	-0.000204619
		Residual	255	42.797								Residual	255	226.24
HabG1	ma2	Model	10	1.663	0.991	0.853	0.0374091	0.0374091	-0.000339532	-0.000339532	mb2	Model	10	8.759	0.987	0.9127	0.0372624	0.0372624	-0.000491991	-0.000491991
		Residual	255	42.779								Residual	255	226.305
HabG11	ma3	Model	10	1.677	1	0.527	0.0377346	0.0377346	-1.28609e-06	-1.28609e-06	mb3	Model	10	8.826	0.9948	0.7038	0.0375458	0.0375458	-0.00019747	-0.00019747
		Residual	255	42.765								Residual	255	226.239
HabG31	ma4	Model	10	1.677	0.9999	0.516	0.0377336	0.0377336	-2.37492e-06	-2.37492e-06	mb4	Model	10	8.837	0.9961	0.6586	0.0375925	0.0375925	-0.000148986	-0.000148986
		Residual	255	42.765								Residual	255	226.228
HabG51	ma5	Model	10	1.664	0.9917	0.8188	0.0374357	0.0374357	-0.000311882	-0.000311882	mb5	Model	10	8.807	0.9926	0.7775	0.0374662	0.0374662	-0.000280221	-0.000280221
		Residual	255	42.778								Residual	255	226.257
HabG71	ma6	Model	10	1.656	0.9869	0.9112	0.0372591	0.0372591	-0.000495432	-0.000495432	mb6	Model	10	8.799	0.9916	0.7938	0.037431	0.037431	-0.000316824	-0.000316824
		Residual	255	42.786								Residual	255	226.266
HabG91	ma7	Model	10	1.64	0.9774	0.9855	0.0369135	0.0369135	-0.000854579	-0.000854579	mb7	Model	10	8.802	0.992	0.784	0.0374435	0.0374435	-0.000303805	-0.000303805
		Residual	255	42.801								Residual	255	226.263
HabG99	ma8	Model	10	1.641	0.9774	0.9835	0.0369162	0.0369162	-0.000851778	-0.000851778	mb8	Model	10	8.8	0.9918	0.7924	0.0374367	0.0374367	-0.000310857	-0.000310857
		Residual	255	42.801								Residual	255	226.26
Roads	ma9	Model	10	1.645	0.9803	0.9673	0.0370191	0.0370191	-0.000744899	-0.000744899	mb9	Model	10	8.832	0.9955	0.6532	0.0375718	0.0375718	-0.000170426	-0.000170426
		Residual	255	42.796								Residual	255	226.233
Waters	ma10	Model	10	1.644	0.9798	0.9709	0.0370025	0.0370025	-0.000762107	-0.000762107	mb10	Model	10	8.824	0.9946	0.6927	0.0375387	0.0375387	-0.000204901	-0.000204901
		Residual	255	42.797								Residual	255	226.24
Controlled for distance
Roads	ma11	Model	10	1.67	0.9949	0.6792	0.0375804	0.0375804	-0.000199185	-0.000199185	mb11	Model	10	8.885	1.0015	0.4521	0.0377997	0.0377997	6.0744e-05	6.0744e-05
		Residual	245	41.127								Residual	245	217.355
Waters	ma12	Model	10	1.67	0.9949	0.6795	0.0375783	0.0375783	-0.000201506	-0.000201506	mb12	Model	10	8.868	0.9995	0.5253	0.0377241	0.0377241	-2.1005e-05	-2.1005e-05
		Residual	245	41.127								Residual	245	217.373
Controlled for distance
HabG1	ma13	Model	10	1.645	0.9796	0.9683	0.037025	0.037025	-0.000799969	-0.000799969	mb13	Model	10	8.692	0.9788	0.9622	0.0369757	0.0369757	-0.000830547	-0.000830547
		Residual	245	41.152								Residual	245	217.549
HabG11	ma14	Model	10	1.655	0.9853	0.9006	0.0372313	0.0372313	-0.000576827	-0.000576827	mb14	Model	10	8.719	0.982	0.9366	0.037091	0.037091	-0.000705799	-0.000705799
		Residual	245	41.143								Residual	245	217.521
HabG31	ma15	Model	10	1.66	0.9889	0.8398	0.0373603	0.0373603	-0.000437228	-0.000437228	mb15	Model	10	8.713	0.9814	0.9371	0.0370678	0.0370678	-0.000730953	-0.000730953
		Residual	245	41.137								Residual	245	217.527
HabG51	ma16	Model	10	1.655	0.9855	0.8992	0.0372373	0.0372373	-0.000570328	-0.000570328	mb16	Model	10	8.688	0.9784	0.9636	0.0369592	0.0369592	-0.000848436	-0.000848436
		Residual	245	41.142								Residual	245	217.552
HabG71	ma17	Model	10	1.652	0.9839	0.9219	0.0371787	0.0371787	-0.00063373	-0.00063373	mb17	Model	10	8.684	0.9779	0.9674	0.0369423	0.0369423	-0.000866627	-0.000866627
		Residual	245	41.145								Residual	245	217.556
HabG91	ma18	Model	10	1.639	0.9759	0.9808	0.0368909	0.0368909	-0.000944952	-0.000944952	mb18	Model	10	8.697	0.9795	0.9576	0.0369989	0.0369989	-0.00080548	-0.00080548
		Residual	245	41.158								Residual	245	217.543
HabG99	ma19	Model	10	1.639	0.9754	0.9817	0.0368703	0.0368703	-0.000967275	-0.000967275	mb19	Model	10	8.705	0.9804	0.9521	0.0370316	0.0370316	-0.000770069	-0.000770069
		Residual	245	41.159								Residual	245	217.535
All variables
All	ma20	Model	40	6.679	0.9949	0.8438	0.150284	0.150284	-0.00077707	-0.00077707	mb20	Model	40	35.326	0.9948	0.8386	0.15028	0.15028	-0.000780834	-0.000780834
		Residual	225	37.763								Residual	225	199.739

## Sheet: LRM Models
Model		Df	SumofSqs	F	Pr(>F)	R2	R2Adj
ma1	Model	10	1.644	0.9798	0.9711	0.0370035	-0.000761101
	Residual	255	42.797
ma2	Model	10	1.663	0.991	0.853	0.0374091	-0.000339532
	Residual	255	42.779
ma3	Model	10	1.677	1	0.527	0.0377346	-1.28609e-06
	Residual	255	42.765
ma4	Model	10	1.677	0.9999	0.516	0.0377336	-2.37492e-06
	Residual	255	42.765
ma5	Model	10	1.664	0.9917	0.8188	0.0374357	-0.000311882
	Residual	255	42.778
ma6	Model	10	1.656	0.9869	0.9112	0.0372591	-0.000495432
	Residual	255	42.786
ma7	Model	10	1.64	0.9774	0.9855	0.0369135	-0.000854579
	Residual	255	42.801
ma8	Model	10	1.641	0.9774	0.9835	0.0369162	-0.000851778
	Residual	255	42.801
ma9	Model	10	1.645	0.9803	0.9673	0.0370191	-0.000744899
	Residual	255	42.796
ma10	Model	10	1.644	0.9798	0.9709	0.0370025	-0.000762107
	Residual	255	42.797

## Sheet: QGM Models
Model		Df	SumofSqs	F	Pr(>F)	R2	R2Adj
mb1	Model	10	8.824	0.9946	0.6879	0.037539	-0.000204619
	Residual	255	226.24
mb2	Model	10	8.759	0.987	0.9127	0.0372624	-0.000491991
	Residual	255	226.305
mb3	Model	10	8.826	0.9948	0.7038	0.0375458	-0.00019747
	Residual	255	226.239
mb4	Model	10	8.837	0.9961	0.6586	0.0375925	-0.000148986
	Residual	255	226.228
mb5	Model	10	8.807	0.9926	0.7775	0.0374662	-0.000280221
	Residual	255	226.257
mb6	Model	10	8.799	0.9916	0.7938	0.037431	-0.000316824
	Residual	255	226.266
mb7	Model	10	8.802	0.992	0.784	0.0374435	-0.000303805
	Residual	255	226.263
mb8	Model	10	8.8	0.9918	0.7924	0.0374367	-0.000310857
	Residual	255	226.26
mb9	Model	10	8.832	0.9955	0.6532	0.0375718	-0.000170426
	Residual	255	226.233
mb10	Model	10	8.824	0.9946	0.6927	0.0375387	-0.000204901
	Residual	255	226.24

## Sheet: Thesis Tables
Lynch and Ritland 1999 Estimator								Queller and Goodnight 1989 Estimator
Variable	Inertia	R2	Adjusted R2	Df	F	Pr(>F)		Variable	Inertia	R2	Adjusted R2	Df	F	Pr(>F)
Distance	1.645	0.0370035	-0.000761101	10	0.9798	0.9711		Distance	8.82407	0.037539	-0.000204619	10	0.9946	0.6879
Habitats (IG Resistance = 1)	1.66252	0.0374091	-0.000339532	10	0.991	0.853		Habitats (IG Resistance = 1)	8.75907	0.0372624	-0.000491991	10	0.987	0.9127
Habitats (IG Resistance = 11)	1.67699	0.0377346	-1.28609e-06	10	1	0.527		Habitats (IG Resistance = 11)	8.82568	0.0375458	-0.00019747	10	0.9948	0.7038
Habitats (IG Resistance = 31)	1.67694	0.0377336	-2.37492e-06	10	0.9999	0.516		Habitats (IG Resistance = 31)	8.83665	0.0375925	-0.000148986	10	0.9961	0.6586
Habitats (IG Resistance = 51)	1.66371	0.0374357	-0.000311882	10	0.9917	0.8188		Habitats (IG Resistance = 51)	8.80697	0.0374662	-0.000280221	10	0.9926	0.7775
Habitats (IG Resistance = 71)	1.65586	0.0372591	-0.000495432	10	0.9869	0.9112		Habitats (IG Resistance = 71)	8.79869	0.037431	-0.000316824	10	0.9916	0.7938
Habitats (IG Resistance = 91)	1.6405	0.0369135	-0.000854579	10	0.9774	0.9855		Habitats (IG Resistance = 91)	8.80163	0.0374435	-0.000303805	10	0.992	0.784
Habitats (IG Resistance = 99)	1.64062	0.0369162	-0.000851778	10	0.9774	0.9835		Habitats (IG Resistance = 99)	8.80004	0.0374367	-0.000310857	10	0.9918	0.7924
Roads	1.64519	0.0370191	-0.000744899	10	0.9803	0.9673		Roads	8.8318	0.0375718	-0.000170426	10	0.9955	0.6532
Water	1.644	0.0370025	-0.000762107	10	0.9798	0.9709		Water	8.824	0.0375387	-0.000204901	10	0.9946	0.6927
Roads | Distance	1.6445	0.0375804	-0.000199185	10	0.9949	0.6792		Roads | Distance	8.82407	0.0377997	6.0744e-05	10	1.0015	0.4521
Water | Distance	1.6445	0.0375783	-0.000201506	10	0.9949	0.6795		Water | Distance	8.82407	0.0377241	-2.1005e-05	10	0.9995	0.5253
Habitats (IG Resistance = 1) | Distance	1.6445	0.037025	-0.000799969	10	0.9796	0.9683		Habitats (IG Resistance = 1) | Distance	8.82407	0.0369757	-0.000830547	10	0.9788	0.9622
Habitats (IG Resistance = 11) | Distance	1.6445	0.0372313	-0.000576827	10	0.9853	0.9006		Habitats (IG Resistance = 11) | Distance	8.82407	0.037091	-0.000705799	10	0.982	0.9366
Habitats (IG Resistance = 31) | Distance	1.6445	0.0373603	-0.000437228	10	0.9889	0.8398		Habitats (IG Resistance = 31) | Distance	8.82407	0.0370678	-0.000730953	10	0.9814	0.9371
Habitats (IG Resistance = 51) | Distance	1.6445	0.0372373	-0.000570328	10	0.9855	0.8992		Habitats (IG Resistance = 51) | Distance	8.82407	0.0369592	-0.000848436	10	0.9784	0.9636
Habitats (IG Resistance = 71) | Distance	1.6445	0.0371787	-0.00063373	10	0.9839	0.9219		Habitats (IG Resistance = 71) | Distance	8.82407	0.0369423	-0.000866627	10	0.9779	0.9674
Habitats (IG Resistance = 91) | Distance	1.6445	0.0368909	-0.000944952	10	0.9759	0.9808		Habitats (IG Resistance = 91) | Distance	8.82407	0.0369989	-0.00080548	10	0.9795	0.9576
Habitats (IG Resistance = 99) | Distance	1.6445	0.0368703	-0.000967275	10	0.9754	0.9817		Habitats (IG Resistance = 99) | Distance	8.82407	0.0370316	-0.000770069	10	0.9804	0.9521
All variables (IG = 31)	44.4417	0.150284	-0.00077707	40	0.9949	0.8438		All variables (IG = 31)	235.064	0.15028	-0.000780834	40	0.9948	0.8386
Variable	Inertia	R2	Adjusted R2	Df	F	Pr(>F)		Variable	Inertia	R2	Adjusted R2	Df	F	Pr(>F)
Distance	1.645	0.0370035	-0.000761101	10	0.9798	0.9711		Distance	8.82407	0.037539	-0.000204619	10	0.9946	0.6879
Habitats (IG Resistance = 1)	1.66252	0.0374091	-0.000339532	10	0.991	0.853		Habitats (IG Resistance = 1)	8.75907	0.0372624	-0.000491991	10	0.987	0.9127
Habitats (IG Resistance = 11)	1.67699	0.0377346	-1.28609e-06	10	1	0.527		Habitats (IG Resistance = 11)	8.82568	0.0375458	-0.00019747	10	0.9948	0.7038
Habitats (IG Resistance = 31)	1.67694	0.0377336	-2.37492e-06	10	0.9999	0.516		Habitats (IG Resistance = 31)	8.83665	0.0375925	-0.000148986	10	0.9961	0.6586
Habitats (IG Resistance = 51)	1.66371	0.0374357	-0.000311882	10	0.9917	0.8188		Habitats (IG Resistance = 51)	8.80697	0.0374662	-0.000280221	10	0.9926	0.7775
Habitats (IG Resistance = 71)	1.65586	0.0372591	-0.000495432	10	0.9869	0.9112		Habitats (IG Resistance = 71)	8.79869	0.037431	-0.000316824	10	0.9916	0.7938
Habitats (IG Resistance = 91)	1.6405	0.0369135	-0.000854579	10	0.9774	0.9855		Habitats (IG Resistance = 91)	8.80163	0.0374435	-0.000303805	10	0.992	0.784
Habitats (IG Resistance = 99)	1.64062	0.0369162	-0.000851778	10	0.9774	0.9835		Habitats (IG Resistance = 99)	8.80004	0.0374367	-0.000310857	10	0.9918	0.7924
Roads	1.64519	0.0370191	-0.000744899	10	0.9803	0.9673		Roads	8.8318	0.0375718	-0.000170426	10	0.9955	0.6532
Water	1.644	0.0370025	-0.000762107	10	0.9798	0.9709		Water	8.824	0.0375387	-0.000204901	10	0.9946	0.6927
Roads | Distance	1.6445	0.0375804	-0.000199185	10	0.9949	0.6792		Roads | Distance	8.82407	0.0377997	6.0744e-05	10	1.0015	0.4521
Water | Distance	1.6445	0.0375783	-0.000201506	10	0.9949	0.6795		Water | Distance	8.82407	0.0377241	-2.1005e-05	10	0.9995	0.5253
Habitats (IG Resistance = 1) | Distance	1.6445	0.037025	-0.000799969	10	0.9796	0.9683		Habitats (IG Resistance = 1) | Distance	8.82407	0.0369757	-0.000830547	10	0.9788	0.9622
Habitats (IG Resistance = 11) | Distance	1.6445	0.0372313	-0.000576827	10	0.9853	0.9006		Habitats (IG Resistance = 11) | Distance	8.82407	0.037091	-0.000705799	10	0.982	0.9366
Habitats (IG Resistance = 31) | Distance	1.6445	0.0373603	-0.000437228	10	0.9889	0.8398		Habitats (IG Resistance = 31) | Distance	8.82407	0.0370678	-0.000730953	10	0.9814	0.9371
Habitats (IG Resistance = 51) | Distance	1.6445	0.0372373	-0.000570328	10	0.9855	0.8992		Habitats (IG Resistance = 51) | Distance	8.82407	0.0369592	-0.000848436	10	0.9784	0.9636
Habitats (IG Resistance = 71) | Distance	1.6445	0.0371787	-0.00063373	10	0.9839	0.9219		Habitats (IG Resistance = 71) | Distance	8.82407	0.0369423	-0.000866627	10	0.9779	0.9674
Habitats (IG Resistance = 91) | Distance	1.6445	0.0368909	-0.000944952	10	0.9759	0.9808		Habitats (IG Resistance = 91) | Distance	8.82407	0.0369989	-0.00080548	10	0.9795	0.9576
Habitats (IG Resistance = 99) | Distance	1.6445	0.0368703	-0.000967275	10	0.9754	0.9817		Habitats (IG Resistance = 99) | Distance	8.82407	0.0370316	-0.000770069	10	0.9804	0.9521
All variables
All variables (IG = 31)	44.4417	0.150284	-0.00077707	40	0.9949	0.8438		All variables (IG = 31)	235.064	0.15028	-0.000780834	40	0.9948	0.8386
