# Supplementary material for: Evidence for High Levels of Gene Flow in Hedgehogs (Erinaceus europaeus) Across South Wales, UK, Despite Potential Anthropogenic and Natural Barriers to Dispersal
Source: Ecol Evol. 2025 Apr 7;15(4):e71201. doi: 10.1002/ece3.71201 (PMC11975622; doi:10.1002/ece3.71201)
Supplement: Supplementary file 1 — Data S1. [file ECE3-15-e71201-s001.zip › ece371201-sup-0005-supinfo_Distance.txt]

0	28705	28726	28740	28786	28794	28799	28807	28812	28825	28835	28840	28841	28856	28860	28875	28881	28885	28886	28891	28894	28896	28905	28909	28916	28921	28937	28938	28951	28980	28984	28990	28995	28997	29012	29022	29025	29027	29036	29044	29053	29060	29074	29083	29088	29126	29151	29167	29232	29261
28705	0	1.113753627	1.022778298	1.262530868	1.257649311	1.55126372	1.062675147	0.951595492	1.563053795	1.051639338	1.053684567	0.980231134	1.211438522	1.230739828	1.002446765	1.27940526	1.265266823	1.071392583	1.544410545	1.338085394	1.104699578	1.051388693	1.21160835	1.348771317	1.064411041	0.984142514	1.329793491	1.249745446	0.962121482	0.952141253	1.300240676	0.943176592	1.101391732	0.946196839	1.036526707	0.917870204	1.088481717	0.886160343	0.946768847	0.832655849	0.933946874	0.439935974	1.264502474	1.02369488	1.038958249	0.693325351	1.25383977	1.254145159	0.955114831
28726	1.113753627	0	1.243941267	1.05356911	1.045239426	1.350701445	1.279023807	1.209445724	1.362338031	1.260712855	1.26087932	1.202689571	1.359823271	1.011524577	1.019289418	1.067441141	1.122049862	1.276384263	1.34274879	1.1432996	1.337605325	1.290167002	1.37553687	1.165681459	1.301972324	0.980605422	1.123505062	1.035106846	1.218109851	1.210555889	1.108314071	1.205471908	1.330717544	1.207068171	1.276890893	1.030281795	1.320892314	1.167284467	1.207327498	1.073249356	1.193694855	1.111924799	1.051642609	1.189348026	0.956065296	1.118206438	1.313479421	1.471634286	1.203770677
28740	1.022778298	1.243941267	0	1.391109135	1.385388045	1.673005228	0.841477981	0.912280414	1.684915418	0.800530806	0.817284636	0.886605031	1.14386167	1.359058377	1.162495432	1.403698897	1.369258199	0.863944656	1.667049099	1.456018453	1.039303296	1.023574601	1.118253971	1.482799897	1.032149929	1.144674181	1.454023634	1.377426789	0.971491721	0.921528159	1.432429797	0.930302849	1.004605285	0.925817344	1.038657974	1.10321523	1.010190301	1.002057763	0.92436312	1.067653982	0.900048658	1.025012188	1.391301431	1.016915079	1.18991337	1.022699123	1.277354816	1.128598267	0.869632035
28786	1.262530868	1.05356911	1.391109135	0	0.722828947	1.237331363	1.425810599	1.355995602	1.246648607	1.407883141	1.408082341	1.350878547	1.506582175	0.822448895	1.145319717	0.923195066	1.20190246	1.423437369	1.211992237	1.103790761	1.483007028	1.435126608	1.522388096	1.035285823	1.446952007	1.143685289	0.959628231	0.768075915	1.363473618	1.356938322	0.933685647	1.351813543	1.476531304	1.353454199	1.421347977	1.18628817	1.466493534	1.31222045	1.353732785	1.221805436	1.341127445	1.260675622	0.799639285	1.338597895	1.098466207	1.265605961	1.456413762	1.617843925	1.351184337
28794	1.257649311	1.045239426	1.385388045	0.722828947	0	1.226627337	1.42010512	1.350755691	1.236246001	1.402018363	1.402189047	1.345031399	1.499871861	0.783159289	1.144270932	0.890199354	1.188515145	1.417538469	1.203665101	1.087270134	1.477852548	1.430160542	1.515907688	1.062189858	1.441968317	1.139730552	0.945223321	0.637266577	1.35854057	1.351744865	0.967193661	1.346660075	1.471220477	1.348278635	1.416546216	1.181840727	1.461276168	1.307610741	1.348549938	1.217536411	1.335707318	1.25582365	0.706188647	1.332117614	1.096915584	1.260926075	1.448344705	1.612285113	1.345682305
28799	1.55126372	1.350701445	1.673005228	1.237331363	1.226627337	0	1.707723415	1.641407713	0.677236138	1.688680238	1.688670012	1.632086257	1.78078402	1.24753251	1.457829539	1.174387946	1.398642379	1.703941202	0.946138526	1.163807671	1.768766425	1.722210049	1.798378403	1.425240217	1.733905913	1.443179517	1.124083684	1.230041183	1.650917568	1.642661179	1.334133359	1.637831395	1.761204164	1.63931486	1.709554757	1.480165564	1.75182492	1.602024955	1.639542861	1.515171219	1.625396333	1.549627832	1.211029946	1.615263612	1.413322171	1.555522072	1.719062311	1.900724133	1.634822151
28807	1.062675147	1.279023807	0.841477981	1.425810599	1.42010512	1.707723415	0	0.954391651	1.719633749	0.832609607	0.848119603	0.964699953	1.156874553	1.393791348	1.196332239	1.438438531	1.403847463	0.831558549	1.70176565	1.490743177	1.020074078	1.021286779	1.11929511	1.517382187	1.027280812	1.180241643	1.488745436	1.412150926	0.99246348	0.958939629	1.467054149	0.967445205	0.971627766	0.963751128	1.044042	1.13970848	0.987598438	1.032578455	0.962718072	1.104000974	0.962481893	1.064616437	1.42602624	1.060310342	1.224640307	1.060671106	1.307125271	1.07458552	0.943975932
28812	0.951595492	1.209445724	0.912280414	1.355995602	1.350755691	1.641407713	0.954391651	0	1.653256647	0.963955096	0.969977537	0.927901816	1.192352156	1.324196553	1.108586334	1.370882275	1.346283727	0.987488633	1.634990301	1.426372028	0.995467928	0.948532902	1.176220017	1.444471793	0.962508616	1.099359194	1.421176546	1.342849778	0.829530397	0.580641736	1.395197558	0.645144981	0.984275729	0.60669108	0.952766666	1.053746651	0.972001758	0.887501047	0.59113617	1.005181726	0.796312746	0.954068958	1.357169722	1.037537206	1.144494347	0.943009116	1.288436063	1.152056399	0.812372238
28825	1.563053795	1.362338031	1.684915418	1.246648607	1.236246001	0.677236138	1.719633749	1.653256647	0	1.700609771	1.700603226	1.644008397	1.792829807	1.257737325	1.469204852	1.184888846	1.412103936	1.715875918	0.92297691	1.179826979	1.780608849	1.734029223	1.810392665	1.434709304	1.745727362	1.454784039	1.132714435	1.23990108	1.662730385	1.654504166	1.343254279	1.649669201	1.773065671	1.651155425	1.721354214	1.491866121	1.763674856	1.613796356	1.651384314	1.526880453	1.637264769	1.561414072	1.220714704	1.627265364	1.424666024	1.567291485	1.731312924	1.912617144	1.646701679
28835	1.051639338	1.260712855	0.800530806	1.407883141	1.402018363	1.688680238	0.832609607	0.963955096	1.700609771	0	0.567998973	0.921788852	1.122628231	1.375769029	1.184716327	1.41976936	1.38214786	0.748171798	1.68286901	1.471082511	1.063535979	1.053889775	1.089965563	1.50052735	1.061384109	1.164988328	1.470094561	1.394043446	1.010275609	0.970741196	1.449832866	0.977504386	1.025270773	0.974064213	1.06995562	1.125146056	1.034722005	1.036626589	0.972961811	1.093046457	0.953089071	1.053691996	1.407778313	1.021790631	1.209901664	1.052605636	1.276782707	1.127643717	0.931975368
28840	1.053684567	1.26087932	0.817284636	1.408082341	1.402189047	1.688670012	0.848119603	0.969977537	1.700603226	0.567998973	0	0.922281003	1.117619235	1.375953525	1.186019635	1.419832104	1.381621275	0.744339462	1.682886283	1.470956013	1.069860832	1.059838063	1.084908394	1.500917084	1.067362304	1.165784657	1.470158904	1.394210896	1.015759196	0.976717519	1.450157632	0.983141811	1.032103146	0.979823054	1.075422375	1.126170487	1.041365286	1.040525212	0.978748457	1.094736823	0.957694285	1.055727619	1.407919247	1.018959565	1.210707181	1.055007015	1.274127577	1.132799351	0.937253069
28841	0.980231134	1.202689571	0.886605031	1.350878547	1.345031399	1.632086257	0.964699953	0.927901816	1.644008397	0.921788852	0.922281003	0	1.135949084	1.318707043	1.127835343	1.362954378	1.327066403	0.955994416	1.626220341	1.414726331	1.087596134	1.058252841	1.127154825	1.443444351	1.068565877	1.104418355	1.413327373	1.337043875	0.988029255	0.938305899	1.39277272	0.940833696	1.064670607	0.938217523	1.06324518	1.061770856	1.063334259	0.990713075	0.937083394	1.029787307	0.868989211	0.982975766	1.35083475	0.945950647	1.151582798	0.986752863	1.240474956	1.19405874	0.850013582
28856	1.211438522	1.359823271	1.14386167	1.506582175	1.499871861	1.78078402	1.156874553	1.192352156	1.792829807	1.122628231	1.117619235	1.135949084	0	1.474121506	1.315019949	1.514282483	1.457238694	1.118158674	1.77584141	1.559509773	1.293314596	1.275875016	0.971231029	1.604835211	1.284103347	1.284675232	1.564586705	1.491821407	1.225622738	1.197163345	1.552232225	1.199137899	1.263445663	1.197645839	1.283921048	1.253664134	1.268897382	1.22665914	1.197056025	1.238797829	1.173609055	1.212844711	1.504717132	1.115452155	1.327528979	1.217503996	1.253649306	1.353495055	1.166572006
28860	1.230739828	1.011524577	1.359058377	0.822448895	0.783159289	1.24753251	1.393791348	1.324196553	1.257737325	1.375769029	1.375953525	1.318707043	1.474121506	0	1.116533089	0.914429357	1.171680061	1.391315689	1.228957314	1.089544856	1.451320465	1.403551746	1.490022889	1.063098563	1.415368119	1.111251789	0.981560102	0.737322245	1.331886196	1.325170176	0.978216703	1.320065522	1.444749016	1.321693626	1.389878258	1.154193615	1.434766253	1.280801001	1.321967771	1.190278442	1.309191789	1.228898755	0.819403965	1.306078893	1.067591265	1.233990935	1.423604694	1.585926696	1.319214025
28875	1.002446765	1.019289418	1.162495432	1.145319717	1.144270932	1.457829539	1.196332239	1.108586334	1.469204852	1.184716327	1.186019635	1.127835343	1.315019949	1.116533089	0	1.178895468	1.222924888	1.20147424	1.44786773	1.257674871	1.231766756	1.176460122	1.322223945	1.205593978	1.188976495	0.887978901	1.228312327	1.137025401	1.103615033	1.107642953	1.165922413	1.100947093	1.231461839	1.103467482	1.156162954	0.919907388	1.217749377	1.039306437	1.104038306	0.935922475	1.101211532	0.999377384	1.154734845	1.140419645	0.846080305	0.996355521	1.313138776	1.38242756	1.114396412
28881	1.27940526	1.067441141	1.403698897	0.923195066	0.890199354	1.174387946	1.438438531	1.370882275	1.184888846	1.41976936	1.419832104	1.362954378	1.514282483	0.914429357	1.178895468	0	1.168502808	1.435144244	1.158571437	1.027362589	1.498194269	1.451192264	1.531224295	1.143255126	1.462933282	1.166701116	0.874565444	0.88750038	1.379743317	1.372035301	1.054282926	1.367102526	1.490994263	1.368639331	1.438167543	1.206050979	1.481392944	1.330034128	1.36888416	1.241684666	1.355219796	1.277693024	0.850194615	1.347678812	1.132372021	1.283331816	1.457054348	1.631131766	1.364873143
28885	1.265266823	1.122049862	1.369258199	1.20190246	1.188515145	1.398642379	1.403847463	1.346283727	1.412103936	1.38214786	1.381621275	1.327066403	1.457238694	1.171680061	1.222924888	1.168502808	0	1.396608783	1.404226431	1.132507075	1.474054722	1.430668939	1.479441414	1.344802764	1.442045693	1.186790022	1.213693727	1.181030375	1.360440877	1.348252484	1.276873768	1.344149024	1.463909058	1.34525459	1.420652806	1.208914617	1.45611092	1.317305132	1.345362969	1.240426669	1.327758031	1.264160503	1.184277143	1.299341759	1.187416753	1.271954202	1.363663781	1.599048013	1.33558667
28886	1.071392583	1.276384263	0.863944656	1.423437369	1.417538469	1.703941202	0.831558549	0.987488633	1.715875918	0.748171798	0.744339462	0.955994416	1.118158674	1.391315689	1.20147424	1.435144244	1.396608783	0	1.698168623	1.486179174	1.069605805	1.064987453	1.077247779	1.516303789	1.071674929	1.181724874	1.485464099	1.409561896	1.027779907	0.993066106	1.46553406	0.9994938	1.028157605	0.996351697	1.082772115	1.142536075	1.040547695	1.055281365	0.995378166	1.111192187	0.981161215	1.073336444	1.423259052	1.038958162	1.226320331	1.072074196	1.285730078	1.115655982	0.963309089
28891	1.544410545	1.34274879	1.667049099	1.211992237	1.203665101	0.946138526	1.70176565	1.634990301	0.92297691	1.68286901	1.682886283	1.626220341	1.77584141	1.228957314	1.44786773	1.158571437	1.404226431	1.698168623	0	1.188330196	1.762303181	1.715572858	1.793199882	1.400827463	1.727285738	1.434944259	1.094894733	1.208910726	1.644233033	1.636202537	1.307068967	1.631334022	1.754883677	1.63283812	1.702770013	1.472645837	1.745417899	1.595030708	1.633072761	1.507713659	1.61912832	1.542745957	1.188674921	1.609992753	1.403133007	1.548513932	1.715647923	1.894639249	1.628637033
28894	1.338085394	1.1432996	1.456018453	1.103790761	1.087270134	1.163807671	1.490743177	1.426372028	1.179826979	1.471082511	1.470956013	1.414726331	1.559509773	1.089544856	1.257674871	1.027362589	1.132507075	1.486179174	1.188330196	0	1.553915437	1.508092263	1.578100751	1.280900678	1.519716256	1.235973	1.044520977	1.083921898	1.437002742	1.427796831	1.199630889	1.42313071	1.545751392	1.42452713	1.496058077	1.269863658	1.536737247	1.389418443	1.424727155	1.304553274	1.409731682	1.336570558	1.07315561	1.395389005	1.2143366	1.3429912	1.491304121	1.684276946	1.418806566
28896	1.104699578	1.337605325	1.039303296	1.483007028	1.477852548	1.768766425	1.020074078	0.995467928	1.780608849	1.063535979	1.069860832	1.087596134	1.293314596	1.451320465	1.231766756	1.498194269	1.474054722	1.069605805	1.762303181	1.553915437	0	0.83425677	1.264837823	1.570861067	0.811674193	1.22890138	1.548436611	1.469971322	0.956820572	0.988368129	1.521804463	0.992331297	0.821406891	0.99201149	0.903527012	1.186922881	0.734564033	1.026944928	0.992362378	1.140654731	1.039095786	1.105949125	1.484329941	1.171938875	1.271052605	1.093045196	1.409761963	1.077272295	1.037641545
28905	1.051388693	1.290167002	1.023574601	1.435126608	1.430160542	1.722210049	1.021286779	0.948532902	1.734029223	1.053889775	1.059838063	1.058252841	1.275875016	1.403551746	1.176460122	1.451192264	1.430668939	1.064987453	1.715572858	1.508092263	0.83425677	0	1.253359962	1.521710103	0.604918934	1.178005707	1.501413677	1.422303428	0.876889763	0.938021608	1.473087961	0.93897134	0.907691476	0.940270464	0.753969896	1.135462948	0.851371642	0.956705741	0.941170096	1.085564384	0.998751966	1.052401724	1.436828546	1.14131231	1.219453109	1.036467113	1.378118591	1.131151488	1.002272933
28909	1.21160835	1.37553687	1.118253971	1.522388096	1.515907688	1.798378403	1.11929511	1.176220017	1.810392665	1.089965563	1.084908394	1.127154825	0.971231029	1.490022889	1.322223945	1.531224295	1.479441414	1.077247779	1.793199882	1.578100751	1.264837823	1.253359962	0	1.619114576	1.260764094	1.294888385	1.581533652	1.507877932	1.209344481	1.180882887	1.567031115	1.183876364	1.230858178	1.182054569	1.264747718	1.261608401	1.239420284	1.217894268	1.181405337	1.24219048	1.161570715	1.213146017	1.521001073	1.130367801	1.338223644	1.216140249	1.302637277	1.306804871	1.152506662
28916	1.348771317	1.165681459	1.482799897	1.035285823	1.062189858	1.425240217	1.517382187	1.444471793	1.434709304	1.50052735	1.500917084	1.443444351	1.604835211	1.063098563	1.205593978	1.143255126	1.344802764	1.516303789	1.400827463	1.280900678	1.570861067	1.521710103	1.619114576	0	1.533653364	1.225188222	1.169663581	1.06696134	1.449861352	1.445099199	0.829910793	1.439708168	1.565441445	1.44149702	1.506817972	1.270207221	1.55477401	1.396455883	1.441824691	1.304078925	1.430836249	1.346721891	1.085246038	1.435390012	1.165434182	1.350452111	1.563625831	1.708417829	1.441433928
28921	1.064411041	1.301972324	1.032149929	1.446952007	1.441968317	1.733905913	1.027280812	0.962508616	1.745727362	1.061384109	1.067362304	1.068565877	1.284103347	1.415368119	1.188976495	1.462933282	1.442045693	1.071674929	1.727285738	1.519716256	0.811674193	0.604918934	1.260764094	1.533653364	0	1.190211448	1.513155715	1.434109279	0.897282708	0.952681646	1.484990947	0.954000078	0.901850784	0.955061903	0.778862831	1.147819432	0.841559104	0.972382623	0.955869507	1.098406345	1.011050366	1.065430234	1.448617981	1.151444159	1.23165944	1.049870106	1.388163431	1.128437151	1.013869357
28937	0.984142514	0.980605422	1.144674181	1.143685289	1.139730552	1.443179517	1.180241643	1.099359194	1.454784039	1.164988328	1.165784657	1.104418355	1.284675232	1.111251789	0.887978901	1.166701116	1.186790022	1.181724874	1.434944259	1.235973	1.22890138	1.178005707	1.294888385	1.225188222	1.190211448	0	1.217642713	1.131697218	1.103590506	1.099734138	1.178093854	1.093683848	1.224727395	1.095744157	1.162103615	0.831005052	1.213172733	1.044884183	1.096141234	0.918084959	1.085891422	0.981317007	1.147970036	1.105992047	0.856655817	0.987202413	1.272737162	1.370678953	1.098235658
28938	1.329793491	1.123505062	1.454023634	0.959628231	0.945223321	1.124083684	1.488745436	1.421176546	1.132714435	1.470094561	1.470158904	1.413327373	1.564586705	0.981560102	1.228312327	0.874565444	1.213693727	1.485464099	1.094894733	1.044520977	1.548436611	1.501413677	1.581533652	1.169663581	1.513155715	1.217642713	0	0.952709391	1.429982412	1.422321714	1.074654268	1.417386853	1.541255363	1.418925795	1.488365311	1.256726337	1.531644046	1.38025182	1.419171537	1.292053493	1.405555192	1.328079684	0.920468484	1.398108236	1.182702924	1.333657692	1.507150575	1.681411524	1.415208226
28951	1.249745446	1.035106846	1.377426789	0.768075915	0.637266577	1.230041183	1.412150926	1.342849778	1.23990108	1.394043446	1.394210896	1.337043875	1.491821407	0.737322245	1.137025401	0.88750038	1.181030375	1.409561896	1.208910726	1.083921898	1.469971322	1.422303428	1.507877932	1.06696134	1.434109279	1.131697218	0.952709391	0	1.350680591	1.343845421	0.975467037	1.338765038	1.463317898	1.340380852	1.408711864	1.17387403	1.453385599	1.299787581	1.340651184	1.209691467	1.327771261	1.247922919	0.722512683	1.324053687	1.089238956	1.253060671	1.440220137	1.60435308	1.337738656
28980	0.962121482	1.218109851	0.971491721	1.363473618	1.35854057	1.650917568	0.99246348	0.829530397	1.662730385	1.010275609	1.015759196	0.988029255	1.225622738	1.331886196	1.103615033	1.379743317	1.360440877	1.027779907	1.644233033	1.437002742	0.956820572	0.876889763	1.209344481	1.449861352	0.897282708	1.103590506	1.429982412	1.350680591	0	0.806995382	1.401302963	0.797335542	0.968141674	0.804549212	0.865836866	1.05867867	0.942212199	0.839381034	0.807494326	1.004775739	0.904080908	0.963516728	1.365254	1.075235062	1.14640593	0.944846307	1.315112451	1.15649534	0.916881811
28984	0.952141253	1.210555889	0.921528159	1.356938322	1.351744865	1.642661179	0.958939629	0.580641736	1.654504166	0.970741196	0.976717519	0.938305899	1.197163345	1.325170176	1.107642953	1.372035301	1.348252484	0.993066106	1.636202537	1.427796831	0.988368129	0.938021608	1.180882887	1.445099199	0.952681646	1.099734138	1.422321714	1.343845421	0.806995382	0	1.39593301	0.575660219	0.979632709	0.509538215	0.941524095	1.054138207	0.965538375	0.878627917	0.493319591	1.00457374	0.818154113	0.954473965	1.358204572	1.043415726	1.144568448	0.942037111	1.292348585	1.151157648	0.833918597
28990	1.300240676	1.108314071	1.432429797	0.933685647	0.967193661	1.334133359	1.467054149	1.395197558	1.343254279	1.449832866	1.450157632	1.39277272	1.552232225	0.978216703	1.165922413	1.054282926	1.276873768	1.46553406	1.307068967	1.199630889	1.521804463	1.473087961	1.567031115	0.829910793	1.484990947	1.178093854	1.074654268	0.975467037	1.401302963	1.39593301	0	1.390632347	1.516023392	1.392370629	1.458577043	1.222398626	1.505571201	1.348629947	1.392681524	1.256883116	1.381138591	1.29825695	0.991582627	1.383278465	1.123023231	1.302401531	1.507976683	1.658431764	1.391552644
28995	0.943176592	1.205471908	0.930302849	1.351813543	1.346660075	1.637831395	0.967445205	0.645144981	1.649669201	0.977504386	0.983141811	0.940833696	1.199137899	1.320065522	1.100947093	1.367102526	1.344149024	0.9994938	1.631334022	1.42313071	0.992331297	0.93897134	1.183876364	1.439708168	0.954000078	1.093683848	1.417386853	1.338765038	0.797335542	0.575660219	1.390632347	0	0.985967503	0.46869233	0.939315965	1.047653608	0.970875608	0.863890074	0.503642292	0.996759428	0.81914765	0.945536165	1.353161609	1.043044468	1.138558645	0.93198511	1.291118271	1.157403263	0.840531224
28997	1.101391732	1.330717544	1.004605285	1.476531304	1.471220477	1.761204164	0.971627766	0.984275729	1.773065671	1.025270773	1.032103146	1.064670607	1.263445663	1.444749016	1.231461839	1.490994263	1.463909058	1.028157605	1.754883677	1.545751392	0.821406891	0.907691476	1.230858178	1.565441445	0.901850784	1.224727395	1.541255363	1.463317898	0.968141674	0.979632709	1.516023392	0.985967503	0	0.984413359	0.960519561	1.183021684	0.741252447	1.035807865	0.984356009	1.139494295	1.023771213	1.102869508	1.477540164	1.151131009	1.267595147	1.09233332	1.390409727	1.01984989	1.018347151
29012	0.946196839	1.207068171	0.925817344	1.353454199	1.348278635	1.63931486	0.963751128	0.60669108	1.651155425	0.974064213	0.979823054	0.938217523	1.197645839	1.321693626	1.103467482	1.368639331	1.34525459	0.996351697	1.63283812	1.42452713	0.99201149	0.940270464	1.182054569	1.44149702	0.955061903	1.095744157	1.418925795	1.340380852	0.804549212	0.509538215	1.392370629	0.46869233	0.984413359	0	0.941908389	1.049859443	0.969953436	0.870775739	0.310349918	0.999605797	0.814842265	0.948574686	1.354757609	1.042176389	1.140659673	0.935670951	1.290889807	1.155316899	0.834736932
29022	1.036526707	1.276890893	1.038657974	1.421347977	1.416546216	1.709554757	1.044042	0.952766666	1.721354214	1.06995562	1.075422375	1.06324518	1.283921048	1.389878258	1.156162954	1.438167543	1.420652806	1.082772115	1.702770013	1.496058077	0.903527012	0.753969896	1.264747718	1.506817972	0.778862831	1.162103615	1.488365311	1.408711864	0.865836866	0.941524095	1.458577043	0.939315965	0.960519561	0.941908389	0	1.119574146	0.916808826	0.930254791	0.943126186	1.067141972	1.000627283	1.037221247	1.42337761	1.142471877	1.202595689	1.018887793	1.376944978	1.168342047	1.00752506
29025	0.917870204	1.030281795	1.10321523	1.18628817	1.181840727	1.480165564	1.13970848	1.053746651	1.491866121	1.125146056	1.126170487	1.061770856	1.253664134	1.154193615	0.919907388	1.206050979	1.208914617	1.142536075	1.472645837	1.269863658	1.186922881	1.135462948	1.261608401	1.270207221	1.147819432	0.831005052	1.256726337	1.17387403	1.05867867	1.054138207	1.222398626	1.047653608	1.183021684	1.049859443	1.119574146	0	1.171165504	0.996619459	1.050284134	0.82759191	1.039471735	0.914203527	1.189343832	1.070095298	0.936863094	0.924530892	1.256686368	1.330347754	1.053120647
29027	1.088481717	1.320892314	1.010190301	1.466493534	1.461276168	1.75182492	0.987598438	0.972001758	1.763674856	1.034722005	1.041365286	1.063334259	1.268897382	1.434766253	1.217749377	1.481392944	1.45611092	1.040547695	1.745417899	1.536737247	0.734564033	0.851371642	1.239420284	1.55477401	0.841559104	1.213172733	1.531644046	1.453385599	0.942212199	0.965538375	1.505571201	0.970875608	0.741252447	0.969953436	0.916808826	1.171165504	0	1.015099403	0.970136775	1.12584188	1.016086947	1.089854996	1.467690988	1.14959634	1.255707732	1.077870673	1.388541296	1.055267763	1.013070817
29036	0.886160343	1.167284467	1.002057763	1.31222045	1.307610741	1.602024955	1.032578455	0.887501047	1.613796356	1.036626589	1.040525212	0.990713075	1.22665914	1.280801001	1.039306437	1.330034128	1.317305132	1.055281365	1.595030708	1.389418443	1.026944928	0.956705741	1.217894268	1.396455883	0.972382623	1.044884183	1.38025182	1.299787581	0.839381034	0.878627917	1.348629947	0.863890074	1.035807865	0.870775739	0.930254791	0.996619459	1.015099403	0	0.872713291	0.929875505	0.914294036	0.886676686	1.314660819	1.060894577	1.087913277	0.852705945	1.293462267	1.207470115	0.935459039
29044	0.946768847	1.207327498	0.92436312	1.353732785	1.348549938	1.639542861	0.962718072	0.59113617	1.651384314	0.972961811	0.978748457	0.937083394	1.197056025	1.321967771	1.104038306	1.36888416	1.345362969	0.995378166	1.633072761	1.424727155	0.992362378	0.941170096	1.181405337	1.441824691	0.955869507	1.096141234	1.419171537	1.340651184	0.807494326	0.493319591	1.392681524	0.503642292	0.984356009	0.310349918	0.943126186	1.050284134	0.970136775	0.872713291	0	1.000218829	0.812718317	0.949159336	1.355021569	1.041653106	1.141083731	0.93646906	1.290611198	1.1549331	0.832359864
29053	0.832655849	1.073249356	1.067653982	1.221805436	1.217536411	1.515171219	1.104000974	1.005181726	1.526880453	1.093046457	1.094736823	1.029787307	1.238797829	1.190278442	0.935922475	1.241684666	1.240426669	1.111192187	1.507713659	1.304553274	1.140654731	1.085564384	1.24219048	1.304078925	1.098406345	0.918084959	1.292053493	1.209691467	1.004775739	1.00457374	1.256883116	0.996759428	1.139494295	0.999605797	1.067141972	0.82759191	1.12584188	0.929875505	1.000218829	0	0.99474412	0.825459728	1.225047254	1.05594625	0.980513396	0.829390639	1.262195516	1.291975565	1.011162261
29060	0.933946874	1.193694855	0.900048658	1.341127445	1.335707318	1.625396333	0.962481893	0.796312746	1.637264769	0.953089071	0.957694285	0.868989211	1.173609055	1.309191789	1.101211532	1.355219796	1.327758031	0.981161215	1.61912832	1.409731682	1.039095786	0.998751966	1.161570715	1.430836249	1.011050366	1.085891422	1.405555192	1.327771261	0.904080908	0.818154113	1.381138591	0.81914765	1.023771213	0.814842265	1.000627283	1.039471735	1.016086947	0.914294036	0.812718317	0.99474412	0	0.937225977	1.341949715	1.003241591	1.132759399	0.933271323	1.265659471	1.175171774	0.685340465
29074	0.439935974	1.111924799	1.025012188	1.260675622	1.25582365	1.549627832	1.064616437	0.954068958	1.561414072	1.053691996	1.055727619	0.982975766	1.212844711	1.228898755	0.999377384	1.277693024	1.264160503	1.073336444	1.542745957	1.336570558	1.105949125	1.052401724	1.213146017	1.346721891	1.065430234	0.981317007	1.328079684	1.247922919	0.963516728	0.954473965	1.29825695	0.945536165	1.102869508	0.948574686	1.037221247	0.914203527	1.089854996	0.886676686	0.949159336	0.825459728	0.937225977	0	1.262707873	1.025471186	1.036344456	0.687235701	1.254333249	1.255743612	0.958082986
29083	1.264502474	1.051642609	1.391301431	0.799639285	0.706188647	1.211029946	1.42602624	1.357169722	1.220714704	1.407778313	1.407919247	1.35083475	1.504717132	0.819403965	1.154734845	0.850194615	1.184277143	1.423259052	1.188674921	1.07315561	1.484329941	1.436828546	1.521001073	1.085246038	1.448617981	1.147970036	0.920468484	0.722512683	1.365254	1.358204572	0.991582627	1.353161609	1.477540164	1.354757609	1.42337761	1.189343832	1.467690988	1.314660819	1.355021569	1.225047254	1.341949715	1.262707873	0	1.337268713	1.107547883	1.267962442	1.451642449	1.618349025	1.351836212
29088	1.02369488	1.189348026	1.016915079	1.338597895	1.332117614	1.615263612	1.060310342	1.037537206	1.627265364	1.021790631	1.018959565	0.945950647	1.115452155	1.306078893	1.140419645	1.347678812	1.299341759	1.038958162	1.609992753	1.395389005	1.171938875	1.14131231	1.130367801	1.435390012	1.151444159	1.105992047	1.398108236	1.324053687	1.075235062	1.043415726	1.383278465	1.043044468	1.151131009	1.042176389	1.142471877	1.070095298	1.14959634	1.060894577	1.041653106	1.05594625	1.003241591	1.025471186	1.337268713	0	1.152958661	1.03520076	1.185848774	1.271931131	1.00146557
29126	1.038958249	0.956065296	1.18991337	1.098466207	1.096915584	1.413322171	1.224640307	1.144494347	1.424666024	1.209901664	1.210707181	1.151582798	1.327528979	1.067591265	0.846080305	1.132372021	1.187416753	1.226320331	1.403133007	1.2143366	1.271052605	1.219453109	1.338223644	1.165434182	1.23165944	0.856655817	1.182702924	1.089238956	1.14640593	1.144568448	1.123023231	1.138558645	1.267595147	1.140659673	1.202595689	0.936863094	1.255707732	1.087913277	1.141083731	0.980513396	1.132759399	1.036344456	1.107547883	1.152958661	0	1.038798448	1.30910413	1.414007114	1.144739685
29151	0.693325351	1.118206438	1.022699123	1.265605961	1.260926075	1.555522072	1.060671106	0.943009116	1.567291485	1.052605636	1.055007015	0.986752863	1.217503996	1.233990935	0.996355521	1.283331816	1.271954202	1.072074196	1.548513932	1.3429912	1.093045196	1.036467113	1.216140249	1.350452111	1.049870106	0.987202413	1.333657692	1.253060671	0.944846307	0.942037111	1.302401531	0.93198511	1.09233332	0.935670951	1.018887793	0.924530892	1.077870673	0.852705945	0.93646906	0.829390639	0.933271323	0.687235701	1.267962442	1.03520076	1.038798448	0	1.262850755	1.248719856	0.954935426
29167	1.25383977	1.313479421	1.277354816	1.456413762	1.448344705	1.719062311	1.307125271	1.288436063	1.731312924	1.276782707	1.274127577	1.240474956	1.253649306	1.423604694	1.313138776	1.457054348	1.363663781	1.285730078	1.715647923	1.491304121	1.409761963	1.378118591	1.302637277	1.563625831	1.388163431	1.272737162	1.507150575	1.440220137	1.315112451	1.292348585	1.507976683	1.291118271	1.390409727	1.290889807	1.376944978	1.256686368	1.388541296	1.293462267	1.290611198	1.262195516	1.265659471	1.254333249	1.451642449	1.185848774	1.30910413	1.262850755	0	1.507284247	1.266506132
29232	1.254145159	1.471634286	1.128598267	1.617843925	1.612285113	1.900724133	1.07458552	1.152056399	1.912617144	1.127643717	1.132799351	1.19405874	1.353495055	1.585926696	1.38242756	1.631131766	1.599048013	1.115655982	1.894639249	1.684276946	1.077272295	1.131151488	1.306804871	1.708417829	1.128437151	1.370678953	1.681411524	1.60435308	1.15649534	1.151157648	1.658431764	1.157403263	1.01984989	1.155316899	1.168342047	1.330347754	1.055267763	1.207470115	1.1549331	1.291975565	1.175171774	1.255743612	1.618349025	1.271931131	1.414007114	1.248719856	1.507284247	0	1.165966824
29261	0.955114831	1.203770677	0.869632035	1.351184337	1.345682305	1.634822151	0.943975932	0.812372238	1.646701679	0.931975368	0.937253069	0.850013582	1.166572006	1.319214025	1.114396412	1.364873143	1.33558667	0.963309089	1.628637033	1.418806566	1.037641545	1.002272933	1.152506662	1.441433928	1.013869357	1.098235658	1.415208226	1.337738656	0.916881811	0.833918597	1.391552644	0.840531224	1.018347151	0.834736932	1.00752506	1.053120647	1.013070817	0.935459039	0.832359864	1.011162261	0.685340465	0.958082986	1.351836212	1.00146557	1.144739685	0.954935426	1.266506132	1.165966824	0
29272	0.822205968	1.074067426	1.065058576	1.223627241	1.219199433	1.516032673	1.101978141	1.004074879	1.527758648	1.090280236	1.09189032	1.025583398	1.23503797	1.191969878	0.945571624	1.242823728	1.239279881	1.108534812	1.508700629	1.304889432	1.141415701	1.087257467	1.238754504	1.306984983	1.100032611	0.920723867	1.293237187	1.21132592	1.006099248	1.003817056	1.259417731	0.996127479	1.139438435	0.998866041	1.069796808	0.825006736	1.126230654	0.933221879	0.999435716	0.588098315	0.991862931	0.814696438	1.226563114	1.050579645	0.985448126	0.82671772	1.258253084	1.290979587	1.008307291
29297	1.372481941	1.485624177	1.347289487	1.631344413	1.62411236	1.901244162	1.369339768	1.378324454	1.91336605	1.336365919	1.332465526	1.323483069	1.204168359	1.598721155	1.458646763	1.636379706	1.566115449	1.339024812	1.896869327	1.677561093	1.489961317	1.465701084	1.279827615	1.73304418	1.474815398	1.423595882	1.686629001	1.616026914	1.409072165	1.382818892	1.679268824	1.383292217	1.465098881	1.382373959	1.469424629	1.398310066	1.467023356	1.399545928	1.381920179	1.392137342	1.356953889	1.373523381	1.62837415	1.279918501	1.464321474	1.380188999	1.262161098	1.568387206	1.35357134
29299	0.957965181	1.066556258	1.092737143	1.225757803	1.21949231	1.506645674	1.131649181	1.063339147	1.518571497	1.110154154	1.110121553	1.04083701	1.218231471	1.192724128	1.029481913	1.236854258	1.205802098	1.127234797	1.500811516	1.289212371	1.201032903	1.156983382	1.231689097	1.321441257	1.168618241	0.965747442	1.28773157	1.211314778	1.082194044	1.06596171	1.269678541	1.061323651	1.191005708	1.062489951	1.147570084	0.924292091	1.182782464	1.037127011	1.062570056	0.951047632	1.039243039	0.957401302	1.225100986	1.019563565	1.029415295	0.975550361	1.210821356	1.329231441	1.049474698
29312	0.908849618	1.175056726	1.011484038	1.31932113	1.314809153	1.60969508	1.038724955	0.901692728	1.621456502	1.045256453	1.049288541	1.004680238	1.236323808	1.287989068	1.042400562	1.33754455	1.326157463	1.063073449	1.602625986	1.397400872	1.018642501	0.942681432	1.226780011	1.402873073	0.958794321	1.052535971	1.387731817	1.30700501	0.835550763	0.891885012	1.355283613	0.879249994	1.03232199	0.88551955	0.90901336	1.006261847	1.00923999	0.666818621	0.887399352	0.941407902	0.932575511	0.908884192	1.321946904	1.073591524	1.093770028	0.87795548	1.303943389	1.207876707	0.950925151
29340	1.012605374	1.255559285	1.027180222	1.399937856	1.395183455	1.688486198	1.036952491	0.932912083	1.700279659	1.059653165	1.064953296	1.047269438	1.270814237	1.368493956	1.132871438	1.416981721	1.400414354	1.073628883	1.681656602	1.475178812	0.92641759	0.797569444	1.253235303	1.485090784	0.823127305	1.139753874	1.467175726	1.387354748	0.832228496	0.920745121	1.436957997	0.916918149	0.970407357	0.920262006	0.67424809	1.096903593	0.931539532	0.897862635	0.921696239	1.043182386	0.981657279	1.013240115	1.402063644	1.125785105	1.180184316	0.993772271	1.359919817	1.172229323	0.990321203
29465	1.111223278	1.333202126	0.976540047	1.479430276	1.47392282	1.762708759	0.914139385	0.998146619	1.774594754	0.985243035	0.992394518	1.050814298	1.23228139	1.447534488	1.242076514	1.492971728	1.46205315	0.979749964	1.756571466	1.546483569	0.948012881	0.98906247	1.192640111	1.569664046	0.989002812	1.230946297	1.543252263	1.465995466	1.006005346	0.997241218	1.519793641	1.004734638	0.860429717	1.00220737	1.026625712	1.190001071	0.908947166	1.061742016	1.001728123	1.150361201	1.025650696	1.112884994	1.480042134	1.136221154	1.274426713	1.105351805	1.375651639	0.970152693	1.015500533
29551	1.1051263	1.337836005	1.038021425	1.483261547	1.478098083	1.768958548	1.018088647	0.995401844	1.780802068	1.06203842	1.068384881	1.086927869	1.292218977	1.451569473	1.232375813	1.498407186	1.474098544	1.067917206	1.762503503	1.554073002	0.423421576	0.83920873	1.26349664	1.571176138	0.818004319	1.229287126	1.548650125	1.470215198	0.957959296	0.988425964	1.522098704	0.992524161	0.814285996	0.992136229	0.90753465	1.187323271	0.725031583	1.028047246	0.992465261	1.141209917	1.038836734	1.106389142	1.484565978	1.171377748	1.271479895	1.093618743	1.409276606	1.073679419	1.037169285
29562	0.820204013	1.104488368	1.047734692	1.249598721	1.245440255	1.542909104	1.082262567	0.970722329	1.554619177	1.076102077	1.078505451	1.017595495	1.236772419	1.218354432	0.957076509	1.269657333	1.266928089	1.094445831	1.535456508	1.332245344	1.1036597	1.043331683	1.236052129	1.330910744	1.056799017	0.965129227	1.319878098	1.237656055	0.958846369	0.96821325	1.284069144	0.958854011	1.10660674	0.962589089	1.020679853	0.905618914	1.090436967	0.862412224	0.963496722	0.789444535	0.969086983	0.814054467	1.252981877	1.059348284	1.012478288	0.772386	1.27495946	1.265468287	0.987452546
29594	0.946579922	1.200266926	0.883829484	1.347628743	1.342176649	1.631634493	0.951157297	0.793358331	1.643507561	0.942064816	0.947184712	0.863578345	1.171018511	1.315683673	1.108891275	1.361557154	1.33330405	0.971554398	1.625401067	1.415823035	1.035040834	0.997153618	1.157537413	1.43754571	1.009149136	1.093531198	1.411889552	1.334238527	0.90653506	0.817324693	1.387777683	0.822637798	1.017677383	0.816770729	1.001119847	1.047867384	1.011082219	0.92401263	0.814243197	1.004362081	0.609579191	0.949639222	1.348382785	1.004762859	1.140085488	0.945629345	1.267700819	1.168134219	0.592154514
29623	1.067608276	1.30500964	1.036731471	1.449953499	1.444978872	1.736967199	1.031903794	0.967363954	1.748787599	1.065788789	1.071732768	1.072717017	1.288012237	1.418375952	1.191616959	1.465975515	1.445243942	1.076026672	1.730339171	1.522810546	0.814060875	0.633398845	1.264746447	1.536592976	0.468731795	1.193133043	1.516195958	1.437120985	0.90217019	0.957611367	1.487951744	0.958761862	0.906618516	0.959875873	0.776663721	1.150778619	0.847447774	0.975316042	0.960690056	1.101279544	1.015387007	1.068603897	1.451637109	1.155246973	1.234503384	1.05294339	1.391758833	1.131918479	1.01832241
30143	1.149852426	1.370556042	1.023557198	1.516724854	1.511217059	1.799984811	0.967332094	1.041828394	1.811871143	1.028648817	1.034858238	1.092276883	1.265727158	1.484832753	1.279348102	1.53025858	1.499255782	1.020707732	1.793849994	1.583748625	0.964869187	1.018635366	1.223795129	1.606958183	1.016348346	1.268463991	1.580536391	1.503290509	1.045210458	1.040517022	1.557088214	1.04723981	0.886532407	1.045047472	1.057613765	1.22772168	0.934305595	1.099824617	1.044663953	1.18822081	1.068444359	1.151460736	1.517334571	1.174319274	1.311795374	1.143814337	1.411907559	0.906808607	1.059271287
30183	1.055286057	1.205605908	1.040590369	1.354280247	1.347611541	1.629349455	1.078760827	1.066353101	1.64137941	1.039801089	1.036297046	0.985072406	1.097682027	1.321714375	1.162717311	1.362380524	1.309106925	1.053476015	1.624289115	1.40858086	1.19425513	1.165440486	1.120885301	1.452304411	1.175284782	1.127760531	1.412783422	1.339537476	1.102123532	1.071847497	1.399775354	1.071791608	1.172246841	1.070883711	1.167367698	1.094839808	1.171699273	1.08935139	1.070374561	1.083393614	1.03612305	1.056813956	1.352547495	0.816581422	1.173257529	1.06561194	1.171617083	1.288577935	1.033480361
30197	1.027339305	1.268615463	1.033864259	1.413043573	1.40825893	1.701373647	1.040881345	0.944814504	1.71317094	1.065630465	1.071040649	1.056852378	1.278623029	1.38158323	1.1471795	1.429944141	1.41277116	1.078888315	1.694572712	1.487945288	0.912058184	0.7694565	1.260034836	1.49839891	0.795869444	1.15346403	1.480140524	1.400426628	0.852865071	0.93321279	1.450197095	0.930457263	0.963781416	0.933310098	0.546572848	1.110822955	0.92187289	0.918195054	0.934605442	1.057937444	0.993107639	1.028013072	1.415107923	1.135858585	1.193931055	1.009285483	1.370223399	1.16945417	1.000631935
30241	1.051853483	1.290905625	1.048367609	1.435392543	1.430569587	1.72344505	1.051387771	0.96721907	1.735247217	1.078883732	1.084414366	1.075039646	1.294007121	1.403911616	1.17104649	1.452111188	1.434165825	1.091027716	1.716680567	1.509862828	0.892524058	0.743511821	1.274018388	1.521004182	0.758340408	1.176589791	1.502310399	1.422732785	0.887395106	0.956543129	1.47271497	0.955000175	0.958380548	0.957257634	0.60991922	1.134224977	0.912294427	0.949310173	0.958369786	1.082388951	1.014139833	1.052568014	1.437378969	1.154413073	1.217094673	1.034737723	1.388951286	1.168871072	1.020205676
30253	0.934311748	1.20079486	0.948712711	1.34685766	1.341808656	1.633600391	0.981857298	0.745089573	1.645425484	0.991955486	0.997215258	0.954843976	1.206742412	1.315173488	1.091792069	1.362630558	1.341631132	1.012581575	1.627007886	1.419300572	0.991053812	0.930371294	1.192477957	1.434048232	0.94649307	1.087037179	1.412901686	1.333927579	0.759192498	0.711771563	1.385213042	0.661074847	0.99017161	0.688296363	0.924869396	1.040629408	0.972225946	0.832080048	0.695914758	0.987007478	0.845983068	0.936453497	1.348414962	1.0493599	1.131516542	0.919661808	1.294143668	1.164614945	0.868355427
30288	1.040717205	1.015927585	1.195065195	1.1267344	1.127191906	1.446743409	1.228942491	1.143723237	1.457986282	1.216535078	1.217692868	1.159785679	1.342611014	1.099658036	0.736029001	1.16607026	1.225969497	1.233111107	1.435786185	1.250691232	1.266976196	1.212565498	1.350953489	1.176081298	1.224984525	0.920725509	1.214825795	1.12031496	1.140166291	1.143006402	1.14022359	1.136541539	1.265953868	1.138941475	1.192995119	0.960432807	1.252684392	1.077956767	1.139474294	0.980212721	1.135490406	1.037884777	1.138875858	1.168926284	0.843501236	1.035907871	1.334394324	1.415705392	1.148198545
30291	1.049119639	0.940734877	1.197517441	1.089069507	1.087302461	1.404463928	1.232324376	1.153578447	1.415801455	1.217086836	1.217806297	1.158713959	1.332333513	1.057440625	0.874554768	1.122902726	1.181008849	1.233418444	1.394230144	1.205740065	1.280442681	1.22942418	1.343675486	1.158492076	1.241576148	0.868200401	1.173555372	1.079470104	1.156477198	1.153802988	1.115123104	1.147918198	1.276502762	1.149949128	1.213076461	0.948245263	1.26490256	1.099041578	1.150349896	0.993164514	1.141238312	1.04661325	1.097950887	1.158097849	0.645261041	1.049723421	1.310517907	1.422163843	1.152972519
30298	1.259448252	1.048917729	1.387722852	0.606719756	0.652716999	1.23341765	1.422430992	1.352787527	1.242869745	1.404444299	1.404632941	1.347444012	1.502834135	0.801226772	1.14368915	0.910810035	1.195874119	1.419986224	1.20913755	1.097113177	1.479833011	1.432022587	1.518724046	1.046147697	1.443841508	1.140900091	0.954438736	0.72244274	1.360380665	1.35374768	0.947834306	1.348637624	1.473298478	1.350270107	1.418305358	1.183345251	1.463295817	1.309247196	1.350545968	1.218946635	1.337851153	1.257603775	0.768582971	1.33492875	1.096571464	1.26260069	1.452175932	1.614519139	1.347878043
30302	0.953380787	1.209798945	0.903890772	1.356462087	1.35118339	1.6416077	0.94974084	0.546447106	1.653460806	0.95788584	0.964008975	0.920036085	1.188728418	1.324638329	1.110613661	1.371169687	1.345858699	0.982406203	1.635224804	1.426424537	0.999693921	0.955407952	1.172499227	1.445200114	0.968891595	1.100414511	1.421469291	1.343271791	0.844684941	0.655299223	1.395836101	0.694605332	0.986542872	0.670394334	0.960532962	1.054908794	0.975645185	0.896069265	0.661058661	1.007306433	0.781088736	0.95592638	1.357558266	1.033660979	1.145721666	0.945981277	1.286096306	1.151676445	0.794373859
30311	1.1090472	1.339256583	1.022232365	1.48494283	1.479677663	1.769931088	0.993403695	0.994949526	1.781787058	1.043422683	1.050019469	1.078343285	1.278267488	1.453188957	1.238066898	1.499616563	1.473382284	1.0469153	1.763569171	1.554652837	0.766014523	0.892516251	1.246645968	1.573544133	0.882260144	1.232493497	1.549871714	1.471781286	0.971633102	0.989545219	1.524231786	0.995074687	0.687161236	0.993927934	0.949815111	1.190733657	0.697003869	1.039856813	0.994002566	1.146424505	1.03546291	1.110451616	1.486043078	1.163806997	1.275133384	1.099212509	1.402465249	1.032589606	1.031303756
30316	1.024673134	1.179548727	1.035636618	1.329185635	1.322595858	1.605125919	1.077306405	1.049468317	1.617140304	1.04157637	1.03910285	0.969399289	1.125189258	1.296593457	1.135470837	1.337769669	1.287601727	1.057884832	1.599949671	1.384852754	1.183744725	1.151682987	1.143341029	1.426712186	1.161968277	1.098747081	1.388219792	1.3145158	1.084735583	1.054911775	1.374350259	1.053996817	1.16412994	1.05338964	1.151640778	1.064098379	1.161888412	1.066774451	1.052944508	1.053525984	1.016551484	1.026259094	1.327639109	0.749624178	1.145839358	1.036995222	1.176361983	1.286380088	1.016576263
30323	1.45347422	1.25041995	1.577793165	1.086101698	1.084007754	1.112515508	1.612503659	1.544861244	1.112842681	1.593885045	1.593954313	1.537139549	1.688488621	1.117663627	1.350954196	1.060110008	1.335928184	1.609256707	1.015452604	1.154201256	1.672082431	1.62502183	1.705404866	1.273829566	1.636766906	1.34147119	0.98066661	1.093116886	1.553595162	1.545996185	1.174378919	1.541054476	1.664933544	1.542597716	1.611938081	1.380489375	1.655303997	1.503807285	1.542844961	1.415635982	1.529287073	1.451755038	1.071756756	1.522040521	1.305897786	1.457278224	1.631142519	1.805134888	1.538951733
30328	1.330818832	1.124618164	1.454963286	0.963086802	0.948627022	1.121416538	1.489685379	1.422160563	1.130095627	1.471020388	1.471082089	1.41425816	1.565429644	0.984106811	1.229640589	0.87638666	1.213582857	1.48638626	1.092668698	1.042682676	1.549425231	1.502419045	1.582399073	1.172271285	1.514159449	1.218800338	0.454598589	0.955799838	1.430992467	1.423310115	1.077489341	1.418378948	1.542230302	1.419915933	1.489385058	1.257814683	1.532627602	1.381291757	1.420161025	1.293136826	1.406525003	1.329107529	0.924106832	1.398981834	1.184054119	1.334698633	1.507848938	1.682363802	1.416170077
30337	1.04606915	1.285489092	1.049131103	1.429865268	1.425078827	1.718167689	1.053936295	0.965471986	1.729965469	1.079958432	1.08539095	1.073612353	1.293386213	1.398407644	1.164070972	1.446751561	1.429476033	1.092536839	1.711370378	1.504723643	0.907034997	0.76826392	1.274169804	1.515229427	0.78468368	1.170587172	1.496945628	1.41724711	0.882783408	0.954636189	1.467024975	0.952450236	0.967851465	0.954972109	0.568232098	1.128222346	0.923873665	0.941020942	0.956149714	1.075821874	1.011960029	1.04671366	1.431924581	1.152194006	1.210882087	1.028354926	1.386240773	1.175585054	1.018754965
30338	1.049768291	1.27673355	0.88106415	1.42318788	1.417682386	1.706542295	0.829381692	0.91584528	1.718426924	0.915277103	0.925743714	0.978122984	1.190209158	1.391278237	1.185897512	1.436762084	1.406177741	0.925768132	1.700394897	1.490361314	0.962951913	0.966067411	1.158101017	1.513418523	0.972092681	1.173834988	1.487053077	1.409752001	0.946172059	0.917550993	1.463548128	0.928445597	0.907857913	0.924341953	0.995008939	1.132102884	0.923888435	1.003113301	0.923373392	1.091929974	0.945989938	1.05164428	1.423809312	1.077343628	1.217887054	1.04460874	1.323378137	1.061227637	0.931035595
30349	0.813785027	1.143593148	1.004258661	1.289719562	1.285032958	1.579250625	1.040447238	0.903651123	1.591026801	1.037502977	1.040675764	0.978414568	1.216839324	1.258187014	1.020183891	1.307279806	1.294276424	1.057161819	1.572292529	1.366499087	1.059776045	0.998766927	1.211576219	1.374531982	1.013022501	1.018514461	1.3575505	1.277185277	0.894823127	0.900077359	1.326502073	0.886856098	1.061977647	0.892156382	0.979216093	0.964719386	1.045366463	0.761717446	0.89343371	0.888874778	0.907200109	0.815027048	1.292030121	1.0419085	1.065283057	0.760430353	1.274839503	1.224555781	0.931642889
30350	1.061353661	1.271250466	0.825301729	1.418270084	1.41244013	1.699292842	0.780472268	0.968627749	1.711218428	0.709303492	0.734902781	0.945566652	1.130621903	1.386180957	1.19367309	1.430311473	1.393263366	0.70195343	1.693451762	1.481819151	1.053404305	1.048477214	1.093265188	1.510677709	1.055281376	1.174989551	1.480629456	1.404470539	1.010998653	0.974468658	1.460064147	0.981656945	1.011392881	0.978216769	1.066956363	1.135157312	1.023595796	1.04163161	0.977166359	1.102248019	0.964538141	1.063341132	1.418233526	1.038958018	1.219650246	1.061367151	1.288510791	1.10749083	0.944961166
30351	1.08133735	1.04194284	1.18160977	1.20126623	1.192670258	1.465546414	1.217283315	1.1618384	1.477758058	1.194132873	1.193443966	1.136125976	1.270131049	1.167079988	1.087381232	1.201176207	1.129172398	1.20889488	1.461851769	1.239022968	1.292015501	1.25007228	1.29206372	1.311937307	1.261344952	1.030314	1.252355096	1.184230103	1.179419036	1.164327844	1.255140213	1.160498024	1.280599454	1.161415248	1.241513103	1.033943133	1.273497833	1.138885903	1.161453947	1.065127619	1.140738038	1.080607491	1.195832061	1.101114123	1.064772162	1.091175389	1.198788375	1.414287827	1.148182608
30355	0.92122246	1.188915627	0.992741836	1.333856237	1.329140381	1.622849512	1.019590912	0.866266429	1.634635141	1.028827154	1.033317971	0.991770945	1.228545082	1.302391056	1.065270904	1.351148511	1.336103294	1.046989244	1.615961611	1.409792854	0.998668555	0.922273808	1.216836621	1.418789012	0.939616936	1.069749372	1.401367252	1.321307152	0.773484474	0.852693799	1.370726882	0.837209874	1.010739283	0.845266063	0.894728972	1.023400919	0.987422111	0.712339753	0.847753711	0.962804266	0.910892722	0.922130981	1.336076166	1.068843462	1.112204931	0.896050577	1.304167777	1.189022045	0.92968413
30357	0.949935447	1.209209491	0.922516785	1.355604132	1.350414195	1.641357157	0.960411315	0.578730952	1.653199613	0.971525726	0.977424748	0.937600321	1.197029097	1.323836722	1.106178786	1.370719633	1.347029343	0.993912024	1.634894551	1.426509665	0.990130284	0.939485927	1.181010226	1.443742352	0.954152225	1.098252129	1.421006574	1.342514914	0.807492572	0.377326344	1.394583516	0.549557588	0.98165779	0.454598429	0.942359897	1.052549908	0.967541317	0.876359361	0.423403485	1.002799771	0.815466998	0.952293884	1.356877602	1.042581124	1.14313529	0.939779336	1.291561908	1.152724873	0.832824402
30361	1.102237801	1.337091179	1.057411205	1.4821834	1.47713977	1.768708575	1.045796712	1.000768272	1.780537554	1.08376023	1.089810645	1.0984456	1.308557085	1.450565846	1.226563429	1.497882316	1.475809707	1.091855059	1.762144725	1.554281324	0.750278308	0.785069017	1.282888599	1.569287334	0.742202373	1.226527437	1.548109729	1.469273148	0.948649816	0.992418902	1.520487383	0.99463747	0.891903662	0.995148917	0.854968039	1.184438989	0.82993678	1.016650872	0.995750973	1.136351001	1.045739121	1.103309653	1.483727766	1.181145676	1.268115361	1.0888003	1.417865688	1.121033919	1.046781099
30363	0.675198382	1.112099292	1.028244151	1.259810904	1.255146211	1.549924522	1.066234309	0.952411989	1.561690475	1.057347248	1.059596829	0.991014448	1.218918674	1.228181392	0.990118198	1.27764402	1.266952948	1.07666736	1.542890637	1.337504742	1.10039997	1.044423073	1.218408944	1.34457732	1.057693371	0.979074048	1.327983109	1.247277739	0.954871175	0.951691334	1.29655135	0.942157603	1.099326773	0.945616842	1.027000945	0.913531078	1.085167786	0.867266554	0.946355231	0.810830045	0.941476034	0.659821532	1.262206777	1.035550903	1.032049906	0.568024935	1.261059411	1.254690876	0.962223801
30365	0.852237508	1.154582514	1.001551621	1.300099875	1.295450986	1.58975869	1.035404406	0.8922934	1.601532637	1.035699547	1.039237148	0.982594068	1.220594596	1.268624382	1.028862414	1.31778195	1.30488404	1.054997333	1.582783699	1.377074581	1.044130723	0.97932942	1.213606698	1.384628147	0.994190049	1.03091175	1.368025574	1.287615676	0.868543992	0.886287727	1.336698792	0.87175381	1.049045828	0.87800618	0.957199547	0.980024768	1.030703791	0.676043022	0.87962818	0.908934304	0.907106554	0.853060947	1.302473362	1.050088339	1.075753395	0.811219142	1.283088491	1.2156942	0.930625015
30368	1.138077037	1.356991704	1.002827917	1.503262883	1.497706721	1.786179974	0.939048178	1.031069469	1.798072328	1.004442013	1.010692721	1.074772792	1.243914144	1.471342824	1.267783573	1.516569979	1.484624625	0.994007362	1.780090207	1.569753804	0.980356237	1.023435468	1.20030398	1.593821804	1.022839458	1.255816077	1.566852598	1.489774068	1.039852739	1.030596801	1.543840562	1.037570021	0.905652914	1.035161355	1.059553159	1.215258201	0.948029674	1.091910807	1.034683737	1.176706539	1.054837756	1.139730382	1.503774964	1.156474376	1.29929975	1.132812775	1.394107548	0.923939377	1.044579795
30369	0.955242898	1.044275068	1.103530901	1.206537598	1.200525905	1.49005854	1.141625633	1.06923853	1.501938169	1.121888548	1.122102484	1.05482561	1.233274024	1.173435346	1.004848377	1.219158787	1.196625317	1.138910904	1.483880136	1.274103496	1.205537737	1.159686256	1.245847546	1.300692067	1.17149125	0.928406906	1.270147145	1.192334184	1.08451349	1.07128311	1.24943299	1.066188787	1.197014309	1.067616626	1.148664117	0.884415148	1.187910755	1.035287201	1.067784331	0.932065271	1.047787495	0.953909433	1.206473636	1.041431579	1.001636295	0.97086058	1.223481783	1.337360757	1.058856036
30381	1.107933769	1.283912588	0.996842263	1.431189067	1.424863443	1.708485645	1.010243993	1.067198183	1.720476789	0.961133526	0.952753162	1.002697664	1.024320603	1.398864739	1.225522103	1.440827377	1.393105973	0.953849679	1.70313459	1.488940211	1.166067274	1.152102352	0.99601466	1.526899354	1.159943684	1.199074489	1.491158082	1.41684253	1.104592655	1.072675344	1.475160625	1.075974224	1.13313986	1.073917319	1.162988389	1.16373526	1.140385811	1.113744495	1.073173714	1.141787844	1.048832301	1.109660572	1.430132726	1.017663995	1.243334167	1.112655776	1.244813365	1.221556602	1.037736211
30386	0.844126583	1.065530055	1.07223096	1.216375535	1.21190391	1.508773805	1.109248842	1.014677923	1.520499922	1.096599738	1.098040745	1.031626101	1.23726872	1.184614623	0.941697343	1.235488195	1.232415696	1.114691953	1.501443302	1.297632962	1.151422328	1.09819986	1.242065264	1.300099461	1.110847066	0.906562979	1.285955874	1.204008084	1.018150302	1.014698336	1.252399026	1.007372293	1.148742619	1.009934545	1.081383472	0.793810333	1.135996391	0.948873751	1.010452191	0.671655209	1.00133244	0.837992818	1.219252256	1.052127733	0.977174462	0.852326535	1.256053384	1.2989718	1.017054788
30388	1.33689667	1.13912284	1.455911277	1.08422925	1.067475576	1.133236454	1.490639657	1.425728103	1.14907049	1.471146359	1.471051923	1.414709124	1.560610144	1.072829196	1.253128337	1.001541967	1.148134386	1.486290718	1.156578872	0.780221887	1.5532351	1.507212493	1.578920586	1.26540557	1.518856334	1.232996214	1.013178907	1.064887819	1.436061153	1.427107388	1.182476669	1.422396085	1.545233859	1.423816254	1.495011185	1.267801488	1.536120399	1.388117644	1.424023828	1.302658918	1.40925174	1.335348284	1.051984824	1.39605741	1.209278961	1.34163982	1.494290367	1.684032441	1.418424812
30389	1.266867406	1.060167808	1.395897836	0.65574054	0.785772766	1.244618106	1.430589656	1.360520009	1.253773992	1.412750416	1.412965263	1.355739337	1.51191016	0.850252069	1.147504938	0.941156261	1.210714917	1.42832289	1.218000057	1.114092818	1.487481124	1.439496105	1.527590622	1.017798464	1.451331241	1.147583009	0.969638421	0.815285142	1.367826438	1.361436843	0.910477864	1.356290087	1.481091604	1.357942974	1.425625923	1.190416786	1.471002459	1.316395822	1.358225587	1.225809563	1.34575296	1.264995836	0.83775442	1.343807185	1.101061318	1.269828561	1.46247411	1.622540896	1.35585445
30390	1.280283002	1.072852254	1.408261182	0.716638973	0.774089024	1.22339719	1.442961865	1.37344577	1.232287736	1.424941191	1.425122619	1.367977891	1.523073519	0.868051733	1.164995916	0.917619396	1.211569836	1.440469576	1.194834047	1.102235668	1.500479336	1.452709231	1.539032843	1.049032938	1.464523694	1.162513603	0.937923874	0.814952375	1.381090066	1.374414077	0.943415103	1.369314356	1.493912711	1.370941829	1.439023356	1.204546207	1.483930324	1.330037516	1.371216187	1.239961158	1.358485103	1.278446424	0.80553417	1.35531306	1.118659226	1.283451344	1.471898825	1.635074292	1.368487619
30393	0.920487164	1.193005685	0.952378762	1.339168242	1.334134602	1.626054935	0.987898145	0.762284595	1.637877493	0.994885577	0.999812046	0.9513823	1.205305947	1.307484157	1.083544155	1.355026836	1.334486182	1.01587511	1.619443526	1.411835756	1.002375875	0.942460212	1.192380744	1.42626272	0.958127463	1.078462429	1.405302318	1.326253562	0.78556648	0.742510232	1.37745954	0.698568961	1.001334199	0.719371609	0.934632305	1.031325879	0.984132627	0.817737304	0.724659588	0.976426749	0.838993351	0.922806639	1.340759853	1.044448591	1.123316943	0.905187933	1.289302678	1.172656613	0.866296051
30395	0.763001881	1.136789607	0.994193816	1.285320483	1.280194313	1.572122606	1.037884609	0.916685719	1.58394649	1.026252011	1.028580184	0.946619611	1.197099526	1.253441281	1.034774233	1.300966975	1.281257735	1.047531471	1.565522056	1.357872689	1.086884744	1.036031988	1.194916118	1.373146804	1.04902899	1.016691414	1.35134817	1.272270851	0.941803682	0.919182595	1.324081618	0.909715622	1.081127936	0.912513572	1.024812104	0.959304427	1.069249067	0.879502902	0.912915959	0.897465621	0.887492758	0.773836519	1.286778342	1.007628464	1.068467308	0.790474082	1.252240471	1.233289964	0.914363954
30396	0.968379364	1.190665546	0.921844118	1.339270838	1.333386329	1.620305151	0.988338605	0.940491004	1.63223027	0.950337951	0.950319135	0.721756563	1.138786472	1.307055983	1.117988924	1.351205123	1.315040807	0.979538572	1.614461266	1.402852397	1.100338348	1.068356147	1.134392395	1.432099343	1.078960053	1.092530145	1.401597912	1.325389115	0.995669501	0.949857289	1.381336753	0.950615378	1.079684241	0.948755541	1.071045382	1.049367882	1.077091916	0.990305326	0.947831618	1.018919412	0.881033746	0.971254556	1.33915939	0.925719694	1.14046484	0.977543201	1.231895383	1.210363259	0.873441593
30397	0.792290221	1.096001066	1.049286643	1.24265959	1.23835964	1.535292341	1.085189555	0.977334015	1.547014295	1.076850319	1.078986608	1.014989198	1.232915614	1.211250908	0.956824193	1.262183793	1.258152494	1.095352623	1.527929142	1.32426075	1.114402549	1.056750713	1.233567074	1.324995679	1.069967825	0.953737484	1.312472742	1.23053978	0.972393054	0.97584712	1.277796007	0.966962704	1.115120082	0.97034245	1.036633543	0.885148782	1.10021796	0.88499949	0.971115297	0.736423701	0.970724908	0.783299652	1.24578808	1.05229451	1.006389785	0.756450723	1.267302834	1.271123171	0.988968353
30399	1.071062443	1.308579219	1.08264543	1.452650741	1.447937341	1.741430807	1.088116136	1.00101888	1.753220207	1.112847888	1.11811112	1.104696777	1.32341567	1.421245351	1.183962377	1.469863636	1.453827425	1.12539544	1.734570737	1.528250317	0.941719268	0.835297286	1.304921524	1.53751496	0.840191982	1.192829812	1.520043692	1.440117009	0.924265955	0.990846863	1.489482301	0.988134927	1.004229161	0.990749356	0.746011104	1.150867979	0.962114106	0.966913004	0.991904521	1.098023221	1.04431414	1.07152536	1.454853744	1.181103069	1.232438342	1.052633876	1.413709848	1.208821879	1.051600037
30411	0.863751294	1.162644361	0.990838821	1.308418159	1.303662371	1.597326919	1.025333919	0.871506997	1.609114008	1.026505051	1.030268512	0.973815069	1.21623543	1.276879801	1.04160013	1.325601316	1.310674818	1.046204694	1.590450262	1.384228172	1.035361363	0.971224283	1.208139523	1.393662811	0.986306478	1.041287452	1.375857223	1.295813284	0.850806946	0.864722591	1.345489168	0.847922438	1.039252209	0.855154541	0.951476419	0.99108634	1.021112265	0.686997105	0.857015188	0.924412982	0.89064496	0.865394412	1.310576248	1.046903204	1.086351945	0.831203212	1.283240632	1.206582035	0.916021185
30412	1.287051553	1.092249196	1.418700924	0.900064606	0.937402269	1.310487392	1.45333838	1.381792947	1.319566387	1.436008334	1.436313883	1.378953119	1.537845674	0.951616325	1.155386839	1.029165368	1.258131127	1.451687561	1.283118422	1.177561783	1.508466101	1.459878459	1.552797596	0.879830668	1.471769586	1.165302889	1.049296143	0.946910966	1.388111625	1.382560544	0.671846994	1.377286924	1.50257737	1.379010246	1.445480839	1.209409927	1.492189425	1.335655629	1.379316151	1.244088062	1.367607792	1.285087143	0.963405642	1.369032418	1.111642645	1.289356628	1.492699672	1.644817251	1.377967698
30414	0.964667876	1.197407666	0.886984207	1.345549784	1.339802108	1.627504907	0.964662899	0.904837234	1.639413915	0.930429297	0.932323382	0.6896052	1.146021643	1.313424734	1.118685637	1.358108049	1.3243478	0.963541265	1.621540417	1.410559918	1.077610405	1.045769754	1.136838233	1.437455158	1.056500841	1.096616019	1.408478256	1.33182458	0.97099733	0.916609279	1.387008048	0.918831376	1.056427402	0.916075183	1.049839431	1.052702724	1.053675737	0.973213228	0.914835739	1.017905976	0.830041855	0.96764681	1.345710551	0.95854661	1.14401776	0.970765683	1.245123022	1.190949966	0.810043563
30415	1.066404477	1.303970619	1.082124962	1.447958479	1.443270583	1.736911416	1.088668946	0.999188189	1.748697782	1.112502079	1.117703707	1.102825901	1.321976104	1.416569795	1.178259413	1.465287806	1.449711889	1.12531301	1.730028636	1.523826473	0.949335011	0.842950458	1.303973151	1.532649462	0.84960522	1.187837646	1.515463987	1.435453896	0.921463286	0.988968477	1.484676179	0.985901925	1.008872333	0.988655203	0.749370845	1.145907638	0.967723398	0.961072187	0.989842328	1.092726485	1.042087652	1.066816087	1.45021223	1.178672022	1.227278704	1.047604822	1.410916724	1.212066255	1.049796354
30416	0.855818109	1.085382423	1.055376359	1.239351797	1.23391977	1.525215394	1.095792511	1.010931415	1.537055262	1.077952517	1.078772497	1.003384229	1.211178838	1.206996014	1.006180054	1.25403579	1.234128196	1.09661772	1.518736445	1.310484476	1.155416834	1.107984931	1.21821359	1.329434899	1.120121201	0.958686312	1.304657211	1.225892289	1.028179959	1.013128274	1.279578647	1.007110435	1.14783373	1.008821007	1.096631072	0.885314799	1.137873512	0.974268095	1.009034651	0.871194417	0.986636529	0.855076697	1.240304359	1.011707447	1.024245922	0.888198074	1.230922327	1.291793128	1.001060425
30418	0.8371822	1.146695647	1.00820894	1.292203518	1.287612206	1.582300482	1.042410296	0.905814567	1.594066752	1.041345933	1.044666778	0.986494438	1.222094841	1.260753085	1.018583588	1.310167953	1.298512981	1.060540166	1.575268109	1.369859301	1.053740152	0.989834103	1.216196686	1.376354375	1.004388074	1.021182282	1.360410598	1.279782426	0.885585025	0.900803834	1.328552716	0.887523681	1.05829913	0.893128118	0.967425867	0.969126214	1.040395096	0.719273045	0.894559626	0.893739673	0.915892061	0.83738169	1.294696318	1.049853339	1.066380676	0.787510024	1.280770745	1.223387993	0.938739164
30422	1.344346926	1.160520345	1.478227014	1.026858598	1.054191185	1.417379308	1.512812815	1.439987977	1.426819256	1.495928145	1.496312601	1.438846755	1.600081264	1.05583557	1.201891768	1.135627955	1.338817236	1.511698508	1.392744065	1.273848495	1.566395261	1.517279694	1.614402751	0.484049573	1.529219537	1.220872094	1.161523761	1.059214249	1.445435721	1.44062423	0.814628713	1.435240512	1.560945828	1.437025292	1.502418324	1.265837984	1.550296255	1.39208991	1.437351589	1.299762374	1.426317915	1.342302542	1.077312849	1.43067545	1.161489735	1.346067233	1.558625829	1.703875614	1.436900725
30423	1.053685666	1.268239327	0.794662895	1.415193991	1.409433824	1.696733522	0.720561081	0.951024957	1.708650023	0.758727844	0.785428827	0.941577276	1.142692273	1.383139809	1.187906728	1.427570823	1.391986464	0.788582102	1.690824514	1.479546858	1.03707165	1.032163768	1.107654745	1.507135674	1.039044912	1.170416121	1.477885639	1.401471863	0.995019864	0.95697038	1.456680939	0.965070113	0.994163299	0.961305616	1.051645594	1.130003403	1.00631631	1.029576734	0.960181235	1.09548573	0.950877775	1.055699559	1.415300328	1.042223878	1.215079671	1.052867713	1.292840583	1.099262423	0.92997617
30424	1.204232778	0.964779961	1.328163022	0.982461331	0.961012203	1.261643273	1.362987992	1.295819664	1.273339163	1.344128493	1.344164128	1.287126724	1.438126303	0.926306143	1.110603323	0.952611203	1.109667198	1.359502157	1.254284121	1.056439841	1.423406855	1.37662505	1.455211415	1.150508586	1.388349318	1.090279315	1.028149341	0.9466913	1.305128115	1.297038838	1.077334139	1.292143717	1.416015438	1.293655731	1.363813816	1.130118344	1.406522297	1.255744214	1.293891526	1.167076354	1.279858165	1.2025497	0.956801838	1.271156306	1.061001879	1.20856218	1.380821077	1.555898242	1.289453134
30426	0.826975215	1.073306813	1.066367949	1.222544549	1.218176325	1.515324402	1.103072553	1.004950102	1.527043852	1.091619866	1.093253693	1.027465426	1.236582598	1.190932376	0.941622716	1.242002996	1.239375886	1.10982582	1.507943467	1.304386262	1.141562637	1.087088146	1.240221748	1.305499366	1.099883711	0.918900593	1.292401968	1.210312739	1.006109211	1.004569816	1.258069684	0.996846154	1.139866922	0.999619161	1.06928918	0.824211647	1.126508894	0.93259488	1.000203364	0.528044369	0.99337107	0.81961322	1.225596696	1.052723258	0.983081273	0.828579552	1.259665886	1.291712245	1.00977814
30428	1.034408453	1.247271105	0.74174399	1.394574796	1.388735687	1.675604665	0.859964146	0.944804257	1.687530079	0.725387742	0.737912845	0.88588033	1.126531015	1.36246333	1.170535825	1.40660016	1.369725553	0.829463572	1.669762419	1.458137547	1.062157807	1.047604742	1.100092873	1.487053915	1.055864048	1.150639849	1.456931591	1.380761188	0.997350875	0.952958091	1.436414953	0.959797329	1.027394604	0.956122005	1.061655361	1.110172108	1.033973671	1.021463265	0.954895871	1.077489272	0.927055265	1.036581325	1.394526135	1.006727003	1.19589792	1.035844452	1.269178487	1.140247809	0.902076518
30434	1.05264399	0.931208134	1.199825168	1.085825079	1.083748553	1.400582958	1.234690315	1.156686582	1.411932782	1.21917415	1.219846968	1.160732298	1.333173366	1.053578735	0.888583864	1.118879067	1.176943649	1.23546446	1.390443326	1.201514286	1.283770227	1.233077991	1.344855861	1.157770466	1.24520069	0.87125399	1.169798767	1.075785756	1.16015893	1.156997546	1.113501457	1.151179346	1.279556826	1.153171802	1.217022811	0.95184689	1.26811768	1.103284904	1.153559546	0.997881688	1.143989742	1.050191577	1.094245467	1.159040125	0.70359939	1.053705808	1.30965776	1.424804325	1.155597362
30436	1.305646076	1.115153575	1.438146623	0.948829177	0.980927891	1.346752343	1.472764171	1.400730359	1.355929572	1.455604285	1.455939962	1.398539553	1.558325035	0.989993365	1.169846563	1.06670011	1.28557485	1.471318222	1.320115263	1.210619596	1.527301574	1.478512314	1.573036454	0.801262439	1.490422036	1.183238039	1.088034996	0.988516629	1.406716161	1.401447759	0.564760721	1.3961321	1.52158065	1.397878897	1.463937516	1.22767438	1.511092784	1.353920296	1.398192593	1.262062788	1.386742157	1.303651168	1.004986589	1.389287149	1.127361764	1.307727371	1.514584114	1.664083987	1.397187125
30437	1.054944007	1.293245523	1.022609167	1.438266493	1.433277727	1.72519259	1.01882931	0.950197643	1.737014525	1.052586848	1.05860238	1.058895008	1.275707788	1.406677641	1.180498389	1.454227157	1.433278298	1.063315229	1.718576067	1.510987745	0.82070776	0.509591886	1.252627831	1.525003644	0.57516933	1.181475527	1.504451137	1.425417377	0.882323633	0.939966808	1.476328751	0.941387614	0.898761825	0.942469272	0.774321267	1.138967699	0.839174205	0.962213601	0.943305525	1.089470349	1.000240266	1.05599382	1.439922737	1.142360528	1.223030204	1.040419453	1.379415873	1.12552043	1.003190149
30438	1.27719697	1.067804683	1.404522272	0.751681748	0.733949402	1.212338079	1.439233177	1.370073904	1.221451923	1.421091854	1.421251513	1.364147039	1.518571794	0.854861942	1.164754505	0.887094775	1.20148059	1.436593432	1.185577443	1.087999025	1.49716769	1.449540358	1.534708421	1.069687208	1.461341363	1.160204731	0.919215949	0.78377118	1.377948499	1.37107713	0.969411046	1.366007959	1.490482837	1.367618655	1.435978437	1.20182632	1.48057128	1.327142524	1.367887505	1.2373449	1.354978887	1.275382996	0.738470985	1.351000774	1.118132327	1.28051392	1.466331828	1.631455642	1.364918352
30439	1.281838554	1.07205074	1.408533293	0.806964993	0.77307556	1.199995909	1.443249568	1.374422262	1.20913776	1.424999388	1.425139002	1.36808309	1.521863253	0.869619743	1.171839435	0.861541273	1.198611466	1.440474543	1.173549619	1.077822579	1.50155968	1.454061289	1.538167098	1.087676829	1.465849896	1.165750551	0.896204249	0.80456624	1.382499635	1.375456378	0.989391482	1.370415414	1.494768563	1.372010865	1.440609971	1.206894327	1.484921055	1.331920391	1.372274762	1.242427498	1.359211009	1.280045577	0.72629991	1.354497324	1.125265083	1.285279968	1.468581217	1.635568782	1.369091134
30440	1.000392493	1.035799666	1.160571927	1.15954756	1.158553889	1.471609481	1.194000893	1.104308808	1.482991229	1.183364745	1.18481081	1.127265083	1.31699655	1.131047571	0.6556958	1.193002146	1.235118733	1.200164681	1.461694837	1.27122722	1.225837598	1.169327946	1.323264341	1.218932654	1.181927978	0.909444198	1.242289548	1.151367453	1.096926294	1.103023432	1.179641725	1.096156554	1.226588963	1.098797285	1.147835737	0.929759851	1.212285582	1.031283912	1.099413386	0.935249883	1.098477906	0.997291674	1.168977305	1.142881682	0.87852605	0.99231724	1.319101014	1.378950617	1.111910492
30441	1.232758411	1.048619566	1.367779811	0.955557638	0.976591818	1.347233815	1.402365653	1.328977825	1.357188774	1.385657554	1.386075438	1.32850413	1.490866159	0.96241406	1.086369438	1.057610318	1.240908624	1.401475649	1.326553725	1.190056135	1.455342632	1.40601822	1.50490195	0.899784478	1.417978849	1.107038279	1.094489602	0.97667307	1.334109565	1.329565435	0.874740926	1.324134146	1.450063822	1.325944012	1.390981359	1.153233435	1.43931038	1.280381416	1.326278323	1.187372984	1.315484642	1.230677327	1.000919665	1.321064747	1.044094373	1.234298457	1.451244455	1.593278052	1.326170142
30442	1.286325912	1.079240835	1.414082845	0.755955719	0.794146704	1.218182197	1.448783888	1.379380011	1.226919177	1.430727607	1.430902333	1.373777932	1.528648415	0.881306598	1.171794182	0.91625564	1.21470742	1.446246538	1.188460554	1.101471032	1.506423984	1.458696104	1.544665078	1.055856917	1.470506419	1.168924601	0.929818939	0.830539274	1.387088831	1.380358202	0.949747442	1.37526794	1.499822744	1.376890386	1.445045961	1.210762959	1.489861361	1.336111987	1.377163131	1.246154427	1.364383128	1.284496399	0.81299457	1.360967527	1.125583285	1.289531469	1.477103201	1.640927047	1.374365345
30443	0.870107917	1.155659388	1.011362987	1.300417288	1.295909229	1.590952743	1.042708809	0.906010906	1.602711334	1.04461811	1.048203569	0.995722624	1.228816662	1.269053113	1.023278185	1.318712378	1.307991881	1.06321001	1.583862681	1.378750713	1.041592211	0.973079162	1.221630229	1.383975636	0.988149917	1.030794458	1.368921344	1.288098198	0.86823925	0.898988927	1.336380101	0.885801269	1.049803749	0.891758402	0.94620499	0.981584077	1.029869061	0.638173926	0.893391985	0.910164088	0.924957626	0.869925643	1.303063859	1.060518005	1.073820579	0.829847658	1.290157919	1.218939619	0.945822453
30449	0.957961993	1.182243939	0.939152162	1.331134614	1.32524889	1.612236201	1.000838433	0.945318292	1.624160091	0.966202184	0.966234986	0.78508384	1.143256831	1.298901039	1.110139041	1.343091594	1.307272596	0.993244151	1.606383251	1.394823452	1.105949085	1.07215933	1.14103304	1.423981706	1.08297434	1.083566539	1.393497692	1.317247559	0.997708226	0.954092853	1.373211757	0.953818429	1.086792386	0.952400628	1.073393011	1.039726399	1.083318551	0.987376627	0.951598815	1.009775723	0.886309399	0.960960369	1.33102745	0.919440641	1.132110268	0.968953214	1.228286702	1.218980787	0.884650589
30451	0.882748157	1.16813406	0.996075646	1.313373831	1.308696688	1.602742866	1.027671093	0.877043313	1.614521897	1.03134243	1.035278208	0.984124294	1.222679902	1.281905042	1.043250504	1.330887804	1.3170454	1.050349692	1.59580577	1.389896443	1.026279646	0.957753076	1.213757977	1.398070351	0.973393693	1.046546137	1.381119468	1.300862758	0.83464783	0.868135701	1.350086092	0.852100208	1.033535953	0.859477632	0.93396005	0.997842076	1.013519278	0.554985532	0.861512263	0.931905155	0.904187801	0.883684836	1.315681647	1.056448451	1.090236142	0.850630781	1.290780381	1.204391929	0.926658377
30454	0.542193365	1.110576078	1.02555457	1.259789878	1.25486813	1.548328722	1.065678797	0.957615403	1.560122175	1.053801261	1.055712559	0.981456593	1.211051524	1.227953282	1.001678998	1.276510903	1.262010633	1.073499039	1.54150095	1.335045475	1.109931327	1.057361834	1.211897474	1.346316515	1.070271367	0.980639799	1.326918579	1.246954332	0.96933633	0.958442623	1.297686453	0.949877953	1.106083651	0.95270828	1.042952911	0.91263453	1.093540019	0.896793665	0.953225719	0.829749795	0.938577481	0.549551111	1.261688703	1.021810545	1.036648795	0.727032946	1.251418204	1.257802802	0.95905707
30457	1.042710771	1.282399344	1.017238448	1.427365278	1.42240598	1.714502216	1.016631227	0.938382584	1.726320449	1.048309945	1.054248503	1.050921314	1.269992902	1.395792946	1.168436283	1.443464798	1.423098529	1.059941272	1.707857998	1.500414199	0.847502961	0.554285791	1.24797073	1.513904595	0.673698086	1.17003405	1.493686171	1.414549239	0.861881974	0.927345884	1.465297249	0.928096331	0.910882647	0.929546332	0.746044044	1.127369076	0.857449017	0.946329774	0.930510194	1.077189662	0.989999139	1.043732445	1.429081198	1.134253221	1.211523804	1.027596873	1.371214669	1.132139916	0.993953745
30458	0.880386773	1.155758428	1.018332501	1.300008828	1.295595459	1.591134442	1.048406388	0.916290211	1.602882692	1.050967111	1.054546167	1.003987505	1.234231993	1.268719434	1.018932261	1.318716236	1.309465552	1.069169419	1.583966887	1.379257049	1.042127966	0.971718878	1.227084054	1.382914485	0.986782557	1.030135983	1.36890207	1.287800731	0.873239893	0.90907134	1.335543669	0.896843027	1.052222532	0.902483052	0.941875275	0.982091772	1.031462855	0.682066806	0.904067995	0.910898414	0.936176451	0.879736276	1.302839039	1.066896923	1.071922079	0.841554175	1.294436336	1.222471786	0.955697109
30459	1.147629216	0.862965206	1.278979897	0.994369463	0.986611541	1.319308557	1.313844418	1.243132237	1.330529225	1.296064881	1.296309111	1.238500012	1.396791794	0.943597368	1.033109389	1.024084558	1.140269465	1.311753015	1.308259935	1.125867406	1.370570392	1.322512493	1.412057275	1.11178219	1.334366195	1.017338203	1.082363436	0.974834814	1.250564204	1.244060963	1.052250026	1.238868637	1.364216726	1.240534923	1.308642465	1.066131439	1.354087852	1.19880602	1.240819448	1.105447154	1.228197348	1.145716302	0.996887832	1.227075771	0.971670095	1.150975658	1.351426594	1.505859909	1.238446107
30460	1.032302606	1.262380836	0.856813094	1.408908414	1.403419573	1.69241001	0.842051763	0.885896658	1.70429204	0.907654646	0.918458908	0.958083544	1.184603183	1.377001329	1.17102951	1.422571736	1.392450146	0.925807815	1.686243222	1.476311518	0.970465221	0.962757939	1.155696205	1.499031801	0.970531667	1.158870438	1.472866069	1.395489745	0.928477407	0.889216393	1.449197551	0.902089106	0.92596106	0.897072649	0.988024826	1.116690036	0.934078419	0.985884951	0.895815759	1.075923355	0.91886293	1.034273701	1.409566107	1.063715079	1.203149665	1.027235675	1.312287992	1.082803339	0.901571617
30461	1.05086191	1.279037263	0.896139193	1.425405806	1.419934891	1.709001885	0.851833376	0.915161784	1.720882273	0.929282611	0.939006093	0.985318289	1.197157927	1.393516951	1.186746809	1.43914076	1.409212974	0.93890743	1.70282275	1.492954661	0.949992499	0.955112508	1.165420739	1.515403287	0.960883746	1.175502323	1.489427709	1.412009046	0.940260004	0.915701998	1.465612611	0.926561891	0.891871719	0.922635632	0.986229651	1.133660889	0.908617827	1.000775067	0.921768754	1.092773676	0.949403337	1.05269724	1.42609674	1.083182139	1.219422598	1.045042203	1.328415824	1.057494988	0.9360871
30462	0.949424565	1.075150416	1.084286396	1.232978399	1.22677132	1.513961808	1.123721959	1.055112662	1.52588622	1.101968811	1.10194307	1.030952901	1.21217087	1.200052161	1.033064464	1.24423148	1.212738684	1.11928705	1.508116522	1.296567805	1.193962402	1.150165942	1.225086826	1.328239491	1.161793817	0.973208486	1.295046919	1.218617509	1.075044285	1.057900778	1.276623077	1.053295036	1.183686527	1.054419612	1.141084991	0.928384625	1.17557715	1.030609379	1.054481219	0.948330874	1.030000126	0.949109919	1.232411988	1.009841461	1.035773525	0.968400662	1.209764814	1.321820763	1.040328066
30464	0.924244973	1.1921347	0.985891036	1.337285282	1.332507289	1.625858902	1.013044193	0.851969064	1.637651889	1.022897977	1.027531522	0.986569177	1.225314148	1.305779227	1.071226732	1.354294234	1.338138851	1.041287997	1.619026079	1.412570499	0.994277921	0.919076577	1.213013275	1.422639261	0.93662412	1.073969316	1.404522752	1.324665131	0.750833523	0.836678371	1.374432901	0.819577789	1.004923598	0.82858561	0.895176988	1.027588217	0.98196235	0.738157414	0.831380454	0.968247096	0.902272528	0.925401315	1.339381635	1.066363243	1.116809809	0.900907026	1.30327769	1.183511225	0.921354998
30465	0.720284637	1.130856668	1.00683832	1.278439563	1.273585439	1.567071763	1.046531352	0.92147986	1.578863639	1.038490898	1.041074127	0.969558854	1.209317679	1.246738808	1.016407752	1.295326557	1.280393243	1.058693908	1.5602316	1.353830546	1.082095276	1.026678135	1.206662734	1.364433364	1.040144364	1.005260661	1.345662727	1.265701113	0.93049567	0.921189667	1.315993929	0.910319884	1.080098538	0.914150938	1.011221219	0.94633175	1.066108866	0.842873759	0.91493168	0.868597555	0.908170644	0.727891198	1.28043868	1.02643067	1.055974167	0.684078514	1.261393821	1.23645274	0.932897358
30472	0.955124406	1.185598739	0.924190572	1.334237716	1.328422183	1.615807634	0.989920387	0.92891385	1.627723336	0.956347042	0.957032608	0.751261944	1.145784604	1.302051061	1.110360816	1.34651341	1.311905569	0.985066839	1.609893381	1.398652905	1.095298456	1.061503071	1.141221347	1.426611231	1.072383769	1.085537865	1.396907178	1.320431145	0.985904913	0.938653494	1.376003108	0.938802091	1.075970509	0.937072375	1.063276264	1.041260801	1.072403797	0.978539565	0.936152665	1.008901204	0.86238029	0.958227687	1.334269874	0.935976556	1.133811052	0.964696487	1.234538967	1.209742467	0.858721156
30473	0.960309886	1.185290256	0.931352982	1.334048018	1.328176704	1.61522396	0.995150186	0.940636587	1.627146565	0.959795972	0.959941063	0.761660944	1.142449016	1.30182925	1.112392274	1.346062274	1.310385985	0.987758764	1.609361353	1.39785132	1.10222492	1.068938036	1.139154673	1.426794894	1.079707563	1.086491204	1.396462056	1.320178624	0.994741197	0.949772104	1.376059481	0.949867409	1.082616456	0.948264204	1.070686707	1.042757179	1.079369728	0.986395048	0.947404625	1.012173492	0.879938035	0.963295899	1.333967521	0.92438164	1.13480547	0.970494706	1.230523821	1.214697305	0.876276714
30474	1.345157021	1.161815201	1.47914033	1.030443106	1.057481598	1.420662911	1.513723806	1.440839893	1.430124969	1.496859651	1.497247746	1.439776884	1.601119785	1.05856877	1.202206883	1.138701488	1.340721043	1.512634243	1.39619672	1.276524804	1.567235067	1.518095162	1.615412149	0.377376941	1.530037253	1.221601022	1.164999821	1.06231726	1.446247569	1.441470103	0.822897963	1.436081306	1.561805878	1.437868918	1.503212425	1.266607259	1.551144244	1.392860727	1.438196155	1.300497697	1.427193496	1.343108988	1.080578345	1.4316862	1.161957847	1.346850496	1.559835299	1.704767503	1.437786601
30477	1.375377448	1.171397843	1.499076712	1.019374253	1.010491549	1.073052276	1.533794358	1.46648385	1.07940823	1.515065435	1.51511457	1.458343587	1.609056768	1.042012469	1.275382888	0.961401967	1.250725343	1.530411311	1.028248782	1.062058203	1.593754154	1.546824199	1.626139299	1.216506017	1.558556827	1.264190206	0.844471613	1.017583377	1.475425561	1.467650374	1.120870671	1.462736954	1.586497351	1.464264796	1.53385312	1.302778884	1.576932671	1.425865371	1.464507014	1.337977223	1.450789648	1.37367927	0.992803069	1.442801658	1.230203581	1.37931192	1.550689672	1.726524752	1.46039529
30478	0.963019932	1.218827488	0.968486247	1.36425415	1.359301507	1.651564912	0.989584204	0.823501911	1.663380065	1.007704763	1.013256322	0.985966802	1.22415801	1.332654029	1.105183328	1.380434192	1.360777353	1.025318108	1.644897863	1.437576483	0.956093539	0.87794413	1.207662336	1.450774656	0.898121838	1.104627565	1.430676221	1.351438754	0.43993885	0.799840362	1.402170801	0.790703417	0.966172942	0.79786553	0.869403301	1.05971818	0.940671171	0.84380043	0.800880504	1.006187907	0.901173428	0.964469391	1.365995354	1.074114228	1.147557105	0.946234398	1.314477681	1.154472358	0.913706269
30479	1.028087154	1.269335703	1.032939578	1.413795768	1.40900133	1.702059404	1.039606489	0.944231128	1.713857863	1.064691767	1.07012956	1.056465047	1.278146638	1.382329025	1.148321032	1.430651599	1.413301722	1.077877328	1.695267196	1.488594333	0.908940974	0.76287395	1.259384181	1.499217607	0.79056769	1.154333937	1.480849463	1.401167631	0.852548558	0.932620166	1.450993002	0.93003159	0.961233896	0.932823115	0.5332289	1.11168296	0.918897544	0.919540861	0.934106184	1.058936261	0.992796302	1.028781989	1.415840622	1.135727925	1.194863909	1.010190559	1.370249418	1.167553731	1.000151703
30480	1.218040258	1.027625428	1.352550056	0.93549615	0.954955253	1.33051732	1.387162458	1.314117518	1.340558256	1.370324258	1.370720294	1.313143873	1.474934266	0.935531702	1.075079142	1.037985409	1.221955836	1.38612225	1.310505834	1.17130589	1.440594586	1.391424586	1.489133841	0.937966779	1.403371793	1.091986935	1.077659098	0.953580741	1.319519891	1.314745413	0.89245019	1.309344149	1.435185542	1.311136445	1.376527748	1.138405564	1.424508415	1.266035958	1.311464754	1.17304795	1.300458571	1.215979859	0.980273528	1.30521408	1.030205649	1.219780328	1.434449149	1.578204329	1.311086868
30481	0.9486282	1.203458942	0.886279502	1.350602321	1.345203041	1.634953677	0.948204875	0.752179705	1.646820694	0.94488267	0.95049323	0.88294882	1.176057675	1.318694541	1.109690814	1.364767513	1.337402055	0.973110806	1.628674946	1.41933263	1.024129005	0.98493903	1.161500089	1.440160163	0.997265591	1.095911895	1.415089634	1.337273074	0.889978825	0.78398588	1.390515202	0.792836616	1.007536625	0.784626726	0.989424528	1.050284552	0.999989541	0.915699515	0.781233851	1.005446467	0.669802225	0.951544323	1.351460445	1.01412142	1.142084342	0.945626658	1.273424341	1.162021565	0.679795428
30482	1.046792257	1.286001544	1.01896534	1.430985679	1.426016464	1.718051578	1.017290973	0.942297826	1.729871058	1.04967876	1.055644865	1.053543868	1.271863096	1.399407809	1.172447471	1.447038435	1.426475724	1.061010642	1.711416691	1.50392419	0.838989463	0.483872588	1.249485451	1.517591547	0.646099226	1.173838089	1.497260671	1.418158513	0.868874233	0.931538701	1.468961482	0.932530379	0.906807524	0.933849489	0.755051186	1.131227858	0.851373682	0.951685691	0.934768483	1.081281875	0.99338898	1.047823349	1.432681508	1.136928347	1.215348522	1.031880645	1.373923666	1.129929343	0.996996074
30486	1.336220889	1.154520694	1.470573199	1.031412542	1.057408587	1.420840381	1.505148765	1.432055088	1.430387389	1.488357157	1.488758157	1.431268596	1.59299788	1.056357909	1.191525469	1.137978433	1.335721688	1.504146884	1.397024354	1.274387274	1.558408375	1.509182407	1.607186694	0.596061982	1.521132473	1.212354337	1.165862452	1.061535043	1.437321498	1.432663976	0.83989796	1.427257156	1.553050721	1.429054796	1.494224245	1.257516615	1.542346433	1.383789092	1.429385354	1.291294803	1.418491973	1.334159786	1.08047958	1.423463603	1.151769631	1.337820333	1.552323637	1.696125099	1.429121708
30490	1.062675652	1.300928233	1.06286366	1.445287599	1.440495162	1.733539613	1.066045085	0.982851613	1.74533828	1.093021093	1.098474025	1.088496264	1.306877332	1.413828507	1.179730248	1.462142689	1.444714692	1.105097509	1.726748918	1.520067459	0.905873876	0.780987728	1.28716055	1.53069036	0.786535952	1.18625649	1.512336032	1.432663119	0.905664835	0.972497513	1.482472921	0.970688864	0.973455328	0.972996329	0.680964758	1.144058945	0.928375667	0.96033383	0.974098814	1.09202603	1.028240082	1.063311766	1.447334059	1.166887722	1.226475076	1.045241051	1.400791694	1.182338714	1.034517473
30491	1.022805184	1.256547029	0.870131915	1.402999742	1.397567684	1.686915871	0.871462091	0.862886613	1.698790618	0.922838699	0.932569171	0.957139739	1.189707807	1.371122482	1.162910015	1.416933801	1.387973816	0.941827394	1.680694616	1.471047404	0.961873715	0.948100918	1.162832606	1.492743323	0.956966886	1.151801362	1.467224515	1.389644371	0.907879229	0.865323056	1.4430386	0.880119108	0.9226957	0.87455532	0.973048624	1.109192768	0.925721504	0.971446128	0.873220005	1.06704617	0.906760745	1.024780738	1.403773181	1.063448709	1.196040435	1.016829081	1.311994188	1.090608249	0.891332408
30494	0.710144734	1.119677648	1.014136404	1.26932773	1.264183205	1.556279546	1.056574825	0.949816134	1.56810074	1.042760837	1.044551852	0.963945357	1.201262166	1.237368223	1.02043158	1.284997039	1.266212826	1.063144148	1.549659327	1.342120277	1.108247345	1.058161245	1.202040285	1.357331137	1.070865861	0.996202255	1.335427255	1.256242313	0.969878192	0.951981829	1.30819965	0.943951325	1.102260862	0.946340773	1.046284301	0.933028492	1.09086938	0.907642609	0.946687391	0.870643727	0.923136916	0.72373606	1.270774616	1.007158165	1.051479032	0.788393888	1.245625218	1.251819815	0.944479258
30496	1.274318838	1.063732976	1.401288768	0.780308885	0.725244366	1.207883681	1.436005628	1.367041454	1.217193247	1.41779805	1.41794579	1.360862309	1.514922313	0.847482355	1.1634506	0.866615576	1.194906886	1.43328511	1.182667018	1.079877735	1.494169179	1.446620226	1.531155617	1.079930978	1.458413863	1.157742855	0.9118406	0.768393613	1.375042926	1.368063907	0.982440175	1.363011463	1.48741938	1.364612953	1.433126459	1.19914323	1.4775467	1.324372057	1.364878777	1.234724056	1.351872221	1.272517259	0.675291679	1.347451927	1.116662568	1.277718202	1.462105591	1.628288733	1.36177726
30500	1.060877224	1.19846785	1.061227857	1.347262332	1.340444974	1.621234541	1.098223865	1.080932165	1.633283729	1.061874374	1.058768064	1.007946776	1.108996819	1.31462266	1.161399426	1.354647435	1.298315458	1.075003292	1.616318008	1.39985778	1.208927893	1.178782108	1.136293692	1.446273084	1.188770311	1.124425225	1.405058484	1.332354696	1.114650265	1.08606973	1.393408514	1.085546353	1.188019634	1.084860143	1.179614995	1.09338282	1.186811457	1.098718222	1.084416775	1.085482462	1.05170262	1.062216737	1.345224961	0.863498275	1.169560473	1.071684461	1.157133119	1.305780727	1.050533178
30502	1.337323251	1.140284621	1.456065076	1.089385368	1.072697724	1.140378313	1.490792635	1.426017567	1.156307586	1.471256985	1.471154447	1.414839939	1.560459279	1.077238272	1.254407803	1.008412368	1.144363025	1.486389337	1.164357188	0.740773277	1.55353407	1.507561859	1.578840585	1.269497247	1.519200689	1.233872831	1.021504168	1.069909706	1.436426037	1.427408427	1.186996271	1.422708534	1.545491649	1.424122704	1.495402857	1.268447608	1.53640328	1.388573362	1.424328365	1.303263951	1.409499622	1.335783288	1.057575794	1.396014816	1.210685454	1.342107856	1.493664869	1.684221234	1.418647904
30516	0.955666361	1.202880852	0.868484232	1.350388364	1.344857473	1.633830596	0.945323711	0.826986093	1.645713551	0.930187937	0.935173355	0.837704533	1.163914833	1.318399332	1.114771357	1.363945192	1.334142372	0.962194935	1.627671124	1.41770704	1.042636675	1.007890075	1.150314744	1.440832976	1.019341733	1.09786815	1.414284747	1.336909727	0.924273075	0.846524304	1.390884991	0.852198929	1.022968437	0.847026213	1.013003997	1.052842666	1.01812722	0.940139218	0.844879263	1.011681592	0.701403554	0.958663355	1.350982744	0.996797821	1.144507817	0.956365533	1.263898644	1.168675742	0.528043512
30517	1.227318214	1.023422439	1.344149579	1.068103573	1.051000117	1.274436355	1.378947164	1.315265239	1.287440333	1.359012842	1.358842141	1.302540428	1.44635979	1.033803558	1.154866362	1.019794515	1.040761212	1.374079097	1.276759243	1.01944668	1.443058661	1.397551892	1.465245666	1.226954964	1.409148444	1.12646551	1.075430498	1.042308673	1.326469372	1.316776289	1.154511575	1.312172996	1.434627208	1.31353233	1.385806398	1.15944127	1.425769042	1.279410825	1.313719614	1.194853358	1.298261747	1.225854053	1.043715453	1.282114867	1.110904228	1.232667803	1.377146456	1.572759586	1.307219351
30518	0.913470367	1.032771321	1.101738487	1.187187703	1.182889843	1.48182516	1.13805239	1.050702987	1.493512533	1.124035897	1.125144703	1.061062616	1.254423605	1.155251721	0.912132755	1.207537419	1.211900961	1.141463912	1.474206306	1.271933289	1.183458716	1.131388732	1.261856515	1.270064849	1.143804045	0.834011436	1.25814646	1.174957835	1.054464258	1.050910518	1.222614748	1.044282868	1.180062227	1.046571449	1.114962305	0.567168861	1.167907203	0.990995585	1.047023845	0.813278845	1.037241555	0.909565835	1.190518556	1.071437544	0.934812349	0.918559192	1.259266947	1.328137075	1.051132178
30526	0.994706067	0.997744845	1.156025056	1.136589297	1.13462243	1.445721178	1.190513722	1.105174581	1.457158027	1.177557189	1.178675024	1.119327548	1.303887388	1.106404584	0.745147947	1.167186921	1.205867345	1.194308936	1.436224442	1.24370667	1.230917642	1.177265854	1.312223568	1.204173424	1.189673594	0.82881582	1.217185568	1.127078829	1.103660605	1.104718169	1.161862022	1.098238505	1.229146122	1.100596893	1.158648476	0.888177843	1.216244335	1.041080504	1.101105063	0.9250692	1.09554582	0.991645162	1.144477135	1.128023624	0.800720854	0.991709827	1.297887388	1.378244308	1.108463877
30530	0.98641853	1.226086859	0.827138847	1.373045265	1.367555406	1.656654584	0.902073539	0.808165358	1.668534667	0.908206898	0.916610791	0.892832258	1.170573861	1.341109763	1.135481381	1.386747502	1.357152467	0.94012118	1.650473428	1.440619505	1.010040878	0.981736672	1.150451645	1.46319432	0.992546974	1.121450747	1.437061666	1.359619366	0.908765762	0.826382943	1.413349328	0.842557936	0.984429473	0.834392111	0.994093986	1.077778725	0.981929702	0.950407204	0.831701534	1.036182571	0.816791944	0.988858245	1.373711318	1.025092269	1.166826094	0.983299418	1.282987985	1.135384921	0.774631159
30531	1.047344793	1.286609127	1.023401164	1.431520838	1.426573567	1.718735338	1.02247196	0.945882724	1.730552211	1.054061428	1.059955013	1.056689659	1.275107595	1.399957364	1.172110875	1.447673727	1.427506268	1.065508642	1.712080933	1.504690072	0.845874976	0.493359667	1.253095617	1.517977679	0.645636356	1.174113427	1.497892605	1.418718756	0.870672324	0.935096996	1.469398689	0.935640073	0.914686287	0.937131896	0.734878711	1.131528391	0.86094744	0.950881241	0.938089274	1.081276614	0.996368867	1.048329224	1.433260321	1.139450484	1.215480439	1.032082557	1.376073808	1.135498054	1.000393681
30532	0.954346262	1.183807747	0.929751597	1.332538363	1.326707274	1.614014056	0.99392204	0.933458951	1.625931399	0.960393958	0.960911312	0.76542195	1.145669283	1.300339021	1.109329863	1.344747024	1.309916854	0.988478716	1.608112108	1.396807775	1.098455731	1.064448444	1.141884838	1.425018218	1.075337651	1.083974588	1.39514518	1.318713453	0.988921191	0.942871478	1.374373621	0.942777013	1.079347001	0.941185051	1.065913049	1.039695353	1.075700648	0.980190879	0.940311586	1.007915495	0.868995117	0.957447898	1.3325405	0.931724524	1.132389512	0.964503804	1.232687929	1.212895792	0.866713822
30533	0.824419353	1.153476512	0.983126605	1.300466169	1.295515658	1.588206596	1.023610728	0.874872161	1.600014125	1.01886167	1.022134998	0.952486249	1.203859111	1.268763402	1.041958196	1.316818219	1.299090775	1.03991992	1.581483184	1.374466964	1.055769772	0.999543909	1.197756857	1.387058278	1.013510209	1.033407819	1.367129608	1.287630698	0.89091896	0.874058446	1.338420272	0.859539274	1.053705605	0.864712596	0.985906091	0.980392134	1.039137021	0.808420456	0.865778488	0.915322913	0.866973766	0.828909113	1.30225059	1.026539013	1.081367571	0.803846979	1.268323451	1.213528458	0.89821202
30538	0.796916651	1.139387514	1.006421394	1.28573404	1.281040159	1.57526738	1.043202826	0.909630822	1.587043511	1.039176298	1.042208329	0.978280736	1.216164314	1.254183625	1.016571938	1.303281439	1.290377696	1.058884115	1.56830904	1.362518355	1.065624788	1.005685484	1.211573936	1.370607414	1.019753126	1.013593902	1.353561827	1.273188614	0.904248076	0.906758589	1.322555303	0.894154891	1.067089474	0.899098629	0.986732138	0.95857324	1.050983025	0.782763773	0.900261469	0.880489042	0.909673069	0.798229723	1.288035027	1.039684506	1.061107983	0.735508087	1.27222447	1.228353481	0.933990283
30540	1.048833464	0.938105986	1.197031213	1.089200268	1.08727094	1.403967261	1.231867108	1.153315914	1.415315758	1.216544433	1.217250815	1.15811801	1.331478087	1.057342654	0.878346464	1.122484647	1.179641626	1.232869489	1.393816317	1.204910393	1.280285977	1.229368509	1.34290667	1.159768068	1.241512374	0.86593365	1.173237199	1.079389247	1.156408392	1.153568919	1.116009747	1.147701984	1.276259419	1.14972164	1.213116308	0.947394336	1.26470888	1.099124218	1.150118394	0.993099354	1.140850921	1.04633909	1.097804079	1.157203615	0.662567912	1.049608603	1.309301126	1.421798965	1.152555338
30541	0.694459172	1.117305023	1.016945694	1.266996093	1.261878482	1.554163816	1.058975779	0.952687445	1.56598123	1.045330889	1.047110694	0.967594396	1.202917704	1.235045412	1.01707828	1.282801857	1.26464423	1.065561326	1.547515346	1.340124275	1.109760758	1.059376149	1.203884123	1.354825707	1.072095046	0.992719901	1.33323342	1.253939557	0.97138302	0.954647636	1.30575272	0.946595731	1.10405173	0.949032735	1.047129721	0.928418967	1.092527873	0.907806064	0.949401699	0.863917845	0.927263397	0.708509081	1.268499831	1.009319648	1.04839291	0.782347831	1.246013243	1.253771979	0.948248622
30543	0.868478591	1.161959493	0.997331176	1.307373889	1.302697545	1.596795333	1.030274489	0.881934994	1.608573442	1.032240061	1.035995357	0.981869827	1.220847622	1.275893653	1.037244433	1.324910106	1.311291863	1.05147358	1.589851414	1.383978973	1.03461883	0.968248107	1.212802488	1.392075801	0.983484255	1.039607414	1.375149458	1.294861151	0.850703863	0.874516104	1.344088447	0.858902727	1.040442157	0.865829389	0.945706484	0.989886392	1.021374715	0.619769452	0.867675928	0.921932242	0.903015763	0.869479378	1.30968778	1.052488111	1.083910754	0.833202522	1.28660656	1.209102362	0.926401529
30544	1.333609695	1.152550714	1.468099226	1.032498911	1.058102313	1.42152153	1.502671722	1.429499595	1.431097984	1.485907341	1.486313174	1.428816904	1.590690226	1.056310414	1.188257299	1.138380468	1.334565065	1.50170269	1.39793064	1.274259617	1.555836857	1.506578594	1.604840355	0.636929024	1.518531644	1.209633832	1.166799959	1.061979415	1.43471285	1.430100465	0.846820631	1.4246869	1.550506065	1.4264883	1.491592089	1.254850558	1.539785771	1.381125958	1.426820104	1.288584181	1.415967864	1.331543686	1.08113867	1.421118942	1.148700902	1.33517356	1.550243109	1.693622701	1.426611277
30548	0.6896956	1.105904576	1.029848931	1.256057066	1.251021406	1.543968149	1.070518482	0.968145048	1.555772535	1.05692794	1.058575086	0.98253224	1.209342879	1.224111385	1.003335611	1.272312427	1.256449136	1.076551396	1.537222465	1.330343279	1.119491978	1.068492643	1.211482166	1.343376383	1.081183815	0.976504086	1.322762346	1.24308376	0.982558859	0.969548349	1.29447297	0.961723036	1.114463623	0.964192676	1.055148269	0.906195466	1.102692597	0.916480528	0.964603774	0.834755566	0.946294073	0.691403682	1.257742111	1.016786439	1.034661628	0.781201092	1.246169538	1.264078899	0.965483766
30550	1.003549877	1.247158928	1.028962237	1.391365369	1.386668573	1.680308689	1.041061428	0.932290406	1.692095218	1.061585701	1.066712492	1.045570377	1.269857149	1.359958018	1.122002773	1.408674041	1.393165902	1.07606091	1.673427217	1.467219698	0.942913592	0.826468558	1.253404523	1.476128255	0.848428856	1.130403941	1.458860034	1.378847845	0.83039143	0.920184379	1.428129003	0.915219911	0.982837266	0.918983481	0.726530951	1.087529569	0.946400428	0.883637519	0.920501484	1.032825536	0.979308499	1.004060832	1.393606224	1.122544182	1.170518304	0.983640096	1.355778088	1.180813631	0.989110598
30552	1.249201017	1.035021523	1.377110634	0.751856993	0.627291197	1.2329384	1.411831945	1.342408533	1.242756934	1.393765233	1.393940105	1.336757518	1.491767893	0.73380504	1.135536882	0.895391917	1.18298496	1.409293099	1.211475886	1.08740655	1.469511612	1.421795483	1.507763394	1.06134331	1.433605925	1.130844496	0.956555783	0.514560406	1.350162529	1.343392846	0.969312659	1.338301992	1.462898047	1.339923528	1.408162288	1.17318597	1.452942102	1.299185539	1.34019571	1.208983896	1.327374882	1.247370546	0.740408649	1.323931247	1.087763714	1.252468055	1.440538206	1.60399736	1.33736399
30554	1.489574588	1.287135595	1.612992183	1.140962983	1.13514941	1.039836683	1.647706358	1.580530245	1.033679878	1.628937897	1.628979186	1.57224326	1.722665617	1.164322011	1.390291334	1.098287693	1.360009194	1.644270973	0.886110701	1.160335133	1.707802173	1.660919558	1.739819462	1.329918862	1.672647312	1.378921871	1.024759949	1.142107853	1.589539111	1.581707174	1.233669778	1.576804832	1.700507109	1.578327001	1.647987362	1.417238389	1.690966	1.540066594	1.578567444	1.452350409	1.564800526	1.487884694	1.121079962	1.556536497	1.345386192	1.49354132	1.663794735	1.84046837	1.574381394
30555	0.957654564	1.186969881	0.921980253	1.335578339	1.32975541	1.617083634	0.988400291	0.929531879	1.629000476	0.954067563	0.954695719	0.740545152	1.144663569	1.303390378	1.111957513	1.347814722	1.31300525	0.983084949	1.61117789	1.399892711	1.09519841	1.061784368	1.139893458	1.427999599	1.072614131	1.087173955	1.398207139	1.321764088	0.986681423	0.939309996	1.377375372	0.939650143	1.075570978	0.937851772	1.063813477	1.043089616	1.072198071	0.980094688	0.936916261	1.010904292	0.863658524	0.960716461	1.335594457	0.935499095	1.135350068	0.96698753	1.234633857	1.208886798	0.858716305
30558	0.878266532	1.163290496	0.953502701	1.311720814	1.306295641	1.596215	1.006685466	0.884926239	1.608079369	0.990672501	0.993178954	0.886834249	1.176827455	1.279718557	1.072733689	1.325889426	1.299557065	1.015191397	1.589917002	1.380683369	1.075802697	1.031667812	1.171934395	1.40150816	1.044042439	1.052783829	1.376269868	1.298345059	0.939678314	0.893306515	1.351778964	0.887119186	1.06431751	0.887653776	1.027199597	1.002543071	1.055459245	0.912544514	0.88725144	0.956677499	0.812288854	0.883238344	1.312556432	0.984404061	1.102334585	0.888954765	1.248734052	1.211965349	0.848315925
30559	0.821068426	1.083335477	1.06096169	1.230338916	1.226148226	1.523901747	1.096780678	0.993739298	1.535607495	1.087370978	1.089297297	1.025482565	1.238171004	1.198949699	0.939779674	1.250441669	1.249145151	1.105607171	1.516417543	1.313385709	1.128543195	1.071784633	1.240182416	1.311998632	1.084819367	0.934158731	1.300743849	1.218333005	0.989918493	0.99255975	1.265022516	0.984252721	1.128703289	0.987375013	1.052007604	0.858694379	1.114242781	0.909025762	0.988078241	0.651108365	0.985912129	0.813278028	1.233704385	1.057046751	0.989908616	0.804012305	1.266585326	1.283253175	1.003046802
30562	1.126020649	1.011778674	1.231327459	1.165001849	1.154758016	1.418097569	1.266437801	1.208629478	1.430494706	1.244428202	1.243897016	1.187800572	1.322089604	1.13004815	1.10206129	1.156945328	1.065741394	1.259131923	1.415794595	1.185568354	1.337554942	1.294428643	1.343592988	1.285862233	1.305801128	1.051815268	1.208531749	1.146131909	1.223800193	1.210747624	1.225687258	1.206665826	1.327148883	1.207736699	1.284760173	1.069236796	1.319469181	1.181031151	1.20782892	1.103124575	1.18922151	1.124996019	1.156172929	1.158475366	1.069516194	1.133976046	1.242199944	1.462189172	1.197114046
30563	1.049513098	1.208961174	1.023471787	1.357572489	1.351011423	1.633444229	1.063150637	1.053847199	1.645460099	1.021950403	1.018158279	0.965161919	1.093344305	1.325058396	1.161896986	1.3661933	1.315181927	1.03650016	1.628278588	1.413121018	1.182107141	1.154145741	1.11209529	1.454882222	1.16390383	1.128387887	1.416591861	1.342948714	1.091271043	1.059635847	1.402596164	1.059925471	1.159366543	1.058848915	1.156828793	1.094141844	1.159235992	1.080778323	1.058288472	1.080148083	1.022674621	1.051177923	1.356060932	0.795824259	1.174144168	1.05946333	1.182392051	1.275044553	1.018862109
30566	0.957407419	1.203855088	0.865480107	1.351350628	1.345815524	1.634757467	0.943495511	0.827682738	1.646641045	0.928263806	0.933341888	0.837264196	1.163506894	1.31936052	1.115886149	1.364885589	1.334974885	0.96057785	1.628602651	1.418614135	1.042157487	1.007794398	1.149672638	1.441822594	1.019194785	1.098986188	1.415224623	1.337867543	0.92482148	0.847177502	1.391865369	0.853212052	1.022174835	0.847941565	1.013189705	1.054063261	1.017517042	0.94147201	0.845778229	1.013047793	0.709793493	0.960376634	1.351935996	0.997135176	1.145580253	0.958045377	1.264220388	1.167653738	0.53311832
30572	1.020899578	1.254976462	0.86769231	1.401444068	1.396011812	1.685362685	0.87244242	0.859065856	1.697237386	0.921928109	0.931657527	0.95468124	1.18886218	1.369565751	1.161370767	1.415378684	1.386433262	0.941584299	1.679141096	1.469495719	0.963810542	0.948919244	1.16229923	1.49118962	0.957959459	1.150194641	1.465670083	1.388088269	0.906550995	0.861894455	1.441484155	0.87704159	0.925690628	0.871303535	0.973227902	1.107534748	0.928157237	0.969809852	0.869908486	1.065355926	0.903290869	1.022890845	1.402217462	1.061783731	1.194471907	1.014978184	1.310643403	1.092846814	0.887479658
30574	0.946738129	1.202443352	0.888746202	1.349593882	1.3441999	1.63398765	0.950031721	0.751646435	1.645853921	0.946535032	0.952055825	0.883396279	1.176427047	1.317687957	1.108483515	1.363785786	1.336545853	0.974574455	1.627703346	1.418390233	1.024754276	0.985124041	1.162095146	1.439117009	0.99750737	1.094732589	1.414108198	1.33627034	0.889304614	0.783320491	1.389483806	0.791245304	1.008524432	0.783283799	0.98924479	1.048998438	1.000785473	0.913965379	0.779940196	1.003963531	0.660367052	0.949681522	1.350463154	1.013860979	1.140944376	0.943722882	1.273098614	1.163147908	0.683962965
30577	1.050020631	1.288947581	1.022974442	1.433900605	1.428937902	1.721008033	1.021032236	0.947241391	1.732826785	1.053407276	1.059346887	1.05736429	1.275230212	1.402327649	1.175101526	1.449982079	1.429524881	1.064603296	1.714367692	1.506903533	0.837170162	0.310353026	1.252832154	1.520461727	0.618599033	1.176719557	1.500202885	1.421081022	0.874677058	0.936645435	1.471847055	0.93751995	0.908979366	0.938859625	0.750335869	1.134160336	0.853288981	0.954933807	0.939773042	1.084185767	0.997620441	1.051030117	1.435609149	1.140404199	1.21815832	1.035032602	1.37719707	1.131867355	1.001251897
30582	0.950354596	1.203966103	0.882452831	1.351147077	1.345730431	1.635375674	0.946515082	0.762943872	1.647244845	0.942137283	0.94776343	0.878453379	1.174507296	1.319229252	1.110927166	1.365230934	1.337530509	0.970903194	1.629113054	1.419686677	1.025777488	0.987415661	1.15989919	1.440821474	0.999597256	1.096780468	1.415554874	1.337798266	0.894465686	0.792711495	1.391136731	0.801548775	1.008569695	0.793707298	0.992208819	1.051267571	1.001476112	0.919459936	0.790495018	1.00693057	0.668052845	0.953271023	1.351970148	1.012464247	1.142988461	0.947793668	1.272577377	1.161969475	0.657394548
30598	0.935202183	1.201287411	0.946130085	1.347398534	1.342333626	1.634032458	0.979872063	0.734358123	1.645859459	0.989894037	0.995197701	0.952640516	1.205545389	1.315704256	1.092975411	1.36309836	1.341808576	1.010717603	1.627454232	1.41967251	0.991419747	0.931841109	1.191168668	1.434696596	0.947798396	1.087809505	1.41337176	1.33445034	0.765364034	0.69852576	1.385824635	0.640192578	0.989719043	0.671645318	0.927246337	1.041431235	0.972197489	0.836912467	0.680222575	0.988193214	0.841719273	0.937388766	1.348924073	1.048244859	1.13236692	0.92109481	1.293538643	1.163684263	0.864278817
30616	1.303167912	1.427304247	1.265776086	1.573412713	1.566345785	1.84469234	1.285290781	1.30178174	1.856789796	1.252026067	1.247831878	1.246247231	1.084514041	1.540836942	1.394790165	1.579297667	1.513317058	1.252720021	1.840135137	1.621782578	1.41040174	1.388117098	1.168380229	1.674022797	1.39697574	1.361106395	1.629567785	1.558270513	1.333309134	1.30637679	1.620617929	1.307283216	1.38409025	1.306197725	1.393098266	1.334002014	1.387034621	1.326852601	1.305703809	1.325203348	1.281094228	1.304322629	1.570793712	1.208184289	1.402559144	1.310432627	1.245639557	1.48352275	1.276661243
30643	0.797304439	1.083297776	1.053590871	1.235109732	1.230156327	1.524069858	1.092661951	0.998260818	1.535855848	1.078302815	1.079637167	1.007841133	1.220512576	1.2030914	0.980921074	1.251937143	1.239709525	1.097021298	1.517187302	1.311035991	1.141760107	1.090822404	1.225114931	1.321985526	1.1033492	0.943484245	1.302455451	1.22220327	1.008858313	0.999289678	1.273221153	0.992143549	1.13698892	0.994455608	1.076613097	0.855615202	1.125314288	0.944288283	0.994860293	0.791520804	0.979380729	0.792142994	1.237005844	1.029198355	1.009139092	0.833328145	1.245078386	1.285302637	0.995820863
30648	1.100239949	1.33292446	1.030769579	1.478389738	1.47321446	1.764006932	1.010329422	0.988924233	1.775851852	1.054920107	1.061329308	1.080555137	1.285950849	1.446689865	1.227973611	1.493481537	1.468961057	1.060800951	1.75756237	1.549077277	0.575015865	0.839273318	1.25707524	1.566384594	0.820734817	1.2245528	1.543726321	1.465329872	0.952945428	0.982030668	1.517279648	0.98639648	0.79769938	0.985897111	0.908249607	1.182573623	0.686986846	1.023907728	0.986197304	1.136624609	1.032584218	1.101527989	1.479670684	1.165414028	1.266824379	1.088924323	1.403549905	1.068571237	1.030640743
30649	0.744871416	1.130844393	1.010294189	1.277889308	1.273140852	1.567188536	1.048540699	0.922034439	1.578968749	1.041965453	1.044673001	0.976671814	1.213716342	1.246269074	1.011267031	1.295240725	1.281968704	1.061823203	1.56026099	1.354313871	1.078555257	1.021221297	1.210644088	1.363161311	1.034885255	1.003877486	1.345552154	1.265274138	0.924363555	0.920683558	1.314969488	0.909382195	1.078129578	0.913572105	1.003974012	0.945656312	1.063256124	0.824652483	0.914490968	0.863653221	0.914273166	0.747364901	1.280094463	1.033365083	1.053517262	0.661395082	1.265692205	1.236288957	0.938224688
30656	1.000652367	0.973292091	1.148118759	1.151845102	1.146244347	1.442008476	1.184330518	1.110057585	1.453772284	1.166561805	1.166949635	1.104857709	1.276330635	1.117998232	0.960767943	1.167918901	1.168816537	1.183014371	1.434969286	1.229807138	1.241439152	1.193398442	1.289240747	1.244076786	1.205338776	0.831031243	1.219465144	1.137894889	1.119437557	1.111225646	1.193388893	1.105803269	1.234886892	1.107504258	1.180028504	0.877437538	1.224737631	1.066304142	1.107780662	0.953721702	1.09323835	0.998534151	1.152977753	1.096310365	0.927686809	1.008271996	1.253655968	1.377255587	1.104410727
30671	0.876198065	1.165512755	0.99582297	1.310864311	1.306179186	1.600201905	1.028177909	0.877751245	1.611981486	1.031032709	1.034893433	0.982218399	1.221342797	1.279384566	1.041083146	1.328350754	1.314466439	1.05019218	1.593268958	1.387338665	1.029932204	0.962610922	1.212788802	1.395619998	0.978057272	1.043702816	1.378587417	1.298342878	0.841479895	0.869527834	1.347614899	0.853482171	1.036335194	0.860728182	0.939710454	0.994516739	1.016838788	0.592291199	0.862690715	0.927846314	0.902204418	0.877221564	1.313158389	1.05410375	1.087733531	0.84301638	1.288582014	1.20609449	0.925295731
30678	1.367609812	1.192137984	1.47985563	1.211476642	1.196224309	1.338415917	1.51453637	1.452963989	1.353368184	1.494028303	1.493736812	1.438162963	1.577007402	1.1883621	1.303424054	1.156561682	1.062832044	1.508868043	1.354967549	1.032669186	1.580632102	1.535820573	1.597074449	1.372402158	1.547342585	1.275054538	1.189508252	1.190560967	1.465074146	1.454616694	1.297592101	1.450182659	1.57164433	1.451458484	1.524627783	1.304144909	1.563134423	1.419328966	1.451620347	1.337676365	1.435524796	1.366264124	1.187022428	1.415346721	1.263120371	1.373284895	1.498563829	1.708770526	1.444088624
30692	0.423400834	1.114312747	1.021798857	1.263213342	1.258300351	1.551737917	1.061982129	0.951294939	1.563531632	1.050640959	1.052658862	0.978443505	1.21028362	1.231400976	1.004491226	1.279945533	1.265272942	1.070464437	1.544911998	1.338445131	1.105112715	1.052174737	1.210525845	1.349665627	1.065162232	0.985352964	1.33033955	1.250391807	0.962962419	0.952025412	1.301062665	0.943149949	1.101492177	0.946104039	1.037669576	0.919283438	1.088756836	0.888615553	0.946651408	0.83698851	0.932640036	0.515930177	1.26512267	1.021871407	1.040299728	0.70752032	1.252861971	1.253885049	0.953868179
30698	1.052141432	1.281554696	0.91144417	1.427826712	1.422393817	1.711687926	0.873630973	0.915388364	1.72356366	0.943549464	0.952609704	0.993120088	1.204778044	1.39596086	1.187662185	1.441738186	1.412529719	0.952541625	1.705473972	1.495787443	0.934699501	0.942190865	1.173509754	1.5175677	0.947650524	1.177328735	1.492020592	1.414472996	0.933871792	0.914587875	1.467864734	0.925232334	0.873021331	0.921571364	0.976019683	1.135378905	0.890169254	0.998281759	0.920835562	1.09372219	0.953615018	1.053928492	1.428594009	1.089521099	1.221096736	1.045595154	1.333919077	1.054664889	0.942084228
30712	1.073089915	1.227035983	1.036260941	1.37516246	1.368528861	1.650343793	1.0714477	1.072225568	1.662371935	1.029527465	1.025087198	0.990196169	1.071148828	1.342647307	1.181817461	1.383378757	1.330071514	1.040882976	1.645269638	1.429630986	1.195089913	1.169147828	1.095861346	1.472940422	1.178611984	1.148779869	1.433753445	1.360466051	1.108816301	1.077821922	1.420496144	1.078507331	1.170939547	1.077328785	1.172882169	1.115827913	1.171885237	1.100722712	1.076758568	1.10225922	1.043893102	1.074657122	1.373489202	0.886334987	1.19364459	1.082058111	1.179783082	1.282186824	1.039092531
30719	0.901527383	1.174838526	1.002216626	1.319580209	1.314971612	1.609341549	1.030922355	0.88588931	1.621113709	1.036955539	1.041040412	0.994722348	1.229734303	1.288174432	1.046617212	1.337378864	1.324444209	1.05525828	1.602352901	1.396710025	1.017372313	0.943976631	1.220007792	1.403796208	0.96016972	1.053241488	1.387587974	1.307151397	0.823010126	0.875632051	1.355978311	0.861207007	1.028432203	0.868237736	0.915047379	1.006056159	1.006401875	0.58531803	0.87029728	0.941485235	0.918230823	0.902016872	1.322017634	1.066341662	1.095597257	0.871082124	1.299004305	1.202832272	0.938085517
30722	1.055486657	1.293997097	1.064400331	1.438191698	1.433450943	1.726795289	1.069880648	0.981416372	1.738587785	1.094936565	1.100258773	1.08715705	1.306501103	1.406766134	1.170585512	1.455283228	1.438793682	1.107572872	1.719958409	1.513517482	0.925078954	0.805583613	1.287813994	1.523243703	0.815065549	1.17852841	1.505468932	1.425626215	0.901500648	0.970920337	1.475146451	0.968317825	0.98614279	0.970942336	0.681758605	1.1363711	0.943479935	0.950298624	0.972120013	1.083611802	1.026059151	1.056020446	1.440341116	1.164413126	1.218423459	1.037262835	1.397595185	1.191721727	1.033259797
30747	1.543558847	1.342039898	1.666063435	1.213916608	1.205180083	0.915643859	1.700780365	1.634073883	0.88852052	1.68186172	1.681874868	1.625221038	1.774704228	1.229809826	1.447485465	1.158778312	1.401538681	1.697155571	0.637043181	1.182836595	1.761394226	1.714689868	1.792098179	1.402700791	1.726400224	1.434297264	1.096886709	1.210138438	1.64335701	1.635292722	1.309361119	1.630429981	1.7539528	1.631931013	1.701909128	1.471892451	1.744500336	1.59420132	1.632164646	1.506952388	1.618189652	1.541898201	1.190051912	1.608904421	1.402781158	1.547686093	1.714282706	1.893672987	1.627685949
30751	0.87722566	1.166261897	0.950018564	1.314341422	1.308987552	1.599287544	1.00223947	0.865785846	1.611144016	0.989167762	0.99210968	0.893900923	1.180316389	1.282392859	1.072333616	1.328824381	1.303616371	1.013607379	1.592930381	1.384004225	1.066136852	1.020568139	1.174117948	1.403642725	1.033224812	1.054695024	1.379188343	1.301048727	0.924342854	0.874469206	1.354080157	0.866855402	1.05559921	0.867761603	1.01575363	1.004530441	1.04594647	0.897755641	0.867407825	0.956052333	0.791723449	0.882093983	1.315316309	0.993732061	1.103651259	0.883489243	1.254160055	1.205954015	0.837132337
30752	0.951038132	1.200674348	0.875958427	1.348185227	1.34267341	1.631774158	0.949429377	0.821644128	1.643654534	0.935358791	0.940208588	0.842771176	1.165688616	1.316204343	1.111840706	1.361835917	1.332457033	0.966460921	1.625595414	1.415732179	1.042484359	1.006612092	1.152532404	1.438503788	1.018229562	1.095141945	1.412175505	1.334727449	0.920908731	0.841706329	1.388598619	0.84661699	1.023702357	0.841572822	1.011045331	1.049825387	1.018290595	0.935421049	0.839420938	1.008053319	0.671584919	0.954100466	1.34881919	0.997349406	1.141860105	0.951642537	1.263840309	1.170477912	0.529036371
30772	0.867761411	1.138587905	1.032445445	1.282343661	1.278120458	1.574795039	1.063521209	0.940428889	1.58652007	1.063394218	1.066574237	1.0132159	1.23869428	1.251167977	0.993135472	1.301935555	1.296250415	1.081486737	1.567453742	1.363650054	1.064065776	0.996343442	1.233716814	1.363975112	1.010703625	1.008929228	1.352098017	1.270350659	0.907981123	0.934936205	1.317038685	0.924103165	1.072771374	0.928913013	0.967299346	0.960178143	1.053178401	0.773986366	0.930222868	0.882072245	0.952752274	0.86573598	1.285556349	1.068494122	1.050158497	0.823985129	1.290937687	1.239641364	0.971546257
30789	0.979574738	0.984186744	1.140954799	1.148006834	1.143868835	1.446211813	1.176654555	1.095893909	1.457838354	1.161251857	1.162033817	1.100343098	1.280888772	1.115483528	0.896306785	1.17014574	1.187073475	1.178021364	1.438141397	1.23830749	1.225881778	1.175171108	1.291126161	1.230630128	1.187367578	0.554187341	1.221114941	1.135814546	1.100602246	1.096335376	1.183169617	1.090301563	1.221537484	1.09234412	1.159474703	0.818356109	1.210071913	1.042084473	1.092733494	0.913461439	1.082082113	0.976749508	1.151915289	1.101633786	0.87044528	0.983285985	1.269408087	1.367312428	1.094436167
30801	0.672195984	1.126430078	1.00976155	1.274505035	1.26960205	1.562892189	1.050105863	0.930033315	1.574688337	1.040595855	1.042972502	0.969288421	1.207994776	1.242751066	1.014760518	1.291202173	1.275786454	1.060817392	1.556084149	1.349518124	1.089653524	1.035560387	1.206286497	1.360845929	1.048818251	1.000508971	1.341560383	1.261706128	0.941862774	0.930413283	1.312285948	0.920351736	1.086700526	0.923775316	1.020900384	0.939746268	1.073356521	0.86163464	0.924434826	0.862289665	0.913047408	0.68697073	1.276414864	1.022558518	1.052562354	0.687321952	1.257560046	1.241313863	0.936950912
30812	0.84078565	1.096339624	1.043997557	1.249260569	1.243806155	1.534690554	1.085416973	0.998872891	1.54653809	1.067356823	1.068242093	0.989726047	1.204582544	1.216960673	1.015722769	1.26373209	1.242144939	1.086481257	1.528268525	1.319711886	1.146342295	1.099311294	1.210666597	1.339441721	1.111455098	0.973706283	1.314309677	1.235790751	1.018502316	1.001414768	1.289557522	0.995365243	1.138330333	0.997020901	1.088601989	0.90564648	1.128538928	0.965787942	0.9972021	0.880085384	0.972296615	0.841430731	1.250142186	1.002388354	1.035810014	0.878507883	1.230415922	1.282307068	0.9873901
30813	0.973040431	1.225795095	0.974476728	1.37108664	1.366147962	1.65846827	0.992233193	0.842718579	1.670282186	1.012533448	1.018159011	0.994754851	1.22967606	1.339501583	1.111429887	1.387321196	1.367807019	1.029287356	1.651791917	1.444518347	0.944231177	0.858638082	1.212451685	1.457507562	0.880758859	1.111696059	1.437557091	1.358288487	0.585298025	0.822128926	1.408938364	0.816357401	0.95850839	0.821716346	0.849866852	1.06721645	0.930221708	0.855667711	0.824133444	1.014053766	0.91476332	0.974361216	1.372853415	1.081734566	1.154263284	0.956236238	1.321243814	1.151257615	0.925482893
30840	0.963294209	1.216213659	0.900379371	1.362774682	1.357492664	1.64786772	0.94269028	0.609594745	1.659721759	0.955132077	0.961688197	0.926819989	1.190356926	1.330956142	1.116995929	1.377455552	1.351944421	0.979095431	1.641491759	1.43265458	0.990471344	0.947493847	1.17278422	1.45152978	0.960936313	1.107231252	1.42775055	1.3495822	0.840546815	0.658696738	1.402160506	0.711999259	0.976127363	0.689238486	0.955242477	1.06219438	0.965315776	0.903046369	0.681819128	1.015073578	0.806441004	0.965684279	1.363861486	1.03918697	1.152240001	0.955551011	1.290663293	1.143844638	0.810303117
30842	1.045881345	1.284724364	1.062784849	1.428775462	1.424080803	1.717693557	1.070375943	0.97704835	1.729480534	1.093676491	1.098880002	1.08290955	1.303163174	1.397379563	1.159340175	1.446078246	1.430429829	1.106829628	1.710815364	1.504589633	0.939415494	0.823517609	1.28541691	1.513514863	0.835708887	1.168529606	1.49625729	1.416262548	0.894647996	0.966421469	1.465524698	0.963080234	0.994687878	0.965999929	0.698083577	1.126390404	0.954094774	0.937855089	0.967247492	1.072947084	1.021013797	1.046323759	1.4310168	1.159148381	1.208147907	1.026922136	1.391691614	1.197362462	1.029067927
30848	0.850355464	1.155508366	0.998257318	1.30120557	1.29651419	1.59058681	1.032744211	0.887168626	1.602365619	1.032776855	1.036329451	0.978736475	1.218410204	1.269699863	1.031747814	1.31869745	1.305085253	1.052278736	1.583648229	1.377749744	1.043689964	0.979743588	1.211329845	1.386023232	0.994571294	1.032431962	1.368949381	1.288672277	0.867173433	0.881382689	1.337994657	0.866365254	1.047818167	0.872748713	0.958800967	0.981359384	1.029834176	0.691007686	0.874380668	0.911160379	0.901252928	0.851565837	1.303495394	1.047545509	1.077634325	0.811033777	1.281721905	1.214005479	0.925632598
30854	0.918486939	1.183656691	1.004996427	1.32814589	1.323550855	1.617943787	1.03128492	0.889615427	1.629715309	1.039590655	1.043855733	1.00167736	1.234841722	1.29676308	1.054634981	1.345984568	1.333047051	1.057363055	1.610950271	1.405331166	1.006964768	0.929074116	1.224116823	1.412257066	0.945898626	1.062725514	1.396182411	1.315735611	0.809365416	0.878244546	1.364476566	0.86504118	1.021289453	0.871812945	0.895756229	1.016693745	0.99745253	0.689354827	0.87389662	0.954142315	0.926599414	0.918883874	1.330605021	1.074088944	1.104281439	0.890492899	1.306430677	1.199050215	0.944632021
30870	0.960777247	1.213340185	1.007705449	1.357740503	1.353065046	1.646898986	1.027143585	0.895576958	1.658681728	1.042204871	1.047040777	1.016259243	1.246217593	1.326329239	1.08750911	1.375174483	1.360368521	1.058558677	1.639989297	1.433930932	0.971267642	0.877950594	1.232199945	1.442374856	0.897843949	1.095184727	1.425368947	1.345243515	0.772394098	0.881948052	1.394417756	0.87273572	0.99491534	0.87837017	0.831477116	1.050990826	0.96557979	0.811248153	0.880374838	0.993541748	0.943535954	0.961346635	1.360030531	1.092909118	1.136033561	0.938431899	1.326592668	1.18295854	0.957096271
30871	1.043159014	1.282821013	1.018482138	1.42777	1.42281546	1.714938827	1.017968402	0.939609181	1.726756501	1.049505626	1.05542781	1.051911351	1.270938521	1.396200872	1.168651643	1.443891103	1.42360901	1.061138776	1.708290421	1.500868424	0.848371001	0.546541867	1.24897839	1.514276937	0.670926863	1.170387996	1.494111691	1.414959417	0.862903754	0.92859134	1.465680695	0.929244688	0.912452302	0.930728574	0.741457159	1.127734044	0.859225872	0.946531355	0.931698497	1.077495962	0.991016963	1.044169515	1.429495355	1.13508559	1.211842928	1.02797198	1.371953725	1.13331179	0.995049057
30875	1.02639985	1.263124405	0.919339002	1.409233734	1.403920072	1.693964053	0.913580226	0.868278827	1.705824514	0.960233058	0.968334508	0.983780264	1.209836872	1.377430868	1.164424097	1.423713161	1.396938273	0.974524878	1.687635895	1.478545833	0.921144444	0.904597306	1.183587076	1.498176819	0.914246746	1.15633248	1.47398775	1.396013009	0.880473382	0.863560928	1.448746011	0.876538241	0.885898727	0.87256889	0.93751015	1.113525163	0.879980435	0.961507294	0.871971583	1.069020848	0.926083522	1.02817521	1.410243944	1.082229122	1.199993031	1.017888737	1.327137628	1.085570452	0.918681227
30877	1.179115352	1.399189151	1.055693796	1.545339387	1.539828585	1.828571321	1.001851035	1.07317305	1.840458148	1.059394726	1.065229193	1.122369982	1.292221316	1.513447167	1.30806585	1.558856482	1.527763016	1.05055386	1.822440199	1.61231939	0.987533626	1.045430114	1.249186036	1.635591867	1.042289327	1.297219113	1.609133437	1.531902009	1.075177296	1.071764175	1.585715467	1.078200589	0.919482373	1.076124987	1.084608328	1.256571342	0.9622191	1.129108495	1.075772332	1.217184212	1.099260001	1.180704588	1.545942427	1.203023024	1.340497951	1.173055951	1.439830916	0.855044283	1.090405004
30890	0.65567062	1.111265821	1.023993959	1.261016297	1.255977954	1.548803895	1.065013676	0.959742287	1.560610461	1.051843248	1.053605946	0.97678013	1.20736336	1.229095468	1.008023391	1.27721794	1.260832533	1.071704462	1.542074348	1.335107924	1.11343907	1.062262042	1.208747859	1.348331679	1.075020054	0.983548655	1.327650706	1.248045668	0.97501759	0.961196032	1.299432042	0.953091995	1.108463258	0.95564547	1.049049233	0.916087966	1.096584789	0.908147844	0.956069399	0.844572498	0.937350441	0.666560736	1.262686043	1.015257538	1.040241187	0.767625914	1.247377286	1.258654671	0.957521721
30914	1.061279565	1.299485777	1.06795494	1.443706707	1.438955194	1.73223498	1.072676386	0.986259342	1.744028798	1.098286191	1.103637269	1.09148873	1.31036944	1.412274703	1.176527333	1.460748182	1.444053656	1.110716289	1.725407993	1.518915491	0.92243968	0.804953853	1.291387648	1.528831255	0.811997731	1.184214086	1.510935119	1.43112906	0.907939387	0.975884313	1.480709201	0.973512131	0.985995716	0.976032249	0.69569799	1.142086894	0.942703653	0.957234349	0.977180503	1.089544161	1.030831581	1.061830803	1.445834492	1.16892023	1.224150986	1.043265661	1.402207189	1.192393109	1.037751417
30915	0.952710336	1.209519446	0.905520239	1.356166751	1.350894934	1.641360772	0.950781951	0.522211561	1.65321303	0.959058911	0.965150024	0.921228487	1.189313096	1.324347036	1.110043847	1.370906482	1.345727273	0.98341486	1.634971523	1.426204403	0.999248333	0.954477711	1.17314497	1.444858525	0.968044757	1.099997148	1.421205328	1.34298422	0.842322928	0.645643857	1.395510307	0.686831002	0.986464068	0.661059658	0.959375636	1.054454449	0.975328443	0.894362028	0.651025815	1.006665105	0.782901702	0.955249856	1.357276796	1.034160656	1.145285863	0.945118656	1.28635434	1.151985548	0.797221082
30916	1.268116915	1.063792604	1.397789654	0.752170485	0.831319102	1.25702269	1.432470153	1.36204531	1.266129517	1.414751971	1.414988551	1.357725572	1.51455906	0.872087433	1.145867559	0.961359413	1.218775222	1.430350737	1.229978043	1.126380734	1.488942815	1.440814517	1.530063514	0.993262448	1.452663081	1.148128411	0.986322909	0.851172083	1.369119145	1.362926928	0.879019077	1.357749711	1.482672104	1.359419398	1.426819538	1.191332083	1.472511897	1.317442526	1.359707543	1.22659462	1.347414491	1.266222882	0.872419428	1.346274586	1.099839807	1.270926206	1.466172149	1.624310254	1.357578521
30927	1.018361845	1.259755795	1.041301094	1.403859142	1.399172816	1.692855032	1.051685221	0.949333275	1.70464064	1.073191123	1.078333248	1.059083408	1.281645449	1.372463302	1.134084948	1.421208369	1.405806249	1.087151064	1.685966638	1.479794634	0.941049783	0.822208342	1.264772136	1.488546786	0.841538836	1.143116231	1.471389701	1.391354588	0.856766261	0.93792064	1.4405738	0.93362897	0.986823444	0.937028527	0.695444631	1.100594394	0.948690229	0.903645372	0.938426167	1.046344288	0.994760526	1.018819575	1.406119085	1.135506087	1.182938922	0.998750152	1.368280752	1.186625928	1.003880878
30929	0.880255261	1.07061761	1.0700275	1.226299044	1.220884187	1.512718046	1.109372003	1.026698539	1.52454808	1.091680932	1.092415105	1.020366606	1.220046677	1.19384444	0.994623057	1.24123349	1.223614565	1.10982979	1.506166237	1.298306705	1.167866268	1.120099526	1.228260436	1.316349297	1.132211261	0.937884713	1.291925738	1.212835338	1.041567753	1.028565486	1.266495622	1.022634811	1.160678232	1.024378257	1.108105759	0.857241708	1.15058327	0.986958073	1.024619106	0.867554677	1.004641066	0.878517083	1.22732695	1.024068478	1.009036583	0.90531337	1.232067485	1.304479093	1.01828466
30951	1.052913006	1.291869144	1.039162385	1.436559463	1.431674997	1.724195517	1.039846126	0.960670987	1.736004992	1.0695021	1.075201772	1.069190464	1.287468371	1.405038144	1.174653686	1.452997477	1.433944283	1.081148412	1.717485738	1.510383143	0.866830552	0.673859409	1.266371438	1.522588948	0.697654363	1.178476821	1.50320611	1.423829383	0.883673065	0.950053044	1.474156516	0.949505809	0.93779509	0.95138229	0.673898677	1.136032475	0.888008137	0.953574214	0.952410725	1.085018813	1.008927311	1.053755196	1.438423536	1.150085674	1.21938833	1.036724844	1.385573208	1.153105758	1.013935998
30954	0.953024083	1.201414938	0.872878074	1.348940801	1.34341627	1.632436548	0.948034044	0.826155985	1.64431856	0.933035273	0.937887043	0.83854778	1.16452973	1.316953374	1.113093587	1.362530676	1.33289106	0.964595255	1.626270037	1.416342891	1.043378462	1.008064355	1.151278081	1.439344121	1.019591116	1.096183774	1.41287103	1.335468877	0.923504104	0.845705088	1.389410083	0.850810482	1.024176156	0.845801623	1.012754517	1.05100145	1.019065364	0.938146634	0.843685375	1.009618246	0.68821597	0.956064195	1.349548797	0.996311737	1.142893397	0.953820402	1.263418949	1.170212082	0.538991346
30959	0.762121327	1.133289592	1.009013348	1.280123441	1.27539149	1.569493587	1.046882933	0.918243914	1.581272566	1.041022897	1.043824982	0.976920251	1.214334995	1.248524276	1.012723561	1.297534176	1.284373469	1.060851603	1.562556723	1.356656878	1.074828111	1.016790159	1.210818487	1.365274952	1.030564032	1.006669392	1.347836244	1.267529355	0.918664497	0.916497461	1.317125349	0.904819847	1.074911846	0.909217959	0.999094061	0.949420354	1.059702278	0.813693689	0.910202489	0.868497209	0.912548364	0.76415313	1.282357595	1.035097655	1.055668564	0.685561097	1.267528853	1.233937118	0.93669396
30982	1.050050574	1.277069201	0.882461543	1.423516854	1.418013579	1.706886452	0.830998947	0.916107201	1.718770815	0.916417842	0.926819419	0.978864092	1.190770268	1.391608621	1.186137962	1.437101248	1.406557493	0.926745	1.70073706	1.49071386	0.962004599	0.965388019	1.158648878	1.513732492	0.971374874	1.174132853	1.487391927	1.410083501	0.9459775	0.91772041	1.463867233	0.928597441	0.906575671	0.924513072	0.994511829	1.132397631	0.922768221	1.003156291	0.923553722	1.09218109	0.946519001	1.051922816	1.424142715	1.077919899	1.218173553	1.044844363	1.323868394	1.060665962	0.931701036
31008	1.07817416	1.236512949	1.028308044	1.384459249	1.377880192	1.660005857	1.062116912	1.070312684	1.672027626	1.018122498	1.013091421	0.987398273	1.058589078	1.351979832	1.188906853	1.392924257	1.340553651	1.028358732	1.654883986	1.439494093	1.190635211	1.166308226	1.080894597	1.481870926	1.175563436	1.157061871	1.443289403	1.369825248	1.107574517	1.07600246	1.429551603	1.077119343	1.165260663	1.075777294	1.17109655	1.123629417	1.167043021	1.102230678	1.075168317	1.108452164	1.042853669	1.0797903	1.382894522	0.910941798	1.201818989	1.086459025	1.188930105	1.273823079	1.036802119
31015	1.530447132	1.32869584	1.653158409	1.196522751	1.188386873	0.952339736	1.687874824	1.621062182	0.932932001	1.668990035	1.669009538	1.612336857	1.762032703	1.21403824	1.433651827	1.143872082	1.391271178	1.68429279	0.593067415	1.17692088	1.748371901	1.701627243	1.779372356	1.385442027	1.713341543	1.420868348	1.079066328	1.193782493	1.630283527	1.622271577	1.291468736	1.617399893	1.740963482	1.618905695	1.688812255	1.458627812	1.731491026	1.581056258	1.619140864	1.493700812	1.605212732	1.5287798	1.173444007	1.596157864	1.388898419	1.534538432	1.701963317	1.880738115	1.614728148
31060	0.830216731	1.110800369	1.045093052	1.255393787	1.251253017	1.548702316	1.07896951	0.965113955	1.560412394	1.073979779	1.076535763	1.017067502	1.237520924	1.224192957	0.962130152	1.275483981	1.272550081	1.092280532	1.54124959	1.338035555	1.096316105	1.034584222	1.235969677	1.336553066	1.04820294	0.973639254	1.325682158	1.243478157	0.949616373	0.962061006	1.289767705	0.952407166	1.100393506	0.956346397	1.010681356	0.91757479	1.083561691	0.847345564	0.957328757	0.813768203	0.966067288	0.825159604	1.258800207	1.061575499	1.018938862	0.779936252	1.278392915	1.260804616	0.984586223
31106	0.939514628	1.203696239	0.939933421	1.34988888	1.34478835	1.636272016	0.974545855	0.705627876	1.648103417	0.984980906	0.990443059	0.948679022	1.20328906	1.318173726	1.096891997	1.365422295	1.343449558	1.006168373	1.629726705	1.421773279	0.990364992	0.933098022	1.188432954	1.437426316	0.94875693	1.090936396	1.415699585	1.336900498	0.775319895	0.658162901	1.38847262	0.573503278	0.986891939	0.621271086	0.93080838	1.044749101	0.970186141	0.849041749	0.633744945	0.992519282	0.834390057	0.941757922	1.351342618	1.046813093	1.135587779	0.926597095	1.293139112	1.16034072	0.856119793
31149	0.956126977	1.203997562	0.867747257	1.351432725	1.345920286	1.634996719	0.943409837	0.817092053	1.646877542	0.930490626	0.935736021	0.846399393	1.165609008	1.319456459	1.115058243	1.365072688	1.335584365	0.962169288	1.628821288	1.418940267	1.038830766	1.003843319	1.151558013	1.441752105	1.015370641	1.098683247	1.415408819	1.337975334	0.919316791	0.837993025	1.391847007	0.844514927	1.019263046	0.838858866	1.009201446	1.053643273	1.014208736	0.937490621	0.836543832	1.011986803	0.694246139	0.959090484	1.352063569	1.000302425	1.145204851	0.956176962	1.265918786	1.166217143	0.37732494
31152	0.849199911	1.149212869	1.009755596	1.294422619	1.289870152	1.584738004	1.042943631	0.906429348	1.59650045	1.042889823	1.046296119	0.990158353	1.224643247	1.263008857	1.019149074	1.312546875	1.30138845	1.061860082	1.57767693	1.372416333	1.049983122	0.98450487	1.218345502	1.378300545	0.999225395	1.023755572	1.362776079	1.282048353	0.880164274	0.900706857	1.330593433	0.887449448	1.05580905	0.893183675	0.960545105	0.972712959	1.037207873	0.693190765	0.894687622	0.898392722	0.919673922	0.849151155	1.296988508	1.053784623	1.068133255	0.802867252	1.28400726	1.222267259	0.941771648
31164	1.010510938	1.254149629	1.019656451	1.398682361	1.393888148	1.686967154	1.029018252	0.92407513	1.698765239	1.052500606	1.0579029	1.041268151	1.265370633	1.367210823	1.13320236	1.415546919	1.398290075	1.066484929	1.680172177	1.47351428	0.918988319	0.785235038	1.24734995	1.484106941	0.814739229	1.138862724	1.465748035	1.386053415	0.818693495	0.911441859	1.435880909	0.908014391	0.961491939	0.911279384	0.687859322	1.095857223	0.922223908	0.896665474	0.912726935	1.042522438	0.974941628	1.011249439	1.400729516	1.121064883	1.179624758	0.992210229	1.356002829	1.164608277	0.983257449
31168	0.738542336	1.122399331	1.020981681	1.269243139	1.264618135	1.559433846	1.058186128	0.937224588	1.571198463	1.051460847	1.054033584	0.987817432	1.219172475	1.237688346	0.997434139	1.287181616	1.276349411	1.070852734	1.552389638	1.347052008	1.08633509	1.028311158	1.216992538	1.353697653	1.041902499	0.991955986	1.337482759	1.256765836	0.93518272	0.935560708	1.305783328	0.924975924	1.086733926	0.928979609	1.009616006	0.931759677	1.071585571	0.834212956	0.929883757	0.838856086	0.930996749	0.73519804	1.271699735	1.03900551	1.041913304	0.578745658	1.266662536	1.244787899	0.952933119
31175	1.184734949	1.408521218	1.075980149	1.554477146	1.54906346	1.838400581	1.03162176	1.076765687	1.85027526	1.086146346	1.092237373	1.138369006	1.319211592	1.522640338	1.313402734	1.568450426	1.539264601	1.081932564	1.832178593	1.622531925	0.939585994	1.019271668	1.280442522	1.644076258	1.012497914	1.304690146	1.618718266	1.541148979	1.068868015	1.073877573	1.594423114	1.07983788	0.882163938	1.078158743	1.063517149	1.263646355	0.923791363	1.127311694	1.077975618	1.222362222	1.107953952	1.186241231	1.555276499	1.220571848	1.347686034	1.177182777	1.457919443	0.929662991	1.100952813
31177	0.668029006	1.109483844	1.025936267	1.259378604	1.254338309	1.547188257	1.066857947	0.962669182	1.55899443	1.053509041	1.055227995	0.97859786	1.20792352	1.22744763	1.006596469	1.275585179	1.259325208	1.073292878	1.540455829	1.333505566	1.115572964	1.064490121	1.209579161	1.346714433	1.077221328	0.981275273	1.326024144	1.246403828	0.977722171	0.964119936	1.29780701	0.956125308	1.110552662	0.95864264	1.051258879	0.9129165	1.098727109	0.911243532	0.959059835	0.841611858	0.940384299	0.675193326	1.261047784	1.015570679	1.038458666	0.772777675	1.24685315	1.260508122	0.960200619
31189	0.843814923	1.066393882	1.070195855	1.218980233	1.214226806	1.509661059	1.108029184	1.016174027	1.52141705	1.093980011	1.095242472	1.026863637	1.231812897	1.186993244	0.957931383	1.236873602	1.229728442	1.112161213	1.502554531	1.29758204	1.155005315	1.103390229	1.237433611	1.304614355	1.115896027	0.912789148	1.287419178	1.206281289	1.023371532	1.016769881	1.256261463	1.009780348	1.150966316	1.012120594	1.088088237	0.798909656	1.138994898	0.958192274	1.012558367	0.75550809	1.000010734	0.838633379	1.221311649	1.043765975	0.985866041	0.861628448	1.24918342	1.299415125	1.015401111
31198	1.118357476	1.307262116	0.975794548	1.454268362	1.448151783	1.733091445	0.956977936	1.055965493	1.745055766	0.927204875	0.920736078	1.017320749	1.072144097	1.422053687	1.240495498	1.46490363	1.421458858	0.891086551	1.727539828	1.514393092	1.130471393	1.126578582	1.003122609	1.548580446	1.132985226	1.217876555	1.515221045	1.44015483	1.090432397	1.060665623	1.497318563	1.0654211	1.090549766	1.062985181	1.14277173	1.180958801	1.103192978	1.110724249	1.062207314	1.154279694	1.047170855	1.120120391	1.453638196	1.062592769	1.262001916	1.120507889	1.287541567	1.155860656	1.034182894
31214	0.960377018	1.214405921	0.902405101	1.360979441	1.355703406	1.646121571	0.945263161	0.575656079	1.657974747	0.956666841	0.963088967	0.925910911	1.190372955	1.329162702	1.114977186	1.375690937	1.350327154	0.980664913	1.639739158	1.430935815	0.992416164	0.948684193	1.173183805	1.449695562	0.962212675	1.105224318	1.425986468	1.347793337	0.839410568	0.645143508	1.400339464	0.700798074	0.978691646	0.675780402	0.95558489	1.060048989	0.967655227	0.90000896	0.667224704	1.012676293	0.801353066	0.962798591	1.362078944	1.038159174	1.150289934	0.952572907	1.28970784	1.146052392	0.807911648
31231	0.87694341	1.093330555	1.051452723	1.247332818	1.24167841	1.531519834	1.092758232	1.012287408	1.543388961	1.073146564	1.073726625	0.995739401	1.203338169	1.214879719	1.022605216	1.260927859	1.236378472	1.091910606	1.525259642	1.315861968	1.157712549	1.112031688	1.211205656	1.338862395	1.123984691	0.975691129	1.311557357	1.233629233	1.033046981	1.015091969	1.288518235	1.009617353	1.148699386	1.011030651	1.10216571	0.912576382	1.139592748	0.984105806	1.011148049	0.901973553	0.985085681	0.877399478	1.247824738	0.99784029	1.038168237	0.907164903	1.223697202	1.290584418	0.998531339
31269	0.876447287	1.172042106	0.962839056	1.318744296	1.313709851	1.605767602	1.00379582	0.822582736	1.617587724	1.002645836	1.006626096	0.941720297	1.200396605	1.287024279	1.063407911	1.334654535	1.314750628	1.024407141	1.599138207	1.391628066	1.034048919	0.977955771	1.191228111	1.405872801	0.992351263	1.055603182	1.384954034	1.305821025	0.8554605	0.820902898	1.357054803	0.799877536	1.031149614	0.807408316	0.967500786	1.005816762	1.016316182	0.810738829	0.808958367	0.947594191	0.830590343	0.879815888	1.32034757	1.029284118	1.10213739	0.861524735	1.275017141	1.194158922	0.867768299
31278	1.445835401	1.594910443	1.374538047	1.741531978	1.734833371	2.015783552	1.3831772	1.4237892	2.027828507	1.352259962	1.34756173	1.371629402	1.15194873	1.709085386	1.549418742	1.749275099	1.692283521	1.345200862	2.010834277	1.794534974	1.520453489	1.504699492	1.148859955	1.839704705	1.512680667	1.519607687	1.799572319	1.726786036	1.456374049	1.42844309	1.78712894	1.430612503	1.489512266	1.429078337	1.513561864	1.488600705	1.495846886	1.459019015	1.42848877	1.47323161	1.406619357	1.447231933	1.739687801	1.357446142	1.562296685	1.451476611	1.484043224	1.574695434	1.399370909
31282	1.304061349	1.11244351	1.43628424	0.939146174	0.972283921	1.338113883	1.470907284	1.399029616	1.347225493	1.453693721	1.454019812	1.396634369	1.556130396	0.983311628	1.169545964	1.058701255	1.280997288	1.46939626	1.310975569	1.203792938	1.525630694	1.476905041	1.570919098	0.823115579	1.488808843	1.181912339	1.078782864	0.98052627	1.405119355	1.399762723	0.439991082	1.394460466	1.519856944	1.396199833	1.462385849	1.226216531	1.509400617	1.352431703	1.396511074	1.260678329	1.384980314	1.302076187	0.996395375	1.387169878	1.126756207	1.306211254	1.511930968	1.662276731	1.395397925
31290	0.873362982	1.141892447	1.031662904	1.285565373	1.281335448	1.57794297	1.062279731	0.938495263	1.589669289	1.062790608	1.066043201	1.0136196	1.239360267	1.25439271	0.996698341	1.305115127	1.299187644	1.080818591	1.57061127	1.366756735	1.060386556	0.991778058	1.233989614	1.367234532	1.006236451	1.012886972	1.355274017	1.273566273	0.903372303	0.932667806	1.320286149	0.921770011	1.069794847	0.926664666	0.961884162	0.964774161	1.049802413	0.766548397	0.928012847	0.888576398	0.952362957	0.871551343	1.288761901	1.069927074	1.053749977	0.831333379	1.292807085	1.237529763	0.971033655
31295	0.797916805	1.09546324	1.050374849	1.241968347	1.237698174	1.534789394	1.086129353	0.978407161	1.546508058	1.077899567	1.080041054	1.016375503	1.233881042	1.210582193	0.954747578	1.261623638	1.258060634	1.096357872	1.527401548	1.323861187	1.114811226	1.056980938	1.23453566	1.324101778	1.070203305	0.952802806	1.311905643	1.229883247	0.972891377	0.976850624	1.276971506	0.967979827	1.115699092	0.971367775	1.036638576	0.884673412	1.100713907	0.885348248	0.972146706	0.735531724	0.972166938	0.789317186	1.245154961	1.053539486	1.005122935	0.762508561	1.268020552	1.27184076	0.990308924
31316	1.052841733	1.052330719	1.154590438	1.212993294	1.205125391	1.48259307	1.190922286	1.134810375	1.494713637	1.167514506	1.166845559	1.107436161	1.247562031	1.17911899	1.074979604	1.216472428	1.157279701	1.182622787	1.478216716	1.258979128	1.266297889	1.224508643	1.268391451	1.319041243	1.235789149	1.014925585	1.267570594	1.196757702	1.153390302	1.137451293	1.263791234	1.133625854	1.254701916	1.134513817	1.216224748	1.009776382	1.247663964	1.113173385	1.134537394	1.039835009	1.112731106	1.052239754	1.209069498	1.070837678	1.057888032	1.064008578	1.191363728	1.388491568	1.120301478
31317	0.885629758	1.163727502	1.009076629	1.308354058	1.303825429	1.598697038	1.039075634	0.900006545	1.610459003	1.042812798	1.046602184	0.997016821	1.23037728	1.27699015	1.032084253	1.326533971	1.315210327	1.06120502	1.591632137	1.386387572	1.031587363	0.960626299	1.222143005	1.39203853	0.976119526	1.040119155	1.37673734	1.296014403	0.851895117	0.891712653	1.344401381	0.878225836	1.04146886	0.884534139	0.932023435	0.992086569	1.020474717	0.567206003	0.886320746	0.923825619	0.924395671	0.885675574	1.310954548	1.064300981	1.082541328	0.850123019	1.294789695	1.213014926	0.944640254
31334	1.137572747	1.025156086	1.240634631	1.17072346	1.160178681	1.419413938	1.275621096	1.218776745	1.431890441	1.253401739	1.252817917	1.197257716	1.32881949	1.136108312	1.114355993	1.160427953	1.052456025	1.267972992	1.417700744	1.184313055	1.347476876	1.304617259	1.350928806	1.293508955	1.315957649	1.066100273	1.21163941	1.151629941	1.23419645	1.22093534	1.232676121	1.216925205	1.336865217	1.217964296	1.295139943	1.082802316	1.329320706	1.191952612	1.218047672	1.115490313	1.199306072	1.136588383	1.161095701	1.167050257	1.082409159	1.145472889	1.243511897	1.471480175	1.207013936
31345	0.921223454	1.181774322	1.014241403	1.325846625	1.321345878	1.616255275	1.039822762	0.905492459	1.628016089	1.047872415	1.052020843	1.010156987	1.240558553	1.294532508	1.048495558	1.344104878	1.332736298	1.065316226	1.609181559	1.40397932	1.011915416	0.932768593	1.230339745	1.409312461	0.949203009	1.05975598	1.394283569	1.313545618	0.830547246	0.895133052	1.361753659	0.883331751	1.028113477	0.889385784	0.895293476	1.01435065	1.003734348	0.716475798	0.891259305	0.951098565	0.938981279	0.921233367	1.328490776	1.079598979	1.100377507	0.892223093	1.309742167	1.205967505	0.956187979
31374	0.949887765	1.209627076	0.92949575	1.355896321	1.350742311	1.641890785	0.96447609	0.651679593	1.653729009	0.976780622	0.982614978	0.944738847	1.200572772	1.324152819	1.105015056	1.371175204	1.348120663	0.998372434	1.635396497	1.427176588	0.985680036	0.932118825	1.184550583	1.443790876	0.947345781	1.098092145	1.421456277	1.342848255	0.788435731	0.542190951	1.39471549	0.529047818	0.979306977	0.529358683	0.933996997	1.052392255	0.963772614	0.868866665	0.545626492	1.001870674	0.829638709	0.952138228	1.357241139	1.046629895	1.142751713	0.938580375	1.294223849	1.152874047	0.846694884
31400	0.928517415	1.195186502	0.982873738	1.340401209	1.33559486	1.628774899	1.009681218	0.845434974	1.640571393	1.020311334	1.025053021	0.985267977	1.224536108	1.308878623	1.07548851	1.357277559	1.340577509	1.038708192	1.621968312	1.415375872	0.990149876	0.914824885	1.211752716	1.425945586	0.932623984	1.07760207	1.40750913	1.327749085	0.732778684	0.82887654	1.377674238	0.811386752	1.000547057	0.820782544	0.892439052	1.031372496	0.977452663	0.755913954	0.823743756	0.972884154	0.899798053	0.929756813	1.342440372	1.066481816	1.12051388	0.906282924	1.30407783	1.179940436	0.918522047
31405	0.935905747	1.194849929	0.897885171	1.342255042	1.336834323	1.626512104	0.960677269	0.792818107	1.638380751	0.951687163	0.956396626	0.869411044	1.173577841	1.310320907	1.102342994	1.356341698	1.328832546	0.979884006	1.620245655	1.410840667	1.037735558	0.997625222	1.161257954	1.43196652	1.009907668	1.087140539	1.406675852	1.328898598	0.903133052	0.815478445	1.382268088	0.81718235	1.022194077	0.812524951	0.999816093	1.040835287	1.014588683	0.914961249	0.810289164	0.996180932	0.377325561	0.939140421	1.343075112	1.004108596	1.133932255	0.935015672	1.266346483	1.173741548	0.67617538
31412	0.701176255	1.114433662	1.027072236	1.261801096	1.257169809	1.552080901	1.064697633	0.949034695	1.56384396	1.056517734	1.058861958	0.99126035	1.219714882	1.230208477	0.990516587	1.279763173	1.269396661	1.075814523	1.545025205	1.33975066	1.096669905	1.039946301	1.218743317	1.346328838	1.053312457	0.981767257	1.330087083	1.24930936	0.949648897	0.947981468	1.298385923	0.938171307	1.09617255	0.94178955	1.021948725	0.917840215	1.08165685	0.858033689	0.942580062	0.81627276	0.93977339	0.690965224	1.264257816	1.037490163	1.033717351	0.514566732	1.263121819	1.25242007	0.960745255
31422	1.337053021	1.139077907	1.456149137	1.082899825	1.066138701	1.130896374	1.490877678	1.425925207	1.146710562	1.471397143	1.47130514	1.414954096	1.560939072	1.071768646	1.253024955	0.999730789	1.149512578	1.486545069	1.154112521	0.79013719	1.553429122	1.507391337	1.579228336	1.2644029	1.519036682	1.233019376	1.010768466	1.063623955	1.436235427	1.42730099	1.181333244	1.422586261	1.545440296	1.424008236	1.49517726	1.267893132	1.53631928	1.388264616	1.424216387	1.302761711	1.409461482	1.335502166	1.050536429	1.39635459	1.209139788	1.341783547	1.494760153	1.684259615	1.418641976
31438	1.102259182	1.29391506	0.949516345	1.440987902	1.434903164	1.720073443	0.93451523	1.037649939	1.732033133	0.891295639	0.882382406	0.99525835	1.0785338	1.408782958	1.226063257	1.451785977	1.4091418	0.849098257	1.714487226	1.50152166	1.117215675	1.111878817	1.022609684	1.535090386	1.118531564	1.203663688	1.502106673	1.426908314	1.073967017	1.042689978	1.483899678	1.04762066	1.077859676	1.045071996	1.127742754	1.166305716	1.089763194	1.094436824	1.044251673	1.139012228	1.027762368	1.104071474	1.440425249	1.047217781	1.247966442	1.104425789	1.28002626	1.150909491	1.013812348
31442	1.141675974	1.334803713	0.99907035	1.481644493	1.475611276	1.761060851	0.962066681	1.071361023	1.773014761	0.960260713	0.957862433	1.049165362	1.108752974	1.449477236	1.264597229	1.492671446	1.450857074	0.924897676	1.755431337	1.542690943	1.125339319	1.129093526	1.028896383	1.575396535	1.134344391	1.243741303	1.542980921	1.467624683	1.101612188	1.07518195	1.524325905	1.080389554	1.080985759	1.077933705	1.148575725	1.206366474	1.097610441	1.127392738	1.077201542	1.177833112	1.068631289	1.14340668	1.481182886	1.099959169	1.287676881	1.142520876	1.321867952	1.119836985	1.056088387
31464	1.036053931	1.276079672	1.04803438	1.420312986	1.415574927	1.708947578	1.055266432	0.960952181	1.720739528	1.079289331	1.084589208	1.069535225	1.290429308	1.388885973	1.152598051	1.437421827	1.421038448	1.092460802	1.702106635	1.495687233	0.924246899	0.795834839	1.272260683	1.505349515	0.813578864	1.160384078	1.487609249	1.407749891	0.87441705	0.949903861	1.457257243	0.946824723	0.978472729	0.949713013	0.613409197	1.117999108	0.93713652	0.927313064	0.950980706	1.064809835	1.006837193	1.036605622	1.422468974	1.147059304	1.200414093	1.017510133	1.38045957	1.182638296	1.014633782
31469	0.67040269	1.108883091	1.026600763	1.25881197	1.253774119	1.546649019	1.067468744	0.96354553	1.55845471	1.054096987	1.05580602	0.979306026	1.208204634	1.226879824	1.005964937	1.275034014	1.25886592	1.073852149	1.539913009	1.332981719	1.116169853	1.065081828	1.209932817	1.346133679	1.07780841	0.980448134	1.325474398	1.245839392	0.97844323	0.964979967	1.297230815	0.957007627	1.111163724	0.959520642	1.051815163	0.911764721	1.099338139	0.91195414	0.959938061	0.840242995	0.941377256	0.676482244	1.260487053	1.015854522	1.037780047	0.773615905	1.246793204	1.261083481	0.961092812
31471	0.946157318	1.207395359	0.971442581	1.35281747	1.347909048	1.640465359	0.99632921	0.821573776	1.652274591	1.010503312	1.015704093	0.981618256	1.222033447	1.321236845	1.092004588	1.369214124	1.350523681	1.028811435	1.633754056	1.426664209	0.973434178	0.89823062	1.207254117	1.439045986	0.916990504	1.091965923	1.419455672	1.340050572	0.62732435	0.799052938	1.390541248	0.782497531	0.982478195	0.792545822	0.883663733	1.046380517	0.958839295	0.811462348	0.796071726	0.990994158	0.893382387	0.947622028	1.354650215	1.067953091	1.135070663	0.927656212	1.307835433	1.165516703	0.909592744
31476	0.882943023	1.108100278	1.063878032	1.249928222	1.246220213	1.545822066	1.09577453	0.986225349	1.55748685	1.091951056	1.094523047	1.038908472	1.253692885	1.219097787	0.937501849	1.271858237	1.275149543	1.10963009	1.538029706	1.336574351	1.105815277	1.041705395	1.252332085	1.328079957	1.055238097	0.969923177	1.321932259	1.238526014	0.96390218	0.98254308	1.282332682	0.973575236	1.112451549	0.977383997	1.014178631	0.92422637	1.094485886	0.87193094	0.978381429	0.842306087	0.990603941	0.879100953	1.254163206	1.080605477	1.007311664	0.850724724	1.291150962	1.274498836	1.007390835
31493	0.941589504	1.200778737	0.899308567	1.347822069	1.342477484	1.632564968	0.955274957	0.721299689	1.644425115	0.954195826	0.959640395	0.895105777	1.180675769	1.315944723	1.10474271	1.362245309	1.335957868	0.980863844	1.626234848	1.417160791	1.020746968	0.978621202	1.166552437	1.437013661	0.991429827	1.092038994	1.412562539	1.334554177	0.876547862	0.758392285	1.387493614	0.764687455	1.006389048	0.756011248	0.981658801	1.045978952	0.997338613	0.902722731	0.752209916	0.999499882	0.685412473	0.94452789	1.348791046	1.01825887	1.13814962	0.937251588	1.275288263	1.163860038	0.73117066
31500	1.060024492	1.297881598	1.027021359	1.442891573	1.437901778	1.729806851	1.022452448	0.956431623	1.741628977	1.056569069	1.062576383	1.063625364	1.279666245	1.411303004	1.185160834	1.458846047	1.437860967	1.067017947	1.72319175	1.515595927	0.813492471	0.564243708	1.256366699	1.529634943	0.48636752	1.186177506	1.509069534	1.430041488	0.890461447	0.946450342	1.480958005	0.947889324	0.898544675	0.948928239	0.778815005	1.143732932	0.837862022	0.967937864	0.949740286	1.094339895	1.00568068	1.06106464	1.444545411	1.146857205	1.227695688	1.045552775	1.383782083	1.125873133	1.008475713
31504	1.044453085	1.008278573	1.198007411	1.118831256	1.119375151	1.439720225	1.232009145	1.147686381	1.450948896	1.219211413	1.220308351	1.162253551	1.343754997	1.091703245	0.753172775	1.158714502	1.220932461	1.235751067	1.428657048	1.244126423	1.271439659	1.217499061	1.352521935	1.16798415	1.229881349	0.917388153	1.207495502	1.112489274	1.145018389	1.147098719	1.132126249	1.140713128	1.270012562	1.143062563	1.198375897	0.961400987	1.256974586	1.083449197	1.143577285	0.984392203	1.138892468	1.041660877	1.131186497	1.170055507	0.828393636	1.040362088	1.333530649	1.419195725	1.151466363
31514	0.879374394	1.173244718	0.963004892	1.31986511	1.314842065	1.606953956	1.003337441	0.819793664	1.618772934	1.002885434	1.006931153	0.94359361	1.201333546	1.288155417	1.064038523	1.33582291	1.316069568	1.024518111	1.600315969	1.392850275	1.031595661	0.974865737	1.191913663	1.406914228	0.989385352	1.056760857	1.386118674	1.306955491	0.850005623	0.817084556	1.358123642	0.795001105	1.029127739	0.803139864	0.964172226	1.007174019	1.013980847	0.806048595	0.804872871	0.948878712	0.832929844	0.882587538	1.321489998	1.031096419	1.10309802	0.863675712	1.276394497	1.192929466	0.869126916
31529	1.058995198	1.294420767	0.987448312	1.440007619	1.434825507	1.725605041	0.972862826	0.934703349	1.737450299	1.016642446	1.023417923	1.038014796	1.251155093	1.408296738	1.189903425	1.455078435	1.430558443	1.025496171	1.71916305	1.510665256	0.804745237	0.817918645	1.224100184	1.528053839	0.81957497	1.18583928	1.505328769	1.426938522	0.899044684	0.926772542	1.47893075	0.932541372	0.810272314	0.931666599	0.887442834	1.143447259	0.735421628	0.98161469	0.931944245	1.097135948	0.984815174	1.060391461	1.441277411	1.126213428	1.228434876	1.047791764	1.36605103	1.07625904	0.982841099
31538	0.654301568	1.112567252	1.027107912	1.260436499	1.255738138	1.550333605	1.065386776	0.951698312	1.562103342	1.056225086	1.058453142	0.989175206	1.217710356	1.228782426	0.992234988	1.278119968	1.266883951	1.075619074	1.543328063	1.337794852	1.100657592	1.045058107	1.217257936	1.345431416	1.05829904	0.980087598	1.328466316	1.247864285	0.955387818	0.951155379	1.29732725	0.94166622	1.099257778	0.945075968	1.028030778	0.914425813	1.085273744	0.869326988	0.9457933	0.814332095	0.939828205	0.636960989	1.262766313	1.0337753	1.033334611	0.574872864	1.260038535	1.254282952	0.960714027
31544	0.882806054	1.174082454	0.970830289	1.320311094	1.315377401	1.607979548	1.007806704	0.82880304	1.619788375	1.009631719	1.013761368	0.95615407	1.207513523	1.288665923	1.060774686	1.33666729	1.318396575	1.030371828	1.601265544	1.394195165	1.025455865	0.964814851	1.197774807	1.406750893	0.979893276	1.056376944	1.386944888	1.307504927	0.832172444	0.821629219	1.358169313	0.798788333	1.025941649	0.808281964	0.951092572	1.00713475	1.009074486	0.769311178	0.810586591	0.946877979	0.855506807	0.885376233	1.322111536	1.039633326	1.101940305	0.862055958	1.281734019	1.192912592	0.885892965
31545	1.030711566	1.262370279	0.871288335	1.408820548	1.403367286	1.692573725	0.859305561	0.879758393	1.704451339	0.919797275	0.929861317	0.962990822	1.189826721	1.376934132	1.169538249	1.422650402	1.393217984	0.936858396	1.686373895	1.476614582	0.960815793	0.952187621	1.161487659	1.498704591	0.960188515	1.158169587	1.47294107	1.395441973	0.919079787	0.881871292	1.448952111	0.895234962	0.916807693	0.890213795	0.978659041	1.115829924	0.923388909	0.980720149	0.889018388	1.074275491	0.918701394	1.0326535	1.409550024	1.067374429	1.202344835	1.024972317	1.315248137	1.082287313	0.903291235
31551	1.048047268	1.277060771	0.896414187	1.423413963	1.417956149	1.707106211	0.857870327	0.909918206	1.718984908	0.931363605	0.940982734	0.984023355	1.197934656	1.391531867	1.184246812	1.437211572	1.407554475	0.941895444	1.700914438	1.49111237	0.947406562	0.950857598	1.166824655	1.513323866	0.956920448	1.173238829	1.487497781	1.41003178	0.93501767	0.910251047	1.463563054	0.92139704	0.890834759	0.917399294	0.982034742	1.13129662	0.905814032	0.996895131	0.916527513	1.090099414	0.945990918	1.049883959	1.424131646	1.082386846	1.21715275	1.042033362	1.327767891	1.06059946	0.932916127
31559	1.14023222	1.36513012	1.029645695	1.511100901	1.505696306	1.795097929	0.985042887	1.028843422	1.806971311	1.042350115	1.048835791	1.093700792	1.279397566	1.479267124	1.269688475	1.525120256	1.496155041	1.039780588	1.788866256	1.579270334	0.900454453	0.975821682	1.242087907	1.600640366	0.970489173	1.261032828	1.575388765	1.497782486	1.021905268	1.025885351	1.551007441	1.032249727	0.800594589	1.03043517	1.020897852	1.219833775	0.8684353	1.08219965	1.030226403	1.178275068	1.061516022	1.14176095	1.511919437	1.177649375	1.304087951	1.132607638	1.415906331	0.957730211	1.054316667
31561	1.081736526	1.315747292	1.01505744	1.461206366	1.456046623	1.746940831	0.997786753	0.967280253	1.758783689	1.041240361	1.047728425	1.063867672	1.272638133	1.429513711	1.210190534	1.476373714	1.452189212	1.048456022	1.740480852	1.532076374	0.697824977	0.810304873	1.244852336	1.549098015	0.795861458	1.206995104	1.526618165	1.448163613	0.928349779	0.959777346	1.500028189	0.964267864	0.801803644	0.963809641	0.887952186	1.164845872	0.662934386	1.003568729	0.964153792	1.118458759	1.013387372	1.083033833	1.462519331	1.14958815	1.249293902	1.070153696	1.388130007	1.075078181	1.011884637
31566	1.051963448	1.290972149	1.051350709	1.435397157	1.430592267	1.723571402	1.054982591	0.969620724	1.735371433	1.081894725	1.087377714	1.077100403	1.296209949	1.403928239	1.170334384	1.452197998	1.43457539	1.094165903	1.716790927	1.510056439	0.899717959	0.758919645	1.276527237	1.52088594	0.772283088	1.176393581	1.502394345	1.422758084	0.889410706	0.958958881	1.472638853	0.957153334	0.964301903	0.959506651	0.610393203	1.134062791	0.919096851	0.948647779	0.960638019	1.082003357	1.016088023	1.052639245	1.437419463	1.156016758	1.216772042	1.034588386	1.390266251	1.173577378	1.022433383
31572	1.25599245	1.048630963	1.385473905	0.691783957	0.790066046	1.253377848	1.420165055	1.349867647	1.262769621	1.402398001	1.402626443	1.345359182	1.501986477	0.830653999	1.135092807	0.947069333	1.205618952	1.41798966	1.228545441	1.116005438	1.476808139	1.428737582	1.51755074	1.010162412	1.440581136	1.135931801	0.982284426	0.809526286	1.357043502	1.350764467	0.907014706	1.345598502	1.47048871	1.347261584	1.414795072	1.17917896	1.460357019	1.305459039	1.34754747	1.214626265	1.335173883	1.254106424	0.846545162	1.333722854	1.088315451	1.258878374	1.453299453	1.612054082	1.345316626
31573	0.882459512	1.16909295	0.992954072	1.314465736	1.309755018	1.603613123	1.02502718	0.871242313	1.615396038	1.028619402	1.03258797	0.980936395	1.220845321	1.282973619	1.045730071	1.331828565	1.317410416	1.047797786	1.596705109	1.390644469	1.025439314	0.957665884	1.211777115	1.399390671	0.973301231	1.047991151	1.382066387	1.301915992	0.831613211	0.862239058	1.351328116	0.84545465	1.031972276	0.8531306	0.93511835	0.999179853	1.012250848	0.607538289	0.855228856	0.933887983	0.898983138	0.883610034	1.316707243	1.054533281	1.091944056	0.851479493	1.289792003	1.202555454	0.922111496
31583	1.117832438	0.580617006	1.247033683	1.053128834	1.044268321	1.347918852	1.282111389	1.212987232	1.359590257	1.263662642	1.263802496	1.205708761	1.361928472	1.010634601	1.02585569	1.064839499	1.118025699	1.279294525	1.340230205	1.139450611	1.341160152	1.293882989	1.377869971	1.167968277	1.305671782	0.987460699	1.121282963	1.034021023	1.221887363	1.214134223	1.109775909	1.209088569	1.334141309	1.21066507	1.280739867	1.035532337	1.32439654	1.171370167	1.210918164	1.078029047	1.197106423	1.116034993	1.050183499	1.19177071	0.964645115	1.122405921	1.314152905	1.474835051	1.207097446
31589	1.006657417	1.009353909	1.165863823	1.13683618	1.135770796	1.449809406	1.199913658	1.113475354	1.461177669	1.187702527	1.18891549	1.130432178	1.315817073	1.1078605	0.595863273	1.170600141	1.21632234	1.204417858	1.439795794	1.249894924	1.237486127	1.182897773	1.323630326	1.197598997	1.195359084	0.876588605	1.220103932	1.128486449	1.109900408	1.112734223	1.157704687	1.106155803	1.236560345	1.108599394	1.163291332	0.917750008	1.223200851	1.046568192	1.109142322	0.940424862	1.105207314	1.0036404	1.146285854	1.141039187	0.822089927	1.001780771	1.311216037	1.38667064	1.118204612
31610	1.023082824	1.256861791	0.871618884	1.40330587	1.397876318	1.687238864	0.8722533	0.863235961	1.699113315	0.923797795	0.93348493	0.958002801	1.190224244	1.371430274	1.163115327	1.417251333	1.388335831	0.942569284	1.681015395	1.47137971	0.960856483	0.947201714	1.163320852	1.49303245	0.956056067	1.152076195	1.467541643	1.389953369	0.907450364	0.865485173	1.443333551	0.880247012	0.921552894	0.874720094	0.972354302	1.109467735	0.924551066	0.971408265	0.873402733	1.067273042	0.907502298	1.025052878	1.404084287	1.064038969	1.196299717	1.017046989	1.31246581	1.090155276	0.892309744
31620	0.679000821	1.114782448	1.025727564	1.262368471	1.257694274	1.552376425	1.063742136	0.948307919	1.564144227	1.055176736	1.057489035	0.988961691	1.218172469	1.230743409	0.992991822	1.280141652	1.269102074	1.074569076	1.545356334	1.339897712	1.097252043	1.041055503	1.217300629	1.347189081	1.054378877	0.982703002	1.33047543	1.249826732	0.950629843	0.947501152	1.299145746	0.937755688	1.096302236	0.941304228	1.023601657	0.918442871	1.082030714	0.861292333	0.942065312	0.819383799	0.937766278	0.667889547	1.264741428	1.035194517	1.035084991	0.493322935	1.261720097	1.252069379	0.958919584
31621	0.96688263	0.997289809	1.134100965	1.153825241	1.150119022	1.453654281	1.169585952	1.086016668	1.465252517	1.1552003	1.156152181	1.094618722	1.279164489	1.121914412	0.870129361	1.177418847	1.196426348	1.172110767	1.44536985	1.246609694	1.215418204	1.163554988	1.288227959	1.233303831	1.175863275	0.683803348	1.22810766	1.142197556	1.08870056	1.086142813	1.186937719	1.079843177	1.21202444	1.082034234	1.146858368	0.798207529	1.19999108	1.027788225	1.082472691	0.891638205	1.073512161	0.963746436	1.158469873	1.100046002	0.867001251	0.968677615	1.272946524	1.359272149	1.086372452
31644	0.959277677	1.005919811	1.129859404	1.158262815	1.154800505	1.458941787	1.165155028	1.079706913	1.470525022	1.151488285	1.152556314	1.091246325	1.278309624	1.126721068	0.852779015	1.182644647	1.202631649	1.168478988	1.450543775	1.252349396	1.208559072	1.155873493	1.286593293	1.235908748	1.168258756	0.748531422	1.233166153	1.146958648	1.080882774	1.079601064	1.190188079	1.073121184	1.205849185	1.075416292	1.138447308	0.797002343	1.193411738	1.018306308	1.075889842	0.878052913	1.068191519	0.955941743	1.163314528	1.099443014	0.869779785	0.959470398	1.275463237	1.354125052	1.081375918
31650	1.072859038	1.31016013	1.087643373	1.454149441	1.44945857	1.743079988	1.093792771	1.005491191	1.754866747	1.1178843	1.123095651	1.108686622	1.327538132	1.422759372	1.184569221	1.471464311	1.455824684	1.130580006	1.736200147	1.529982617	0.951579913	0.847707228	1.309399202	1.538860125	0.852923693	1.194105026	1.521640572	1.441641579	0.928835133	0.995360559	1.490880148	0.99240596	1.012477809	0.995103697	0.761079676	1.152211874	0.971091744	0.968261338	0.996273626	1.099141098	1.048241772	1.073273272	1.456397061	1.184547284	1.233538736	1.054154664	1.416792839	1.215975309	1.055810763
31661	0.810377606	1.121529209	1.03168083	1.266821294	1.262471704	1.558712548	1.066150664	0.946399817	1.570447415	1.061783005	1.064516101	1.004137161	1.230066284	1.235486659	0.982876776	1.28595441	1.279298777	1.080465067	1.551445377	1.347264722	1.083591678	1.021843811	1.227374739	1.349382864	1.035668357	0.988581129	1.336185048	1.254667485	0.931786347	0.943171961	1.302119306	0.932670623	1.087303547	0.936942646	0.99890305	0.932366502	1.070451249	0.817446195	0.938000707	0.836806162	0.947971883	0.806356882	1.269811047	1.054116096	1.034866692	0.740781765	1.276406635	1.248462282	0.967979919
31667	0.830699981	1.071326477	1.067743247	1.220995951	1.216596746	1.5136491	1.104560096	1.007398762	1.525370764	1.092761356	1.094341688	1.028313084	1.236580616	1.189342407	0.941860245	1.240345832	1.237531521	1.110944817	1.506284876	1.302643106	1.14413887	1.090033961	1.240531146	1.304178374	1.102787528	0.915829855	1.29076336	1.208724186	1.009284524	1.007141137	1.256668849	0.999527522	1.142149172	1.002239968	1.072535485	0.816780366	1.12897099	0.937002316	1.002804564	0.580634382	0.995264016	0.823638414	1.223994342	1.052305039	0.98167966	0.834703746	1.25856222	1.293531653	1.011497781
31673	1.075617077	1.30558375	0.967108335	1.451548775	1.446203166	1.735995842	0.93326037	0.949889434	1.747861302	0.991439157	0.998916348	1.032710796	1.236479456	1.419741329	1.207885178	1.465856736	1.438192449	0.996322291	1.729704979	1.52041887	0.870793278	0.910579092	1.204622084	1.540696808	0.911070143	1.200028225	1.516124822	1.438295098	0.943483548	0.945943306	1.491197052	0.953846472	0.756931513	0.95161877	0.957331859	1.158164686	0.802883583	1.012968044	0.951373921	1.115062905	0.990902221	1.07720333	1.452489293	1.122481096	1.24321259	1.067261862	1.363486777	1.03297802	0.983932282
31685	0.84069547	1.112545906	1.02705619	1.264342813	1.258805641	1.548858397	1.070463875	0.983040502	1.560722035	1.051400847	1.052309434	0.967454946	1.193951117	1.232077793	1.032755528	1.278297539	1.253628377	1.071317878	1.542556282	1.333364688	1.135374703	1.089611581	1.198832169	1.355014188	1.101689432	0.996215171	1.328828699	1.25079766	1.007812454	0.986399733	1.304969713	0.980572668	1.126186576	0.981997632	1.080413699	0.935668961	1.116968873	0.959496248	0.982082528	0.903936336	0.951380987	0.843765767	1.265026414	0.98637156	1.054173592	0.879246245	1.22872344	1.269442893	0.967142466
[truncated: 217 more columns]
