# Supplementary material for: Evidence for High Levels of Gene Flow in Hedgehogs (Erinaceus europaeus) Across South Wales, UK, Despite Potential Anthropogenic and Natural Barriers to Dispersal
Source: Ecol Evol. 2025 Apr 7;15(4):e71201. doi: 10.1002/ece3.71201 (PMC11975622; doi:10.1002/ece3.71201)
Supplement: Supplementary file 1 — Data S1. [file ECE3-15-e71201-s001.zip › ece371201-sup-0009-supinfo_HabG1.txt]

0	28705	28726	28740	28786	28794	28799	28807	28812	28825	28835	28840	28841	28856	28860	28875	28881	28885	28886	28891	28894	28896	28905	28909	28916	28921	28937	28938	28951	28980	28984	28990	28995	28997	29012	29022	29025	29027	29036	29044	29053	29060	29074	29083	29088	29126	29151	29167	29232	29261
28705	0	-1	-1	-1	-1	-1	-1	-1	-1	-1	-1	-1	-1	-1	-1	-1	-1	-1	-1	-1	-1	-1	-1	-1	-1	-1	-1	-1	-1	-1	-1	-1	-1	-1	-1	-1	-1	-1	-1	-1	-1	-1	-1	-1	-1	-1	-1	-1	-1
28726	-1	0	75.45236225	-1	-1	-1	71.16836009	88.25403148	85.96528147	53.34444578	73.20033598	44.92343414	47.71761071	88.57565613	-1	-1	64.46873512	61.05976154	53.88903555	49.09334779	-1	49.88111098	46.16314691	79.31248426	63.7122879	45.25329108	42.56471949	45.55614816	55.28864877	46.90450517	44.99688557	74.65357858	47.75333077	73.94721036	51.05921225	-1	49.9841327	103.8993776	74.55362975	-1	60.91669718	102.1600879	42.91245535	67.40852569	-1	82.47181122	43.46382198	49.04858489	76.99894368
28740	-1	75.45236225	0	-1	-1	-1	58.16221513	79.06680746	81.15276114	43.01339654	63.4259374	35.42866081	38.69115186	84.08372079	-1	-1	58.00945519	51.3284151	49.08972303	44.10762007	-1	40.67779624	36.88685161	74.79596824	54.5074101	39.59457642	37.85401972	41.01887383	46.09977177	37.71316157	40.47357314	65.48947343	38.53894751	64.77224949	41.85887315	-1	40.77267855	94.87991573	65.37464658	-1	51.74682732	93.82160553	38.30696436	58.36208319	-1	74.09381484	34.96327857	39.82997486	67.74362729
28786	-1	-1	-1	0	-1	-1	-1	-1	-1	-1	-1	-1	-1	-1	-1	-1	-1	-1	-1	-1	-1	-1	-1	-1	-1	-1	-1	-1	-1	-1	-1	-1	-1	-1	-1	-1	-1	-1	-1	-1	-1	-1	-1	-1	-1	-1	-1	-1	-1
28794	-1	-1	-1	-1	0	-1	-1	-1	-1	-1	-1	-1	-1	-1	-1	-1	-1	-1	-1	-1	-1	-1	-1	-1	-1	-1	-1	-1	-1	-1	-1	-1	-1	-1	-1	-1	-1	-1	-1	-1	-1	-1	-1	-1	-1	-1	-1	-1	-1
28799	-1	-1	-1	-1	-1	0	-1	-1	-1	-1	-1	-1	-1	-1	-1	-1	-1	-1	-1	-1	-1	-1	-1	-1	-1	-1	-1	-1	-1	-1	-1	-1	-1	-1	-1	-1	-1	-1	-1	-1	-1	-1	-1	-1	-1	-1	-1	-1	-1
28807	-1	71.16836009	58.16221513	-1	-1	-1	0	74.65067789	76.86892915	38.4207666	59.02501885	31.18558447	34.40026213	79.79977109	-1	-1	53.72608583	46.69043159	44.80588645	39.82384787	-1	36.2093722	32.58004171	70.51194011	50.03779898	35.30960733	33.5701552	36.73492809	41.64906433	33.26893771	36.18956784	61.0866659	34.0609347	60.35323251	37.39204637	-1	36.29759316	90.48046442	60.94987669	-1	47.44250493	89.52309311	34.02307939	54.09186083	-1	69.78518906	30.6795571	35.34690565	63.43855322
28812	-1	88.25403148	79.06680746	-1	-1	-1	74.65067789	0	93.98568383	57.21091111	77.13069028	48.33193856	51.92202077	96.90174381	-1	-1	70.90671673	65.0062435	61.9220502	56.94819086	-1	48.4799045	50.242862	87.60632516	62.30697304	52.32014215	50.6826767	53.83766985	53.97967166	44.72174774	53.28622689	73.96265312	46.3303927	72.5243724	49.66950359	-1	48.56474371	103.8994484	72.51205284	-1	63.36546381	105.8603006	51.13257953	71.38750757	-1	85.78730644	48.02251936	47.62419663	79.47902753
28825	-1	85.96528147	81.15276114	-1	-1	-1	76.86892915	93.98568383	0	59.03883074	78.89304906	50.63488696	53.39421004	93.50381707	-1	-1	69.52674311	66.75146003	55.69084286	52.87877463	-1	55.61450646	51.84824484	84.27253253	69.44562053	51.35471827	46.23574656	50.30843295	61.0219661	52.63723884	49.83858989	80.38532409	53.48633205	79.67933475	56.79277043	-1	55.7172211	109.643484	80.28588154	-1	66.64202899	107.9547746	47.33839424	73.11092214	-1	88.26579509	49.10498661	54.78149144	82.72273765
28835	-1	53.34444578	43.01339654	-1	-1	-1	38.4207666	57.21091111	59.03883074	0	39.03557758	13.52452698	16.46083286	61.97246873	-1	-1	35.88372104	28.496324	26.97589904	21.99230963	-1	18.84271692	14.56926166	52.68600293	32.67295222	17.49846604	15.74086104	18.90747152	24.25520196	15.86674724	18.36321898	43.61977822	16.70856371	42.91173718	20.02285278	-1	18.94095484	72.99201368	43.51745382	-1	29.82988633	71.80097545	16.19437088	36.26710763	-1	52.09230397	12.8006214	18.00168987	45.86700928
28840	-1	73.20033598	63.4259374	-1	-1	-1	59.02501885	77.13069028	78.89304906	39.03557758	0	33.43975194	36.28147298	81.82743079	-1	-1	55.7346711	48.23716875	46.83014925	41.84614834	-1	38.76841029	34.36359478	72.54131992	52.59881398	37.35759955	35.59529547	38.76239186	44.17837684	35.78934793	38.21842865	63.53633792	36.63554825	62.83067587	39.94829602	-1	38.86756496	92.90424034	63.43724927	-1	49.73472798	91.68006384	36.04896202	56.12851919	-1	71.97612351	32.64116885	37.92927627	65.78027964
28841	-1	44.92343414	35.42866081	-1	-1	-1	31.18558447	48.33193856	50.63488696	13.52452698	33.43975194	0	8.347429381	53.56098155	-1	-1	27.51304168	21.33259251	18.57165327	13.59224977	-1	9.986705522	6.618589765	44.27091957	23.81714849	9.044796888	7.334741034	10.49641081	15.39371235	7.001767291	9.949223101	34.73682379	7.854435319	34.03578035	11.16672842	-1	10.08619198	64.14784595	34.64395214	-1	20.81914835	63.13744642	7.786654804	27.87044099	-1	43.39077305	4.531244831	9.148731407	36.8321068
28856	-1	47.71761071	38.69115186	-1	-1	-1	34.40026213	51.92202077	53.39421004	16.46083286	36.28147298	8.347429381	0	56.33560573	-1	-1	30.20456863	24.11172714	21.33159113	16.34369295	-1	13.56247581	8.991987009	47.05276452	27.39307521	11.90387372	10.09848645	13.27016181	18.97022124	10.58129836	12.72888009	38.32394003	11.43102828	37.62000998	14.74201219	-1	13.6626617	67.67559967	38.22722335	-1	24.52828288	66.3583355	10.55365461	30.82862188	-1	46.66905241	6.981728713	12.72532611	40.58984006
28860	-1	88.57565613	84.08372079	-1	-1	-1	79.79977109	96.90174381	93.50381707	61.97246873	81.82743079	53.56098155	56.33560573	0	-1	-1	72.74296596	69.68628553	61.4179552	56.76689246	-1	58.5294087	54.78595435	86.74877461	72.36056263	54.00689645	50.02496593	52.6932564	63.93695345	55.55260882	52.3906311	83.30139317	56.401479	82.59513474	59.70756871	-1	58.63231475	112.5517549	83.20159039	-1	69.56174983	110.8385043	50.19945925	76.04119914	-1	91.14582432	52.06161948	57.69669485	85.64316479
28875	-1	-1	-1	-1	-1	-1	-1	-1	-1	-1	-1	-1	-1	-1	0	-1	-1	-1	-1	-1	-1	-1	-1	-1	-1	-1	-1	-1	-1	-1	-1	-1	-1	-1	-1	-1	-1	-1	-1	-1	-1	-1	-1	-1	-1	-1	-1	-1	-1
28881	-1	-1	-1	-1	-1	-1	-1	-1	-1	-1	-1	-1	-1	-1	-1	0	-1	-1	-1	-1	-1	-1	-1	-1	-1	-1	-1	-1	-1	-1	-1	-1	-1	-1	-1	-1	-1	-1	-1	-1	-1	-1	-1	-1	-1	-1	-1	-1	-1
28885	-1	64.46873512	58.00945519	-1	-1	-1	53.72608583	70.90671673	69.52674311	35.88372104	55.7346711	27.51304168	30.20456863	72.74296596	-1	-1	0	43.5911164	37.475894	32.33078556	-1	32.54020525	28.67509117	63.54483945	46.37115891	29.32008996	26.31815545	29.65790397	37.94734509	29.5610734	29.19043583	57.30637271	30.41103403	56.60145486	33.71889125	-1	32.64213952	86.59624203	57.20836413	-1	43.5479538	85.01187333	26.84589222	49.97105964	-1	65.33533043	25.84598523	31.7059608	59.62558791
28886	-1	61.05976154	51.3284151	-1	-1	-1	46.69043159	65.0062435	66.75146003	28.496324	48.23716875	21.33259251	24.11172714	69.68628553	-1	-1	43.5911164	0	34.68857659	29.70432979	-1	26.64266997	22.15397751	60.40037947	40.47305475	25.21886734	23.45383311	26.62121872	32.05297502	23.66413716	26.07742533	51.41200229	24.50964382	50.70599995	27.82257477	-1	26.74171401	80.77874612	51.31245441	-1	37.61395321	79.55023224	23.9075942	43.99809805	-1	59.84718513	20.4905899	25.80327334	53.66074865
28891	-1	53.88903555	49.08972303	-1	-1	-1	44.80588645	61.9220502	55.69084286	26.97589904	46.83014925	18.57165327	21.33159113	61.4179552	-1	-1	37.475894	34.68857659	0	20.85796289	-1	23.55082483	19.78547643	52.17627504	37.38194045	19.28070775	14.12455798	18.21820836	28.95828781	20.5735757	17.73953007	48.32168864	21.42266011	47.61568864	24.72908466	-1	23.65354706	77.57953896	48.22223182	-1	34.57853885	75.88985032	15.24933248	41.0478546	-1	56.20072697	17.04298156	22.71782178	50.65927582
28894	-1	49.09334779	44.10762007	-1	-1	-1	39.82384787	56.94819086	52.87877463	21.99230963	41.84614834	13.59224977	16.34369295	56.76689246	-1	-1	32.33078556	29.70432979	20.85796289	0	-1	18.57760499	14.79963255	47.6338801	32.4086988	14.45027962	9.909093361	13.62506495	23.98502168	15.60009983	13.23056728	43.34783001	16.44930597	42.64197731	19.75592185	-1	18.68022216	72.60995927	43.24857039	-1	29.60267143	70.93382137	10.66947224	36.066142	-1	51.24667657	12.04660506	17.7444368	45.68301723
28896	-1	-1	-1	-1	-1	-1	-1	-1	-1	-1	-1	-1	-1	-1	-1	-1	-1	-1	-1	-1	0	-1	-1	-1	-1	-1	-1	-1	-1	-1	-1	-1	-1	-1	-1	-1	-1	-1	-1	-1	-1	-1	-1	-1	-1	-1	-1	-1	-1
28905	-1	49.88111098	40.67779624	-1	-1	-1	36.2093722	48.4799045	55.61450646	18.84271692	38.76841029	9.986705522	13.56247581	58.5294087	-1	-1	32.54020525	26.64266997	23.55082483	18.57760499	-1	0	11.8831458	49.23323533	19.54690437	13.93813268	12.31117242	15.46537163	13.58008157	5.96920292	14.91335717	35.30511053	5.217792663	33.97889583	7.671342979	-1	7.22635013	64.60689334	34.3672434	-1	25.05218062	67.46182888	12.76086845	33.03109131	-1	47.34760311	9.662053787	6.708662981	41.17775027
28909	-1	46.16314691	36.88685161	-1	-1	-1	32.58004171	50.242862	51.84824484	14.56926166	34.36359478	6.618589765	8.991987009	54.78595435	-1	-1	28.67509117	22.15397751	19.78547643	14.79963255	-1	11.8831458	0	45.50140205	25.71368715	10.33432663	8.551453108	11.72072297	17.29144131	8.902356014	11.17803755	36.64584613	9.751278483	35.94157327	13.06280247	-1	11.98302134	66.00440076	36.54865594	-1	22.8453721	64.72486427	9.005829382	29.16875895	-1	45.02970718	5.527567885	11.04542152	38.90159574
28916	-1	79.31248426	74.79596824	-1	-1	-1	70.51194011	87.60632516	84.27253253	52.68600293	72.54131992	44.27091957	47.05276452	86.74877461	-1	-1	63.54483945	60.40037947	52.17627504	47.6338801	-1	49.23323533	45.50140205	0	63.06442201	44.54804613	40.77563794	43.46114091	54.64085451	46.25675558	40.70087669	74.00600625	47.1054661	73.29956801	50.41133744	-1	49.3362691	103.2514638	73.9059624	-1	60.26852228	101.5253188	41.29488789	66.75324181	-1	81.8289174	42.7856604	48.40071628	76.35028791
28921	-1	63.7122879	54.5074101	-1	-1	-1	50.03779898	62.30697304	69.44562053	32.67295222	52.59881398	23.81714849	27.39307521	72.36056263	-1	-1	46.37115891	40.47305475	37.38194045	32.4086988	-1	19.54690437	25.71368715	63.06442201	0	27.76960239	26.14229734	29.29652348	27.45748569	19.79781069	28.74452801	49.1346707	18.92475053	47.80802532	21.63900299	-1	20.88471286	78.45373971	48.19611282	-1	38.88261969	81.29378861	26.5920006	46.8617146	-1	61.18055811	23.49276222	20.44415109	55.00787831
28937	-1	45.25329108	39.59457642	-1	-1	-1	35.30960733	52.32014215	51.35471827	17.49846604	37.35759955	9.044796888	11.90387372	54.00689645	-1	-1	29.32008996	25.21886734	19.28070775	14.45027962	-1	13.93813268	10.33432663	44.54804613	27.76960239	0	7.978817921	10.95247564	19.3465587	10.96537518	10.27355805	38.72022249	11.81214461	38.01162529	15.1154442	-1	14.04256243	67.90750535	38.61728368	-1	25.00782536	66.0364457	8.382317658	31.55010249	-1	46.28997321	7.709601727	13.10779594	41.09341681
28938	-1	42.56471949	37.85401972	-1	-1	-1	33.5701552	50.6826767	46.23574656	15.74086104	35.59529547	7.334741034	10.09848645	50.02496593	-1	-1	26.31815545	23.45383311	14.12455798	9.909093361	-1	12.31117242	8.551453108	40.77563794	26.14229734	7.978817921	0	6.800480687	17.71865729	9.33403683	6.331073814	37.08231641	10.18306863	36.37625228	13.48940938	-1	12.41394279	66.33829303	36.98277375	-1	23.3400509	64.64258999	3.784199816	29.81197318	-1	44.95264488	5.813701124	11.47824396	39.42096246
28951	-1	45.55614816	41.01887383	-1	-1	-1	36.73492809	53.83766985	50.30843295	18.90747152	38.76239186	10.49641081	13.27016181	52.6932564	-1	-1	29.65790397	26.62121872	18.21820836	13.62506495	-1	15.46537163	11.72072297	43.46114091	29.29652348	10.95247564	6.800480687	0	20.87291808	12.48855969	9.060350929	40.23732101	13.33743584	39.5310714	16.64353877	-1	15.56827367	69.48797604	40.13752999	-1	26.49752306	67.77596579	6.642323263	32.97640451	-1	48.08324976	8.995271889	14.63264937	42.57889983
28980	-1	55.28864877	46.09977177	-1	-1	-1	41.64906433	53.97967166	61.0219661	24.25520196	44.17837684	15.39371235	18.97022124	63.93695345	-1	-1	37.94734509	32.05297502	28.95828781	23.98502168	-1	13.58008157	17.29144131	54.64085451	27.45748569	19.3465587	17.71865729	20.87291808	0	11.44808374	20.32094953	40.732476	11.73396666	39.42886249	14.68833553	-1	13.90200241	69.92993163	39.82834444	-1	30.45354485	72.86352744	18.16836466	38.43772886	-1	52.7474901	15.06916072	13.09377533	46.58732996
28984	-1	46.90450517	37.71316157	-1	-1	-1	33.26893771	44.72174774	52.63723884	15.86674724	35.78934793	7.001767291	10.58129836	55.55260882	-1	-1	29.5610734	23.66413716	20.5735757	15.60009983	-1	5.96920292	8.902356014	46.25675558	19.79781069	10.96537518	9.33403683	12.48855969	11.44808374	0	11.93677881	31.90015777	3.831839662	30.10326267	7.15853891	-1	6.062692329	61.77221171	30.01942258	-1	22.05590025	64.48619343	9.783813343	30.04823841	-1	44.38139124	6.680783574	5.130009869	38.18864848
28990	-1	44.99688557	40.47357314	-1	-1	-1	36.18956784	53.28622689	49.83858989	18.36321898	38.21842865	9.949223101	12.72888009	52.3906311	-1	-1	29.19043583	26.07742533	17.73953007	13.23056728	-1	14.91335717	11.17803755	40.70087669	28.74452801	10.27355805	6.331073814	9.060350929	20.32094953	11.93677881	0	39.68589718	12.78553965	38.97951146	16.09147513	-1	15.01635225	68.93279391	39.58592374	-1	25.94777616	67.21048234	6.895052251	32.43091382	-1	47.51513983	8.459664619	14.08077967	42.0294364
28995	-1	74.65357858	65.48947343	-1	-1	-1	61.0866659	73.96265312	80.38532409	43.61977822	63.53633792	34.73682379	38.32394003	83.30139317	-1	-1	57.30637271	51.41200229	48.32168864	43.34783001	-1	35.30511053	36.64584613	74.00600625	49.1346707	38.72022249	37.08231641	40.23732101	40.732476	31.90015777	39.68589718	0	33.17128021	56.3031985	36.49046869	-1	35.40208209	90.45474261	58.7405767	-1	49.76154057	92.24804612	37.5322143	57.78769994	-1	72.17430137	34.4229874	34.46858985	65.91903244
28997	-1	47.75333077	38.53894751	-1	-1	-1	34.0609347	46.3303927	53.48633205	16.70856371	36.63554825	7.854435319	11.43102828	56.401479	-1	-1	30.41103403	24.50964382	21.42266011	16.44930597	-1	5.217792663	9.751278483	47.1054661	18.92475053	11.81214461	10.18306863	13.33743584	11.73396666	3.831839662	12.78553965	33.17128021	0	31.84332064	6.528915229	-1	4.397418072	62.57599888	32.23034518	-1	22.92039721	65.33913646	10.63280796	30.89987914	-1	45.23108898	7.531338904	3.487338573	39.04390887
29012	-1	73.94721036	64.77224949	-1	-1	-1	60.35323251	72.5243724	79.67933475	42.91173718	62.83067587	34.03578035	37.62000998	82.59513474	-1	-1	56.60145486	50.70599995	47.61568864	42.64197731	-1	33.97889583	35.94157327	73.29956801	47.80802532	38.01162529	36.37625228	39.5310714	39.42886249	30.10326267	38.97951146	56.3031985	31.84332064	0	35.16590774	-1	34.07422386	89.38840169	41.39770755	-1	49.0719366	91.53695102	36.82610341	57.08502004	-1	71.45129823	33.71924774	33.14088197	65.21939026
29022	-1	51.05921225	41.85887315	-1	-1	-1	37.39204637	49.66950359	56.79277043	20.02285278	39.94829602	11.16672842	14.74201219	59.70756871	-1	-1	33.71889125	27.82257477	24.72908466	19.75592185	-1	7.671342979	13.06280247	50.41133744	21.63900299	15.1154442	13.48940938	16.64353877	14.68833553	7.15853891	16.09147513	36.49046869	6.528915229	35.16590774	0	-1	8.573034034	65.74846909	35.55499252	-1	26.23260332	68.63822195	13.93908452	34.21063793	-1	48.52153565	10.84135512	7.995531182	42.35865813
29025	-1	-1	-1	-1	-1	-1	-1	-1	-1	-1	-1	-1	-1	-1	-1	-1	-1	-1	-1	-1	-1	-1	-1	-1	-1	-1	-1	-1	-1	-1	-1	-1	-1	-1	-1	0	-1	-1	-1	-1	-1	-1	-1	-1	-1	-1	-1	-1	-1
29027	-1	49.9841327	40.77267855	-1	-1	-1	36.29759316	48.56474371	55.7172211	18.94095484	38.86756496	10.08619198	13.6626617	58.63231475	-1	-1	32.64213952	26.74171401	23.65354706	18.68022216	-1	7.22635013	11.98302134	49.3362691	20.88471286	14.04256243	12.41394279	15.56827367	13.90200241	6.062692329	15.01635225	35.40208209	4.397418072	34.07422386	8.573034034	-1	0	64.78552345	34.46145328	-1	25.1518571	67.56873608	12.86367191	33.13142781	-1	47.45933335	9.762790877	6.166332848	41.27586966
29036	-1	103.8993776	94.87991573	-1	-1	-1	90.48046442	103.8994484	109.643484	72.99201368	92.90424034	64.14784595	67.67559967	112.5517549	-1	-1	86.59624203	80.77874612	77.57953896	72.60995927	-1	64.60689334	66.00440076	103.2514638	78.45373971	67.90750535	66.33829303	69.48797604	69.92993163	61.77221171	68.93279391	90.45474261	62.57599888	89.38840169	65.74846909	-1	64.78552345	0	89.87227662	-1	79.28136789	121.1897193	66.786772	87.14549477	-1	100.6409903	63.75881288	63.89367536	95.43801496
29044	-1	74.55362975	65.37464658	-1	-1	-1	60.94987669	72.51205284	80.28588154	43.51745382	63.43724927	34.64395214	38.22722335	83.20159039	-1	-1	57.20836413	51.31245441	48.22223182	43.24857039	-1	34.3672434	36.54865594	73.9059624	48.19611282	38.61728368	36.98277375	40.13752999	39.82834444	30.01942258	39.58592374	58.7405767	32.23034518	41.39770755	35.55499252	-1	34.46145328	89.87227662	0	-1	49.68412115	92.14192051	37.43260877	57.6926809	-1	72.05226437	34.32654473	33.52781994	65.82772379
29053	-1	-1	-1	-1	-1	-1	-1	-1	-1	-1	-1	-1	-1	-1	-1	-1	-1	-1	-1	-1	-1	-1	-1	-1	-1	-1	-1	-1	-1	-1	-1	-1	-1	-1	-1	-1	-1	-1	-1	0	-1	-1	-1	-1	-1	-1	-1	-1	-1
29060	-1	60.91669718	51.74682732	-1	-1	-1	47.44250493	63.36546381	66.64202899	29.82988633	49.73472798	20.81914835	24.52828288	69.56174983	-1	-1	43.5479538	37.61395321	34.57853885	29.60267143	-1	25.05218062	22.8453721	60.26852228	38.88261969	25.00782536	23.3400509	26.49752306	30.45354485	22.05590025	25.94777616	49.76154057	22.92039721	49.0719366	26.23260332	-1	25.1518571	79.28136789	49.68412115	-1	0	78.80758946	23.79064361	43.9857508	-1	58.95044075	20.63902133	24.21541342	51.69455178
29074	-1	102.1600879	93.82160553	-1	-1	-1	89.52309311	105.8603006	107.9547746	71.80097545	91.68006384	63.13744642	66.3583355	110.8385043	-1	-1	85.01187333	79.55023224	75.88985032	70.93382137	-1	67.46182888	64.72486427	101.5253188	81.29378861	66.0364457	64.64258999	67.77596579	72.86352744	64.48619343	67.21048234	92.24804612	65.33913646	91.53695102	68.63822195	-1	67.56873608	121.1897193	92.14192051	-1	78.80758946	0	65.08613178	85.85336642	-1	91.06272768	62.35994503	66.63583478	94.93364741
29083	-1	42.91245535	38.30696436	-1	-1	-1	34.02307939	51.13257953	47.33839424	16.19437088	36.04896202	7.786654804	10.55365461	50.19945925	-1	-1	26.84589222	23.9075942	15.24933248	10.66947224	-1	12.76086845	9.005829382	41.29488789	26.5920006	8.382317658	3.784199816	6.642323263	18.16836466	9.783813343	6.895052251	37.5322143	10.63280796	36.82610341	13.93908452	-1	12.86367191	66.786772	37.43260877	-1	23.79064361	65.08613178	0	30.26474773	-1	45.39577539	6.272190177	11.92799543	39.87170045
29088	-1	67.40852569	58.36208319	-1	-1	-1	54.09186083	71.38750757	73.11092214	36.26710763	56.12851919	27.87044099	30.82862188	76.04119914	-1	-1	49.97105964	43.99809805	41.0478546	36.066142	-1	33.03109131	29.16875895	66.75324181	46.8617146	31.55010249	29.81197318	32.97640451	38.43772886	30.04823841	32.43091382	57.78769994	30.89987914	57.08502004	34.21063793	-1	33.13142781	87.14549477	57.6926809	-1	43.9857508	85.85336642	30.26474773	0	-1	66.16271343	26.95923112	32.19433973	60.05478976
29126	-1	-1	-1	-1	-1	-1	-1	-1	-1	-1	-1	-1	-1	-1	-1	-1	-1	-1	-1	-1	-1	-1	-1	-1	-1	-1	-1	-1	-1	-1	-1	-1	-1	-1	-1	-1	-1	-1	-1	-1	-1	-1	-1	-1	0	-1	-1	-1	-1
29151	-1	82.47181122	74.09381484	-1	-1	-1	69.78518906	85.78730644	88.26579509	52.09230397	71.97612351	43.39077305	46.66905241	91.14582432	-1	-1	65.33533043	59.84718513	56.20072697	51.24667657	-1	47.34760311	45.02970718	81.8289174	61.18055811	46.28997321	44.95264488	48.08324976	52.7474901	44.38139124	47.51513983	72.17430137	45.23108898	71.45129823	48.52153565	-1	47.45933335	100.6409903	72.05226437	-1	58.95044075	91.06272768	45.39577539	66.16271343	-1	0	42.68163252	46.52923975	75.09250336
29167	-1	43.46382198	34.96327857	-1	-1	-1	30.6795571	48.02251936	49.10498661	12.8006214	32.64116885	4.531244831	6.981728713	52.06161948	-1	-1	25.84598523	20.4905899	17.04298156	12.04660506	-1	9.662053787	5.527567885	42.7856604	23.49276222	7.709601727	5.813701124	8.995271889	15.06916072	6.680783574	8.459664619	34.4229874	7.531338904	33.71924774	10.84135512	-1	9.762790877	63.75881288	34.32654473	-1	20.63902133	62.35994503	6.272190177	26.95923112	-1	42.68163252	0	8.825875717	36.70865055
29232	-1	49.04858489	39.82997486	-1	-1	-1	35.34690565	47.62419663	54.78149144	18.00168987	37.92927627	9.148731407	12.72532611	57.69669485	-1	-1	31.7059608	25.80327334	22.71782178	17.7444368	-1	6.708662981	11.04542152	48.40071628	20.44415109	13.10779594	11.47824396	14.63264937	13.09377533	5.130009869	14.08077967	34.46858985	3.487338573	33.14088197	7.995531182	-1	6.166332848	63.89367536	33.52781994	-1	24.21541342	66.63583478	11.92799543	32.19433973	-1	46.52923975	8.825875717	0	40.33835115
29261	-1	76.99894368	67.74362729	-1	-1	-1	63.43855322	79.47902753	82.72273765	45.86700928	65.78027964	36.8321068	40.58984006	85.64316479	-1	-1	59.62558791	53.66074865	50.65927582	45.68301723	-1	41.17775027	38.90159574	76.35028791	55.00787831	41.09341681	39.42096246	42.57889983	46.58732996	38.18864848	42.0294364	65.91903244	39.04390887	65.21939026	42.35865813	-1	41.27586966	95.43801496	65.82772379	-1	51.69455178	94.93364741	39.87170045	60.05478976	-1	75.09250336	36.70865055	40.33835115	0
29272	-1	79.87864735	72.44617558	-1	-1	-1	68.15314463	84.82381465	85.7709506	50.38491766	70.25332918	41.8415115	44.86370096	88.59224745	-1	-1	63.08097121	58.11875301	53.70354961	48.78175091	-1	46.37390764	43.26246898	79.23959679	60.20743663	43.27677614	42.44130986	45.53202859	51.78963068	43.43011094	44.93631373	71.23015062	44.26048186	70.50407775	47.5456404	-1	46.48824656	99.96924309	71.10374197	-1	57.68767042	96.91470571	42.87353969	64.42811786	-1	76.6469597	40.77489854	45.55881674	73.78653084
29297	-1	43.33066808	34.48976343	-1	-1	-1	30.20288087	47.64797312	48.99775899	12.29191467	32.12218468	4.106977363	6.168720263	51.94326231	-1	-1	25.78962881	19.9624601	16.93530435	11.94512759	-1	9.288233747	4.928921428	42.66230472	23.11887441	7.533362313	5.703227289	8.877577294	14.69568904	6.306939973	8.337844085	34.04926827	7.157067079	33.34546815	10.46768444	-1	9.388629388	63.39537802	33.95273361	-1	20.25779786	62.04874323	6.159283085	26.55781956	-1	42.36373319	2.453994334	8.451459232	36.32269661
29299	-1	71.62007279	63.50332554	-1	-1	-1	59.22098237	76.22638694	77.40600916	41.42135598	61.28459977	32.92454938	35.88173358	80.30139671	-1	-1	54.42109802	49.14904283	45.34154017	40.37921565	-1	37.86351694	34.28457799	70.99769834	51.69444474	35.63105805	34.09695466	37.23868901	43.26928462	34.88208003	36.68015578	62.62366192	35.73427042	61.92020962	39.04234407	-1	37.96536156	91.92494927	62.52764553	-1	48.87215316	90.2980564	34.54218926	55.43478832	-1	70.67324972	31.8048239	37.02927507	64.95924269
29312	-1	61.81524515	52.85277644	-1	-1	-1	48.44883595	61.86238558	67.56558147	30.9639824	50.87599979	22.13234481	25.64288166	70.46971505	-1	-1	44.53501138	38.75004353	35.50147243	30.53415985	-1	22.25842789	23.97387511	61.16674728	36.12102074	25.79101219	24.25923593	27.40608256	27.73278784	19.71578928	26.84886161	48.44974635	20.32112035	47.36237811	23.35508652	-1	22.51166846	66.33178978	47.83805884	-1	37.29058788	79.09445237	24.70697479	45.11714949	-1	58.50435801	21.72007832	21.6567801	53.44006691
29340	-1	75.4363505	66.24201766	-1	-1	-1	61.77726781	74.07401302	81.17031792	44.40455622	64.32962397	35.54871371	39.12268087	84.08485218	-1	-1	58.09751062	52.20391222	49.10662165	44.13360371	-1	32.38180752	37.44371458	74.78845212	46.34746516	39.490565	37.86688295	41.02083189	39.004796	31.56679929	40.46863941	60.88839484	31.04757754	59.56801584	32.9491412	-1	33.11939559	90.041505	59.95875485	-1	50.61612734	93.0115587	38.3165126	58.5914374	-1	72.88889537	35.22150098	32.49484391	66.74285376
29465	-1	47.84633424	38.62742677	-1	-1	-1	34.14419216	46.42117568	53.57922833	16.79925869	36.72687471	7.946330318	11.52296144	56.49443937	-1	-1	30.50366586	24.60086975	21.51555897	16.54216969	-1	5.538387987	9.843045111	47.19846575	19.27878228	11.90560253	10.275983	13.43039365	11.90158634	3.927588682	12.87852769	33.26619549	2.419563472	31.93846322	6.821154692	-1	5.042326237	62.69468041	32.32536336	-1	23.01300686	65.43374422	10.72573585	30.99197882	-1	45.32735118	7.623532344	2.526921144	39.13586419
29551	-1	-1	-1	-1	-1	-1	-1	-1	-1	-1	-1	-1	-1	-1	-1	-1	-1	-1	-1	-1	-1	-1	-1	-1	-1	-1	-1	-1	-1	-1	-1	-1	-1	-1	-1	-1	-1	-1	-1	-1	-1	-1	-1	-1	-1	-1	-1	-1	-1
29562	-1	-1	-1	-1	-1	-1	-1	-1	-1	-1	-1	-1	-1	-1	-1	-1	-1	-1	-1	-1	-1	-1	-1	-1	-1	-1	-1	-1	-1	-1	-1	-1	-1	-1	-1	-1	-1	-1	-1	-1	-1	-1	-1	-1	-1	-1	-1	-1	-1
29594	-1	88.82503329	79.62120359	-1	-1	-1	75.3090739	91.00536586	94.55028632	57.72461526	77.63382565	48.71481334	52.43327622	97.46999071	-1	-1	71.45622271	65.51326658	62.48679561	57.51093612	-1	52.73887849	50.74864547	88.1767295	66.56888121	52.91554516	51.24830505	54.4057618	58.15010178	49.74789748	53.85599258	77.47332999	50.60439146	76.77529056	53.92012215	-1	52.83644645	107.0385838	77.38394871	-1	63.20406215	106.7051715	51.69889809	71.89432287	-1	86.83511817	48.54623457	51.89885252	76.43162175
29623	-1	72.86804021	63.66351762	-1	-1	-1	59.19412331	71.46395122	78.60139014	41.8289374	61.75476645	32.97310893	36.54898495	81.51632104	-1	-1	55.5269743	49.62901015	46.53770961	41.56447412	-1	28.91147345	34.86961093	72.22017327	40.80169563	36.92526611	35.29806613	38.45228617	36.60395677	28.95463844	37.90028651	58.29111353	28.09878247	56.96463098	30.69101087	-1	30.06242259	87.60539731	57.3527964	-1	48.03861368	90.44933689	35.74776758	56.01762773	-1	70.33583945	32.64864737	29.6149242	64.16393393
30143	-1	65.02835969	55.80989305	-1	-1	-1	51.32706105	63.60379033	70.76126667	33.98152587	53.90908739	25.1285096	28.70511671	73.67646935	-1	-1	47.68573865	41.78308949	38.69759697	33.72421233	-1	22.68798873	27.02521709	64.38049052	36.42347321	29.08756632	27.45801899	30.61242394	29.07323487	21.10955311	30.06055399	50.4481935	19.46710595	49.12046214	23.9748696	-1	22.14582521	79.87325758	49.50739209	-1	40.19514781	82.61557893	27.90777031	48.17412232	-1	62.50896871	24.80565978	18.91087887	56.31809102
30183	-1	44.00466175	35.01516175	-1	-1	-1	30.73913139	48.12260538	49.69450222	12.87473431	32.72264537	4.584132523	7.313198703	52.63022476	-1	-1	26.53049208	20.58213404	17.63165345	12.64691687	-1	9.76455673	5.69435487	43.34481032	23.59518102	8.168691748	6.397128033	9.565115917	15.1716589	6.782507748	9.021711182	34.52347632	7.633315102	33.82020608	10.94407139	-1	9.864883684	63.87640631	34.42765731	-1	20.72617908	62.56141082	6.851065279	26.8452079	-1	42.8733001	3.448925367	8.92772202	36.79233967
30197	-1	78.79855487	69.60034672	-1	-1	-1	65.13439927	77.41809934	84.5322491	47.76375728	67.68905114	38.907669	42.48252752	87.44696098	-1	-1	61.45872266	55.56333684	52.46855988	47.49544454	-1	35.58396285	40.8034038	78.15067435	49.5501078	42.85412795	41.2288638	44.38293421	42.39414506	34.9079453	43.83082835	64.23645225	34.33344159	62.91328808	34.04513488	-1	36.39260743	93.45950919	63.3029455	-1	53.97399763	96.37625935	41.6785255	61.95118922	-1	76.25759123	38.58169309	35.7898032	70.10033116
30241	-1	49.6019725	40.40021445	-1	-1	-1	35.93264318	48.20662887	55.33545172	18.56463662	38.49019733	9.708558772	13.28407948	58.25030029	-1	-1	32.26136846	26.36446742	23.27176796	18.29857756	-1	6.06106053	11.60481334	48.9541009	19.98981276	13.65858415	12.03210475	15.18626848	13.26423196	5.69567995	14.63422922	35.02960877	5.009594847	33.70421918	6.599203725	-1	7.035858885	64.30893189	34.09293929	-1	24.77423402	67.18179656	12.4817911	32.75270322	-1	47.06630558	9.38353738	6.487667824	40.90005811
30253	-1	54.59704618	45.43227002	-1	-1	-1	41.01439682	53.79457117	60.32968409	23.56859591	43.48683128	14.69471064	18.27468707	63.24517981	-1	-1	37.25305666	31.36207637	28.26602588	23.29248179	-1	14.61318689	16.59679229	53.94942874	28.44668026	18.65932762	17.02651605	20.18112871	19.86275659	11.48092417	19.62942644	40.2955175	12.50416828	39.20060821	15.79217542	-1	14.72926019	69.58434055	39.66731159	-1	29.73737705	72.17018898	17.4763126	37.73958873	-1	52.06696809	14.3729048	13.80750195	45.89405607
30288	-1	101.1020383	95.67354375	-1	-1	-1	91.38746652	108.3711654	107.0071025	73.57789819	93.43710622	65.12461995	67.9807177	109.589161	-1	-1	85.22550469	81.2982082	74.92956745	70.1462488	-1	69.97846022	66.41281311	99.86231718	83.81025162	64.18724108	63.60975917	66.51689444	75.38833975	67.0105965	65.69070243	94.77260361	67.85442624	94.06123137	71.15488804	-1	70.0844374	123.8979322	94.66593241	-1	81.08187222	121.9864469	64.01646736	87.63375373	-1	102.1333237	63.77720367	69.15047958	97.16805846
30291	-1	72.13082893	67.00429656	-1	-1	-1	62.71972423	79.75866495	78.20471419	44.90387834	64.76183066	36.46205435	39.29767254	80.77255809	-1	-1	56.46064336	52.62243597	46.12753159	41.34087649	-1	41.38038059	37.7335431	71.25598107	55.21173137	35.36123272	34.80709858	37.72043292	46.78843304	38.40603896	36.99569784	66.15849992	39.25366832	65.45082428	42.55801651	-1	41.48424168	95.3696669	66.05679744	-1	52.43631066	93.54885566	35.19904395	58.95986748	-1	73.82848199	35.08206012	40.54915997	68.52065992
30298	-1	-1	-1	-1	-1	-1	-1	-1	-1	-1	-1	-1	-1	-1	-1	-1	-1	-1	-1	-1	-1	-1	-1	-1	-1	-1	-1	-1	-1	-1	-1	-1	-1	-1	-1	-1	-1	-1	-1	-1	-1	-1	-1	-1	-1	-1	-1	-1	-1
30302	-1	67.29641512	58.11221054	-1	-1	-1	53.72746142	63.62729367	73.02687246	36.24670619	56.16353602	27.352094	30.95446763	75.94369374	-1	-1	49.94481828	44.03995804	40.96326694	35.98899474	-1	28.809357	29.27497624	66.64875885	42.63608512	31.36824482	29.72407659	32.87959068	34.29578556	25.78685293	32.32851656	53.74965949	26.65535868	52.94325884	29.9973524	-1	28.89144292	83.76051744	53.48487295	-1	42.36369871	84.93096055	30.17411802	50.41849422	-1	64.89277758	27.05622105	27.94656457	58.44876439
30311	-1	-1	-1	-1	-1	-1	-1	-1	-1	-1	-1	-1	-1	-1	-1	-1	-1	-1	-1	-1	-1	-1	-1	-1	-1	-1	-1	-1	-1	-1	-1	-1	-1	-1	-1	-1	-1	-1	-1	-1	-1	-1	-1	-1	-1	-1	-1	-1	-1
30316	-1	65.75932934	56.79838589	-1	-1	-1	52.525311	69.77971054	71.46263923	34.70076222	54.56098523	26.29493299	29.22586001	74.39255929	-1	-1	48.32447558	42.42827708	39.39955717	34.41804437	-1	31.42304506	27.58421101	65.10446269	45.25369357	29.89993443	28.16358469	31.32778857	36.8294763	28.44010639	30.78217867	56.17939976	29.29200349	55.47679199	32.60253959	-1	31.52350957	85.53331411	56.08448362	-1	42.38272103	84.21877168	28.61627677	48.3014535	-1	64.53268072	25.32515962	30.58651641	58.45454347
30323	-1	58.43299433	53.69936458	-1	-1	-1	49.41550255	66.52849273	61.70858091	31.58611497	51.44052416	23.18025247	25.94346941	65.91275116	-1	-1	42.14823173	39.29904638	29.5182775	25.68332723	-1	28.15701511	24.39656613	56.58126104	41.98813906	23.83047612	18.54885969	22.68474627	33.56449702	25.17986804	22.12344128	52.92813158	26.02890374	52.22207349	29.33525254	-1	28.25977881	82.18429986	52.82859666	-1	39.18577304	80.48934392	19.74573309	45.65735312	-1	60.79940861	21.65813021	27.32407716	55.26666027
30328	-1	42.63892531	37.92564848	-1	-1	-1	33.64178492	50.75442697	46.29428749	15.81246795	35.66689633	7.406409443	10.1700301	50.10173783	-1	-1	26.38741207	23.52543036	14.18362789	9.972387629	-1	12.38293216	8.623026847	40.854373	26.21405676	8.052712087	1.882785414	6.878886254	17.7904146	9.405791445	6.410395264	37.15406448	10.25482483	36.44800276	13.56116794	-1	12.485699	66.41010718	37.05452472	-1	23.41177319	64.71460135	3.864476074	29.88361021	-1	45.02469287	5.88512138	11.54999928	39.49267781
30337	-1	61.86708174	52.66862109	-1	-1	-1	48.20194702	60.48671772	67.60080462	30.83235954	50.75774349	21.97654696	25.5512754	70.51549509	-1	-1	44.52736152	38.6320128	35.53711458	30.5640109	-1	18.44574512	23.87214336	61.21919461	32.37732738	25.92248212	24.29741346	27.45146901	25.52104703	17.97835669	26.89935258	47.30677826	17.3316886	45.98359811	18.01878686	-1	19.36751885	76.52876124	46.37316405	-1	37.04322452	79.44481224	24.74707129	45.01999366	-1	59.3258953	21.65043382	18.80307234	53.1693218
30338	-1	73.14514414	63.86651302	-1	-1	-1	59.28899528	71.78676905	78.87744525	42.07199952	62.00971074	33.24218214	36.81425237	81.79296035	-1	-1	55.80059799	49.8817277	46.81378797	41.84023095	-1	31.23376993	35.13225784	72.4971521	45.01024895	37.20616553	35.57428618	38.72889976	37.39604674	29.31849301	38.17716493	58.63242288	28.65484224	57.31418632	32.48373238	-1	31.02562398	88.09281178	57.70412447	-1	48.32620898	90.74542119	36.02409919	56.28643711	-1	70.64648848	32.91758632	29.72791386	64.44589442
30349	-1	-1	-1	-1	-1	-1	-1	-1	-1	-1	-1	-1	-1	-1	-1	-1	-1	-1	-1	-1	-1	-1	-1	-1	-1	-1	-1	-1	-1	-1	-1	-1	-1	-1	-1	-1	-1	-1	-1	-1	-1	-1	-1	-1	-1	-1	-1	-1	-1
30350	-1	-1	-1	-1	-1	-1	-1	-1	-1	-1	-1	-1	-1	-1	-1	-1	-1	-1	-1	-1	-1	-1	-1	-1	-1	-1	-1	-1	-1	-1	-1	-1	-1	-1	-1	-1	-1	-1	-1	-1	-1	-1	-1	-1	-1	-1	-1	-1	-1
30351	-1	-1	-1	-1	-1	-1	-1	-1	-1	-1	-1	-1	-1	-1	-1	-1	-1	-1	-1	-1	-1	-1	-1	-1	-1	-1	-1	-1	-1	-1	-1	-1	-1	-1	-1	-1	-1	-1	-1	-1	-1	-1	-1	-1	-1	-1	-1	-1	-1
30355	-1	80.29479975	71.15604321	-1	-1	-1	66.73604738	79.58477633	86.0299532	49.29069065	69.20855635	40.4248491	43.9937366	88.94383449	-1	-1	62.95987597	57.08353434	53.9662309	48.9935726	-1	40.10353336	42.3170563	79.64705705	53.95204177	44.34479249	42.72633349	45.87984268	45.36201858	37.2678388	45.32735594	66.1861471	38.08234536	65.02885813	41.246131	-1	40.28948932	92.52028048	65.48180128	-1	55.48810981	97.8239251	43.17583765	63.4601422	-1	77.65099479	40.08899888	39.40275731	71.64218853
30357	-1	-1	-1	-1	-1	-1	-1	-1	-1	-1	-1	-1	-1	-1	-1	-1	-1	-1	-1	-1	-1	-1	-1	-1	-1	-1	-1	-1	-1	-1	-1	-1	-1	-1	-1	-1	-1	-1	-1	-1	-1	-1	-1	-1	-1	-1	-1	-1	-1
30361	-1	48.27656817	39.07058632	-1	-1	-1	34.60010555	46.86858112	54.0098567	17.23657406	37.16255711	8.380927299	11.95695728	56.9248258	-1	-1	30.93528486	25.03678373	21.94617769	16.97292123	-1	4.831042314	10.27752667	47.62870208	18.21674722	12.33407813	10.70654341	13.8607895	12.05232158	4.36053282	13.30880823	33.69796095	3.379659666	32.37105415	6.320104327	-1	5.274927592	63.02865207	32.75897533	-1	23.44641027	65.85859918	11.15625184	31.42561934	-1	45.74605207	8.056722481	4.928866758	39.57145436
30363	-1	109.6800058	101.5052653	-1	-1	-1	97.20073654	113.3732716	115.4948273	79.48922305	99.36931217	70.82545896	74.04311345	118.3630385	-1	-1	92.6131764	87.23907067	83.42928921	78.48173764	-1	74.93194393	72.41251754	109.0391581	88.76501009	73.41857034	72.17834741	75.30096505	80.33562135	71.97085458	74.72743352	99.76515049	72.8160051	99.04153252	76.10541763	-1	75.0441706	128.2973527	99.64222511	-1	86.45713529	118.1025891	72.61924324	93.55210217	-1	84.70764919	70.03292381	74.11416365	102.5882452
30365	-1	88.70027917	79.79140285	-1	-1	-1	75.42945986	89.84640736	94.44944757	57.86732571	77.77055344	49.04639775	52.52493501	97.35495706	-1	-1	71.41372928	65.64480149	62.38539263	57.41733299	-1	50.96772201	50.85985754	88.05308544	64.80799391	52.69065403	51.14347595	54.2913014	56.32759045	48.06817867	53.73488206	76.31087393	48.89643282	75.41439293	52.12453294	-1	51.11475862	97.59105463	75.95627578	-1	64.28051351	105.5526738	51.59142375	71.99348873	-1	84.36927117	48.59681199	50.20500253	80.44705003
30368	-1	49.3873451	40.16854803	-1	-1	-1	35.68527823	47.96281197	55.12024692	18.34035218	38.26796368	9.487439098	13.06403839	58.03545317	-1	-1	32.04470415	26.141957	23.05657736	18.08319075	-1	7.058271474	11.38412685	48.73947651	20.79540073	13.44657721	11.81700025	14.97140763	13.4360456	5.468853238	14.41953934	34.80740563	3.871103481	33.47970388	8.343767977	-1	6.5314268	64.23362627	33.86663423	-1	24.55414604	66.97466584	12.26675224	32.53305806	-1	46.86814667	9.164599082	3.296572344	40.67705301
30369	-1	67.81448706	60.2848667	-1	-1	-1	56.00105315	72.97897537	73.69825818	38.20171	58.06450703	29.70833702	32.64954621	76.55167539	-1	-1	50.89436656	45.92826467	41.63211214	36.69302928	-1	34.60850727	31.05950358	67.22811935	48.4396579	31.65229606	30.37715553	33.49137434	40.01506759	31.63024486	32.91652748	59.37687198	32.48061634	58.67146974	35.78672873	-1	34.71142226	88.62910828	59.27823742	-1	45.64742346	86.70465702	30.81356927	52.23128738	-1	67.13600169	28.53703751	33.77590636	61.73572941
30381	-1	-1	-1	-1	-1	-1	-1	-1	-1	-1	-1	-1	-1	-1	-1	-1	-1	-1	-1	-1	-1	-1	-1	-1	-1	-1	-1	-1	-1	-1	-1	-1	-1	-1	-1	-1	-1	-1	-1	-1	-1	-1	-1	-1	-1	-1	-1	-1	-1
30386	-1	-1	-1	-1	-1	-1	-1	-1	-1	-1	-1	-1	-1	-1	-1	-1	-1	-1	-1	-1	-1	-1	-1	-1	-1	-1	-1	-1	-1	-1	-1	-1	-1	-1	-1	-1	-1	-1	-1	-1	-1	-1	-1	-1	-1	-1	-1	-1	-1
30388	-1	68.85154527	63.90047935	-1	-1	-1	59.61669716	76.73969761	72.5911053	41.78541576	61.63932287	33.38466015	36.13751893	76.50739129	-1	-1	52.15596661	49.49754537	40.57053507	34.97773633	-1	38.36900543	34.59311274	67.37378598	52.2001026	34.21940586	29.62802643	33.36281241	43.77642945	35.39154115	32.96864235	63.13933044	36.24072835	62.43345487	39.54731334	-1	38.47163936	92.40078601	63.04003989	-1	49.39449743	90.72243956	30.40299738	55.85893109	-1	71.03502195	31.8418637	37.53586356	65.47490662
30389	-1	84.82902878	80.29514715	-1	-1	-1	76.011167	93.11040577	89.5429445	58.18434788	78.03943467	49.77159806	52.54874517	92.14356437	-1	-1	68.97539977	65.89835917	57.44176463	52.96130288	-1	54.73777824	50.99850033	82.08822399	68.56894102	50.14999707	46.02035251	48.56271429	60.14534992	51.76109967	47.57939381	79.51006375	52.60990676	78.80373588	55.91591317	-1	54.84072993	108.7585557	79.41016749	-1	65.77123604	107.0405969	46.57676419	72.25257083	-1	87.3463823	48.27710372	53.90513519	81.85277467
30390	-1	-1	-1	-1	-1	-1	-1	-1	-1	-1	-1	-1	-1	-1	-1	-1	-1	-1	-1	-1	-1	-1	-1	-1	-1	-1	-1	-1	-1	-1	-1	-1	-1	-1	-1	-1	-1	-1	-1	-1	-1	-1	-1	-1	-1	-1	-1	-1	-1
30393	-1	-1	-1	-1	-1	-1	-1	-1	-1	-1	-1	-1	-1	-1	-1	-1	-1	-1	-1	-1	-1	-1	-1	-1	-1	-1	-1	-1	-1	-1	-1	-1	-1	-1	-1	-1	-1	-1	-1	-1	-1	-1	-1	-1	-1	-1	-1	-1	-1
30395	-1	45.7751827	36.84187905	-1	-1	-1	32.52733198	48.19946876	51.51201494	14.87559653	34.76848586	6.071628083	9.51160989	54.42618984	-1	-1	28.44171969	22.64310577	19.44830315	14.47550111	-1	9.832083397	7.84913408	45.13007378	23.6633096	9.837186914	8.208452485	11.36224653	15.22158513	6.833357252	10.81019002	34.55954101	7.705320753	33.86255924	11.01092095	-1	9.935623512	63.7731149	34.47261785	-1	21.442437	62.94640159	8.657920598	28.96409427	-1	42.78811922	5.584870786	9.001611027	37.61717188
30396	-1	44.73668577	35.55404489	-1	-1	-1	31.28947668	48.41446298	50.44910382	13.52909714	33.41036387	4.895446688	8.210702904	53.37490236	-1	-1	27.32877438	21.29021986	18.38585687	13.40662617	-1	10.06311897	6.515636731	44.08477126	23.8937039	8.858186027	7.148866815	10.3103566	15.46902296	7.078447803	9.763097516	34.81418334	7.931740741	34.11294587	11.24281659	-1	10.16329862	64.19213666	34.72110559	-1	20.97826773	63.00868389	7.600703861	27.60700021	-1	43.29681561	4.358865165	9.226246313	37.04825457
30397	-1	84.04991179	76.6139801	-1	-1	-1	72.31559403	88.81186783	89.94246305	54.5637565	74.43495314	45.99686721	49.05598485	92.7568092	-1	-1	67.27654411	62.30105422	57.87479102	52.95672324	-1	50.32333529	47.45021222	83.39749317	64.15796325	47.34625178	46.61099031	49.69656292	55.74218946	47.39456536	49.09611381	75.22158587	48.21661398	74.4850909	51.4921204	-1	50.44295922	103.6582113	75.08118928	-1	61.78989424	99.96577821	47.0423781	68.61566924	-1	77.98825127	44.97650464	49.51638519	77.89535097
30399	-1	94.54619575	85.35214844	-1	-1	-1	80.88639642	93.18643685	100.2802648	63.51508759	83.44026736	54.65975528	58.23334209	103.1947303	-1	-1	77.20773486	71.31452862	68.21656578	63.24358548	-1	51.2144662	56.55439087	93.89828566	65.11237841	58.59986485	56.97681071	60.13071245	58.211788	50.68237865	59.57848601	80.00319388	50.05795756	78.6830447	51.38796865	-1	52.09585817	109.1464566	79.07373558	-1	69.72795285	112.1210731	57.42642792	77.70221438	-1	91.99736526	54.33208754	51.52703844	85.85432689
30411	-1	87.96173869	78.95427297	-1	-1	-1	74.58318278	88.69994589	93.70266764	57.04421209	76.95093192	48.20115198	51.7162624	96.61331981	-1	-1	70.64600895	64.82576088	61.63881687	56.66793524	-1	49.81481899	50.04662298	87.31466035	63.6525304	51.99040164	50.39813664	53.54946814	55.12925666	46.85440234	52.99551449	75.17111791	47.728645	74.24639717	50.97964054	-1	49.94984568	98.86699882	74.77892188	-1	63.37120147	105.1386324	50.84702505	71.18072169	-1	84.52600679	47.79861134	49.0346853	79.5433719
30412	-1	54.70715541	50.1856567	-1	-1	-1	45.90165097	62.99825045	59.55695665	28.07531371	47.93052647	19.66128613	22.44100748	62.09827714	-1	-1	38.90370236	35.78952503	27.45814528	22.94640203	-1	24.62537676	20.89014936	50.64266131	38.45654772	19.98451109	16.04998184	18.7659145	30.0329694	21.64879994	15.49433014	49.397916	22.49755578	48.69152956	25.80348994	-1	24.72836807	78.64478773	49.29794124	-1	35.65981215	76.92237633	16.60899139	42.14299381	-1	57.22703833	18.171855	23.79279567	51.74147384
30414	-1	44.650991	35.39131095	-1	-1	-1	31.10944962	47.6269611	50.37176563	13.47754809	33.38453108	4.204567371	8.2064387	53.29366455	-1	-1	27.26830211	21.26723515	18.30836263	13.33129023	-1	9.296660763	6.511799912	44.00156164	23.12707456	8.753320803	7.070410926	10.22932544	14.70221637	6.307675134	9.680478933	34.03449154	7.16445105	33.33659768	10.47690228	-1	9.396105319	63.48843837	33.94582775	-1	19.99285727	62.69150464	7.521446186	27.67595938	-1	42.90199284	4.336898245	8.4590589	35.93169585
30415	-1	79.46764854	70.27445279	-1	-1	-1	65.8089137	78.11175765	85.20178237	48.43722373	68.36236011	39.58196827	43.1553454	88.11620589	-1	-1	62.12942162	56.23662073	53.13808172	48.16512441	-1	36.15900207	41.47642877	78.81973458	50.06098602	43.5209972	41.89831659	45.0521896	43.13304219	35.60841134	44.49994273	64.92781399	34.99257165	63.60822998	36.30775427	-1	37.03256657	94.05626534	63.99913489	-1	54.65043671	97.04198477	42.34792623	62.62424389	-1	76.91738108	39.25401262	36.46020806	70.77687394
30416	-1	85.69176161	77.61528391	-1	-1	-1	73.33120035	90.22224565	91.50533916	55.55029658	75.41809063	47.00122455	50.04536786	94.38691488	-1	-1	68.57741657	63.28473068	59.44032197	54.48559713	-1	51.85517713	48.43424164	85.07567964	65.68626623	49.62365365	48.19238399	51.32487333	57.26073657	48.87491136	50.76034978	76.61848386	49.72695441	75.91428138	53.03360818	-1	51.9578135	105.8861609	76.52147616	-1	62.89425729	103.9538808	48.63492121	69.56750249	-1	84.42947825	45.99766193	51.02222516	78.98783525
30418	-1	-1	-1	-1	-1	-1	-1	-1	-1	-1	-1	-1	-1	-1	-1	-1	-1	-1	-1	-1	-1	-1	-1	-1	-1	-1	-1	-1	-1	-1	-1	-1	-1	-1	-1	-1	-1	-1	-1	-1	-1	-1	-1	-1	-1	-1	-1	-1	-1
30422	-1	92.08104665	87.56421622	-1	-1	-1	83.28018979	100.3747423	97.03292366	65.45422241	85.30953154	57.0392187	59.82090347	99.5139431	-1	-1	76.31077151	73.16858649	64.93647651	60.39635307	-1	62.0016689	58.26957904	58.49012661	75.83284646	57.31982448	53.53529519	56.22316279	67.40927911	59.0251751	53.3361643	86.77441511	59.87388858	86.06798087	63.17976453	-1	62.10469212	116.0199815	86.67437629	-1	73.03688834	114.2941194	54.05748627	79.52149265	-1	94.5978085	55.55364173	61.16913763	89.11864477
30423	-1	55.59456557	42.78885804	-1	-1	-1	34.0730186	59.14530518	61.29439641	22.26963379	43.32221238	15.62363467	18.81428008	64.22558159	-1	-1	38.15006623	31.04423792	29.23136605	24.24914256	-1	20.72396891	16.98822969	54.9379241	34.55287246	19.73745365	17.99571985	21.1607198	26.15667014	17.77402944	20.61549844	45.57583017	18.57939797	44.84863423	21.90599836	-1	20.81487203	74.96693762	45.44749469	-1	31.89550294	73.96346881	18.44871505	38.51577088	-1	54.23075883	15.09939442	19.86743072	47.8951829
30424	-1	77.19833518	72.76284454	-1	-1	-1	68.47895302	85.58630606	82.32733248	50.65069171	70.50540556	42.24172071	45.01131375	84.97839584	-1	-1	61.38428192	58.36411385	50.24944097	45.48888693	-1	47.21451485	43.46284296	75.99071729	61.0456502	42.82104809	38.89797111	41.97959371	52.62201072	44.23748698	41.63373009	71.98592864	45.08647463	71.27980228	48.39272289	-1	47.31733402	101.2398664	71.88630256	-1	58.24472482	99.53589677	39.14703478	64.72044136	-1	79.84602589	40.73264927	46.38166532	74.32589086
30426	-1	69.07784778	61.71040195	-1	-1	-1	57.41602059	74.04992447	74.97718734	39.65059704	59.51935404	31.10549437	34.12964808	77.79057005	-1	-1	52.31720543	47.38475734	42.90947483	37.9919745	-1	35.58600757	32.5286392	68.43178303	49.41995417	32.39068548	31.64539016	34.73050235	41.00355276	32.6485196	34.13027119	60.45808323	33.47511329	59.72831954	36.75659041	-1	35.70234917	89.11033634	60.32671133	-1	46.94350231	86.14834646	32.07639542	53.69635992	-1	65.62998145	30.03879535	34.77397109	63.04315003
30428	-1	63.57035009	52.79553069	-1	-1	-1	48.54521747	67.3599736	69.26767631	29.88859488	51.09298983	23.63280412	26.75353409	72.20002288	-1	-1	46.11829245	39.26461789	37.20469244	32.22182567	-1	28.99170099	24.91812275	62.91294708	42.82188059	27.7188481	25.96933308	29.13509895	34.40489533	26.01627815	28.59034665	53.77082342	26.85717303	53.06217187	30.17194286	-1	29.08965709	83.1489206	53.6676568	-1	39.97900729	81.9901727	26.42256881	46.47719885	-1	62.27607718	23.05406919	28.15018108	56.00539244
30434	-1	44.2172223	39.06307295	-1	-1	-1	34.77849378	51.81617852	50.30504655	16.96289796	36.82091777	8.520381747	11.35740597	52.87994992	-1	-1	28.5382461	24.681564	18.2281472	13.43764493	-1	13.43782828	9.792936785	43.37291939	27.26918148	7.391097852	6.909255831	9.828431058	18.84588307	10.4635111	9.110190915	38.2160091	11.31113108	37.50831928	14.61545801	-1	13.54170111	67.42669598	38.1142877	-1	24.4940739	65.60375061	7.301586831	31.01856951	-1	45.88347783	7.143179677	12.6066264	40.57848586
30436	-1	56.71977159	52.19934103	-1	-1	-1	47.91532894	65.01129718	61.59983475	30.08910565	49.94434811	21.67477737	24.4551036	64.12525992	-1	-1	40.92611191	37.80336403	29.50170018	24.98173682	-1	26.63836182	22.90410185	50.95156253	40.46953484	21.9847933	18.09575653	20.80786398	32.04595985	23.66181065	16.01596371	51.41096496	24.51055348	50.70456378	27.81646956	-1	26.74136305	80.65743213	51.31097044	-1	37.67303937	78.93395418	18.64457855	44.15665961	-1	59.23831179	20.18653272	25.80579625	53.75473029
30437	-1	49.6630977	40.45975796	-1	-1	-1	35.9913278	48.26174919	55.39649128	18.62468404	38.55037877	9.768670607	13.34444697	58.31139468	-1	-1	32.32218536	26.42463847	23.33280969	18.35958921	-1	2.893625993	11.66511806	49.01523003	19.37922019	13.72012357	12.09315965	15.24736083	13.36261314	5.751021996	14.69534815	35.08698787	5.000111811	33.76074949	7.47290496	-1	7.009414006	64.3892649	34.14908752	-1	24.83413961	67.24382472	12.54285595	32.81306609	-1	47.12963033	9.444029408	6.490712418	40.95970445
30438	-1	-1	-1	-1	-1	-1	-1	-1	-1	-1	-1	-1	-1	-1	-1	-1	-1	-1	-1	-1	-1	-1	-1	-1	-1	-1	-1	-1	-1	-1	-1	-1	-1	-1	-1	-1	-1	-1	-1	-1	-1	-1	-1	-1	-1	-1	-1	-1	-1
30439	-1	69.23257236	64.61348041	-1	-1	-1	60.32959488	77.43916624	73.55433872	42.50086872	62.35545476	34.0932053	36.860093	76.55600085	-1	-1	53.14640508	50.2140836	41.46058025	36.941232	-1	39.0674517	35.31229713	67.53712396	52.89858391	34.68799068	29.96462155	33.13548142	44.47494883	36.09039853	33.12252684	63.83880235	36.93939156	63.13269034	40.24566756	-1	39.17025545	93.09334568	63.7391953	-1	50.09723083	91.39280216	29.58385384	56.57127819	-1	71.70236345	32.57849511	38.23457706	66.17828366
30440	-1	102.0534615	96.28947917	-1	-1	-1	92.00192769	108.9260932	108.0142486	74.19970556	94.0604776	65.7317531	68.61501249	110.6473368	-1	-1	86.04042257	81.92227556	75.93907544	71.12383016	-1	70.51923509	67.04165909	101.0548751	84.35146126	64.8125772	64.63201173	67.58240298	75.93087913	67.55770621	66.83259473	95.32904344	68.39784623	94.6140591	71.69447297	-1	70.62730126	124.369817	95.2175178	-1	81.66973284	122.3610427	65.04076064	88.25370139	-1	102.3819908	64.43061234	69.69445717	97.75800912
30441	-1	75.96950934	71.46791647	-1	-1	-1	67.18386715	84.27578578	81.08191183	49.35839081	69.21382936	40.94207115	43.72641447	83.46046065	-1	-1	60.25465561	57.07296103	48.98924387	44.40393249	-1	45.90249145	42.17445356	72.39615441	59.73367648	41.16470854	37.59893073	40.23834734	51.31011882	42.92608762	38.60411848	70.67546229	43.77475731	69.96897621	47.08056735	-1	46.00555085	99.91954863	70.57535402	-1	56.93861442	98.18923833	38.06056741	63.42508889	-1	78.49209323	39.46174565	45.070017	73.02049565
30442	-1	86.87358982	82.26823007	-1	-1	-1	77.98429612	95.08885685	91.15540774	60.15648492	80.01131019	51.74639321	54.51816697	94.25955941	-1	-1	70.86211168	67.87007958	59.04392015	54.69207097	-1	56.71667832	52.96920986	84.39581362	70.54782596	52.23133991	47.57716226	50.87143705	62.12421468	53.73981663	49.85710048	81.4885068	54.58871336	80.78228443	57.89485321	-1	56.81955674	110.7399917	81.38875185	-1	67.74830521	109.0309487	48.33782618	74.22586774	-1	89.33843197	50.24125586	55.88392041	83.82959204
30443	-1	86.58576436	77.67390443	-1	-1	-1	73.2895193	87.15689117	92.33835977	55.76782108	75.67550811	46.94445974	50.43473748	95.24129589	-1	-1	69.31281055	63.54951519	60.27420303	55.30754987	-1	47.93947975	48.7684462	85.9376609	61.78851189	50.55396345	49.03167517	52.17771903	53.32614605	45.16979827	51.61997182	73.6853028	45.92104609	72.68308717	49.07320666	-1	48.1283076	87.1467024	73.18853216	-1	62.14188539	103.6490667	49.47918105	69.90836507	-1	82.73107051	46.50692628	47.24053303	78.29822569
30449	-1	43.86739217	34.77562977	-1	-1	-1	30.50166365	47.39886957	49.58616488	12.76426188	32.64775135	4.035439102	7.421934761	52.50915188	-1	-1	26.47818945	20.52549431	17.52280516	12.54513386	-1	9.051158253	5.740606478	43.2176755	22.88176771	7.976648206	6.285117366	9.444764526	14.45595678	6.064745646	8.896407942	33.79683739	6.920022903	33.09702851	10.23086557	-1	9.151493635	63.1833252	33.70569721	-1	19.94427765	62.04490306	6.736361181	26.82657698	-1	42.32372862	3.541722384	8.214693502	36.02611788
30451	-1	75.66131502	66.6380721	-1	-1	-1	62.24669608	75.84650429	81.40382319	44.74441988	64.65521416	35.89906097	39.42551396	84.31323446	-1	-1	58.35203344	52.5298615	49.33992338	44.36971941	-1	36.71420494	37.75446493	75.01370851	50.55581583	39.67891376	38.09894931	41.2494188	42.00805971	33.79345416	40.69481494	62.37485175	34.65198984	61.34787555	37.86982166	-1	36.8679867	79.70539064	61.84545131	-1	51.03933292	92.910674	38.54762783	58.89344637	-1	72.32589732	35.50922108	35.96338628	67.20081854
30454	-1	104.4087678	96.075351	-1	-1	-1	91.78086913	108.2525857	110.2023574	74.04707555	93.92428174	65.39890297	68.5970989	113.0884088	-1	-1	87.25103944	81.79411545	78.13752405	73.180241	-1	69.86797372	66.96574411	103.777233	83.69958109	68.31460067	66.89079491	70.0258523	75.27033879	66.88919342	69.46182024	94.64143884	67.74308651	93.93401589	71.04523645	-1	69.9731699	123.7281599	94.54021117	-1	81.11526335	104.2314029	67.33466053	88.09166046	-1	98.08020674	64.59523246	69.03927072	97.23439424
30457	-1	47.48020045	38.27816919	-1	-1	-1	33.81076547	46.08215149	53.21364461	16.44256207	36.36811222	7.58636055	11.16201512	56.12851647	-1	-1	30.13946712	24.24238854	21.14996177	16.1767586	-1	4.05141715	9.482736697	46.83233212	18.12418448	11.5369936	9.910304148	13.06448382	11.13908943	3.569999379	12.51245603	32.90525166	2.924220262	31.57934252	5.294106737	-1	4.974306938	62.19351839	31.96789095	-1	22.6518119	65.06028164	10.35999467	30.63061135	-1	44.94528204	7.261507836	4.390395485	38.77764543
30458	-1	-1	-1	-1	-1	-1	-1	-1	-1	-1	-1	-1	-1	-1	-1	-1	-1	-1	-1	-1	-1	-1	-1	-1	-1	-1	-1	-1	-1	-1	-1	-1	-1	-1	-1	-1	-1	-1	-1	-1	-1	-1	-1	-1	-1	-1	-1	-1	-1
30459	-1	80.10323041	75.92396879	-1	-1	-1	71.63994528	88.73222725	85.80747903	53.81448991	73.6699429	45.39800132	48.18276657	88.18425167	-1	-1	64.74453663	61.529089	53.72469834	49.0200765	-1	50.35916466	46.63067062	78.84783003	64.19034287	45.66867275	42.36408496	45.19897106	55.7667603	47.3826551	44.54464642	75.13187223	48.23138926	74.42544723	51.53725947	-1	50.46219137	104.377326	75.03184613	-1	61.39456396	102.6479372	42.69124774	67.8809848	-1	82.95331384	43.91881437	49.5266406	77.47644351
30460	-1	73.03479344	63.79981268	-1	-1	-1	59.29844026	71.61871668	78.76742599	41.98031348	61.91031332	33.13242687	36.70857046	81.68278606	-1	-1	55.6912455	49.78395638	46.70376253	41.73029112	-1	31.12322396	35.02808465	72.38690037	44.90681339	37.09505671	35.46422263	38.618734	37.2438878	29.14062478	38.06693638	58.47126206	28.63381538	57.14644944	32.36659536	-1	30.96714473	87.94191057	57.53395924	-1	48.20286272	90.62687771	35.91400388	56.17830608	-1	70.52437218	32.80996874	29.79970022	64.32371074
30461	-1	49.67895699	40.45534453	-1	-1	-1	35.96722997	48.25088219	55.41173147	18.62944786	38.55769483	9.777672134	13.35440485	58.3270146	-1	-1	32.33587375	26.43159913	23.34806494	18.37463594	-1	7.622829702	11.67431486	49.03108504	21.39537005	13.73873854	12.10850632	15.26296601	13.82070891	5.763625305	14.71113405	35.1009839	5.007489511	33.7736223	8.877020109	-1	7.390198661	64.55676795	34.1604021	-1	24.84501694	67.26814679	12.55827266	32.82358127	-1	47.16362364	9.455252178	6.087766974	40.96708198
30462	-1	67.00201372	58.67850067	-1	-1	-1	54.39624785	71.3614479	72.7679874	36.60609367	56.47198773	28.07991753	31.09227337	75.67140208	-1	-1	49.74728426	44.33801979	40.70384098	35.7370508	-1	33.00073702	29.48356967	66.37119219	46.83162185	31.03977239	29.46126354	32.60819679	38.40600825	30.01817383	32.05258434	57.75796099	30.87124908	57.05521044	34.17970015	-1	33.10238319	87.07033015	57.66289367	-1	44.00567751	85.49718589	29.90825721	50.61121558	-1	65.86821611	27.04915322	32.1662269	60.09513508
30464	-1	76.24012928	67.08473428	-1	-1	-1	62.66245947	75.41985133	81.97394938	45.22214308	65.14069402	36.35349908	39.9276704	84.88868433	-1	-1	58.90040922	53.01574305	49.91026096	44.93713439	-1	35.99929418	38.2502629	75.59244855	49.84260348	40.29660209	38.67056847	41.82466103	41.18612798	33.06042803	41.27258852	62.02492075	33.9475919	60.8501415	37.15642087	-1	36.16085591	90.05394711	61.29750572	-1	51.40845685	93.79109951	39.1202274	59.39347277	-1	73.65312404	36.0245899	35.26228722	67.56185435
30465	-1	73.81505686	64.94076485	-1	-1	-1	60.62387231	76.23379387	79.55913178	42.97517469	62.86816412	34.17547609	37.60785658	82.46888178	-1	-1	56.50688492	50.74249018	47.4952443	42.52487124	-1	37.85257567	35.94724832	73.17003464	51.68411682	37.84470066	36.25432869	39.40511112	43.24186774	34.85739757	38.85095209	62.5946857	35.72774841	61.89343034	39.03061375	-1	37.95763427	91.66053188	62.50203909	-1	49.53563348	89.69167496	36.70298253	57.06656319	-1	67.32831803	33.67508554	37.02446918	65.71170941
30472	-1	47.61117694	38.51980307	-1	-1	-1	34.24229762	51.01053557	53.3323808	16.52748146	36.41542207	7.668615327	11.19102003	56.25425822	-1	-1	30.22923239	24.29354141	21.26897664	16.29191998	-1	12.66626436	9.511106257	46.9622326	26.49685961	11.71522837	10.03101455	13.1899311	18.07063959	9.678768709	12.6411301	37.4084837	10.5350925	36.70959156	13.84604271	-1	12.76655192	66.80715195	37.31857498	-1	23.52712596	65.73279632	10.48202792	30.6135894	-1	45.99826839	7.304341864	11.82981796	39.60652464
30473	-1	80.74426709	71.61435725	-1	-1	-1	67.34306621	84.28670391	86.46135377	49.60522215	69.4896488	40.85261147	44.27537763	89.38507595	-1	-1	63.35013533	57.36844962	54.39802357	49.41994456	-1	45.93879324	42.5889031	80.09394307	59.76938654	44.8565887	43.16051838	46.3206456	51.34390679	42.95270953	45.7725715	70.68546085	43.80753921	69.98538713	47.11852421	-1	46.03904288	100.0730096	70.59395655	-1	56.82871493	98.93995759	43.61191837	63.68357709	-1	79.21768062	40.40435269	45.10216059	72.90354139
30474	-1	81.20400635	76.68749882	-1	-1	-1	72.40347078	89.49786335	86.16375679	54.57753226	74.43284891	46.16245239	48.94429034	88.64011296	-1	-1	65.43627175	62.29190826	54.06749295	49.52517571	-1	51.12477431	47.39292953	42.08247138	64.9559524	46.43973034	42.66683624	45.35233262	56.5323859	48.14828702	42.59744559	75.89753673	48.9969972	75.19109876	52.30286856	-1	51.22780005	105.1430005	75.7974929	-1	62.16005516	103.4168682	43.18617325	68.64477055	-1	83.72047985	44.67717587	50.29224698	78.24181899
30477	-1	48.08623588	43.35056141	-1	-1	-1	39.06670238	56.18000938	51.45487189	21.23725657	41.0916505	12.831549	15.59445388	55.56775075	-1	-1	31.79532642	28.95016373	19.31230105	15.32605699	-1	17.80856032	14.04762489	46.27643876	31.63968333	13.48852678	8.127679625	12.34601088	23.21603985	14.8314015	11.82623901	42.57964747	15.68044308	41.87359615	18.98680028	-1	17.91131941	71.83600449	42.48012162	-1	28.83720374	70.14158386	9.379898595	35.3085608	-1	50.4517705	11.30881348	16.97561518	44.91807613
30478	-1	54.57955402	45.39057842	-1	-1	-1	40.93978702	53.26907077	60.31287015	23.54606256	43.46925123	14.68459521	18.26110999	63.22785818	-1	-1	37.23824624	31.34384808	28.24919189	23.27592538	-1	12.86751443	16.58232605	53.93175961	26.74491052	18.63746787	17.00956153	20.16382278	1.406036387	10.73698124	19.61185865	40.02239084	11.02143704	38.71836083	13.97589542	-1	13.18944212	69.22210479	39.11768559	-1	29.74444701	72.15448418	17.45927088	37.72862666	-1	52.03850061	14.36005715	12.38128702	45.87816899
30479	-1	75.85418175	66.65548548	-1	-1	-1	62.18944608	74.47140006	81.58783622	44.81898047	64.74429579	35.96283476	39.53782225	84.50257343	-1	-1	58.5142072	52.61858262	49.52414801	44.55101878	-1	32.63493748	37.85867855	75.20630304	46.6038722	39.90994875	38.284458	41.43854575	39.44766951	31.96072614	40.88645228	61.29010286	31.38497516	59.96659277	30.93570715	-1	33.44431614	90.52214033	60.35612317	-1	51.02898906	93.43220592	38.73412427	59.00646612	-1	73.31407923	35.63703388	32.84132825	67.15529435
30480	-1	85.42568228	80.9360707	-1	-1	-1	76.65201923	93.74352809	90.58936889	58.82662491	78.68208562	50.41007815	53.19488471	92.9238649	-1	-1	69.73109333	66.54123081	58.49801627	53.89715769	-1	55.37021248	51.64281101	82.62560545	69.20139829	50.62412367	47.11121538	49.72883518	60.77784062	52.39381653	48.45207689	80.14320315	53.24248318	79.43671249	56.5482864	-1	55.47327565	109.3871352	80.04308878	-1	66.40643733	107.6561442	47.5496858	72.89321667	-1	87.95902805	48.93068431	54.53774403	82.48833899
30481	-1	87.23176623	78.03647441	-1	-1	-1	73.68860037	88.08996555	92.95980131	56.15858165	76.07209315	47.21628293	50.86687095	95.87798654	-1	-1	69.87208996	63.94997054	60.8962501	55.92122821	-1	50.0248021	49.18509313	86.58384934	63.85335002	51.31258649	49.65739018	52.81382417	55.46673137	47.04497331	52.26337158	74.81655239	47.88155193	74.09785416	51.20897207	-1	50.11544371	104.595362	74.69719621	-1	61.97590373	104.974153	50.10769086	70.32956343	-1	85.0131394	46.9736301	49.17450708	77.26989336
30482	-1	70.08643151	60.88356604	-1	-1	-1	56.415477	68.68645443	75.81984523	39.04831008	58.97395574	30.19224199	33.76796485	78.73473621	-1	-1	52.74559184	46.84822065	43.75616313	38.78294951	-1	24.26888928	32.08865472	69.43856359	40.10177723	34.14336282	32.51651006	35.67070288	33.77204744	26.1753371	35.11868412	55.51094112	25.45735044	54.18486184	27.83433314	-1	27.47873887	84.80762432	54.57328763	-1	45.2577232	87.66691325	32.96620415	53.23657857	-1	67.5523998	29.86751373	26.94051863	61.3833804
30486	-1	76.22906561	71.71293312	-1	-1	-1	67.42890306	84.52309498	81.19862519	49.60300083	69.45832691	41.18782532	43.96985587	83.66926732	-1	-1	60.46448668	57.31739178	49.10258883	44.5575466	-1	46.14998639	42.41844922	60.22741894	59.98116514	41.46091288	37.70258851	40.3852801	51.55759965	43.17350723	37.77765701	70.92276905	44.02221335	70.21632641	47.32807889	-1	46.25301532	100.1681033	70.82271896	-1	57.1853441	98.44162913	38.2184016	63.67019898	-1	78.74514175	39.70292602	45.31746408	73.26711725
30490	-1	76.82321281	67.62373633	-1	-1	-1	63.15662175	75.43876487	82.55686909	45.78775049	65.71320756	36.93193063	40.50685307	85.47160198	-1	-1	59.48326229	53.58747293	50.49318069	45.52005409	-1	33.33982696	38.82768133	76.17532721	47.2172385	40.87892118	39.25348959	42.40757406	40.49095828	32.93017096	41.85547779	62.26001426	32.25094741	60.93625235	33.75282281	-1	34.27566171	91.49779103	61.32557449	-1	51.99840511	94.40154027	39.70315496	59.97555872	-1	74.28354165	36.60609705	33.72918849	68.12437319
30491	-1	65.2660307	56.04150889	-1	-1	-1	51.55730884	63.83211637	70.99870835	34.21574312	54.14387804	25.36332475	28.94064354	73.91405434	-1	-1	47.92259552	42.0178866	38.93504432	33.96158081	-1	23.44317716	27.26050917	64.61816474	37.23384654	29.32629019	27.69550079	30.85000344	29.50231877	21.35602735	30.29820202	50.68983854	21.02130432	49.36370709	24.67914592	-1	23.33135116	80.17481574	49.75056021	-1	40.43013015	82.85654095	28.14527854	48.40975718	-1	62.75381366	25.0416095	22.22263979	56.5510156
30494	-1	-1	-1	-1	-1	-1	-1	-1	-1	-1	-1	-1	-1	-1	-1	-1	-1	-1	-1	-1	-1	-1	-1	-1	-1	-1	-1	-1	-1	-1	-1	-1	-1	-1	-1	-1	-1	-1	-1	-1	-1	-1	-1	-1	-1	-1	-1	-1	-1
30496	-1	65.37998342	60.76917473	-1	-1	-1	56.48528361	73.59421613	69.74779133	38.65667642	58.5112938	30.24869445	33.01622598	72.69136287	-1	-1	49.31232941	46.36994123	37.65443646	33.1250774	-1	35.2224474	31.46827586	63.64113936	49.05358143	30.83064257	26.17203042	29.10381382	40.62994881	32.24541635	29.22437473	59.99385324	33.09439854	59.2877285	36.40065843	-1	35.32525999	89.24803544	59.89422913	-1	46.25244719	87.54642067	25.50852937	52.72694712	-1	67.85577433	28.73525873	34.38958662	62.33353023
30500	-1	64.38887868	55.47432836	-1	-1	-1	51.19655883	68.55434123	70.07708363	33.33268596	53.17997938	25.03475654	27.73514281	73.01353959	-1	-1	46.90992604	41.03779757	38.01426416	33.02912169	-1	30.1960445	26.13763392	63.72848722	44.02668733	28.55627593	26.77991945	29.94839059	35.60303747	27.21399289	29.40527975	54.95493092	28.06492608	54.2516766	31.37551863	-1	30.29646468	84.3048605	54.8591368	-1	41.16080007	82.9733424	27.23400838	47.31681318	-1	63.28812243	23.82889842	29.35937137	57.22858728
30502	-1	45.18438959	40.21783496	-1	-1	-1	35.93405595	53.05754718	48.85070708	18.10267872	37.95656012	9.702184627	12.454508	52.8408906	-1	-1	28.45619483	25.81476703	16.83558008	10.92616236	-1	14.68688771	10.91023299	43.69699187	28.51798374	10.54448605	5.928766932	9.692413014	20.09430972	11.70941051	9.290104004	39.45718059	12.55860351	38.7513124	15.86519862	-1	14.78951607	68.71886204	39.35789992	-1	25.71223726	67.04130419	6.733730008	32.17631717	-1	47.35394959	8.158289763	13.85373701	41.79262261
30516	-1	-1	-1	-1	-1	-1	-1	-1	-1	-1	-1	-1	-1	-1	-1	-1	-1	-1	-1	-1	-1	-1	-1	-1	-1	-1	-1	-1	-1	-1	-1	-1	-1	-1	-1	-1	-1	-1	-1	-1	-1	-1	-1	-1	-1	-1	-1	-1	-1
30517	-1	46.64443949	41.68329606	-1	-1	-1	37.39957233	54.52711132	51.83817852	19.56751724	39.42122816	11.16876073	13.91773045	54.80573778	-1	-1	30.10837572	27.27934052	19.77284889	14.81101906	-1	16.15693569	12.37418998	45.71191533	29.98801617	12.13043795	8.511319612	11.74902663	21.56431052	13.17925401	11.35241025	40.92671739	14.02855605	40.22096761	17.33528831	-1	16.25948899	70.19150616	40.82759556	-1	27.18045337	68.52151499	8.906864358	33.64172179	-1	48.83688112	9.619140437	15.32366866	43.26065677
30518	-1	78.31947309	71.11229779	-1	-1	-1	66.82007368	83.53418055	84.23690248	49.04564723	68.91261634	40.51740124	43.51264408	87.03830804	-1	-1	61.62489235	56.77734703	52.16871772	47.25774704	-1	45.08701746	41.91649862	77.67225074	58.92046819	41.52115152	40.90177862	43.9787023	50.50293107	42.14262382	43.37279202	69.94082654	42.97309904	69.21545418	46.25893937	-1	45.20097429	98.71192743	69.81535068	-1	56.38190857	96.19026935	41.33062986	63.09000303	-1	75.79988405	39.40772567	44.27131036	72.47843817
30526	-1	-1	-1	-1	-1	-1	-1	-1	-1	-1	-1	-1	-1	-1	-1	-1	-1	-1	-1	-1	-1	-1	-1	-1	-1	-1	-1	-1	-1	-1	-1	-1	-1	-1	-1	-1	-1	-1	-1	-1	-1	-1	-1	-1	-1	-1	-1	-1	-1
30530	-1	53.21057528	43.61700601	-1	-1	-1	39.22857664	54.60153385	58.93396173	21.96920621	41.92886797	13.11575001	16.78276323	61.85431808	-1	-1	35.83683017	29.80934714	26.87049743	21.89427289	-1	16.30374161	15.08363064	52.56127948	30.13105124	17.30208503	15.63217347	18.79004127	21.77471565	13.36760191	18.24047208	41.28701665	14.1517918	40.51149734	17.48957513	-1	16.38795993	70.93486443	41.09129866	-1	28.39553265	71.09133403	16.08292137	36.27209427	-1	51.18938133	12.91433446	15.44189947	43.9349517
30531	-1	48.46671242	39.26471624	-1	-1	-1	34.79714588	47.06988793	54.20017021	17.42916442	37.35473105	8.573039728	12.14863626	57.115033	-1	-1	31.12602948	25.22900287	22.13648701	17.16328882	-1	4.425727488	10.46936011	47.81884274	18.83435577	12.52343397	10.89682721	14.05100068	12.12840887	4.558481274	13.49896839	33.89304464	3.881376127	32.56740362	5.955708389	-1	5.913726167	63.17765553	32.95603496	-1	23.63860417	66.04671076	11.34651612	31.61724781	-1	45.93152394	8.248118539	5.356546394	39.76441737
30532	-1	60.1652711	51.07929953	-1	-1	-1	46.80190269	63.58131096	65.8863827	29.08382558	48.97097402	20.2509172	23.74485328	68.80830692	-1	-1	42.78303924	36.84889748	33.8229804	28.84589806	-1	25.23656408	22.06540712	59.51630611	39.06716418	24.2695895	22.58502963	25.74397726	30.64094015	22.24916266	25.19519625	49.97909076	23.10541803	49.28011861	26.41632816	-1	25.33687341	79.37583341	49.88907631	-1	36.10285725	78.29156274	23.03605226	43.16485075	-1	58.55905877	19.85786062	24.40014382	52.18444439
30533	-1	-1	-1	-1	-1	-1	-1	-1	-1	-1	-1	-1	-1	-1	-1	-1	-1	-1	-1	-1	-1	-1	-1	-1	-1	-1	-1	-1	-1	-1	-1	-1	-1	-1	-1	-1	-1	-1	-1	-1	-1	-1	-1	-1	-1	-1	-1	-1	-1
30538	-1	75.17362633	66.3245134	-1	-1	-1	61.99646152	77.3134344	80.92279227	44.36843482	64.26373911	35.56608495	39.00501499	83.82895802	-1	-1	57.88485418	52.1379048	48.85876284	43.89035136	-1	38.80936621	37.34432924	74.52772999	52.6432318	39.17356318	37.6169927	40.76530629	44.19400739	35.84138575	40.20934244	63.69876935	36.69875683	62.95111287	39.98163413	-1	38.92559074	90.96724584	63.54385144	-1	50.89439714	91.3593054	38.06501781	58.46900271	-1	69.09735125	35.07023946	37.99858554	67.06865345
30540	-1	73.61155589	68.43853337	-1	-1	-1	64.15393904	81.19077676	79.69084727	46.33847046	66.19652074	37.89565339	40.73326256	82.26676564	-1	-1	57.91941168	54.05718312	47.61397041	42.82310637	-1	42.81228397	39.16866297	72.75646403	56.64364163	36.73212594	36.29530375	39.21455114	48.22035472	39.83802888	38.49463802	67.5906196	40.68561401	66.88289393	43.98990161	-1	42.91617827	96.80041637	67.48885005	-1	53.86903214	94.97597186	36.68824746	60.39405097	-1	75.25454425	36.51953446	41.98111521	69.95347861
30541	-1	65.88818388	57.12343751	-1	-1	-1	52.8310642	69.29150441	71.63161815	35.1097264	54.99097346	26.40751609	29.69888966	74.54334042	-1	-1	48.57248868	42.86334	39.56780754	34.59637344	-1	30.93240891	28.05028261	65.24627557	44.76336689	29.94431643	28.32733782	31.4795634	36.33234473	27.94359792	30.92668475	55.6764633	28.80360843	54.97654596	32.11145019	-1	31.03450212	84.96960094	55.58532579	-1	42.09010041	82.7952582	28.77624746	49.14980604	-1	63.5078948	25.74678812	30.09901192	58.21320909
30543	-1	76.21618688	67.22264676	-1	-1	-1	62.83838201	76.63826124	81.96053399	45.32158233	65.23053228	36.48228339	39.99686212	84.86884309	-1	-1	58.91326454	53.10507461	49.89659038	44.92699176	-1	37.56011465	38.32731693	75.56864484	51.40186802	40.22591193	38.65535053	41.80507149	42.87508154	34.65346587	41.24994892	63.15136655	35.49847082	62.15652638	38.71466365	-1	37.71447352	81.53007948	62.66498313	-1	51.64521643	93.38272419	39.10382446	59.46510469	-1	72.67711189	36.07752556	36.80970822	67.80800672
30544	-1	65.05041685	60.53434586	-1	-1	-1	56.25031524	73.34445347	70.02247912	38.42442267	58.27975127	30.00922173	32.79130341	72.49176358	-1	-1	49.28663283	46.1388176	37.92649986	33.38077093	-1	34.97133954	31.23988463	50.46077842	48.80251846	30.28119158	26.52666951	29.20879517	40.37895327	31.99486261	26.62304514	59.74412774	32.84356759	59.03768382	36.14943157	-1	35.07436932	88.98942711	59.64407594	-1	46.00671811	87.26286224	27.04161644	52.4916102	-1	67.56634802	28.52442266	34.13881856	62.08849374
30548	-1	62.80937948	54.53545802	-1	-1	-1	50.24601434	66.89959348	68.60699515	32.49482941	52.36894516	23.87557025	27.03010165	71.4925628	-1	-1	45.65894346	40.23800205	36.54214108	31.58514918	-1	28.52462938	25.40366007	62.18178122	42.35598393	26.72664486	25.29526249	28.43011279	33.9286507	25.54504412	27.8662688	53.29182588	26.39812284	52.58644975	29.70246063	-1	28.62858049	82.48440105	53.19329548	-1	39.66216371	77.04715323	25.73891082	46.52829706	-1	59.83283589	23.01794024	27.69387238	55.77053263
30550	-1	-1	-1	-1	-1	-1	-1	-1	-1	-1	-1	-1	-1	-1	-1	-1	-1	-1	-1	-1	-1	-1	-1	-1	-1	-1	-1	-1	-1	-1	-1	-1	-1	-1	-1	-1	-1	-1	-1	-1	-1	-1	-1	-1	-1	-1	-1	-1	-1
30552	-1	76.08902911	71.55222551	-1	-1	-1	67.26827806	84.37084243	80.84211405	49.4408539	69.29578271	41.02970714	43.80363128	83.23778168	-1	-1	60.19344157	57.15461457	48.75156765	44.16208255	-1	45.99852783	42.2541513	73.97347897	59.82968023	41.48187829	37.332857	32.27057368	51.40607272	43.02171988	39.57153485	70.77049043	43.87059241	70.06423716	47.17669031	-1	46.10142934	100.0210391	70.67069416	-1	57.03074452	98.30872584	37.14297956	63.50975112	-1	78.61594454	39.52890658	45.16580642	73.11212825
30554	-1	76.79278744	72.01766501	-1	-1	-1	67.73381956	84.84886553	79.45401169	49.90404379	69.75835014	41.49922712	44.26032322	84.30381843	-1	-1	60.42644627	57.61681101	46.94801128	43.86465617	-1	46.47755095	42.71393109	75.03762925	60.30866935	42.18777541	36.97051064	41.09507143	51.88502073	43.50033793	40.5947246	71.24850288	44.34940522	70.54248274	47.655803	-1	46.58028774	100.5057675	71.14901877	-1	57.505633	98.81422509	38.13161696	63.97574743	-1	79.1248292	39.97287265	45.64457071	73.58642219
30555	-1	77.15089038	67.97192077	-1	-1	-1	63.69848345	80.48200487	82.87025498	46.00307593	65.89752734	36.89411542	40.69995898	85.79290148	-1	-1	59.76366759	53.77844877	50.80688175	45.82939766	-1	42.13993385	39.01015194	76.50121931	55.97047661	41.25780166	39.5691118	42.72852778	47.54486963	39.15253612	42.18001213	66.88241004	40.00842881	66.18342489	43.31982555	-1	42.2399641	96.29252411	66.79235097	-1	52.96729593	95.27602019	40.0202922	60.14244128	-1	75.52998019	36.8276075	41.30307141	69.01784788
30558	-1	66.94045703	57.941702	-1	-1	-1	53.64902636	69.99967745	72.66972876	35.9642996	55.85484889	27.11596736	30.60866161	75.58789368	-1	-1	49.58268828	43.73095381	40.60617597	35.63117528	-1	31.65790214	28.94042161	66.29401332	45.48860035	31.02675059	29.36729695	32.52376555	37.05859248	28.66608346	31.97346742	56.38773096	29.52755194	55.69207867	32.83760868	-1	31.75876217	85.78704977	56.30227442	-1	42.59397169	84.81352559	29.81754241	50.05067619	-1	65.0312693	26.69584118	30.82267638	58.75130359
30559	-1	68.7093864	61.40805894	-1	-1	-1	57.1109484	73.66556566	74.61603278	39.35219569	59.22192457	30.80053738	33.83435718	77.41983711	-1	-1	51.99189911	47.08744158	42.54794369	37.63563746	-1	35.17511487	32.23264299	68.05335565	49.00984738	31.91381117	31.28163781	34.359919	40.59589635	32.24931127	33.75406211	60.07699103	33.06898998	59.34021061	36.34354304	-1	35.29522718	88.55723573	59.93618644	-1	46.61886567	85.64785361	31.71120826	53.40253459	-1	64.61697326	29.74328881	34.36883955	62.72057651
30562	-1	-1	-1	-1	-1	-1	-1	-1	-1	-1	-1	-1	-1	-1	-1	-1	-1	-1	-1	-1	-1	-1	-1	-1	-1	-1	-1	-1	-1	-1	-1	-1	-1	-1	-1	-1	-1	-1	-1	-1	-1	-1	-1	-1	-1	-1	-1	-1	-1
30563	-1	47.98024374	38.89881435	-1	-1	-1	34.6267447	52.02871576	53.67382027	16.77036431	36.62225215	8.469137183	11.28520379	56.60790347	-1	-1	30.51701544	24.48678037	21.61090574	16.62707864	-1	13.67113135	9.631895897	47.32170981	27.5017347	12.13726261	10.37597333	13.54288767	19.07830814	10.68899946	12.99884604	38.42984153	11.53975455	37.72661626	14.85069501	-1	13.7713546	67.78668849	38.33407963	-1	24.62834633	66.4927046	10.82956384	30.73020407	-1	46.80110256	7.450952018	12.83412396	40.69286687
30566	-1	72.85683002	63.56427265	-1	-1	-1	59.26422428	75.49226216	78.57955062	41.70063378	61.61669314	32.63722223	36.43438768	81.50049448	-1	-1	55.48017744	49.49801509	46.51610945	41.53956508	-1	37.17820785	34.74317507	72.20788609	51.00837565	36.95399883	35.27792321	38.43620301	42.58763622	34.19042946	37.88695427	61.92409069	35.04453781	61.22327331	38.35898337	-1	37.27648857	91.42143418	61.8312692	-1	47.81311098	90.82687985	35.72876625	55.90285409	-1	71.00244863	32.55795245	36.33892658	60.72935317
30572	-1	69.32419294	60.09842114	-1	-1	-1	55.61558349	67.89008768	75.05681977	38.2732304	58.2014315	29.42078516	32.99833199	77.97219728	-1	-1	51.98057803	46.07548169	42.99315699	38.01967616	-1	27.59777884	31.31814865	68.67632729	41.39360333	33.38468278	31.75362105	34.90814518	33.60513107	25.42114621	34.35635882	54.75150973	25.22070086	53.42664902	28.82809051	-1	27.5164685	84.24895347	53.81377033	-1	44.48762877	86.91553391	32.20340461	52.46746298	-1	66.81373883	29.09939105	26.44158951	60.60776626
30574	-1	80.53456924	71.34737602	-1	-1	-1	67.00202899	81.47602657	86.2626254	49.46447223	69.37690503	40.52039798	44.17039686	89.18081319	-1	-1	63.17491589	57.25476578	54.19907427	49.22405117	-1	43.39610429	42.48897952	79.88668341	57.22485442	44.6155264	42.96021468	46.11665151	48.83316449	40.41297574	45.56620364	68.17087556	41.2541222	67.45779716	44.57991095	-1	43.48772927	97.93784219	68.05935901	-1	55.23998669	98.27709371	43.41051471	63.63238159	-1	78.31772963	40.27669013	42.54735327	70.69528646
30577	-1	62.94090267	53.73797901	-1	-1	-1	49.26981029	61.54098656	68.67431606	31.90275874	51.82841429	23.04671296	26.62243214	71.58920666	-1	-1	45.60006221	39.70267762	36.61063397	31.63742052	-1	16.38503173	24.94311961	62.29303393	32.81960789	26.99783209	25.37098085	28.5251733	26.62877198	19.03006871	27.97315443	48.36558209	18.30104948	47.03953577	20.64442466	-1	20.31686141	77.66229578	47.42796683	-1	38.11221448	80.52140164	25.82067483	46.09104933	-1	60.40689527	22.72198333	19.7871635	54.23785568
30582	-1	85.31417038	76.10189016	-1	-1	-1	71.7601671	86.43957878	91.04142887	54.22834364	74.14265283	45.2727519	48.94091785	93.96001849	-1	-1	67.95200978	62.02099898	58.97789379	54.00264882	-1	48.32805785	47.25776894	84.66610573	62.15679022	49.39739841	47.73913256	50.89583713	53.76654174	45.34877701	50.34556131	73.12303053	46.18586511	72.40377974	49.51181389	-1	48.41955518	102.8554499	73.00327428	-1	60.0222454	103.0910751	48.18951261	68.40445163	-1	83.15094321	45.05009735	47.47894138	74.50132719
30598	-1	64.5028694	55.33581864	-1	-1	-1	50.91654509	63.64736468	70.2354694	33.47331865	53.3918404	24.59966093	28.18004565	73.15098401	-1	-1	47.15876083	41.2670713	38.17181195	33.19825741	-1	24.47120404	26.50204575	63.85524291	38.30427902	28.56525284	26.93230677	30.08693197	29.73839287	21.31981051	29.53523763	50.08789281	22.35976505	49.0329125	25.65110279	-1	24.58534872	79.51895921	49.50406276	-1	39.642212	82.07802266	27.38210714	47.64506723	-1	61.97622362	24.27842373	23.66264742	55.79666516
30616	-1	43.64877326	34.75745857	-1	-1	-1	30.46980889	47.93374551	49.31875589	12.5524102	32.38056088	4.384074326	6.351546361	52.26301242	-1	-1	26.11625516	20.21882028	17.256251	12.26676785	-1	9.574080318	5.169064326	42.98148561	23.40471012	7.846509269	6.023861807	9.197400663	14.98160541	6.592805803	8.65719887	34.33519518	7.442840282	33.63136921	10.75355408	-1	9.674420863	63.68283608	34.23862384	-1	20.54256776	62.34421173	6.479647618	26.84126793	-1	42.65806918	2.818029029	8.737208163	36.60661922
30643	-1	44.96730463	37.19973897	-1	-1	-1	32.91410307	49.78797133	50.82261505	15.1304789	34.99699794	6.596553199	9.608085877	53.68397448	-1	-1	27.98025051	22.86255267	18.75679183	13.8132246	-1	11.41019086	8.005474782	44.36209551	25.24158222	8.790884997	7.503905836	10.62295413	16.81694952	8.434446148	10.04992484	36.18536943	9.283798288	35.47832247	12.58779311	-1	11.51427566	65.38285081	36.08453956	-1	22.48987729	62.76923252	7.942390103	29.15917092	-1	43.47891227	5.530785409	10.57944396	38.58377773
30648	-1	70.69931904	61.49082645	-1	-1	-1	57.01821066	69.28620439	76.4325159	39.65786774	59.58413995	30.80263286	34.37886011	79.34754156	-1	-1	53.35771186	47.45833043	44.36883917	39.39555162	-1	27.5712196	32.69933325	70.05145331	41.0883178	34.75724655	33.12921852	36.28350304	34.53905016	26.78085626	35.73154898	56.11916851	25.45463484	54.79183288	28.99964994	-1	26.99657392	85.47377821	55.17944212	-1	45.86820672	88.28251788	33.57893722	53.84757249	-1	68.17140226	30.4787925	27.11644435	61.99278352
30649	-1	-1	-1	-1	-1	-1	-1	-1	-1	-1	-1	-1	-1	-1	-1	-1	-1	-1	-1	-1	-1	-1	-1	-1	-1	-1	-1	-1	-1	-1	-1	-1	-1	-1	-1	-1	-1	-1	-1	-1	-1	-1	-1	-1	-1	-1	-1	-1	-1
30656	-1	85.77385114	79.29718225	-1	-1	-1	75.01302919	92.02707624	91.82588642	57.20433326	77.06441712	48.73995216	51.62255936	94.58676686	-1	-1	69.39678994	64.92643644	59.75609247	54.8675303	-1	53.65273339	50.04658439	85.21166478	67.48398092	49.058163	48.47894079	51.53069374	59.06006925	50.67644591	50.91469647	78.4260086	51.5254102	77.71946149	54.83066846	-1	53.75610527	107.6582912	78.32582831	-1	64.69940266	105.7973854	48.89794314	71.2477266	-1	86.14733302	47.45618886	52.82079389	80.78541479
30671	-1	59.28920331	50.27215936	-1	-1	-1	45.88264623	59.5332245	65.03203963	28.37668354	48.28702391	19.53254626	23.05643508	67.94126015	-1	-1	41.98103356	36.16165528	32.96813225	27.99803302	-1	20.4182683	21.38571171	58.64162049	34.25975872	23.30549193	21.72711206	24.87745237	25.71620068	17.49825957	24.32276031	46.05717364	18.35526854	45.03886475	21.57404641	-1	20.57145619	64.22547935	45.53938649	-1	34.67786442	76.52056164	22.17575472	42.52435258	-1	55.91105285	19.13951424	19.66644464	50.83986325
30678	-1	68.10539965	62.17676362	-1	-1	-1	57.89325228	75.05351856	72.78050234	40.05481881	59.90681928	31.67345774	34.38680056	76.19070715	-1	-1	49.44299666	47.76389541	40.73880294	35.48228793	-1	36.68555179	32.85199733	67.01818901	50.51655498	33.1437924	29.64150042	33.0897793	42.09278865	33.70699779	32.64862732	61.45315883	34.55669218	60.74790948	37.86410621	-1	36.78772987	90.73313829	61.35470636	-1	47.69949264	89.11573508	30.2321582	54.13720793	-1	69.43558716	30.0507824	35.85169182	63.77810827
30692	-1	59.10477545	50.50109673	-1	-1	-1	46.20048055	62.41637457	64.87051078	28.49522236	48.37818762	19.7879112	23.08067699	67.76923491	-1	-1	41.86473662	36.2500577	32.80618378	27.84189104	-1	24.03027058	21.43578353	58.46436458	37.86190914	23.07051952	21.56257663	24.70599307	29.42891492	21.04752757	24.14706768	48.79848364	21.90570537	48.09166129	25.20762847	-1	24.1356672	77.82733411	48.69814288	-1	35.39510255	60.58957977	22.00905506	42.55191519	-1	49.53169246	19.11327624	23.20210956	51.53066607
30698	-1	46.85745897	37.6362047	-1	-1	-1	33.15175862	45.42636147	52.59025483	15.80896322	35.73681043	6.956265212	10.5331867	55.50552741	-1	-1	29.514442	23.61079158	20.52658788	15.55316469	-1	4.794745534	8.853178433	46.20959227	18.56793135	10.91718288	9.287026677	12.44147936	10.99324001	2.937942904	11.88964294	32.27649837	2.195473535	30.94867329	6.048539276	-1	4.569491933	61.7318241	31.33530018	-1	22.02290219	64.44615377	9.7367909	30.00223551	-1	44.34136774	6.633926449	3.299118496	38.14510048
30712	-1	45.63338581	36.60582602	-1	-1	-1	32.32751763	49.76258196	51.32023669	14.4436404	34.28514071	6.205306515	8.851759797	54.25723637	-1	-1	28.15046348	22.14024207	19.25743939	14.27199236	-1	11.40412703	7.23006783	44.97240036	25.23473765	9.802382847	8.023233776	11.19205183	16.81147128	8.422361131	10.64912443	36.16388387	9.272781577	35.46039382	12.58366115	-1	11.50437999	65.5173149	36.06776469	-1	22.36617679	64.2064073	8.477448249	28.56103271	-1	44.51715225	5.04164123	10.56714158	38.43026634
30719	-1	52.00788579	42.90091342	-1	-1	-1	38.48757194	51.49627347	57.74536897	21.02911962	40.9453638	12.1679385	15.72691456	60.65778052	-1	-1	34.68126365	28.82025547	25.68158836	20.70973621	-1	12.13414717	14.051649	51.36007995	25.9788091	16.04685813	14.44133796	17.59384436	17.39517082	9.235966694	17.04064968	38.07756275	10.09074673	36.95014971	13.28356674	-1	12.30255801	58.75940055	37.41348043	-1	27.24695887	69.48465414	14.89057426	35.19417988	-1	49.22922911	11.81907787	11.40657045	43.40295024
30722	-1	58.46564028	49.2696755	-1	-1	-1	44.80352439	57.09700452	64.19955842	27.43296046	47.35822852	18.57741835	22.1515019	67.11412156	-1	-1	41.12663075	35.23249331	32.13586333	27.1628295	-1	15.09925931	20.47247192	57.81773943	29.0026574	22.52006206	20.89613165	24.05010004	22.12530236	14.59110127	23.49792134	43.91516817	13.95630935	42.59372381	15.13004344	-1	15.99272869	73.0923156	42.98393441	-1	33.64495417	76.04175207	21.34576654	41.62030657	-1	55.92012056	18.25042662	15.42666486	49.77121141
30747	-1	44.48942919	39.68715142	-1	-1	-1	35.40331588	52.51961336	46.1068803	17.57330309	37.42754658	9.169125818	11.92892448	52.02052236	-1	-1	28.07057911	25.28596989	12.03899003	11.44581518	-1	14.14839651	10.38284534	42.78136624	27.97951157	9.880627411	4.732687339	8.82179559	19.55585912	11.17114404	8.34528903	38.91925003	12.02023013	38.21325257	15.32665734	-1	14.25111713	68.17717327	38.8197963	-1	25.17607166	66.48770393	5.852555325	31.64529258	-1	46.7986192	7.640177484	13.31539084	41.25680105
30751	-1	44.79885416	35.70476666	-1	-1	-1	31.40382923	47.44702877	50.52593788	13.76029521	33.65874298	4.819154682	8.435023546	53.44493215	-1	-1	27.435103	21.53656273	18.46241855	13.48695481	-1	9.118442647	6.75841474	44.15138166	22.94904184	8.887323088	7.223749145	10.38074951	14.51777268	6.122461054	9.830733812	33.83129514	6.987618114	33.14061518	10.29850319	-1	9.218879852	63.3023037	33.75254292	-1	19.94323931	62.66365861	7.674182809	27.8852473	-1	42.82141657	4.535747476	8.282798896	36.18313901
30752	-1	79.39406052	70.15725807	-1	-1	-1	65.85811121	82.01061623	85.11762687	48.26547718	68.17572744	39.20850714	42.98340125	88.03818725	-1	-1	62.0199295	56.05630359	53.05417033	48.0778385	-1	43.69532821	41.29541908	78.74539078	57.52563118	43.48946125	41.81588913	44.97391683	49.10129025	40.70427129	44.42451559	68.42688628	41.56256394	67.73050908	44.87589658	-1	43.7942905	97.92570718	68.34017871	-1	54.13181188	97.34348943	42.26665204	62.44695579	-1	77.51256521	39.10220412	42.8572174	66.96875352
30772	-1	-1	-1	-1	-1	-1	-1	-1	-1	-1	-1	-1	-1	-1	-1	-1	-1	-1	-1	-1	-1	-1	-1	-1	-1	-1	-1	-1	-1	-1	-1	-1	-1	-1	-1	-1	-1	-1	-1	-1	-1	-1	-1	-1	-1	-1	-1	-1	-1
30789	-1	81.8573768	76.11561407	-1	-1	-1	71.83070305	88.84067706	87.95847049	54.01991476	73.87916574	45.56496123	48.42676821	90.62279726	-1	-1	65.88085015	61.74051794	55.88493036	51.04802722	-1	50.45922699	46.85650998	81.17406161	64.2906808	42.84055827	44.58577293	47.5683073	55.86757223	47.48621102	46.89688594	75.24066493	48.33314818	74.53222039	51.63658779	-1	50.56358571	104.4311414	75.13793135	-1	61.52733392	102.5588649	44.99085976	68.07072639	-1	82.82021754	44.23549723	49.62878151	77.61299989
30801	-1	71.6859123	62.8772325	-1	-1	-1	58.56710595	74.41871133	77.43380149	40.89697157	60.78634725	32.1287352	35.51450473	80.34184755	-1	-1	54.38894484	48.65993568	45.36984586	40.40041623	-1	36.04035296	33.85854686	71.04217164	49.87181716	35.70785057	34.12850925	37.27817156	41.43302111	33.04837445	36.72333781	60.78710807	33.91493156	60.08518476	37.21843301	-1	36.144993	89.88588077	60.69348013	-1	47.58311447	84.99406916	34.57680748	54.97423627	-1	65.20529828	31.57257475	35.21138514	63.74374346
30812	-1	60.70316428	52.11932138	-1	-1	-1	47.83435174	64.60347931	66.45800116	30.0772835	49.95129784	21.45542228	24.62566415	69.36526714	-1	-1	43.4188469	37.82124901	34.3940114	29.42505758	-1	26.24512296	22.99167265	60.06634235	40.07600997	24.74587415	23.15242433	26.30177582	31.64860906	23.26008569	25.74732013	50.99638064	24.11573882	50.29502685	27.42417414	-1	26.34681561	80.31247012	50.90322716	-1	37.28006209	78.69508728	23.60034552	44.09134607	-1	59.11131451	20.64244748	25.41084511	53.38201644
30813	-1	67.73952826	58.54225739	-1	-1	-1	54.0830242	66.33273736	73.47282034	36.70279757	56.62729488	27.84383573	31.42040476	76.38780489	-1	-1	50.39819852	44.50174334	41.40914193	36.43587718	-1	25.58299215	29.74129267	67.09169694	39.46876695	31.79727783	30.16951103	33.32376872	29.1952865	23.78927807	32.77179862	53.13629059	23.79493769	51.80631701	26.68930853	-1	25.94835277	82.45968946	52.19460789	-1	42.90615146	85.31876485	30.61922114	50.88847682	-1	65.20525626	27.51977989	25.17025752	59.03449695
30840	-1	65.52517739	56.32296297	-1	-1	-1	51.87843729	63.32201817	71.25747865	34.48069642	54.40415497	25.61431425	29.19772704	74.17309862	-1	-1	48.18028369	42.27905206	39.19382543	34.22021225	-1	24.71265541	27.5182173	64.87739358	38.53451414	29.58774589	27.95434695	31.10903876	30.35139687	21.78782707	30.55737708	51.01893239	22.5302862	49.72613507	25.91096074	-1	24.77207785	80.67499886	50.10624663	-1	40.66659732	83.12025277	28.40417218	48.66498694	-1	63.02805184	25.29821992	23.81681628	56.78120312
30842	-1	60.19442164	51.0018494	-1	-1	-1	46.53656733	58.84121848	65.92859503	29.16445465	49.08954734	20.30920995	23.88246297	68.84299268	-1	-1	42.85633724	36.96380998	33.86489337	28.89195032	-1	16.92663646	22.20357103	59.54650458	30.8441331	24.24757504	22.62512199	25.77897713	23.85122608	16.33811342	25.22671758	45.65652806	15.739186	44.33734684	16.88440216	-1	17.78434705	74.77450619	44.72841686	-1	35.37781233	77.76837358	23.07472703	43.35137031	-1	57.64318033	19.9810771	17.20349167	51.5043298
30848	-1	61.30166791	52.37246805	-1	-1	-1	48.01722032	62.59136545	67.04763869	30.44423698	50.34644522	21.62001064	25.10121569	69.95530039	-1	-1	44.00326284	38.22090211	34.98366908	30.01443019	-1	23.81771845	23.43565172	60.65482974	37.65545427	25.30920017	23.74226716	26.89156962	29.17180841	20.88149702	26.33621636	49.03457355	21.7311017	48.17281216	24.98116878	-1	23.95264474	72.64901077	48.72664609	-1	36.85691496	78.18052925	24.19059811	44.56677428	-1	57.10110467	21.17522917	23.03648996	53.02821605
30854	-1	94.79261522	85.7246954	-1	-1	-1	81.30522102	94.31173369	100.5344814	63.85327044	83.76965032	55.00362724	58.54795989	103.4440109	-1	-1	77.48201248	71.6441203	68.47058651	63.50031415	-1	54.48977694	56.87432378	94.14445484	68.35845613	58.80921595	57.22964559	60.38017793	59.9813565	52.03856563	59.82556853	80.93660267	52.58863733	79.78560685	55.57201339	-1	54.77160324	104.0466891	80.23933284	-1	70.10762093	112.2350029	57.67836433	78.01834922	-1	91.91135398	54.63571347	53.93179122	86.25585285
30870	-1	77.06092915	67.92204652	-1	-1	-1	63.46978104	75.97457403	82.79915104	46.07398948	65.99634987	37.2238312	40.78358098	85.71092542	-1	-1	59.73751316	53.87055622	50.73534525	45.76384057	-1	34.83978571	39.10689114	76.41276123	48.7717839	41.09400139	39.49494457	42.6470055	40.88065315	33.52838497	42.09346601	62.74239596	33.30591413	61.4649187	35.7745949	-1	35.4138024	90.7198486	61.87156621	-1	52.31008159	94.59709899	39.94407634	60.25412373	-1	74.41006077	36.8772429	34.72083488	68.44099401
30871	-1	-1	-1	-1	-1	-1	-1	-1	-1	-1	-1	-1	-1	-1	-1	-1	-1	-1	-1	-1	-1	-1	-1	-1	-1	-1	-1	-1	-1	-1	-1	-1	-1	-1	-1	-1	-1	-1	-1	-1	-1	-1	-1	-1	-1	-1	-1	-1	-1
30875	-1	-1	-1	-1	-1	-1	-1	-1	-1	-1	-1	-1	-1	-1	-1	-1	-1	-1	-1	-1	-1	-1	-1	-1	-1	-1	-1	-1	-1	-1	-1	-1	-1	-1	-1	-1	-1	-1	-1	-1	-1	-1	-1	-1	-1	-1	-1	-1	-1
30877	-1	72.24011228	63.02161359	-1	-1	-1	58.53871524	70.81563037	77.97301966	41.19326698	61.12083497	32.34026733	35.91686909	80.88822226	-1	-1	54.89749217	48.9948356	45.90934996	40.93596539	-1	29.89856502	34.23696844	71.59224334	43.63384464	36.29931795	34.66977196	37.82417686	36.28467305	28.32138432	37.27230683	57.66000485	26.67316679	56.33228178	31.18561259	-1	29.35437223	87.08493639	56.71921577	-1	47.40691931	89.82733441	35.11952328	55.38587703	-1	69.7207206	32.01741333	25.69958714	63.52986387
30890	-1	93.59979472	85.08603553	-1	-1	-1	80.79520343	97.35624235	99.37082616	63.05839416	82.93595365	54.39912708	57.61984235	102.2691639	-1	-1	76.36848092	70.80661795	67.30648163	62.34243654	-1	58.98875577	55.9826099	92.96505124	72.81992335	57.58425736	56.06273325	59.20606201	64.390831	56.00479903	58.64755523	83.74503227	56.86116824	83.04222521	60.16715859	-1	59.091831	112.9842709	83.64998147	-1	70.13599576	108.9151685	56.5089553	77.09479606	-1	90.84677675	53.63701925	58.15675579	86.25138163
30914	-1	57.88538818	48.68936929	-1	-1	-1	44.22320267	56.51650985	63.61930243	26.85266578	46.77793683	17.99711965	21.57121599	66.53386813	-1	-1	40.54636438	34.65220161	31.55560743	26.5825722	-1	14.51708031	19.89218381	57.23748763	28.41993657	21.93982963	20.31587637	23.46984652	21.54522321	14.010567	22.91766906	43.33472242	13.3750173	42.0132425	14.55488535	-1	15.41122921	72.51280111	42.40343939	-1	33.06463948	75.4615342	20.76551172	41.04001918	-1	55.33995832	17.6701456	14.84551072	49.19089207
30915	-1	66.81541142	57.63217721	-1	-1	-1	53.24595358	61.04867302	72.54595105	35.76660085	55.68346408	26.8728106	30.47423332	75.46272294	-1	-1	49.46409976	43.5598323	40.48234356	35.5080985	-1	28.26201566	28.79481771	66.16775801	42.08882598	30.88689253	29.24314129	32.39862186	33.74791151	25.20184718	31.84752456	53.22367785	26.10868751	52.38830779	29.45000724	-1	28.34457351	83.23482899	52.9046788	-1	41.8851646	84.44757535	29.69317352	49.93826639	-1	64.40712663	26.57583132	27.40014604	57.97468752
30916	-1	-1	-1	-1	-1	-1	-1	-1	-1	-1	-1	-1	-1	-1	-1	-1	-1	-1	-1	-1	-1	-1	-1	-1	-1	-1	-1	-1	-1	-1	-1	-1	-1	-1	-1	-1	-1	-1	-1	-1	-1	-1	-1	-1	-1	-1	-1	-1	-1
30927	-1	80.13167065	70.94470393	-1	-1	-1	66.48113978	78.80409056	85.8662431	49.10606083	69.03082961	40.25118088	43.82314001	88.78038272	-1	-1	62.79503227	56.90509565	53.80253117	48.82972961	-1	37.09712219	42.144476	79.48372973	51.04297168	44.18284925	42.56269785	45.71637668	43.75738801	36.30504634	45.1639912	65.61388659	35.79040718	64.29856091	37.42285463	-1	37.85719808	94.63225651	64.69112833	-1	55.32136658	97.70203604	43.01225637	63.29218806	-1	77.57107733	39.92125404	37.23989383	71.44842541
30929	-1	-1	-1	-1	-1	-1	-1	-1	-1	-1	-1	-1	-1	-1	-1	-1	-1	-1	-1	-1	-1	-1	-1	-1	-1	-1	-1	-1	-1	-1	-1	-1	-1	-1	-1	-1	-1	-1	-1	-1	-1	-1	-1	-1	-1	-1	-1	-1	-1
30951	-1	-1	-1	-1	-1	-1	-1	-1	-1	-1	-1	-1	-1	-1	-1	-1	-1	-1	-1	-1	-1	-1	-1	-1	-1	-1	-1	-1	-1	-1	-1	-1	-1	-1	-1	-1	-1	-1	-1	-1	-1	-1	-1	-1	-1	-1	-1	-1	-1
30954	-1	67.06370812	57.8123228	-1	-1	-1	53.51416608	69.71256573	72.7869228	35.92630814	55.83779271	26.860254	30.64851332	75.70764884	-1	-1	49.68850857	43.71865565	40.72347289	35.74704936	-1	31.39589187	28.959453	66.41493668	45.22617691	31.15993704	29.48523254	32.6433697	36.80249819	28.40566971	32.09403622	56.13089442	29.26299145	55.43348679	32.57647485	-1	31.49475721	85.62561466	56.04278196	-1	41.90701898	85.02380397	29.9360295	50.11345389	-1	65.19739331	26.76900425	30.55758756	55.4130383
30959	-1	128.2243061	119.4805556	-1	-1	-1	115.1620015	130.7684517	133.9824458	97.5096166	117.401197	88.73208482	92.13019165	136.8835555	-1	-1	110.9654264	105.2746912	101.9182153	96.95258452	-1	92.33592662	90.47468002	127.5793609	106.1685285	92.19043717	90.67522085	93.82012036	97.72646401	89.3561285	93.26184705	117.1425869	90.21750937	116.4222754	93.51118341	-1	92.44605325	145.5321554	117.0243198	-1	104.1271301	142.4911954	91.12228675	111.5993284	-1	116.3589276	88.18347403	91.51554127	120.2950901
30982	-1	74.34405622	65.06619029	-1	-1	-1	60.48971866	72.98488356	80.07636632	43.27124727	63.20883505	34.4411525	38.01327063	82.99187665	-1	-1	56.99953868	51.0808733	48.01270885	43.03915442	-1	32.42468842	36.3313027	73.69606586	46.20051818	38.40504925	36.77320592	39.92781633	38.59122526	30.5161254	39.37607944	59.83043318	29.83785478	58.51205286	33.67527403	-1	32.21188259	89.29004276	58.90194882	-1	49.52496674	91.94415209	37.22301799	57.48541655	-1	71.84510037	34.11656821	30.90369833	65.64471374
31008	-1	59.60257458	50.44828495	-1	-1	-1	46.1706992	63.68374716	65.29031477	28.26957339	48.10660767	20.08817914	22.73847868	68.22690272	-1	-1	42.12226261	35.96183491	33.22750109	28.24228137	-1	25.32514959	21.06516564	58.9418535	39.15572677	23.76950464	21.99319491	25.16173956	30.73284341	22.34365878	24.61864073	50.08575981	23.19356922	49.38203651	26.50474683	-1	25.42522923	79.44286089	49.98931889	-1	36.28467356	78.15292862	22.44732658	42.54085786	-1	58.45987294	19.00767481	24.48784188	52.34501765
31015	-1	46.5105869	41.71324551	-1	-1	-1	37.42940824	54.54548346	48.47834669	19.59943763	39.4536923	11.19514653	13.95517646	54.0380646	-1	-1	30.10123696	27.3121223	13.84819946	13.48783469	-1	16.17424941	12.40904135	44.79478179	30.00536506	11.90258441	6.740882449	10.83765462	21.58171324	13.19700387	10.35761135	40.94512021	14.04608671	40.23911877	17.35250868	-1	16.2769729	70.20292668	40.84566115	-1	27.20199636	68.51308774	7.868974922	33.67137612	-1	48.82394817	9.666660369	15.34124829	43.2827364
31060	-1	64.99776049	57.64643321	-1	-1	-1	53.34693273	69.82570309	70.89948463	35.5953448	55.4662887	27.03393032	30.08383315	73.70593805	-1	-1	48.26432488	43.33212004	38.83150086	33.91773725	-1	31.31372047	28.47984595	64.34094704	45.14907052	28.21947144	27.56583795	30.64589913	36.73664796	28.39678295	30.0412163	56.23966355	29.21135055	55.49700133	32.4804753	-1	31.43679773	84.5553803	56.09095686	-1	42.83145283	81.74328582	27.99591977	49.64851439	-1	60.29654615	25.99847692	30.51199081	58.93543207
31106	-1	51.94835701	42.77966469	-1	-1	-1	38.36032824	51.06612029	57.68086577	20.91762573	40.83624748	12.04354468	15.62469152	60.59643388	-1	-1	34.60393734	28.71149472	25.61721045	20.64362652	-1	11.92242963	13.94660158	51.30072517	25.75490292	16.01111538	14.37771818	17.53237965	17.21693075	8.746541675	16.98071036	37.39625671	9.807387039	36.42506166	13.10350227	-1	12.03374364	67.04403622	36.90875408	-1	27.08482929	69.52641826	14.82752851	35.08972278	-1	49.42771609	11.72324282	11.10951017	43.23782484
31149	-1	84.45787342	75.17943466	-1	-1	-1	70.87519366	86.98424245	90.18121308	53.31345657	73.22892568	44.27199057	48.04284094	93.10185431	-1	-1	67.08313713	61.10976504	58.11775981	53.14138275	-1	48.6788944	46.35313145	83.80908641	62.50900442	48.55341693	46.87949924	50.03757807	54.08915152	45.69088462	49.48820223	73.42463975	46.54490508	72.72369031	49.85981009	-1	48.77691167	102.9371426	73.33156623	-1	59.26107513	102.4060456	47.33028115	67.50979222	-1	82.57064431	44.16389029	47.83927489	51.80972263
31152	-1	85.99466432	77.16059098	-1	-1	-1	72.80350703	87.3810286	91.75066649	55.2282923	75.12945448	46.42181153	49.87643741	94.65183658	-1	-1	68.73255716	63.00328079	59.68643935	54.72075966	-1	48.51101558	48.21454859	85.34722926	62.3523061	49.95217148	48.44348084	51.58834331	53.89150462	45.63727432	51.02982774	73.84164403	46.44562132	72.95980919	49.66451201	-1	48.66282654	95.16686721	73.50656463	-1	61.69264608	102.6414715	48.89064021	69.34894137	-1	81.06952193	45.94055067	47.75515059	77.85573353
31164	-1	48.04270874	38.84428238	-1	-1	-1	34.37867413	46.66059156	53.77635613	17.00756991	36.93282869	8.151283467	11.72631101	56.69109806	-1	-1	30.70270604	24.80712447	21.71266813	16.73953624	-1	4.942546838	10.04717668	47.39483129	18.91511957	12.09851963	10.47297931	13.62707022	11.60166291	4.14907561	13.07497939	33.478199	3.612429897	32.15481883	5.669771028	-1	5.683438804	62.70853152	32.54444599	-1	23.21728594	65.62063551	10.92264626	31.19492707	-1	45.50251209	7.825513968	5.061006803	39.34373608
31168	-1	57.66908297	49.24040886	-1	-1	-1	44.93067491	60.88746296	63.45792838	27.24264341	47.12742148	18.53151672	21.82513723	66.34092507	-1	-1	40.51524455	34.998808	31.3929782	26.43729684	-1	22.4481369	20.18361325	57.0257883	36.28106197	21.50765591	20.14561318	23.27822691	27.84699086	19.48054268	22.71149004	47.27315726	20.33146777	46.55028975	23.62219331	-1	22.5597334	75.7212442	47.15131935	-1	34.07223507	66.78231119	20.58930116	41.31510357	-1	29.92149074	17.84335394	21.62962041	50.21720256
31175	-1	-1	-1	-1	-1	-1	-1	-1	-1	-1	-1	-1	-1	-1	-1	-1	-1	-1	-1	-1	-1	-1	-1	-1	-1	-1	-1	-1	-1	-1	-1	-1	-1	-1	-1	-1	-1	-1	-1	-1	-1	-1	-1	-1	-1	-1	-1	-1	-1
31177	-1	90.28575851	81.94849903	-1	-1	-1	77.65850713	94.28128645	96.07647272	59.91172091	79.78685052	51.28090063	54.45435257	98.96525266	-1	-1	73.11467962	67.65635512	64.01174692	59.0529791	-1	55.90781124	52.82492595	89.65610309	69.73913024	54.21893146	52.76565799	55.90263315	61.31129481	52.92718585	55.34010407	80.67252406	53.78110575	79.96771782	57.08575931	-1	56.01159838	109.8732095	80.57476831	-1	67.05191324	104.5544098	53.20996237	73.94643857	-1	87.28207666	50.45015064	55.07683351	83.16250478
31189	-1	58.15294771	50.49846591	-1	-1	-1	46.21302358	63.11175446	64.02187844	28.42466784	48.28995698	19.90494293	22.89162779	66.87708964	-1	-1	41.20593061	36.15485541	31.95580962	27.01564321	-1	24.73196287	21.29361718	57.55217509	38.5634045	21.94786608	20.70140889	23.81640494	30.13922268	21.75736091	23.24091088	49.50991529	22.60586146	48.80222948	25.90941203	-1	24.83628341	78.69725679	49.4082208	-1	35.81202656	76.25332445	21.13862271	42.45437461	-1	56.82001949	18.80096429	23.90155115	51.90419028
31198	-1	43.60748703	34.17130679	-1	-1	-1	29.82983169	47.6259209	49.29602359	11.72163303	31.4767117	3.973131329	6.566850225	52.23223399	-1	-1	26.12953679	19.16233748	17.23319491	12.24818366	-1	9.265641594	4.463152647	42.94698477	23.09613731	7.772433722	5.998796772	9.167089892	14.67441979	6.285304851	8.623831067	34.02972374	7.133460512	33.32508042	10.4453738	-1	9.365287479	63.39198137	33.93202562	-1	20.22761316	62.13360755	6.452853511	26.57475956	-1	42.43507624	3.007252727	8.427478104	36.28020859
31214	-1	70.3934306	61.19353592	-1	-1	-1	56.75148061	66.74183037	76.12571424	39.34968006	59.27273699	30.48230322	34.06596381	79.0413504	-1	-1	53.0484572	47.1476804	44.06206167	39.08843967	-1	29.65636255	32.38653662	69.74565727	43.47932198	34.45615569	32.82258698	35.97729015	35.27088306	26.62158268	35.42563732	55.88040631	27.48125758	54.56775314	30.85310183	-1	29.7213076	85.56294297	54.91655864	-1	45.53298083	87.98833412	33.27241484	53.53303788	-1	67.8967348	30.16636616	28.76960412	61.64914648
31231	-1	43.67313314	35.15324278	-1	-1	-1	30.87036092	47.74689882	49.42793751	13.09782649	32.96834503	4.51814495	7.623596909	52.3356819	-1	-1	26.38736725	20.83686938	17.36396597	12.3947588	-1	9.388575691	5.998099793	43.03723035	23.2194295	7.723078257	6.12248238	9.272194011	14.79299026	6.404479973	8.71807693	34.14188206	7.258940547	33.44007171	10.56766381	-1	9.490089449	63.46412404	34.04809247	-1	20.39681782	61.93462722	6.570453982	27.10018875	-1	42.30636533	3.623102362	8.553936675	36.49165475
31269	-1	62.67223542	53.58740539	-1	-1	-1	49.24531996	63.95070683	68.4039678	31.67030602	51.57514083	22.7792914	26.34899717	71.32035767	-1	-1	45.32394547	39.4515047	36.34034481	31.3663145	-1	25.59265139	24.67490586	62.0252826	39.42375415	26.74354347	25.10104401	28.25628703	30.96773184	22.57368878	27.70508475	50.26642021	23.46567848	49.58297399	26.77245586	-1	25.69581604	79.81363256	50.19806213	-1	37.82453541	80.192807	25.55098206	45.80669579	-1	60.11487186	22.44256935	24.76251687	54.04931233
31278	-1	46.75360056	37.77911368	-1	-1	-1	33.48954488	50.98849012	52.42774795	15.55893542	35.38259337	7.42362714	9.127861491	55.37020514	-1	-1	29.23334515	23.21607215	20.3651706	15.37668817	-1	12.62890436	8.121815233	46.08785356	26.45951564	10.9441267	9.13233136	12.30469877	18.03656254	9.647686459	11.76381841	37.39022317	10.49753792	36.68633619	13.80841664	-1	12.72915037	66.74034563	37.29356635	-1	23.59572782	65.41487035	9.587728515	29.89498573	-1	45.72680631	5.983410778	11.79186278	39.65826249
31282	-1	62.44209725	57.91911349	-1	-1	-1	53.63510719	70.73167196	67.28881176	35.80877539	55.6639895	27.39473449	30.17448191	69.8375796	-1	-1	46.63730823	43.52298878	35.1898703	30.6794908	-1	32.35879299	28.62361791	57.88378125	46.18996411	27.71712542	23.78175704	26.50919435	37.76638621	29.38221846	19.53769395	57.13133793	30.23097301	56.42495017	33.53690572	-1	32.46178508	86.37817704	57.0313614	-1	43.39324726	84.65570614	24.34382803	49.87645108	-1	64.96033001	25.90535211	31.52621311	59.4749104
31290	-1	122.1044076	113.9562854	-1	-1	-1	109.6149409	124.8209213	127.929479	91.97765703	111.8669857	83.2833723	86.55651575	130.7852908	-1	-1	105.0945003	99.73700102	95.86345295	90.92263296	-1	85.90778703	84.92077824	121.4515666	99.75328604	85.70786507	84.6096277	87.72342871	91.35092998	83.12921041	87.14269002	111.2933889	83.86716539	110.4264833	87.04784866	-1	86.07954615	134.908418	110.9778432	-1	98.78126553	138.855447	85.04863836	106.0739052	-1	117.3344502	82.55176355	85.1809528	114.9120993
31295	-1	88.98117519	81.57340851	-1	-1	-1	77.27509935	93.77792173	94.87670462	59.522313	79.39327978	50.95806031	54.01276281	97.68867658	-1	-1	72.22012157	67.25927297	62.80893874	57.8921671	-1	55.28709599	52.4077364	88.3277034	69.12180109	52.25596323	51.54457573	54.62849882	60.70657221	52.35976379	54.02680585	80.18823824	53.18083487	79.45117387	56.45565538	-1	55.40708723	108.6208088	80.04707117	-1	66.75497945	105.1185735	51.97556199	73.57415174	-1	83.30158726	49.93105644	54.48069234	82.85979337
31316	-1	42.87337156	35.16030685	-1	-1	-1	30.87754013	47.98842411	48.63264544	13.05279293	32.90888692	4.630552994	7.436142273	51.54315734	-1	-1	25.59783173	20.76878872	16.56875535	11.598302	-1	9.623622345	5.875274619	42.24943754	23.45455738	6.995954859	5.327616331	8.479910309	15.03017284	6.643444135	7.929152169	34.38708916	7.494373596	33.68282236	10.80238677	-1	9.725483176	63.68279169	34.28996452	-1	20.63101562	62.06176831	5.77528026	27.10445313	-1	42.41965139	3.232356364	8.789322255	36.71239535
31317	-1	79.36846975	70.42469355	-1	-1	-1	66.03158493	79.68161791	85.11914252	48.52701244	68.43680105	39.69793436	43.20030798	88.02320768	-1	-1	62.08895555	56.31088972	53.05503063	48.08775744	-1	40.32581732	41.53241757	78.72025045	54.17895405	43.34461618	41.81277528	44.95958451	45.7313534	37.62046713	44.40236245	66.23356895	38.3320381	65.19346208	41.44860203	-1	40.53417343	75.96378869	65.68579326	-1	54.87304885	96.53801291	42.26049226	62.67365734	-1	75.78476927	39.27571259	39.6565442	71.0271165
31334	-1	49.99181079	42.98061195	-1	-1	-1	38.69744333	55.88277882	55.47744675	20.85479542	40.70573854	12.48443002	15.1773108	58.49624526	-1	-1	32.08019822	28.56224051	23.41773519	18.38808962	-1	17.51749669	13.64663596	49.26061367	31.34841247	14.59765905	12.20201829	15.42723288	22.92449096	14.53782513	14.92372089	42.28230449	15.3880995	41.57770375	18.69628428	-1	17.6192525	71.57980636	42.18472167	-1	28.52089436	70.01338037	12.6700269	34.94010128	-1	50.34395089	10.83278257	16.68297916	44.5983464
31345	-1	92.89094636	83.86865621	-1	-1	-1	79.44508157	92.48681476	98.63762611	61.99597154	81.9120728	53.15838249	56.68638213	101.5439976	-1	-1	75.59791631	69.7861217	66.5736059	61.60506497	-1	52.2699386	55.01465654	92.24241049	66.1597425	56.88308758	55.33190805	58.4802779	57.97659273	50.21414317	57.92411976	79.14726065	50.49432827	77.98113811	53.29118987	-1	52.6518938	102.0831225	78.42832092	-1	68.28964758	110.2924901	55.78005926	76.16000868	-1	89.89117175	52.76913242	51.86149904	84.43104811
31374	-1	46.09825452	36.90753583	-1	-1	-1	32.46312409	44.41154371	51.83103416	15.06101227	34.98359526	6.196281241	9.775459688	54.74637616	-1	-1	28.75498319	22.85837266	19.76736992	14.79390941	-1	5.147257499	8.096553169	45.45050566	18.97642843	10.15892188	8.527824307	11.68232813	10.6060901	1.441654941	11.1305379	31.01609982	3.013517725	29.55177419	6.335751033	-1	5.243522796	60.9263509	29.9743927	-1	21.2509635	63.67867306	8.977597238	29.24241333	-1	43.57239219	5.874871568	4.312567387	37.38440996
31400	-1	64.38026826	55.21847808	-1	-1	-1	50.79478715	63.49498771	70.11364082	33.35730064	53.2762016	24.48791108	28.06390598	73.02866197	-1	-1	47.03893388	41.1512649	38.04996379	33.07667999	-1	24.11813019	26.38621981	63.73260826	37.95763055	28.43891099	26.81034013	29.96462831	29.25887359	21.10386224	29.41269472	50.10354103	22.04437038	48.91540368	25.28457259	-1	24.26208505	78.61707591	49.35849965	-1	39.54029027	81.93864437	27.26005104	47.52956026	-1	61.81185661	24.16142717	23.35488893	55.69269569
31405	-1	45.19897551	36.02331222	-1	-1	-1	31.7202417	47.68748071	50.92406439	14.10774403	34.01288667	5.090631918	8.807766613	53.84390665	-1	-1	27.82946913	21.89226548	18.86057911	13.88464443	-1	9.373330334	7.124335746	44.5507447	23.20375766	9.290779863	7.622121009	10.77967408	14.77528802	6.377852422	10.22997899	34.08613686	7.241450698	33.39548556	10.55375463	-1	9.472940479	63.60045095	34.0072869	-1	18.5645311	63.10034383	8.072736806	28.26564267	-1	43.24879741	4.919395446	8.536419066	35.89193322
31412	-1	79.72619999	71.4206345	-1	-1	-1	67.1132018	83.16764117	85.52765578	49.4144297	69.29704111	40.72541142	43.98356782	88.40319988	-1	-1	62.61555092	57.16766338	53.46240947	48.51082229	-1	44.72537798	42.3471691	79.08355372	58.55842382	43.51215271	42.21324647	45.34080401	50.12670338	41.76166081	44.77058053	69.5565883	42.6093819	68.83277777	45.89901233	-1	44.83753159	98.02631581	69.43344539	-1	56.30837556	88.30227086	42.65554628	63.48256645	-1	49.65911688	39.98836822	43.9076052	72.44681767
31422	-1	59.80691469	54.8614345	-1	-1	-1	50.57764988	67.700365	63.48228943	32.74642184	52.60034304	24.34552293	27.0986711	67.45525096	-1	-1	43.12038741	40.45857388	31.46480065	25.96710347	-1	29.3296493	25.55419569	58.31496545	43.16074727	25.17471218	20.5455982	24.30698962	34.73707514	26.35219458	23.90791562	54.09999817	27.20137714	53.3941171	30.50795512	-1	29.43228708	83.36129641	54.00070026	-1	40.35523789	81.68247009	21.34594357	46.81987479	-1	61.99496931	22.80329666	28.49651347	56.43566062
31438	-1	43.43016036	33.92692268	-1	-1	-1	29.57226392	47.42416047	49.1200136	11.41353283	31.14862361	3.759503034	6.432307396	52.05564928	-1	-1	25.95608024	18.8046871	17.05716182	12.07246973	-1	9.063631402	4.410525376	42.77013092	22.89410903	7.592709074	5.822620534	8.990538237	14.4726163	6.083491619	8.447058873	33.82831362	6.931319611	33.12350967	10.2433958	-1	9.163182032	63.19207501	33.73039548	-1	20.02558006	61.94234776	6.276554596	26.38334351	-1	42.2424287	2.843145801	8.225284495	36.07663278
31442	-1	59.5479526	50.12190113	-1	-1	-1	45.78141512	63.57041089	65.23626263	27.67960925	47.43710698	19.91958779	22.49922921	68.17257194	-1	-1	42.0693367	35.12351297	33.17343793	28.18837182	-1	25.21015689	20.36943605	58.8873688	39.0406552	23.71331048	21.93906442	25.10742208	30.61890726	22.22979575	24.5642011	49.97416349	23.0779943	49.26954063	26.38988433	-1	25.30981633	79.33617706	49.87649346	-1	36.17218906	78.07642522	22.39314231	42.51775081	-1	58.37811567	18.94541003	24.37201907	52.22502008
31464	-1	81.46695847	72.27262896	-1	-1	-1	67.80704173	80.10553101	87.20098927	50.43552509	70.36069175	41.58006164	45.15378597	90.1154804	-1	-1	64.12835556	58.23495913	55.13729129	50.16429696	-1	38.18461064	43.47482246	80.81905227	52.11037206	45.52082891	43.89754232	47.0514616	45.11291829	37.6005627	46.49924776	66.9219871	36.99830997	65.60161156	37.90638813	-1	39.04410338	96.07139886	65.99224612	-1	56.64801864	99.04205068	44.3471642	64.62262633	-1	78.9188037	41.25256793	38.46250065	72.77444938
31469	-1	82.7175219	74.40815713	-1	-1	-1	70.11828777	86.75044619	88.51136162	52.3699606	72.24471238	43.74356985	46.90963944	91.3986306	-1	-1	65.55598324	60.1140348	56.44657554	51.48864201	-1	48.37604489	45.28144179	82.08868754	62.20738731	46.64265052	45.20011643	48.33608762	53.77974348	45.39593121	47.77292442	73.14205421	46.24947593	72.43694071	49.55392274	-1	48.47994217	102.3368086	73.04388278	-1	59.51980006	96.83751804	45.64411708	66.40445228	-1	79.67841585	42.90205983	47.54522554	75.62966413
31471	-1	66.98367024	57.81389851	-1	-1	-1	53.3836044	65.96315373	72.71692149	35.95700624	55.8770016	27.08923681	30.66587337	75.63200262	-1	-1	49.64195866	43.75196283	40.65324685	35.67992994	-1	26.39587117	28.98785605	66.33598082	40.24251376	31.04264609	29.41363789	32.56796599	31.05104507	23.51353936	32.01605779	52.60254406	24.36353054	51.3791469	27.54975206	-1	26.57253855	81.42664254	51.80974125	-1	42.14261544	84.54815374	29.86336084	50.13193725	-1	64.42702688	26.7638843	25.68254036	58.29017143
31476	-1	71.97036936	64.63817887	-1	-1	-1	60.33836806	76.81377027	77.87416547	42.58671979	62.45756221	34.02727752	37.07404111	80.67901897	-1	-1	55.24532615	50.32330926	45.80611837	40.89322929	-1	38.29251666	35.47058206	71.31291671	52.12818477	35.17813678	34.54007569	37.61902729	43.71763177	35.38102646	37.01351066	63.22936464	36.19206	62.48457362	39.45835794	-1	38.4171148	91.5315883	63.07778391	-1	49.8272887	88.88407204	34.9698846	56.64001695	-1	67.6642525	32.98708938	37.49307681	65.93059279
31493	-1	72.96524008	63.79320172	-1	-1	-1	59.43323462	73.28089729	78.69464381	41.91187625	61.82486649	32.99417263	36.61461677	81.61210233	-1	-1	55.60998473	49.70196274	46.6310636	41.65644168	-1	35.33167748	34.93494217	72.31755854	49.15990168	37.04164297	35.39202674	38.547974	40.77942855	32.3484995	37.99720132	60.09860187	33.18659868	59.38709939	36.51660126	-1	35.42082929	89.9846563	59.98824756	-1	47.88726063	90.64323718	35.84218601	56.0765502	-1	70.64213749	32.71748985	34.47937105	63.93273104
31500	-1	-1	-1	-1	-1	-1	-1	-1	-1	-1	-1	-1	-1	-1	-1	-1	-1	-1	-1	-1	-1	-1	-1	-1	-1	-1	-1	-1	-1	-1	-1	-1	-1	-1	-1	-1	-1	-1	-1	-1	-1	-1	-1	-1	-1	-1	-1	-1	-1
31504	-1	75.16548442	69.74979995	-1	-1	-1	65.46380784	82.45064966	81.07322084	47.65388009	67.51301585	39.20126193	42.05617492	83.65396467	-1	-1	59.29566403	55.37408894	48.9956561	44.21277457	-1	44.05876213	40.4884908	73.93137807	57.89052851	38.24845419	37.67562465	40.58207995	49.46853788	41.09053071	39.75765137	68.85199709	41.93457604	68.14083424	45.23525854	-1	44.16461913	97.98218102	68.74560733	-1	55.15948428	96.07578193	38.08192441	61.70975077	-1	76.23012375	37.85194528	43.23059741	71.24556579
31514	-1	66.4951026	57.40362838	-1	-1	-1	53.05849286	67.67219452	72.22673283	35.48961216	55.39520141	26.59688784	30.17032831	75.14315155	-1	-1	49.14656417	43.27157897	40.16311102	35.18906416	-1	29.29805085	28.49580629	65.84808242	43.12925587	30.56636717	28.92381787	32.07907841	34.66865993	26.27712006	31.52788248	53.98797126	27.171782	53.29762386	30.47774855	-1	29.40173691	83.52812367	53.91038849	-1	41.63313829	84.02858637	29.37376352	49.62841186	-1	63.95445952	26.26458458	28.46884906	57.85638235
31529	-1	47.10025754	37.89008267	-1	-1	-1	33.4166579	45.68016723	52.83336546	16.05767315	35.98408674	7.202496593	10.77900638	55.7484481	-1	-1	29.75833091	23.85826894	20.76969097	15.79637213	-1	4.36986158	9.09941229	46.45239586	18.08095797	11.15861348	9.530083985	12.68440752	11.00184608	3.176147258	12.132481	32.51648679	2.034386664	31.1882805	5.69067147	-1	4.099870537	61.89668126	31.57544486	-1	22.26786187	64.68446894	9.979813121	30.24771739	-1	44.57476022	6.879071842	3.584267434	38.39205751
31538	-1	80.921664	72.63248144	-1	-1	-1	68.32614908	84.41915408	86.72457124	50.62372118	70.50568912	41.94041667	45.18963942	89.59978252	-1	-1	63.81417858	58.37614446	54.65931131	49.70791386	-1	45.98089362	43.5543562	80.28012402	59.81384388	44.70935441	43.41005902	46.5374239	51.38249569	43.01638131	45.9671588	70.80830085	43.8643009	70.08564147	47.1547593	-1	46.09258282	99.32693763	70.68669432	-1	57.53687802	87.99543284	43.85226187	64.68993312	-1	51.84127356	41.19188923	45.16238058	73.67338478
31544	-1	79.2720746	70.16049378	-1	-1	-1	65.78085326	79.5633144	85.0051857	48.26786101	68.17885627	39.39141993	42.95773995	87.92058587	-1	-1	61.92910412	56.05451102	52.94152352	47.96803527	-1	40.74561555	41.28255788	78.62484339	54.57978553	43.33506786	41.70198699	44.85654651	46.02136984	37.71239977	44.30484038	66.01207377	38.63860326	65.09448901	41.92072478	-1	40.86395189	94.69032463	65.62980374	-1	54.4547205	96.77858619	42.15175261	62.41929193	-1	76.64372234	39.05197258	39.94085367	70.6417833
31545	-1	47.39480784	38.16935144	-1	-1	-1	33.68050878	45.96473496	53.12752168	16.34429379	36.27273578	7.492782564	11.0696751	56.04284235	-1	-1	30.05150877	24.14663425	21.06385668	16.09040704	-1	5.467543468	9.389514513	46.74693634	19.25161098	11.45486421	9.824307154	12.97879233	11.58672151	3.482441154	12.42697838	32.81833389	2.984328464	31.49146952	6.710522998	-1	5.315077737	62.2894403	31.87825318	-1	22.56025997	64.98490523	10.27408027	30.538895	-1	44.88140856	7.170643528	4.155346638	38.6817739
31551	-1	49.518307	40.29329535	-1	-1	-1	35.80420132	48.08929683	55.25104222	18.4680661	38.39648235	9.616571058	13.19337207	58.16634928	-1	-1	32.17508622	26.27037147	23.18737665	18.21393449	-1	7.541760025	11.51322983	48.87043448	21.32180372	13.57826063	11.9478238	15.10229975	13.69063341	5.604939545	14.55047914	34.94142702	5.015557372	33.61436109	8.788749117	-1	7.362402703	64.40649757	34.00114447	-1	24.6840821	67.10809411	12.39759457	32.66259063	-1	47.00421341	9.294305297	6.160454825	40.80581856
31559	-1	49.31292759	40.09619341	-1	-1	-1	35.61549741	47.88872073	55.04587182	18.26695559	38.19426615	9.413442352	12.99006071	57.9610529	-1	-1	31.97043415	26.06831022	22.98220124	18.00882838	-1	6.898324689	11.3102245	48.66506078	20.62266218	13.3719827	11.74261798	14.89700838	13.33328823	5.392794751	14.34512822	34.73181952	3.441751207	33.40396941	8.194506057	-1	6.250373054	64.14922088	33.7909235	-1	24.47976673	66.89957203	12.19236533	32.45899877	-1	46.79240288	9.090508271	4.298897705	40.60293127
31561	-1	48.2379533	39.0306646	-1	-1	-1	34.55927388	46.82611966	53.97118508	17.19714532	37.12326098	8.341638757	11.91782268	56.8861901	-1	-1	30.89646519	24.99747399	21.90750753	16.93423128	-1	5.069606045	10.23834074	47.59008924	18.62779836	12.29573374	10.66788193	13.82215242	12.05120217	4.319161218	13.27018862	33.65758297	3.274164634	32.33023922	6.494426181	-1	5.162117275	63.00394386	32.71791835	-1	23.40707436	65.82066762	11.1175968	31.38649819	-1	45.70901858	8.017681916	4.831318035	39.53186414
31566	-1	51.68841791	42.48703856	-1	-1	-1	38.01960323	50.29467918	57.42192271	20.65136915	40.57690587	11.79530732	15.37074646	60.33675467	-1	-1	34.34790675	28.45117669	25.35823828	20.385057	-1	8.16675063	13.6914956	51.04054468	22.1073332	15.74490263	14.11857109	17.27272347	15.34766398	7.783911499	16.72067612	37.11727028	7.106585759	35.79211158	8.568488286	-1	9.135702752	66.39040696	36.18092424	-1	26.86107717	69.26800997	14.56825445	34.83937806	-1	49.15215233	11.4701714	8.582874238	42.98694109
31572	-1	42.94109238	38.44441912	-1	-1	-1	34.16041679	51.25706497	47.87135932	16.33408185	36.18929639	7.920033359	10.69980721	50.20902346	-1	-1	27.1671377	24.04829674	15.77551713	11.23031992	-1	12.88422179	9.148932226	40.20033389	26.71539187	8.24675175	4.372452174	6.632645642	18.29181017	9.907631032	5.755432754	37.65672635	10.75639548	36.95034795	14.06233744	-1	12.98720886	66.90377477	37.55676242	-1	23.91856241	65.18147214	4.843087941	30.40173652	-1	45.48645801	6.430743439	12.05163433	40.00022388
31573	-1	76.05390791	67.01191687	-1	-1	-1	62.61749784	76.12526688	81.79502573	45.1218288	65.03351046	36.27267754	39.80604112	84.70530283	-1	-1	58.73970839	52.90824266	49.73116029	44.76048119	-1	36.9832605	38.13410604	75.40631693	50.82407295	40.07792467	38.49039444	41.64145405	42.26078305	34.04252094	41.08726484	62.65883804	34.91643119	61.61848217	38.14142486	-1	37.13330919	82.29365267	62.11157866	-1	51.40059083	93.34513268	38.93923151	59.27345166	-1	72.82508852	35.89167772	36.2270621	67.56198415
31583	-1	58.30948639	56.26990516	-1	-1	-1	51.98592941	69.0757268	66.68442213	34.16120877	54.01688281	25.74240755	28.53209472	69.30160235	-1	-1	45.22830524	41.87617791	34.60822719	29.81224761	-1	30.70306573	26.97871559	60.06218641	44.53423349	26.13290675	23.28305703	26.28410937	36.11058908	27.72635915	25.74213298	55.47528141	28.57522851	54.76897123	31.88119083	-1	30.80604292	84.72288558	55.37541018	-1	41.73749462	82.99044701	23.62546265	48.22629548	-1	63.30237056	24.27387143	29.87046919	57.81953884
31589	-1	87.28947458	81.63582768	-1	-1	-1	77.34902912	94.30115209	93.25981932	59.54359314	79.40371635	51.08157781	53.95415055	95.88132684	-1	-1	71.32907916	67.26525255	61.1842055	56.37505297	-1	55.90154327	52.38280015	86.2834351	69.73354757	50.022038	49.87450707	52.81681984	61.31226534	52.93675239	52.06205924	80.70329771	53.77880548	79.99016896	57.07738961	-1	56.00854369	109.787008	80.59426624	-1	67.02820675	107.8229704	50.28136152	73.59777894	-1	87.9095714	49.76319219	55.07513329	83.11555002
31610	-1	49.65155996	40.42849683	-1	-1	-1	35.94438255	48.21638892	55.38427105	18.60195235	38.52992886	9.749261204	13.32651544	58.299597	-1	-1	32.30824066	26.40393092	23.32060622	18.34715373	-1	7.776767679	11.64643402	49.00369532	21.56479319	13.71167973	12.08105786	15.23554692	13.86279063	5.736067147	14.68373616	35.07226353	5.332086363	33.7452405	9.01565035	-1	7.649356641	64.55075287	34.13187315	-1	24.81579247	67.24145449	12.53083185	32.79557718	-1	47.13814519	9.4273959	6.523624799	40.93715748
31620	-1	62.90740346	54.58274755	-1	-1	-1	50.27530118	66.32565901	68.70679603	32.57724751	52.46004617	23.88594343	27.14788051	71.58374144	-1	-1	45.78905612	40.33076185	36.64160529	31.68925032	-1	27.88558499	25.51085322	62.26500948	41.71856916	26.70466933	25.39277733	28.52129715	33.28653875	24.92079159	27.95176909	52.71404041	25.76921992	51.99088382	29.05939392	-1	27.99744486	81.19934714	52.5917795	-1	39.46580266	70.8709458	25.83532584	46.6454625	-1	31.17989589	23.15448473	27.06737241	55.60477683
31621	-1	-1	-1	-1	-1	-1	-1	-1	-1	-1	-1	-1	-1	-1	-1	-1	-1	-1	-1	-1	-1	-1	-1	-1	-1	-1	-1	-1	-1	-1	-1	-1	-1	-1	-1	-1	-1	-1	-1	-1	-1	-1	-1	-1	-1	-1	-1	-1	-1
31644	-1	-1	-1	-1	-1	-1	-1	-1	-1	-1	-1	-1	-1	-1	-1	-1	-1	-1	-1	-1	-1	-1	-1	-1	-1	-1	-1	-1	-1	-1	-1	-1	-1	-1	-1	-1	-1	-1	-1	-1	-1	-1	-1	-1	-1	-1	-1	-1	-1
31650	-1	102.7552436	93.56177586	-1	-1	-1	89.0961564	101.3981537	108.489355	71.72460492	91.64975666	62.86933177	66.44277029	111.4037925	-1	-1	85.41694365	79.52401713	76.42565493	71.45269015	-1	59.4363716	64.76384322	102.1073294	73.33482874	66.80868719	65.18589312	68.33977561	66.42176301	58.89462134	67.78753532	88.2144603	58.27461004	86.89470074	59.62324963	-1	60.31342211	117.3475171	87.28553741	-1	77.93772353	120.3297445	65.63550502	85.91166252	-1	100.2054137	62.54146215	59.74302238	94.06413643
31661	-1	90.35756404	82.67876015	-1	-1	-1	78.37195488	94.58204518	96.22589827	60.64788549	80.5240185	52.0384256	55.16728623	99.05492609	-1	-1	73.50000439	68.39153408	64.15880917	59.2326827	-1	56.04092825	53.55150348	89.70460955	69.87677699	53.76088616	52.89854341	55.99409902	61.45894825	53.12586615	55.40059126	80.99659476	53.94171346	80.24325778	57.20664565	-1	56.16643609	108.7249728	80.83362993	-1	67.74375471	105.7556655	53.33264151	74.71054935	-1	81.93982825	51.11362659	55.24317408	83.85995709
31667	-1	70.54805792	63.14739944	-1	-1	-1	58.85400007	75.51602384	76.44378776	41.08626541	60.95469752	32.54325945	35.5644577	79.2616198	-1	-1	53.76707151	48.82007515	44.37625026	39.45633587	-1	37.06167972	33.96358015	69.90635841	50.89534221	33.91035957	33.11319949	36.20147658	42.47804206	34.11995719	35.60382976	61.92300122	34.94906157	61.19576288	38.23304214	-1	37.17665828	90.63647514	61.79502433	-1	48.38814935	87.66628232	33.54487974	55.13027082	-1	67.32557308	31.47414441	36.24756127	64.48707643
31673	-1	47.44258565	38.22711144	-1	-1	-1	33.74821984	46.01746547	53.17554766	16.39718804	36.32429702	7.54323345	11.11991606	56.09071908	-1	-1	30.10014957	24.19837812	21.11187669	16.13850909	-1	5.01380036	9.440124362	46.79472147	18.74339903	11.50157977	9.872291098	13.02667499	11.45334158	3.520496509	12.47479053	32.860118	1.997167158	31.53204658	6.308220802	-1	4.48545505	62.27522842	31.91894997	-1	22.60923714	65.02890178	10.32203661	30.58879287	-1	44.92148674	7.220301292	3.355651038	38.73251757
31685	-1	43.0763225	34.3814278	-1	-1	-1	30.09631634	46.83446164	48.81993756	12.34587187	32.22164561	3.702695157	6.909046447	51.73214393	-1	-1	25.75935739	20.0925351	16.75614548	11.78445509	-1	8.478308202	5.268819377	42.4355972	22.309147	7.14062708	5.515780068	8.668375475	13.88133469	5.492155527	8.115861273	33.22666239	6.348647309	32.5260068	9.657506292	-1	8.57977592	62.55503361	33.13445233	-1	19.50915887	61.04154661	5.964735695	26.36051169	-1	41.42566035	2.942151753	7.643714887	35.61314203
[truncated: 217 more columns]
