# Supplementary material for: Evidence for High Levels of Gene Flow in Hedgehogs (Erinaceus europaeus) Across South Wales, UK, Despite Potential Anthropogenic and Natural Barriers to Dispersal
Source: Ecol Evol. 2025 Apr 7;15(4):e71201. doi: 10.1002/ece3.71201 (PMC11975622; doi:10.1002/ece3.71201)
Supplement: Supplementary file 1 — Data S1. [file ECE3-15-e71201-s001.zip › ece371201-sup-0010-supinfo_HabG11.txt]

0	28705	28726	28740	28786	28794	28799	28807	28812	28825	28835	28840	28841	28856	28860	28875	28881	28885	28886	28891	28894	28896	28905	28909	28916	28921	28937	28938	28951	28980	28984	28990	28995	28997	29012	29022	29025	29027	29036	29044	29053	29060	29074	29083	29088	29126	29151	29167	29232	29261
28705	0	-1	-1	-1	-1	-1	-1	-1	-1	-1	-1	-1	-1	-1	-1	-1	-1	-1	-1	-1	-1	-1	-1	-1	-1	-1	-1	-1	-1	-1	-1	-1	-1	-1	-1	-1	-1	-1	-1	-1	-1	-1	-1	-1	-1	-1	-1	-1	-1
28726	-1	0	82.44882563	-1	-1	-1	80.86537568	93.40741926	94.15874166	58.77383624	82.13335756	57.59386533	55.48010269	91.65722489	-1	-1	66.73688916	67.3778012	62.76277022	53.47375161	-1	58.98123498	55.30695027	86.50123763	75.27107312	48.63121652	52.56588256	49.88882463	60.95276092	53.39607799	51.73895273	79.73253869	60.23999267	79.39828526	57.96174351	-1	58.50427463	108.777684	80.16599151	-1	69.96435284	104.989097	54.80057429	71.49267095	-1	85.38477785	49.12627393	63.79294362	82.9246323
28740	-1	82.44882563	0	-1	-1	-1	64.84173228	85.58503753	94.62603476	47.50354473	72.07680922	49.53583676	48.65434109	92.80043843	-1	-1	65.07705074	57.63272908	63.26363241	53.57580338	-1	51.0765597	47.53466354	87.55599225	67.35029945	47.92937038	53.2832597	50.92972459	53.14664105	45.63149554	52.77540241	72.09698828	52.22468784	71.71068419	50.07641438	-1	50.5218994	101.6313323	72.45733731	-1	62.4666664	99.66023475	55.76756429	65.01836411	-1	79.91283142	44.1653194	55.75438554	74.71842645
28786	-1	-1	-1	0	-1	-1	-1	-1	-1	-1	-1	-1	-1	-1	-1	-1	-1	-1	-1	-1	-1	-1	-1	-1	-1	-1	-1	-1	-1	-1	-1	-1	-1	-1	-1	-1	-1	-1	-1	-1	-1	-1	-1	-1	-1	-1	-1	-1	-1
28794	-1	-1	-1	-1	0	-1	-1	-1	-1	-1	-1	-1	-1	-1	-1	-1	-1	-1	-1	-1	-1	-1	-1	-1	-1	-1	-1	-1	-1	-1	-1	-1	-1	-1	-1	-1	-1	-1	-1	-1	-1	-1	-1	-1	-1	-1	-1	-1	-1
28799	-1	-1	-1	-1	-1	0	-1	-1	-1	-1	-1	-1	-1	-1	-1	-1	-1	-1	-1	-1	-1	-1	-1	-1	-1	-1	-1	-1	-1	-1	-1	-1	-1	-1	-1	-1	-1	-1	-1	-1	-1	-1	-1	-1	-1	-1	-1	-1	-1
28807	-1	80.86537568	64.84173228	-1	-1	-1	0	83.74082541	93.04101577	45.23177319	69.91392105	48.23315373	46.94976603	91.2160103	-1	-1	63.49019538	54.42160652	61.67864321	51.99047257	-1	48.99057104	45.70396745	85.97168872	65.25298045	46.34508638	51.69844916	49.34520983	51.14057128	43.70562818	51.19102478	70.26947062	50.05372354	69.84515271	48.00080821	-1	48.37920327	99.81048577	70.57809233	-1	60.96608638	98.06659774	54.18294389	63.4495233	-1	78.29897563	42.55124647	53.55932403	73.34488087
28812	-1	93.40741926	85.58503753	-1	-1	-1	83.74082541	0	105.6499177	63.02362918	86.60597669	61.27006003	60.98515583	103.7820219	-1	-1	76.20408434	71.90517149	74.28541538	64.62131173	-1	53.64508653	60.3995669	98.50559427	69.92487438	58.68858193	64.29377814	61.91778291	55.61258715	45.80364006	63.73843607	74.6373787	54.85949519	73.14260547	52.65430301	-1	53.12693922	106.160742	73.12535873	-1	70.84489872	109.0166951	66.76727555	76.70220305	-1	88.70425718	55.72575507	58.41810788	83.94894638
28825	-1	94.15874166	94.62603476	-1	-1	-1	93.04101577	105.6499177	0	70.93261486	94.28815921	69.78955782	67.58279772	102.2866346	-1	-1	77.57681383	79.5298394	59.01766378	61.13357718	-1	71.22970193	67.43783763	97.16581399	87.51923989	61.58777698	58.79613339	59.88091857	73.20103973	65.64194252	61.66327102	91.97653258	72.48653248	91.64296184	70.21072973	-1	70.7513191	121.0476136	92.41087863	-1	82.19105589	117.3351624	64.19474846	83.65644625	-1	97.73568921	61.11355966	76.03917928	95.14494621
28835	-1	58.77383624	47.50354473	-1	-1	-1	45.23177319	63.02362918	70.93261486	0	42.62437954	26.41012127	24.40756582	69.11800286	-1	-1	41.35595988	31.5525627	39.570761	29.87674772	-1	28.57590625	22.93527888	63.88113588	44.85629053	24.29798247	29.5933606	27.24561624	30.59651012	23.05189116	29.09731392	49.44277271	29.76984001	49.0862831	27.56830202	-1	28.05329761	78.84001865	49.84475017	-1	39.61988061	76.30614547	32.08055895	41.20310716	-1	56.63290742	20.28496449	33.30920024	52.21145447
28840	-1	82.13335756	72.07680922	-1	-1	-1	69.91392105	86.60597669	94.28815921	42.62437954	0	49.90608762	47.63772209	92.47590308	-1	-1	64.70555232	54.65661635	62.9264228	53.23108254	-1	52.17874548	46.08361422	87.24064968	68.46077368	47.66671991	52.94966079	50.60315781	54.18733866	46.63431875	52.45613868	73.00806445	53.38426946	72.65837195	51.169381	-1	51.66414507	102.3795668	73.41947901	-1	63.14167663	99.73170375	55.43748135	64.53623686	-1	80.07323558	43.59912413	56.9263011	75.78947877
28841	-1	57.59386533	49.53583676	-1	-1	-1	48.23315373	61.27006003	69.78955782	26.41012127	49.90608762	0	24.5005924	67.95426268	-1	-1	40.26631456	35.27658702	38.42667565	28.7443452	-1	26.94740971	23.77217785	62.70418997	43.23303903	23.04798441	28.44360702	26.08501507	28.92248345	21.33249601	27.92607825	47.64706747	28.17943178	47.32033673	25.9350082	-1	26.45063253	77.08710816	48.08989843	-1	37.32490778	74.66239304	30.92522544	40.30897978	-1	54.9568366	19.54970006	31.72841635	49.95194814
28856	-1	55.48010269	48.65434109	-1	-1	-1	46.94976603	60.98515583	67.58279772	24.40756582	47.63772209	24.5005924	0	65.79943307	-1	-1	37.92454069	32.73768449	36.22249958	26.51081367	-1	26.59170503	19.14767145	60.58218913	42.87774711	21.10692686	26.25369991	23.92231989	28.57322018	21.00487772	25.78984513	47.34250661	27.82525122	47.00726879	25.57780829	-1	26.09659308	76.61909326	47.77411033	-1	37.4365499	73.5743876	28.74937805	38.31483319	-1	53.96840646	16.04965269	31.37353865	50.25782544
28860	-1	91.65722489	92.80043843	-1	-1	-1	91.2160103	103.7820219	102.2866346	69.11800286	92.47590308	67.95426268	65.79943307	0	-1	-1	76.49610967	77.71912594	70.83841978	62.1838823	-1	69.35647616	65.63901399	94.04109887	85.64625019	59.10002808	60.30611129	56.16196979	71.32819711	63.77131347	59.04462878	90.10777396	70.61480879	89.77350995	68.33707839	-1	68.87920993	119.1573338	90.5412026	-1	80.33601378	115.397389	61.60387874	81.84032306	-1	95.7851099	59.39255026	74.16768185	93.29380464
28875	-1	-1	-1	-1	-1	-1	-1	-1	-1	-1	-1	-1	-1	-1	0	-1	-1	-1	-1	-1	-1	-1	-1	-1	-1	-1	-1	-1	-1	-1	-1	-1	-1	-1	-1	-1	-1	-1	-1	-1	-1	-1	-1	-1	-1	-1	-1	-1	-1
28881	-1	-1	-1	-1	-1	-1	-1	-1	-1	-1	-1	-1	-1	-1	-1	0	-1	-1	-1	-1	-1	-1	-1	-1	-1	-1	-1	-1	-1	-1	-1	-1	-1	-1	-1	-1	-1	-1	-1	-1	-1	-1	-1	-1	-1	-1	-1	-1	-1
28885	-1	66.73688916	65.07705074	-1	-1	-1	63.49019538	76.20408434	77.57681383	41.35595988	64.70555232	40.26631456	37.92454069	76.49610967	-1	-1	0	49.94323315	46.25341033	36.12738094	-1	41.79564934	37.82035577	71.55029186	58.08464716	33.49819818	36.50235169	34.52482624	43.76626645	36.20231279	36.61925379	62.53289312	43.0490326	62.20080343	40.77764004	-1	41.31470879	91.65245432	62.96919368	-1	52.71617266	88.05573427	39.21642512	54.08553428	-1	68.48014167	31.28749346	46.60115352	65.66036045
28886	-1	67.3778012	57.63272908	-1	-1	-1	54.42160652	71.90517149	79.5298394	31.5525627	54.65661635	35.27658702	32.73768449	77.71912594	-1	-1	49.94323315	0	48.16817985	38.47196887	-1	37.467223	31.00069684	72.48484333	53.74892062	32.91627005	38.19184108	35.84614529	39.4782831	31.92854225	37.69991058	58.30530686	38.6701396	57.95447965	36.45810557	-1	36.95093113	87.67045821	58.71521044	-1	48.45699774	85.00652914	40.68007877	49.78603095	-1	65.35090959	28.80453754	42.21132995	61.12466762
28891	-1	62.76277022	63.26363241	-1	-1	-1	61.67864321	74.28541538	59.01766378	39.570761	62.9264228	38.42667565	36.22249958	70.83841978	-1	-1	46.25341033	48.16817985	0	29.921639	-1	39.86493609	36.07676876	65.66173688	56.1544857	30.19291537	27.17554693	28.4122872	41.83629278	34.27730511	30.1198703	60.6119876	41.12184102	60.27838259	38.84594283	-1	39.38660859	89.68200307	61.0462883	-1	50.82719015	85.96719823	32.72001021	52.2945129	-1	66.36709323	29.75638184	44.67449906	63.78127428
28894	-1	53.47375161	53.57580338	-1	-1	-1	51.99047257	64.62131173	61.13357718	29.87674772	53.23108254	28.7443452	26.51081367	62.1838823	-1	-1	36.12738094	38.47196887	29.921639	0	-1	30.20378963	26.37384053	57.44562159	46.49320818	20.86938302	20.92997123	19.99640334	32.17493688	24.61472234	22.27484282	50.94837113	31.45985916	50.61514928	29.18503289	-1	29.72484101	80.03034444	51.38317874	-1	41.15594245	76.34216081	24.450546	42.60140537	-1	56.74902989	20.00928488	35.01239133	54.10783466
28896	-1	-1	-1	-1	-1	-1	-1	-1	-1	-1	-1	-1	-1	-1	-1	-1	-1	-1	-1	-1	0	-1	-1	-1	-1	-1	-1	-1	-1	-1	-1	-1	-1	-1	-1	-1	-1	-1	-1	-1	-1	-1	-1	-1	-1	-1	-1	-1	-1
28905	-1	58.98123498	51.0765597	-1	-1	-1	48.99057104	53.64508653	71.22970193	28.57590625	52.17874548	26.94740971	26.59170503	69.35647616	-1	-1	41.79564934	37.467223	39.86493609	30.20378963	-1	0	26.00084122	64.0749276	26.25128084	24.22526275	29.87194475	27.49305882	17.02807123	12.08515961	29.30984846	40.4833888	14.55725986	39.35342182	10.73184226	-1	12.28514935	70.15819658	39.83652433	-1	36.75608499	74.53393877	32.34420871	42.32496434	-1	54.13314692	21.33241554	18.34899862	49.8605577
28909	-1	55.30695027	47.53466354	-1	-1	-1	45.70396745	60.3995669	67.43783763	22.93527888	46.08361422	23.77217785	19.14767145	65.63901399	-1	-1	37.82035577	31.00069684	36.07676876	26.37384053	-1	26.00084122	0	60.4123011	42.28582344	20.88562284	26.10369436	23.76423114	27.98888843	20.42332661	25.62408958	46.76898306	27.22705606	46.4304999	24.98819947	-1	25.50059914	76.07831988	47.19602395	-1	36.8585627	73.16713225	28.59514481	37.82752924	-1	53.54370693	16.40448695	30.77375677	49.62970901
28916	-1	86.50123763	87.55599225	-1	-1	-1	85.97168872	98.50559427	97.16581399	63.88113588	87.24064968	62.70418997	60.58218913	94.04109887	-1	-1	71.55029186	72.48484333	65.66173688	57.44562159	-1	64.0749276	60.4123011	0	80.36490801	53.27439032	55.17189958	52.00972179	66.0471289	58.49239885	46.43207187	84.83075916	65.33457959	84.49578575	63.05513981	-1	63.59864665	113.8605764	85.26324419	-1	75.07123916	110.0658321	57.71840172	76.60371747	-1	90.4369809	54.21204235	68.88764509	88.03180233
28921	-1	75.27107312	67.35029945	-1	-1	-1	65.25298045	69.92487438	87.51923989	44.85629053	68.46077368	43.23303903	42.87774711	85.64625019	-1	-1	58.08464716	53.74892062	56.1544857	46.49320818	-1	26.25128084	42.28582344	80.36490801	0	40.5165516	46.16155544	43.78279646	33.42065391	28.37847485	45.59974569	56.77726474	30.28403619	55.64663439	27.2406914	-1	27.74199517	86.49440609	56.12898874	-1	53.04319628	90.828098	48.63387604	58.61200185	-1	70.43053289	37.62009397	34.1565996	66.14377187
28937	-1	48.63121652	47.92937038	-1	-1	-1	46.34508638	58.68858193	61.58777698	24.29798247	47.66671991	23.04798441	21.10692686	59.10002808	-1	-1	33.49819818	32.91627005	30.19291537	20.86938302	-1	24.22526275	20.88562284	53.27439032	40.5165516	0	20.04508654	17.33367768	26.20069091	18.6597357	18.72528786	45.01041266	25.49315651	44.670834	23.20303332	-1	23.75514498	73.91467577	45.43676484	-1	35.32796546	69.91012966	22.37421696	37.0252637	-1	50.16542289	14.93353217	29.04741006	48.30466727
28938	-1	52.56588256	53.2832597	-1	-1	-1	51.69844916	64.29377814	58.79613339	29.5933606	52.94966079	28.44360702	26.25369991	60.30611129	-1	-1	36.50235169	38.19184108	27.17554693	20.92997123	-1	29.87194475	26.10369436	55.17189958	46.16155544	20.04508654	0	17.73981224	31.84339499	24.28496678	19.55597259	50.62011696	31.12924172	50.28633896	28.85284572	-1	29.39390925	79.68462042	51.05418905	-1	40.83885196	75.95714645	21.81759311	42.31660803	-1	56.35405036	19.80496083	34.68195862	53.79398556
28951	-1	49.88882463	50.92972459	-1	-1	-1	49.34520983	61.91778291	59.88091857	27.24561624	50.60315781	26.08501507	23.92231989	56.16196979	-1	-1	34.52482624	35.84614529	28.4122872	19.99640334	-1	27.49305882	23.76423114	52.00972179	43.78279646	17.33367768	17.73981224	0	29.46472239	21.90749565	16.74620459	48.24366553	28.75116286	47.9095093	26.47372967	-1	27.01562337	77.29655178	48.67723684	-1	38.46978697	73.54390133	17.36230465	39.96814304	-1	53.93363323	17.5060778	32.30400106	51.42698213
28980	-1	60.95276092	53.14664105	-1	-1	-1	51.14057128	55.61258715	73.20103973	30.59651012	54.18733866	28.92248345	28.57322018	71.32819711	-1	-1	43.76626645	39.4782831	41.83629278	32.17493688	-1	17.02807123	27.98888843	66.0471289	33.42065391	26.20069091	31.84339499	29.46472239	0	13.851745	31.28186146	42.26184395	18.91180454	41.13506882	15.90781292	-1	17.00883727	72.03244359	41.62686828	-1	38.69760185	76.47760244	34.31573035	44.2976139	-1	56.07295974	23.3055161	22.56030288	51.84350813
28984	-1	53.39607799	45.63149554	-1	-1	-1	43.70562818	45.80364006	65.64194252	23.05189116	46.63431875	21.33249601	21.00487772	63.77131347	-1	-1	36.20231279	31.92854225	34.27730511	24.61472234	-1	12.08515961	20.42332661	58.49239885	28.37847485	18.6597357	24.28496678	21.90749565	13.851745	0	23.72625784	32.97326143	13.39231959	30.51403954	11.08464191	-1	11.63182112	65.05672167	30.22601226	-1	31.03659617	68.92934845	26.75781102	36.7220707	-1	48.55576813	15.73593103	16.96759217	44.20686464
28990	-1	51.73895273	52.77540241	-1	-1	-1	51.19102478	63.73843607	61.66327102	29.09731392	52.45613868	27.92607825	25.78984513	59.04462878	-1	-1	36.61925379	37.69991058	30.1198703	22.27484282	-1	29.30984846	25.62408958	46.43207187	45.59974569	18.72528786	19.55597259	16.74620459	31.28186146	23.72625784	0	50.06384927	30.5689569	49.7291618	28.29021917	-1	28.83316169	79.10173007	50.49671442	-1	40.29931308	75.32161962	22.42542872	41.81988667	-1	55.69928726	19.40350712	34.12194305	53.25870084
28995	-1	79.73253869	72.09698828	-1	-1	-1	70.26947062	74.6373787	91.97653258	49.44277271	73.00806445	47.64706747	47.34250661	90.10777396	-1	-1	62.53289312	58.30530686	60.6119876	50.94837113	-1	40.4833888	46.76898306	84.83075916	56.77726474	45.01041266	50.62011696	48.24366553	42.26184395	32.97326143	50.06384927	0	41.78599209	56.48796287	39.47572135	-1	40.03007023	92.43098981	59.09200106	-1	57.24153961	95.2696655	53.09338159	63.0460664	-1	74.93666882	42.06486307	45.35671414	70.50769792
28997	-1	60.23999267	52.22468784	-1	-1	-1	50.05372354	54.85949519	72.48653248	29.76984001	53.38426946	28.17943178	27.82525122	70.61480879	-1	-1	43.0490326	38.6701396	41.12184102	31.45985916	-1	14.55725986	27.22705606	65.33457959	30.28403619	25.49315651	31.12924172	28.75116286	18.91180454	13.39231959	30.5689569	41.78599209	0	40.65501048	13.92192911	-1	10.90118128	71.70814276	41.13448231	-1	38.00127746	75.82147827	33.60186359	43.56559794	-1	55.44120627	22.57710657	15.08658102	51.07996073
29012	-1	79.39828526	71.71068419	-1	-1	-1	69.84515271	73.14260547	91.64296184	49.0862831	72.65837195	47.32033673	47.00726879	89.77350995	-1	-1	62.20080343	57.95447965	60.27838259	50.61514928	-1	39.35342182	46.4304999	84.49578575	55.64663439	44.670834	50.28633896	47.9095093	41.13506882	30.51403954	49.7291618	56.48796287	40.65501048	0	38.34904447	-1	38.89805408	91.70814956	41.445244	-1	56.95626152	94.93514884	52.75944862	62.71622369	-1	74.58720446	41.73322521	44.22710845	70.18398191
29022	-1	57.96174351	50.07641438	-1	-1	-1	48.00080821	52.65430301	70.21072973	27.56830202	51.169381	25.9350082	25.57780829	68.33707839	-1	-1	40.77764004	36.45810557	38.84594283	29.18503289	-1	10.73184226	24.98819947	63.05513981	27.2406914	23.20303332	28.85284572	26.47372967	15.90781292	11.08464191	28.29021917	39.47572135	13.92192911	38.34904447	0	-1	11.75620477	69.06514829	38.83386393	-1	35.74440053	73.50898628	31.32500503	41.31011437	-1	53.10290136	20.31643082	17.67756529	48.85311183
29025	-1	-1	-1	-1	-1	-1	-1	-1	-1	-1	-1	-1	-1	-1	-1	-1	-1	-1	-1	-1	-1	-1	-1	-1	-1	-1	-1	-1	-1	-1	-1	-1	-1	-1	-1	0	-1	-1	-1	-1	-1	-1	-1	-1	-1	-1	-1	-1	-1
29027	-1	58.50427463	50.5218994	-1	-1	-1	48.37920327	53.12693922	70.7513191	28.05329761	51.66414507	26.45063253	26.09659308	68.87920993	-1	-1	41.31470879	36.95093113	39.38660859	29.72484101	-1	12.28514935	25.50059914	63.59864665	27.74199517	23.75514498	29.39390925	27.01562337	17.00883727	11.63182112	28.83316169	40.03007023	10.90118128	38.89805408	11.75620477	-1	0	69.89688759	39.37805049	-1	36.26719524	74.0775172	31.8664376	41.83470607	-1	53.69188402	20.84517845	15.24419439	49.3532733
29036	-1	108.777684	101.6313323	-1	-1	-1	99.81048577	106.160742	121.0476136	78.84001865	102.3795668	77.08710816	76.61909326	119.1573338	-1	-1	91.65245432	87.67045821	89.68200307	80.03034444	-1	70.15819658	76.07831988	113.8605764	86.49440609	73.91467577	79.68462042	77.29655178	72.03244359	65.05672167	79.10173007	92.43098981	71.70814276	91.70814956	69.06514829	-1	69.89688759	0	92.34497266	-1	87.11149756	123.8123399	82.15280601	92.31796848	-1	102.8546047	71.27332502	75.30487712	100.3661147
29044	-1	80.16599151	72.45733731	-1	-1	-1	70.57809233	73.12535873	92.41087863	49.84475017	73.41947901	48.08989843	47.77411033	90.5412026	-1	-1	62.96919368	58.71521044	61.0462883	51.38317874	-1	39.83652433	47.19602395	85.26324419	56.12898874	45.43676484	51.05418905	48.67723684	41.62686828	30.22601226	50.49671442	59.09200106	41.13448231	41.445244	38.83386393	-1	39.37805049	92.34497266	0	-1	57.74021195	95.70384927	53.52724919	63.4851498	-1	75.35111153	42.50160359	44.706592	70.95238423
29053	-1	-1	-1	-1	-1	-1	-1	-1	-1	-1	-1	-1	-1	-1	-1	-1	-1	-1	-1	-1	-1	-1	-1	-1	-1	-1	-1	-1	-1	-1	-1	-1	-1	-1	-1	-1	-1	-1	-1	0	-1	-1	-1	-1	-1	-1	-1	-1	-1
29060	-1	69.96435284	62.4666664	-1	-1	-1	60.96608638	70.84489872	82.19105589	39.61988061	63.14167663	37.32490778	37.4365499	80.33601378	-1	-1	52.71617266	48.45699774	50.82719015	41.15594245	-1	36.75608499	36.8585627	75.07123916	53.04319628	35.32796546	40.83885196	38.46978697	38.69760185	31.03659617	40.29931308	57.24153961	38.00127746	56.95626152	35.74440053	-1	36.26719524	87.11149756	57.74021195	-1	0	86.15473394	43.31539768	53.10849527	-1	66.19792398	32.19142995	41.55521995	58.33883988
29074	-1	104.989097	99.66023475	-1	-1	-1	98.06659774	109.0166951	117.3351624	76.30614547	99.73170375	74.66239304	73.5743876	115.397389	-1	-1	88.05573427	85.00652914	85.96719823	76.34216081	-1	74.53393877	73.16713225	110.0658321	90.828098	69.91012966	75.95714645	73.54390133	76.47760244	68.92934845	75.32161962	95.2696655	75.82147827	94.93514884	73.50898628	-1	74.0775172	123.8123399	95.70384927	-1	86.15473394	0	78.41311128	89.24435672	-1	91.27858406	67.96101591	79.3798955	99.29202986
29083	-1	54.80057429	55.76756429	-1	-1	-1	54.18294389	66.76727555	64.19474846	32.08055895	55.43748135	30.92522544	28.74937805	61.60387874	-1	-1	39.21642512	40.68007877	32.72001021	24.450546	-1	32.34420871	28.59514481	57.71840172	48.63387604	22.37421696	21.81759311	17.36230465	34.31573035	26.75781102	22.42542872	53.09338159	33.60186359	52.75944862	31.32500503	-1	31.8664376	82.15280601	53.52724919	-1	43.31539768	78.41311128	0	44.80324411	-1	58.80755256	22.31788862	37.15464166	56.27155232
29088	-1	71.49267095	65.01836411	-1	-1	-1	63.4495233	76.70220305	83.65644625	41.20310716	64.53623686	40.30897978	38.31483319	81.84032306	-1	-1	54.08553428	49.78603095	52.2945129	42.60140537	-1	42.32496434	37.82752924	76.60371747	58.61200185	37.0252637	42.31660803	39.96814304	44.2976139	36.7220707	41.81988667	63.0460664	43.56559794	62.71622369	41.31011437	-1	41.83470607	92.31796848	63.4851498	-1	53.10849527	89.24435672	44.80324411	0	-1	69.64723443	33.24768959	47.11557493	65.98788322
29126	-1	-1	-1	-1	-1	-1	-1	-1	-1	-1	-1	-1	-1	-1	-1	-1	-1	-1	-1	-1	-1	-1	-1	-1	-1	-1	-1	-1	-1	-1	-1	-1	-1	-1	-1	-1	-1	-1	-1	-1	-1	-1	-1	-1	0	-1	-1	-1	-1
29151	-1	85.38477785	79.91283142	-1	-1	-1	78.29897563	88.70425718	97.73568921	56.63290742	80.07323558	54.9568366	53.96840646	95.7851099	-1	-1	68.48014167	65.35090959	66.36709323	56.74902989	-1	54.13314692	53.54370693	90.4369809	70.43053289	50.16542289	56.35405036	53.93363323	56.07295974	48.55576813	55.69928726	74.93666882	55.44120627	74.58720446	53.10290136	-1	53.69188402	102.8546047	75.35111153	-1	66.19792398	91.27858406	58.80755256	69.64723443	-1	0	48.3860287	59.00278584	79.37716107
29167	-1	49.12627393	44.1653194	-1	-1	-1	42.55124647	55.72575507	61.11355966	20.28496449	43.59912413	19.54970006	16.04965269	59.39255026	-1	-1	31.28749346	28.80453754	29.75638184	20.00928488	-1	21.33241554	16.40448695	54.21204235	37.62009397	14.93353217	19.80496083	17.5060778	23.3055161	15.73593103	19.40350712	42.06486307	22.57710657	41.73322521	20.31643082	-1	20.84517845	71.27332502	42.50160359	-1	32.19142995	67.96101591	22.31788862	33.24768959	-1	48.3860287	0	26.12767734	45.09114476
29232	-1	63.79294362	55.75438554	-1	-1	-1	53.55932403	58.41810788	76.03917928	33.30920024	56.9263011	31.72841635	31.37353865	74.16768185	-1	-1	46.60115352	42.21132995	44.67449906	35.01239133	-1	18.34899862	30.77375677	68.88764509	34.1565996	29.04741006	34.68195862	32.30400106	22.56030288	16.96759217	34.12194305	45.35671414	15.08658102	44.22710845	17.67756529	-1	15.24419439	75.30487712	44.706592	-1	41.55521995	79.3798955	37.15464166	47.11557493	-1	59.00278584	26.12767734	0	54.6293471
29261	-1	82.9246323	74.71842645	-1	-1	-1	73.34488087	83.94894638	95.14494621	52.21145447	75.78947877	49.95194814	50.25782544	93.29380464	-1	-1	65.66036045	61.12466762	63.78127428	54.10783466	-1	49.8605577	49.62970901	88.03180233	66.14377187	48.30466727	53.79398556	51.42698213	51.84350813	44.20686464	53.25870084	70.50769792	51.07996073	70.18398191	48.85311183	-1	49.3532733	100.3661147	70.95238423	-1	58.33883988	99.29202986	56.27155232	65.98788322	-1	79.37716107	45.09114476	54.6293471	0
29272	-1	82.80598715	79.1208798	-1	-1	-1	77.52574915	89.21516758	95.32277523	55.61498583	79.00974685	54.19825591	52.6486478	93.23898659	-1	-1	66.36916824	64.27079939	63.94758748	54.40356371	-1	54.62226747	52.33253628	87.77132626	70.91849549	46.72956195	53.90031676	51.40811157	56.60986893	49.12285135	53.08251252	75.52422724	55.92127338	75.16568393	53.59080262	-1	54.17545136	103.8989149	75.92530778	-1	66.16940688	98.4135772	56.32209388	68.41808344	-1	78.29584651	46.78233083	59.47994812	79.20025347
29297	-1	52.92972852	46.96085656	-1	-1	-1	45.30795148	58.89994278	64.98986166	22.91068416	46.18618124	22.56237707	17.18386964	63.22960922	-1	-1	35.26997973	31.34749608	33.63071908	23.90592755	-1	24.50758711	18.48685187	58.02618368	40.79443921	18.62532771	23.66833867	21.34901747	26.48468874	18.91530969	23.22777133	45.24809868	25.74666709	44.91484893	23.49267846	-1	24.01637464	74.49332813	45.68252528	-1	35.35531885	71.32389751	26.17038064	36.27768387	-1	51.73317032	12.48817206	29.29610259	48.21602122
29299	-1	73.63884826	69.19335315	-1	-1	-1	67.62420309	80.10280709	85.95425472	45.56245673	68.93201496	44.25244007	42.47482002	84.06197169	-1	-1	56.58607223	54.18660311	54.58852901	44.93862539	-1	45.70768622	42.19034855	78.78349593	61.99675725	38.99689556	44.58937253	42.20132268	47.67352123	40.10324835	44.01827828	66.4252516	46.96183755	66.09651335	44.68991661	-1	45.22714569	95.57014025	66.86615688	-1	56.59731666	91.93266318	47.05467948	58.21654642	-1	72.43089431	36.58533464	50.51432417	69.56760564
29312	-1	66.31128702	59.23269481	-1	-1	-1	57.3858231	63.73866116	78.59146136	36.44866739	59.99028902	34.72849513	34.22589211	76.69197722	-1	-1	49.21661794	45.27947479	47.22539544	37.57883927	-1	27.03460236	33.68868562	71.38636631	43.39762908	31.38411436	37.22567973	34.83262053	29.20331057	22.61013908	36.63111783	50.09344496	28.74541216	49.32629913	25.87953711	-1	26.89839515	66.42660995	49.9458587	-1	44.81500414	81.39844818	39.69173961	49.93321543	-1	60.42178921	28.86736239	32.35926884	58.03731338
29340	-1	81.78880076	73.92827124	-1	-1	-1	71.86230636	76.53803724	94.03870991	51.41155977	75.0106914	49.77426588	49.41371921	92.16428171	-1	-1	64.60736584	60.29956453	62.67388449	53.01340646	-1	35.20636794	48.82570086	86.88162288	51.77309344	47.02497106	52.68058883	50.30105306	39.71497176	34.96708422	52.11699621	63.34177408	38.07932114	62.22193557	33.35928398	-1	35.98451045	92.77376389	62.70965641	-1	59.58824889	97.32890211	55.15257123	65.14517952	-1	76.91389692	44.1494653	41.81080357	72.70110753
29465	-1	57.74276447	49.69868164	-1	-1	-1	47.4995473	52.36692613	69.98891354	27.25583971	50.87352452	25.67699841	25.32216298	68.11748258	-1	-1	40.5507326	36.15843118	38.62423663	28.96209131	-1	12.38655688	24.72201703	62.8375043	28.23086295	22.9976315	28.63171337	26.25379157	16.54083795	10.92183759	28.07177827	39.3100599	9.585401437	38.18066198	11.70004964	-1	9.505289073	69.26811353	38.66004595	-1	35.50458228	73.33113741	31.10441239	41.06456041	-1	52.95497195	20.07684782	10.93813955	48.57734548
29551	-1	-1	-1	-1	-1	-1	-1	-1	-1	-1	-1	-1	-1	-1	-1	-1	-1	-1	-1	-1	-1	-1	-1	-1	-1	-1	-1	-1	-1	-1	-1	-1	-1	-1	-1	-1	-1	-1	-1	-1	-1	-1	-1	-1	-1	-1	-1	-1	-1
29562	-1	-1	-1	-1	-1	-1	-1	-1	-1	-1	-1	-1	-1	-1	-1	-1	-1	-1	-1	-1	-1	-1	-1	-1	-1	-1	-1	-1	-1	-1	-1	-1	-1	-1	-1	-1	-1	-1	-1	-1	-1	-1	-1	-1	-1	-1	-1	-1	-1
29594	-1	94.29324936	86.44480511	-1	-1	-1	84.98004435	94.73988582	106.5180638	63.77542536	87.32742503	61.52976844	61.70826491	104.6639683	-1	-1	77.0406381	72.65079296	75.1542453	65.48246116	-1	60.76088422	61.10657696	99.39970235	77.04498056	59.65900444	65.16617209	62.79759846	62.73190197	55.06961199	64.62754923	81.32871937	61.98700213	81.0206085	59.75302428	-1	60.25801436	111.3018229	81.79428065	-1	67.88524008	110.5211037	67.64298815	77.41016619	-1	90.55820449	56.49845611	65.53820549	77.30174779
29623	-1	82.93042814	75.01079275	-1	-1	-1	72.91377469	77.58738136	95.17864182	52.51639027	76.12078972	50.89299419	50.53752294	93.30561498	-1	-1	65.74413359	61.40893677	63.81388571	54.1526293	-1	34.36076946	49.94567146	88.0242378	44.010679	48.17565492	53.82094902	51.44216969	41.07586136	36.0409237	53.25908704	64.43874806	37.93123174	63.30852169	34.70944994	-1	35.36824626	94.1479016	63.79104751	-1	60.70342008	98.48712	56.29326362	66.27174223	-1	78.08912014	45.27973596	41.80912723	73.8042086
30143	-1	75.25379741	67.21785916	-1	-1	-1	65.02623232	69.87733838	87.50006054	44.77160736	68.38838521	43.18959069	42.83488002	85.62854304	-1	-1	58.06208175	53.67354269	56.13537929	46.47328276	-1	29.79441356	42.23528314	80.34848953	45.59748453	40.50815366	46.14283369	43.76486541	34.01390133	28.42561509	45.58279428	56.81530708	26.46832445	55.68550322	29.12498122	-1	26.66163337	86.76207415	56.16494328	-1	53.0156676	90.84018809	48.61551185	58.57670891	-1	70.46280375	37.58876323	26.90418374	66.09018384
30183	-1	47.74565658	41.25406774	-1	-1	-1	39.66375986	53.10118793	59.89101892	17.35103632	40.66376988	16.68288161	14.28231789	58.08491971	-1	-1	30.2939757	25.89582848	28.52958481	18.83080745	-1	18.71893447	13.84837311	52.85447787	35.00576039	13.30936808	18.55444109	16.21122025	20.69387669	13.12052549	18.06796339	39.44835124	19.95803269	39.11700183	17.7042556	-1	18.22763793	68.71747781	39.88535362	-1	29.52277625	65.63454554	21.04380928	29.53664651	-1	46.03742777	9.312031374	23.50762589	42.38691692
30197	-1	85.2975721	77.42004551	-1	-1	-1	75.34807468	80.00467489	97.54681105	54.90907768	78.50949459	53.27418115	52.91615625	95.67295281	-1	-1	68.11419001	63.79829344	66.1820138	56.52121981	-1	38.36847042	52.32705151	90.39082268	54.90982075	50.53751025	56.18886361	53.80963594	43.22013394	38.43281006	55.62598023	66.81994842	41.39178434	65.69497905	34.19120074	-1	39.2627469	96.36797739	66.18058803	-1	63.08442988	100.8426163	58.66098036	68.64813732	-1	80.43407817	47.65390696	45.13526149	76.19463924
30241	-1	66.06466577	58.17211297	-1	-1	-1	56.09189498	60.75016011	78.31350157	35.66693536	59.26872588	34.03580919	33.67891894	76.43997107	-1	-1	48.88013645	44.55732431	46.94872065	37.28774354	-1	18.48066973	33.08883708	71.15814052	34.73181557	31.30671096	36.95565468	34.5766037	24.05982805	19.18579111	36.39317557	47.57821444	21.82370624	46.45080565	15.93489991	-1	19.57823568	77.19176551	46.93513353	-1	43.84556141	81.61392519	39.4278487	49.41164222	-1	61.20947224	28.41828881	25.60415765	56.95252255
30253	-1	59.70349424	52.06134819	-1	-1	-1	50.17832523	54.8621355	71.95014945	29.42173111	52.9917511	27.66491076	27.33177511	70.07910546	-1	-1	42.51160787	38.28630212	40.58549138	30.92314321	-1	19.26691219	26.75815494	64.7999488	35.57447696	24.96596016	30.59303818	28.21535063	20.78558783	13.158287	30.03391151	41.01244628	20.65580613	40.13574898	18.24430736	-1	18.87637427	71.17698567	40.7152966	-1	37.36350394	75.19185622	33.06577347	43.03976068	-1	54.80290299	22.05130786	24.23977026	50.60461622
30288	-1	103.0009894	102.7794552	-1	-1	-1	101.192622	113.5049963	115.63228	79.15009836	102.5191699	77.90636961	75.94945129	112.8683021	-1	-1	88.02972644	87.7682238	84.22058518	75.07566902	-1	79.02586788	75.7346925	106.0497013	95.31767587	66.37754709	74.00625576	71.12770173	81.00377708	73.46976134	71.95372872	99.82705264	80.29698462	99.48496745	78.0025874	-1	78.55819897	128.6800583	100.2500345	-1	90.17374475	124.6725341	76.30891789	91.88722823	-1	104.8480407	69.74388283	83.85164678	103.1516356
30291	-1	75.03908818	75.35897806	-1	-1	-1	73.77533595	86.20628065	88.02086396	51.70894976	75.07375914	50.48778176	48.47576412	85.26969699	-1	-1	60.40687586	60.3212143	56.61349174	47.42828219	-1	51.76025084	48.27396419	79.16676535	68.05087399	38.91760467	46.40599105	43.54782507	53.733811	46.18552051	44.71823941	72.52951304	53.02396084	72.19244091	50.73928687	-1	51.28699728	101.4991744	72.95920977	-1	62.80755196	97.59015653	48.68383299	64.43142751	-1	77.91450621	42.23022889	56.57762074	75.7771449
30298	-1	-1	-1	-1	-1	-1	-1	-1	-1	-1	-1	-1	-1	-1	-1	-1	-1	-1	-1	-1	-1	-1	-1	-1	-1	-1	-1	-1	-1	-1	-1	-1	-1	-1	-1	-1	-1	-1	-1	-1	-1	-1	-1	-1	-1	-1	-1	-1	-1
30302	-1	73.2336002	65.35288182	-1	-1	-1	63.61037083	64.4979384	85.47243536	42.80933377	66.39068502	41.01313233	40.77778953	83.60752141	-1	-1	56.01985801	51.69588873	54.10808093	44.44232054	-1	35.27442245	40.18806369	78.33378649	51.54781502	38.53379717	44.11721023	41.74282082	37.33454098	29.34086065	43.56552386	55.94966944	36.44051731	55.47805388	34.28506366	-1	34.72419657	87.12185589	56.15011027	-1	50.4379967	88.92662664	46.59141741	56.49428236	-1	68.67995321	35.52856582	39.98839582	63.45686357
30311	-1	-1	-1	-1	-1	-1	-1	-1	-1	-1	-1	-1	-1	-1	-1	-1	-1	-1	-1	-1	-1	-1	-1	-1	-1	-1	-1	-1	-1	-1	-1	-1	-1	-1	-1	-1	-1	-1	-1	-1	-1	-1	-1	-1	-1	-1	-1	-1	-1
30316	-1	69.47446116	63.2950472	-1	-1	-1	61.72527869	74.7999206	81.64258081	39.52141491	62.86246096	38.52382342	36.55847111	79.82435732	-1	-1	52.07758324	48.11167036	50.28054214	40.58863447	-1	40.42263446	36.13193849	74.58673264	56.71002829	35.00350925	40.3020375	37.95249007	42.39318594	34.81718769	39.80337063	61.13895452	41.66569536	60.81003446	39.40734257	-1	39.93408993	90.39606258	61.57935444	-1	51.21440149	87.25979047	42.78806587	50.91158365	-1	67.67352863	31.32219601	45.21617082	64.11548985
30323	-1	68.65743756	69.31158315	-1	-1	-1	67.72673558	80.32267025	72.24966797	45.62147111	68.97772452	44.47221458	42.28101977	76.47458723	-1	-1	52.48829737	54.21986657	39.99035407	36.69176331	-1	45.90081319	42.13142929	70.87362673	62.19042338	36.07214736	32.35544688	33.94444949	47.87227154	40.31385606	35.07171067	66.64902436	47.15810275	66.31523949	44.88171033	-1	45.4227715	95.71351355	67.08308694	-1	56.86774329	91.98674549	38.27503787	58.34487379	-1	72.38322263	35.83044912	50.71081763	69.82280601
30328	-1	48.80883336	49.52237428	-1	-1	-1	47.93756023	60.53315914	54.99697165	25.83240648	49.18869196	24.68278159	22.49255157	56.55780554	-1	-1	32.73690447	34.43086267	23.37783206	17.15096674	-1	26.11136006	22.34264198	51.43071354	42.40096924	16.28841397	6.229945502	13.996598	28.08280412	20.52436202	15.82022264	46.85950061	27.36864391	46.52572719	25.09225998	-1	25.63331369	75.92414538	47.29357877	-1	37.07814989	72.19697429	18.08078923	38.55566359	-1	52.59396268	16.04342524	30.92135863	50.03325596
30337	-1	72.29818841	64.41836551	-1	-1	-1	62.3428114	67.01360181	84.5475297	41.90890669	65.50973174	40.27595449	39.91719875	82.67357043	-1	-1	55.11512685	50.79839394	53.18272751	43.52198887	-1	25.00149629	39.32793151	77.39134103	41.34864861	37.53739338	43.189552	40.81026939	30.29837958	25.44941331	42.62653882	53.83344808	28.22472688	52.70950397	21.48623271	-1	26.02065915	83.36558913	53.19527403	-1	50.08842922	87.84389633	45.66164549	55.64953609	-1	67.43472667	34.65506769	31.99164861	63.19730206
30338	-1	81.0120864	72.77344383	-1	-1	-1	70.31682579	75.77528835	93.25628113	50.41019411	74.05205397	48.9242557	48.5560085	91.38622163	-1	-1	63.81484168	59.32729268	61.89167212	52.22876013	-1	36.5335859	47.9421589	86.10735641	52.55469952	46.27426904	51.89950882	49.52231975	40.29033406	34.41220496	51.34116769	62.75464342	35.75973579	61.64164412	35.76060071	-1	34.70442815	92.78638362	62.12526927	-1	58.80826518	96.64103138	54.37254989	64.31395738	-1	76.28381588	43.32956308	38.78546047	71.85355424
30349	-1	-1	-1	-1	-1	-1	-1	-1	-1	-1	-1	-1	-1	-1	-1	-1	-1	-1	-1	-1	-1	-1	-1	-1	-1	-1	-1	-1	-1	-1	-1	-1	-1	-1	-1	-1	-1	-1	-1	-1	-1	-1	-1	-1	-1	-1	-1	-1	-1
30350	-1	-1	-1	-1	-1	-1	-1	-1	-1	-1	-1	-1	-1	-1	-1	-1	-1	-1	-1	-1	-1	-1	-1	-1	-1	-1	-1	-1	-1	-1	-1	-1	-1	-1	-1	-1	-1	-1	-1	-1	-1	-1	-1	-1	-1	-1	-1	-1	-1
30351	-1	-1	-1	-1	-1	-1	-1	-1	-1	-1	-1	-1	-1	-1	-1	-1	-1	-1	-1	-1	-1	-1	-1	-1	-1	-1	-1	-1	-1	-1	-1	-1	-1	-1	-1	-1	-1	-1	-1	-1	-1	-1	-1	-1	-1	-1	-1	-1	-1
30355	-1	86.27613419	78.78760364	-1	-1	-1	76.91443127	82.32314668	98.53014262	56.10103916	79.66201245	54.34829113	53.97141556	96.65297956	-1	-1	69.10537959	64.95497262	67.16518152	57.50623417	-1	45.97758323	53.40792052	91.36819453	62.32148189	51.49851959	57.17116177	54.79017046	47.73575456	40.93360327	56.60445589	68.62266786	47.57086593	67.78133025	44.88206981	-1	45.7476624	93.26204467	68.37780693	-1	64.15424757	101.6447844	59.6424536	69.67678954	-1	81.11478415	48.67062589	51.1748535	77.40438861
30357	-1	-1	-1	-1	-1	-1	-1	-1	-1	-1	-1	-1	-1	-1	-1	-1	-1	-1	-1	-1	-1	-1	-1	-1	-1	-1	-1	-1	-1	-1	-1	-1	-1	-1	-1	-1	-1	-1	-1	-1	-1	-1	-1	-1	-1	-1	-1	-1	-1
30361	-1	62.15281496	54.21366765	-1	-1	-1	52.10293144	56.79685863	74.40064668	31.72723993	55.33361761	30.11010105	29.75520174	72.52792054	-1	-1	44.96545005	40.62136423	43.0359056	33.37448126	-1	14.71204477	29.16206425	67.24681171	29.08968982	27.39990448	33.0430468	30.66442906	20.41131389	15.26579343	32.48155086	43.66460678	16.41422896	42.53348305	14.46644737	-1	13.4763037	73.42716493	43.01509917	-1	39.92213093	77.71470648	35.51543281	45.49060127	-1	57.32072523	24.49940941	20.40382224	53.01835012
30363	-1	112.3428155	107.2475249	-1	-1	-1	105.6386921	116.3547158	124.7266018	83.91418962	107.343775	82.29630233	81.18096238	122.7510027	-1	-1	95.52857387	92.61768926	93.35676723	83.75263509	-1	81.77843915	80.78041483	117.3811923	98.07554313	76.97213942	83.33724799	80.90338959	83.72990498	76.22007736	82.6524076	102.606056	83.08429253	102.2543428	80.74789885	-1	81.33582258	130.6286663	103.0171909	-1	93.71343884	118.2620821	85.78470077	96.87761106	-1	84.76934331	75.53698163	86.64515879	106.8569617
30365	-1	92.59321122	85.85390586	-1	-1	-1	84.12275712	91.95519605	104.8721889	62.90081544	86.40721502	61.12363701	60.54933602	102.9757034	-1	-1	75.491778	71.69606947	73.506271	63.85807959	-1	56.65660562	60.03767086	97.67400364	72.97448449	57.69710584	63.50725597	61.11587648	58.54908132	51.29610248	62.91721065	78.17246786	58.09332672	77.63737425	55.59386724	-1	56.3106497	98.29327982	78.33859937	-1	71.46966768	106.9160505	65.97389196	76.22707358	-1	85.20916529	55.15338952	61.67414916	84.74193636
30368	-1	66.54352307	58.50454158	-1	-1	-1	56.3094516	61.16820777	78.78974884	36.05954395	59.67668059	34.47884879	34.12400986	76.91825876	-1	-1	49.35170627	44.96171341	47.42506895	37.76295724	-1	21.11134769	33.52420288	71.63822817	36.9243595	31.79803393	37.43253052	35.0545769	25.31460106	19.71836125	36.87252341	48.10744382	17.91175658	46.9778344	20.43773956	-1	18.03917575	78.05699104	47.45729297	-1	44.30564381	82.13060377	39.90521543	49.86606729	-1	61.75359904	28.87819154	17.75388687	57.37962087
30369	-1	70.11021424	66.52800996	-1	-1	-1	64.95419389	77.34729667	82.59413871	42.90647229	66.27770485	41.5993573	39.79770985	80.61405414	-1	-1	53.45032033	51.53151629	51.22406168	41.62368741	-1	42.93247694	39.52965219	75.28300022	59.22227065	35.2219396	41.20082423	38.76685105	44.9000698	37.33782663	40.54063877	63.66741633	44.19116996	63.33584534	41.91335168	-1	42.45534205	92.73497355	64.10455117	-1	53.89636287	88.73145025	43.64216672	55.59702803	-1	69.29139915	33.82226432	47.74429354	66.87444474
30381	-1	-1	-1	-1	-1	-1	-1	-1	-1	-1	-1	-1	-1	-1	-1	-1	-1	-1	-1	-1	-1	-1	-1	-1	-1	-1	-1	-1	-1	-1	-1	-1	-1	-1	-1	-1	-1	-1	-1	-1	-1	-1	-1	-1	-1	-1	-1	-1	-1
30386	-1	-1	-1	-1	-1	-1	-1	-1	-1	-1	-1	-1	-1	-1	-1	-1	-1	-1	-1	-1	-1	-1	-1	-1	-1	-1	-1	-1	-1	-1	-1	-1	-1	-1	-1	-1	-1	-1	-1	-1	-1	-1	-1	-1	-1	-1	-1	-1	-1
30388	-1	73.48035671	73.67494425	-1	-1	-1	72.08968843	84.71599049	80.82304888	49.97707689	73.33166715	48.84239351	46.61461212	82.10376282	-1	-1	56.32662426	58.57272408	49.6155174	37.88192446	-1	50.29794676	46.47590863	77.36876783	66.58738889	40.90406186	40.68800165	39.8940821	52.26912703	44.70912775	42.17394592	71.04295547	51.55416693	70.70966773	49.27914745	-1	49.81910991	100.1227996	71.47767609	-1	61.25190033	96.42960388	44.32602226	62.70151073	-1	76.83538253	40.12015196	55.10672121	74.20420694
30389	-1	89.79383837	90.8179769	-1	-1	-1	89.23353818	101.7913943	99.30776114	67.13738185	90.49567217	65.9705879	63.82328675	96.73459292	-1	-1	74.54780386	75.73911606	67.752895	60.04471452	-1	67.36439904	63.66074639	89.25455301	83.65423022	56.95051616	57.09986065	53.55810336	69.33626778	61.77999513	53.03333508	88.11700353	68.62309189	87.7825347	66.34489376	-1	66.88740233	117.1610809	88.55015924	-1	78.34861145	113.3923448	59.69415566	79.85996071	-1	93.77497342	57.42436099	72.17601538	91.30708397
30390	-1	-1	-1	-1	-1	-1	-1	-1	-1	-1	-1	-1	-1	-1	-1	-1	-1	-1	-1	-1	-1	-1	-1	-1	-1	-1	-1	-1	-1	-1	-1	-1	-1	-1	-1	-1	-1	-1	-1	-1	-1	-1	-1	-1	-1	-1	-1	-1	-1
30393	-1	-1	-1	-1	-1	-1	-1	-1	-1	-1	-1	-1	-1	-1	-1	-1	-1	-1	-1	-1	-1	-1	-1	-1	-1	-1	-1	-1	-1	-1	-1	-1	-1	-1	-1	-1	-1	-1	-1	-1	-1	-1	-1	-1	-1	-1	-1	-1	-1
30395	-1	50.1469341	43.66837843	-1	-1	-1	42.06373636	51.99955742	62.40032864	20.49510598	43.95682828	18.64412104	17.9918272	60.52807753	-1	-1	32.96721309	29.24466463	31.03560926	21.37400559	-1	17.6073035	17.50538767	55.25030843	33.90076785	15.42908723	21.04269459	18.66449005	19.51098379	11.90829505	20.48383291	38.17535169	18.89224828	37.86969582	16.58625916	-1	17.14786472	67.13483505	38.64937468	-1	29.49743171	64.73876543	23.51485104	33.61184574	-1	44.48308795	12.57479297	22.45173809	42.77399284
30396	-1	52.57982265	45.5794464	-1	-1	-1	44.11028652	56.89182376	64.77770944	22.10332281	45.51528951	19.70763882	19.70842158	62.94195417	-1	-1	35.25652782	30.82346158	33.41480029	23.73275641	-1	22.54609505	19.10266689	57.69226073	38.83311312	18.04006768	23.4315611	21.07276645	24.51372662	16.9273129	22.91403847	43.23743551	23.78715578	42.91284439	21.53175888	-1	22.05587464	72.58058319	43.68358456	-1	33.13587924	69.79677867	25.91297433	35.25718678	-1	50.14980953	14.59665023	27.33765286	45.99861505
30397	-1	86.84561459	83.03672766	-1	-1	-1	81.42833019	92.75023222	99.36445029	59.58556333	82.99135438	58.13172813	56.67658645	97.26475214	-1	-1	70.43878481	68.255075	67.98847757	58.45307645	-1	58.06529235	56.34336984	91.7746361	74.36478102	50.57672387	57.93759152	55.43638105	60.06095081	52.61179715	57.094605	79.05215428	59.38474283	78.67899915	57.0277068	-1	57.63382085	106.9994076	79.43372609	-1	69.93657556	101.1277422	60.35652326	72.44452821	-1	79.01258421	50.84565251	62.94626729	82.9936169
30399	-1	101.7739184	93.90729201	-1	-1	-1	91.8346663	96.52981517	114.02392	71.39388586	94.99386942	69.76013899	69.39872528	112.1493974	-1	-1	84.59277762	80.28251048	82.65908987	72.99866456	-1	54.62078109	68.81029059	106.8666401	70.83344573	67.00935221	72.66577021	70.28618325	59.82836059	54.97094634	72.10205323	83.34306237	57.76919493	82.22387245	52.08493531	-1	55.55125204	112.7703181	82.71144497	-1	79.57727178	117.3159648	75.13773232	85.13085697	-1	96.90091433	64.1349372	61.53927507	92.68748313
30411	-1	92.08597649	85.11180725	-1	-1	-1	83.36644832	90.73027966	104.3503638	62.21507649	85.73266848	60.41466227	59.91813948	102.4659798	-1	-1	74.94270719	71.02384374	72.98504485	63.33013133	-1	55.499145	59.3909659	97.17537105	71.81332558	57.26941028	62.98912831	60.60428149	57.30588237	49.99135596	62.41404969	76.91768822	56.91477256	76.36489602	54.44742161	-1	55.13595256	99.49823941	77.06081575	-1	70.57864268	106.805509	65.45862222	75.59501145	-1	85.72449104	54.55606308	60.49432627	83.87768815
30412	-1	63.02119777	64.06386645	-1	-1	-1	62.47949562	75.02630733	73.01219889	40.38592899	63.74478609	39.21441339	37.07888047	70.31616575	-1	-1	47.91632706	48.98857879	41.4729069	33.59034025	-1	40.59764055	36.91291818	58.12025439	56.88754116	30.00364147	30.91417816	28.03078495	42.56965978	35.01408903	18.95781957	61.35171143	41.85677325	61.01701368	39.57800722	-1	40.12097202	90.38927998	61.78456292	-1	51.58737458	86.60850736	33.73723483	53.10848904	-1	66.98597496	30.69336926	45.40976135	64.5468123
30414	-1	58.68276109	50.8681152	-1	-1	-1	49.51422154	61.57748429	70.89175457	27.92109013	51.43341753	23.87805142	25.87006595	69.0483974	-1	-1	41.38862928	36.77708107	39.52846867	29.85067496	-1	27.31323393	25.22206434	63.79262752	43.59909506	24.10343388	29.54322946	27.18037898	29.28164834	21.67490455	29.01693272	47.96974358	28.54781176	47.65034016	26.30122118	-1	26.81782818	77.51333845	48.42229172	-1	37.24225581	75.45443381	32.02274216	41.5941856	-1	55.68604183	20.76499855	32.09806729	49.61544117
30415	-1	86.68804541	78.82490983	-1	-1	-1	76.75344745	81.45270823	98.93818949	56.31036254	79.91009138	54.67618522	54.31421349	97.06354046	-1	-1	69.50732891	65.19874476	67.57335313	57.91299756	-1	39.59530779	53.72600166	91.78066564	55.83200148	51.92263687	57.58000138	55.2003459	44.74743094	39.89421667	57.01612664	68.26385473	42.72389671	67.14567714	37.03180758	-1	40.51488576	97.66759777	67.63365977	-1	64.4941833	102.2291173	60.05193348	70.04625063	-1	81.8127106	49.05000584	46.49103512	77.60487305
30416	-1	87.94745677	83.40871389	-1	-1	-1	81.84059878	94.05150611	100.3168908	59.83983275	83.22227107	58.42112722	56.85857551	98.38642805	-1	-1	71.03618491	68.48328984	68.9492814	59.32061078	-1	59.64157763	56.53175723	93.07624775	75.93157565	53.08914651	58.94022176	56.53171213	61.60557317	54.04023524	58.32406918	80.36509087	60.90177907	80.03541709	58.6223684	-1	59.16544176	109.4316296	80.80487464	-1	70.61674395	105.1957049	61.39618418	72.54865604	-1	85.89611212	51.06950275	64.45530278	83.6171541
30418	-1	-1	-1	-1	-1	-1	-1	-1	-1	-1	-1	-1	-1	-1	-1	-1	-1	-1	-1	-1	-1	-1	-1	-1	-1	-1	-1	-1	-1	-1	-1	-1	-1	-1	-1	-1	-1	-1	-1	-1	-1	-1	-1	-1	-1	-1	-1	-1	-1
30422	-1	99.12012293	100.174532	-1	-1	-1	98.59022399	111.1250127	109.741155	76.49946567	99.85893474	75.32288863	73.1999684	106.6423842	-1	-1	84.15929782	85.10310118	78.23482192	70.04010252	-1	76.69448378	73.0303469	58.5907122	92.98446112	65.90805871	67.74053807	64.59530086	78.66667465	71.11188659	58.654843	97.4501965	77.95410215	97.11524225	75.67470854	-1	76.21817785	126.4805507	97.88270696	-1	87.69034449	122.6867618	70.30437543	89.22204614	-1	103.0583529	66.82878214	81.50716112	100.6508271
30423	-1	64.41437271	48.33390699	-1	-1	-1	39.44719255	67.54275283	76.58794485	27.92120804	53.09748187	31.76129379	30.46063781	74.76430489	-1	-1	47.0338314	38.01379548	45.22564063	35.53670861	-1	32.90415895	29.20905228	69.52102273	49.17243225	29.90066616	35.24580968	32.89329441	35.01337636	27.53987643	34.73992127	54.05418379	34.01118389	53.6491143	31.90892718	-1	32.32210739	83.57562634	54.38910336	-1	44.59873914	81.66492526	37.73065248	46.97352936	-1	61.9154011	26.0819685	37.52921141	56.97301307
30424	-1	78.69720229	79.98778359	-1	-1	-1	78.40331514	90.98878218	90.12545635	56.30082616	79.65776537	55.14483953	52.97083881	87.64768846	-1	-1	63.57210787	64.90041792	58.72452723	49.53909302	-1	56.56643892	52.8158798	83.23049372	72.85608322	46.67746927	48.42940634	45.79199443	58.5378496	50.97961489	48.27558608	77.31487683	57.82395143	76.98106083	55.54728228	-1	56.08855952	106.3767661	77.74890173	-1	67.53549706	102.6381071	50.48548233	69.02278929	-1	83.03649417	46.54311204	61.37670519	80.49161692
30426	-1	71.97426145	68.38540121	-1	-1	-1	66.78717081	78.42392283	84.50662213	44.88552456	68.28147604	43.47027045	41.92089025	82.40292601	-1	-1	55.59389526	53.54249912	53.13045097	43.59737263	-1	43.80623466	41.60561516	76.91320748	60.10328023	35.72102586	43.07831282	40.57515515	45.79763622	38.32152291	42.23319847	64.73349883	45.11030795	64.37093713	42.77311456	-1	43.36326465	93.02056474	65.1291751	-1	55.42219784	87.71061024	45.49583784	57.69680493	-1	67.32682491	36.04799278	48.66963275	68.45495445
30428	-1	70.35969945	57.85285658	-1	-1	-1	56.83294263	74.36381269	82.52526194	33.3737801	58.49542686	37.6735384	36.2553032	80.70675749	-1	-1	52.95858505	44.92513862	51.16321274	41.47139926	-1	39.92293298	34.98888674	75.46732111	56.20281404	35.86976608	41.18475164	38.83496121	41.94696964	34.40181053	40.68460213	60.79809566	41.11375847	60.4393407	38.9160507	-1	39.39800172	90.22465028	61.19680369	-1	50.96690541	87.79723997	43.6709109	52.8149791	-1	68.10860815	31.95491413	44.65276771	63.47765023
30434	-1	46.96181598	47.28198799	-1	-1	-1	45.69848161	58.13159528	59.99696666	23.63173767	46.99650543	22.4104239	20.39882415	57.27264271	-1	-1	32.34680973	32.24397423	28.59100984	19.39089139	-1	23.6864471	20.19678196	51.23232768	39.97704069	10.89616928	18.38886444	15.54740802	25.65988035	18.11120728	16.76090322	44.45483258	24.94997356	44.11789934	22.66554229	-1	23.21305446	73.42755076	44.8847158	-1	34.73112527	69.52014677	20.66904416	36.35364261	-1	49.84914565	14.15465605	28.50360978	47.70060369
30436	-1	62.97225595	64.01842588	-1	-1	-1	62.43407379	74.97740779	73.14444015	40.34131957	63.70035384	39.16833714	37.03645984	70.33674726	-1	-1	47.90923943	48.94425483	41.61450248	33.64298236	-1	40.54820426	36.86943655	54.63265483	56.83812706	29.89834849	31.07491658	28.12716806	42.5202727	34.96492762	17.49516285	61.30274794	41.80747751	60.96797637	39.52852994	-1	40.07164062	90.33823358	61.7355013	-1	51.53970561	86.55369087	33.82756913	53.06388422	-1	66.92946524	30.65510205	45.36048628	64.49944585
30437	-1	57.79511286	49.88966708	-1	-1	-1	47.8032237	52.4580416	70.0435619	27.38931967	50.99223215	25.76103599	25.40537645	68.17035087	-1	-1	40.60947585	36.28069794	38.6787968	29.01764214	-1	3.925310055	24.81446181	62.88881321	25.04750882	23.0392284	28.68581268	26.30693416	15.84666051	10.89860896	28.12372853	39.29703855	13.35332691	38.16697157	9.581311366	-1	11.07549738	68.97477242	38.65001511	-1	35.56972139	73.34803894	31.15808231	41.13867491	-1	52.94743887	20.14616823	17.14695067	48.67401251
30438	-1	-1	-1	-1	-1	-1	-1	-1	-1	-1	-1	-1	-1	-1	-1	-1	-1	-1	-1	-1	-1	-1	-1	-1	-1	-1	-1	-1	-1	-1	-1	-1	-1	-1	-1	-1	-1	-1	-1	-1	-1	-1	-1	-1	-1	-1	-1	-1	-1
30439	-1	76.68961815	77.6096855	-1	-1	-1	76.02503709	88.61011772	85.47947664	53.92245261	77.27932551	52.76760715	50.59051263	83.75343528	-1	-1	61.02868905	62.52188589	53.96368993	46.12366965	-1	54.18708236	50.43666928	79.29899555	70.47674734	44.22158127	42.80382758	40.19561815	56.15860799	48.60067722	43.83298469	74.93624254	55.44472186	74.60231125	53.16788232	-1	53.70930008	103.9958426	75.37011209	-1	65.15812826	100.2570043	42.12147679	66.6452431	-1	80.6512929	44.15736044	58.99749066	78.11419988
30440	-1	103.9773018	103.1948519	-1	-1	-1	101.6054213	113.8007376	116.6817735	79.58702225	102.9605615	78.31701969	76.42466488	114.0671526	-1	-1	88.79162328	88.2115001	85.27890445	76.0391897	-1	79.29096554	76.19371016	107.7082098	95.58388459	66.7055768	75.10174781	72.31106625	81.27281483	73.75199349	73.4012522	100.1215061	80.56903572	99.77481737	78.26552319	-1	78.82853478	128.8660079	100.538325	-1	90.53244216	124.7588891	77.42387781	92.33647019	-1	104.801308	70.27343647	84.12464559	103.5188012
30441	-1	82.10584878	83.19206654	-1	-1	-1	81.60782211	94.13693986	93.16734837	59.51842158	82.87819487	58.33921666	56.22286212	89.72744304	-1	-1	67.25189462	68.12255609	61.68478991	53.26656435	-1	59.70565997	56.05130641	77.60714713	75.99566993	48.81964341	51.23403418	47.86583618	61.67790881	54.12343372	45.3657709	80.46201116	60.96548577	80.12695757	58.68582555	-1	59.22950834	109.4893575	80.89438998	-1	70.70406093	105.6892186	53.5955611	72.24087999	-1	86.05882127	49.85935498	64.51857606	83.66505362
30442	-1	95.23849139	96.16043271	-1	-1	-1	94.57586706	107.146636	103.5685122	72.47663338	95.83423832	71.31570457	69.15374228	102.4733852	-1	-1	79.71676649	81.07724734	71.95051891	64.86603866	-1	72.72142287	68.99551336	95.4382982	89.01117802	62.51118967	61.08170873	59.44040496	74.69314548	67.13612891	59.0253999	93.47249547	73.97963329	93.13826539	71.70205642	-1	72.24406671	122.5236221	93.9059679	-1	83.69966226	118.7691114	64.3699937	85.19943758	-1	99.15667237	62.73769624	77.53248546	96.65698355
30443	-1	90.65461239	83.77801229	-1	-1	-1	81.98766977	89.01758731	102.9388076	60.91122649	84.43552841	59.16881907	58.62220342	101.0366958	-1	-1	73.57029592	69.72434458	71.57261151	61.92752528	-1	53.09297238	58.09925802	95.72909396	69.42966807	55.7139373	61.57219959	59.17774347	55.06806468	48.09433526	60.97467594	75.29531778	54.6445546	74.63678177	51.9933349	-1	52.83442784	87.3264755	75.29497221	-1	69.38051353	105.4052521	64.03759217	74.31837571	-1	84.05234244	53.23967741	58.23975524	82.6256614
30449	-1	54.59524278	47.9822864	-1	-1	-1	46.47848431	58.80053411	66.80462684	24.53910874	47.95188359	22.48904168	21.99898288	64.96245554	-1	-1	37.29997819	33.24507391	35.44139838	25.76297758	-1	24.46348562	21.46824469	59.70867375	40.75124284	20.03391013	25.45640195	23.09424246	26.42442394	18.83323332	24.93221896	45.1327819	25.70972373	44.81240722	23.4484092	-1	23.97684623	74.46923485	45.58481017	-1	35.02473291	71.6704478	27.93608425	37.50205776	-1	52.02319101	16.73210786	29.26138339	47.9773078
30451	-1	80.16101816	73.05039629	-1	-1	-1	71.25419868	77.86275103	92.42797608	50.23005079	73.76343987	48.45926467	47.98918944	90.54062194	-1	-1	63.02650109	59.05470073	61.06251036	51.40923331	-1	42.20715955	47.4514941	85.24681195	58.53192492	45.3198681	51.06586184	48.67938625	44.00295871	36.85503968	50.48677428	64.09377671	43.68823452	63.42304692	41.13767387	-1	41.89294434	79.91241894	64.07838076	-1	58.50930421	95.09205637	53.53471017	63.68099586	-1	74.08112626	42.64097838	47.2768902	71.78099455
30454	-1	107.2325831	101.9523462	-1	-1	-1	100.3667196	111.5447712	119.574654	78.56666067	101.9859434	76.93806945	75.8066676	117.6439266	-1	-1	90.28147929	87.2595213	88.20703751	78.57814653	-1	77.09286236	75.40657012	112.3208773	93.38581402	72.22394329	78.19866759	75.78933618	79.03849246	71.47982875	77.57329713	97.80753602	78.37268048	97.47761259	76.06985428	-1	76.63075647	126.5518037	98.2477372	-1	88.54073708	104.2737418	80.65605237	91.47157007	-1	98.47805356	70.18146858	81.92987154	101.6587071
30457	-1	54.42436784	46.52431218	-1	-1	-1	44.44210498	49.08829725	66.67289493	24.02166649	47.62399869	22.39141836	22.03575849	64.79962455	-1	-1	37.23894635	32.91259573	35.3081269	25.64700526	-1	6.807784119	21.44520119	59.5180359	23.61393122	19.66813403	25.31512738	22.93621697	12.43870086	7.523381644	24.75297224	35.92256751	10.2073659	34.79235879	6.328695236	-1	8.04535978	65.59102368	35.27553378	-1	32.19926005	69.97588489	27.78738248	37.76869043	-1	49.57440175	16.77601977	13.96656643	45.30491879
30458	-1	-1	-1	-1	-1	-1	-1	-1	-1	-1	-1	-1	-1	-1	-1	-1	-1	-1	-1	-1	-1	-1	-1	-1	-1	-1	-1	-1	-1	-1	-1	-1	-1	-1	-1	-1	-1	-1	-1	-1	-1	-1	-1	-1	-1	-1	-1	-1	-1
30459	-1	84.18130839	86.05305348	-1	-1	-1	84.46906421	97.01033488	96.97682732	62.37715049	85.73645532	61.2007679	59.07764907	93.88355615	-1	-1	70.14164322	70.98061806	65.55990183	56.50388504	-1	62.58208192	58.90773735	88.49726094	78.87198119	51.99118218	55.26608619	52.28321997	64.55395788	56.99818571	53.81555487	83.33555894	63.84121419	83.00095846	61.56246152	-1	62.10540839	112.3739067	83.76854395	-1	73.57107556	108.5859803	57.38988846	75.09824787	-1	88.96880815	52.70904607	67.39420924	86.53116363
30460	-1	80.8688827	72.71356163	-1	-1	-1	70.42553726	75.5275068	93.11361473	50.31911887	73.94914096	48.78356125	48.42653944	91.24323449	-1	-1	63.67298029	59.23124988	61.74898987	52.0862578	-1	36.48531606	47.81908929	85.96414878	52.54923933	46.12978964	51.75674007	49.37938172	40.1301528	34.17297292	51.19805412	62.53196987	36.14593992	61.41197535	35.68929854	-1	34.90358527	92.60401013	61.89231399	-1	58.63419563	96.48355887	54.22969618	64.1767103	-1	76.12248008	43.1918541	39.39485783	71.68212912
30461	-1	65.91820517	57.83237185	-1	-1	-1	55.59893369	60.54527259	78.16375978	35.40731135	59.02955834	33.84419193	33.48898856	76.29277574	-1	-1	48.72454067	44.31337483	46.79910498	37.13671025	-1	21.05177295	32.88607371	71.01318204	37.04532487	31.1756948	36.80669772	34.42901592	24.91964795	19.13800573	36.24729741	47.51724981	20.03885854	46.39043058	20.29728285	-1	19.07226228	77.53309458	46.86961272	-1	43.67917083	81.51689622	39.27950564	49.23425018	-1	61.14709189	28.24775421	23.06093687	56.74224194
30462	-1	69.11652645	64.3739803	-1	-1	-1	62.80792029	75.24811867	81.40642908	40.75833312	64.13123371	39.40949095	37.71762273	79.52560008	-1	-1	52.00648015	49.38845195	50.04127459	40.3848334	-1	40.85755836	37.41024717	74.2522236	57.14657394	34.48563901	40.04538946	37.66322706	42.82222168	35.24987334	39.48462637	61.56937419	42.1114234	61.24160231	39.8399706	-1	40.37676742	90.72703385	62.0115966	-1	51.73517202	87.12912095	42.5140496	53.41022321	-1	67.63047572	31.90166508	45.66392181	64.71029178
30464	-1	81.99287944	74.42190085	-1	-1	-1	72.53431859	77.61497456	94.2433864	51.76244748	75.32895916	50.01389397	49.65544802	92.3691284	-1	-1	64.81208137	60.6223139	62.87856911	53.21800832	-1	41.34038355	49.08658222	87.08701114	57.67710668	47.23424382	52.88529289	50.50587005	42.86993828	36.0649095	52.3221829	63.92761665	42.8915969	63.02144533	40.26605647	-1	41.07657626	91.37275465	63.59652303	-1	59.77998937	97.41475941	55.35727102	65.36289479	-1	76.9489973	44.36496789	46.49234103	73.02009141
30465	-1	78.37365612	72.02650221	-1	-1	-1	70.40998433	80.19290485	90.64558138	48.86144157	72.32472038	47.04334933	46.34944537	88.75826613	-1	-1	61.2464974	57.61128512	59.28011652	49.62688344	-1	45.73734094	45.87006487	83.46685749	62.03260765	43.55822597	49.2833374	46.8970087	47.64162942	40.06305195	48.70595604	66.36699438	47.03352014	66.04749475	44.71311757	-1	45.28631563	94.8889246	66.8224855	-1	57.86867294	90.99951435	51.75191888	61.9860056	-1	68.06206511	40.90808021	50.59457385	71.1428505
30472	-1	50.80479132	44.11683033	-1	-1	-1	42.6239233	54.81541365	63.01677595	20.7353305	44.16029173	18.34821516	18.23397681	61.17294192	-1	-1	33.51617385	29.45793275	31.653465	21.97597653	-1	20.48814114	17.70051944	55.91791316	36.7758825	16.23573731	21.66802578	19.30498374	22.44790848	14.85361323	21.14198219	41.1491907	21.73443355	40.83030487	19.47321546	-1	20.00146548	70.50791606	41.60320945	-1	30.9769076	67.79626729	24.14728255	33.76845615	-1	48.13314016	12.95979141	25.28622798	43.92128158
30473	-1	84.54843241	77.76215481	-1	-1	-1	76.27606001	88.72729759	96.75442295	54.33006003	77.74719819	51.98492392	51.85877715	94.91407444	-1	-1	67.24500072	63.04775782	65.39128528	55.71183395	-1	54.39035338	51.29913589	89.66139178	70.67782157	49.9925251	55.40679134	53.04558475	56.35346264	48.76302915	54.88445703	75.06529378	55.63462615	74.74380285	53.37561295	-1	53.90232857	104.4119869	75.5157355	-1	64.9372825	101.6487094	57.88697399	67.38960123	-1	81.99619442	46.64692633	59.18588802	77.85062381
30474	-1	88.38689054	89.44172986	-1	-1	-1	87.85742605	100.3913553	99.05078858	65.76686807	89.12638072	64.58993176	62.46790663	95.92602811	-1	-1	73.43579727	74.37057367	67.54668314	59.33084978	-1	65.96069202	62.29802575	42.08801746	82.25067489	55.16054759	57.05676672	53.89440518	67.93289536	60.37816383	48.32200453	86.71652341	67.2203454	86.38155063	64.94090655	-1	65.48441223	115.7463576	87.14900923	-1	76.9569942	111.9516396	59.60334008	78.48945145	-1	92.3228017	56.0977343	70.77340951	89.91755133
30477	-1	54.70820604	55.35372522	-1	-1	-1	53.76886204	66.36681532	59.07638937	31.6631209	55.01926918	30.51475076	28.32134607	62.55612561	-1	-1	38.50772244	40.2613457	27.24971255	22.67660629	-1	31.94525159	28.17240059	57.20608135	48.23484946	22.14966492	17.76470929	20.03794243	33.91668454	26.35814622	21.52450379	52.69320769	33.2024631	52.35946261	30.92617134	-1	31.46715169	81.75884674	53.12732311	-1	42.91120622	78.03429582	24.28318207	44.38653915	-1	58.43163559	21.86823575	36.75516653	55.86609088
30478	-1	60.24379665	52.43711288	-1	-1	-1	50.4307384	54.90175468	72.49207089	29.88724842	53.47813681	28.21341593	27.86416201	70.61923089	-1	-1	43.05729108	38.76907441	41.12732407	31.4659667	-1	16.31188626	27.27979341	65.33816448	32.70441038	25.49173714	31.13442699	28.75575577	1.406069697	13.14084654	30.57289394	41.55205459	18.19555091	40.42480574	15.19192403	-1	16.29249974	71.32544518	40.91641502	-1	37.98860313	75.76884781	33.60676878	43.58859601	-1	55.3643025	22.59651138	21.84412057	51.13426716
30479	-1	82.36257641	74.48333274	-1	-1	-1	72.41098011	77.06437133	94.61172661	51.97288042	75.57340709	50.33808956	49.98040936	92.73794034	-1	-1	65.17894296	60.86220876	63.24693299	53.58609842	-1	35.42112849	49.39119624	87.45587833	51.9744006	47.6029962	53.25380136	50.8746125	40.27806331	35.49179824	52.69100813	63.88051987	38.4477312	62.75491875	31.08056862	-1	36.32034182	93.44244808	63.24028831	-1	60.14773505	97.90810038	55.72593456	65.71241679	-1	77.5003316	44.71837454	42.1908297	73.25776657
30480	-1	89.170131	90.29278491	-1	-1	-1	88.70856035	101.2393157	100.3475679	66.618806	89.97850924	65.44008659	63.32254171	96.69952431	-1	-1	74.34803741	75.22283537	68.87290149	60.38317116	-1	66.80839429	63.15130465	87.65788094	83.09839078	55.94810006	58.43195146	54.93112763	68.78060121	61.2259731	53.67991496	87.56441032	68.06813549	87.22940941	65.78858568	-1	66.33217911	116.5930723	87.99685954	-1	77.80566992	112.7945736	60.70022378	79.34114602	-1	93.16563396	56.95789564	71.62121405	90.76653429
30481	-1	91.89938459	83.99510825	-1	-1	-1	82.41122444	89.90693582	104.1309777	61.41693407	84.98713517	59.43640972	59.37681031	102.2716983	-1	-1	74.66549251	70.30235213	72.76690235	63.09800659	-1	56.4325744	58.78025319	97.00292397	72.71184143	57.2340377	62.77748651	60.40612787	58.44205337	50.71659307	62.23262492	77.00176408	57.63080037	76.67810546	55.43253979	-1	55.90806396	107.4858386	77.44069954	-1	67.34365995	107.8541858	65.25304967	75.08741977	-1	87.75305482	54.14804037	61.18002063	79.89101492
30482	-1	77.71158391	69.80930225	-1	-1	-1	67.72488612	72.37749215	89.96010021	47.30767345	70.91027447	45.67844182	45.32264487	88.08683571	-1	-1	60.52613632	56.1987959	58.59533242	48.93420773	-1	25.31890422	44.73193807	82.80524992	45.54677393	42.95536445	48.60233456	46.22342728	35.742761	30.81572255	48.04018492	59.21364063	33.35839036	58.08386191	29.4170705	-1	31.11581954	88.88105419	58.56710746	-1	55.48697247	93.26364048	51.0745915	61.05576166	-1	72.86232899	40.06310947	37.14099716	68.59201898
30486	-1	83.78293636	84.83817898	-1	-1	-1	83.25388043	95.78674876	94.49906049	61.16356942	84.52313581	59.98619003	57.86526916	91.34327411	-1	-1	68.84369334	69.76736146	62.99765917	54.7561752	-1	61.35591978	57.69506819	60.34565275	77.64590953	50.53882399	52.51308074	49.33051068	63.32813839	55.77347668	44.18899778	82.1118974	62.61561676	81.77690182	60.33612162	-1	60.8796725	111.141088	82.5443529	-1	72.35276677	107.3452209	55.03890673	73.88615668	-1	87.71584954	51.49634591	66.16868741	85.31341596
30490	-1	84.52578769	76.63998145	-1	-1	-1	74.56102969	79.23324403	96.77497021	54.13282933	77.73420585	52.50141199	52.14308455	94.90114024	-1	-1	67.34227487	63.02278276	65.41017442	55.74936396	-1	37.03661698	51.55342798	89.61902849	53.13794508	49.76582066	55.41703207	53.03781923	42.55227728	37.67216629	54.85417814	66.05800098	40.30278683	64.9332104	34.67881989	-1	38.03877301	95.61497427	65.41851822	-1	62.31374416	100.0731481	57.8891563	67.87572222	-1	79.66556906	46.88159702	44.08816235	75.42134387
30491	-1	72.86508624	64.74142473	-1	-1	-1	62.52947304	67.46403659	85.10987589	42.33528688	65.96032221	40.7776026	40.42698832	83.23950069	-1	-1	55.6692651	51.24561248	53.74525124	44.08251726	-1	28.68933086	39.82203312	77.9604506	44.78122891	38.12636846	43.75300077	41.37564683	32.21366193	26.13951689	43.19434302	54.50054407	28.59119968	53.37892571	27.87432372	-1	27.25815932	84.61869476	53.85756033	-1	50.6114217	88.47617367	46.22595437	56.1739022	-1	68.11570863	35.18929655	31.91287069	63.65616468
30494	-1	-1	-1	-1	-1	-1	-1	-1	-1	-1	-1	-1	-1	-1	-1	-1	-1	-1	-1	-1	-1	-1	-1	-1	-1	-1	-1	-1	-1	-1	-1	-1	-1	-1	-1	-1	-1	-1	-1	-1	-1	-1	-1	-1	-1	-1	-1	-1	-1
30496	-1	71.12364693	72.06368259	-1	-1	-1	70.47905578	83.06214721	80.12026145	48.37694729	71.7339267	47.22118407	45.04638632	78.09055676	-1	-1	55.51126362	56.9765552	48.61191209	40.67047802	-1	48.63884439	44.89186532	73.62387124	64.9285209	38.64274234	37.5654634	34.00726994	50.61039128	43.05257204	38.16029279	69.38823304	49.8965571	69.05426619	47.61962338	-1	48.16111661	98.44676937	69.82205545	-1	59.61079056	94.70573584	35.46434686	61.09969412	-1	75.0993063	38.61593584	53.4493368	72.56704044
30500	-1	70.68188929	64.42345137	-1	-1	-1	62.83146893	76.17193295	82.82166973	40.54137062	63.85795936	39.818631	37.37019344	81.01876147	-1	-1	53.21664551	49.08796822	51.46039389	41.75982059	-1	41.7889128	37.00762266	75.79046036	58.07595451	36.25736918	41.48611365	39.14457345	43.76281692	36.18953101	41.00303118	62.5164614	43.02946634	62.18549402	40.77394854	-1	41.29865144	91.77491033	62.95401898	-1	52.59970071	88.64832196	43.97632764	52.83349849	-1	69.05756484	32.25111706	46.57934559	65.47562447
30502	-1	49.48137936	49.62350363	-1	-1	-1	48.03820511	60.66687239	56.75964244	25.92501006	49.27946558	24.79153978	22.56069235	58.13687414	-1	-1	32.21623764	34.52043159	25.56667002	12.74124191	-1	26.24908893	22.42291528	53.38437046	42.53851904	16.88497666	16.71875297	15.93178295	28.22025383	20.66014739	18.191836	46.99388702	27.50523238	46.6606318	25.23031099	-1	25.77019518	76.07480635	47.42865052	-1	37.20213664	72.38422342	20.37079288	38.64957828	-1	52.79050546	16.06241715	31.05777495	50.154224
30516	-1	-1	-1	-1	-1	-1	-1	-1	-1	-1	-1	-1	-1	-1	-1	-1	-1	-1	-1	-1	-1	-1	-1	-1	-1	-1	-1	-1	-1	-1	-1	-1	-1	-1	-1	-1	-1	-1	-1	-1	-1	-1	-1	-1	-1	-1	-1	-1	-1
30517	-1	48.21250689	48.70855667	-1	-1	-1	47.12357316	59.74381304	59.42751443	25.01262246	48.36763522	23.8736776	21.65704462	57.72835816	-1	-1	31.87974265	33.6090217	28.06223314	18.40165104	-1	25.32563221	21.51474348	53.04884913	41.61508998	15.91763294	18.01498037	15.77577706	27.29676101	19.7368036	18.08946293	46.07062163	26.58195644	45.73734016	24.30681046	-1	24.8468701	75.14943898	46.50535317	-1	36.28038405	71.4497604	20.43769403	37.73585512	-1	51.85730931	15.17874834	30.13453047	49.23331784
30518	-1	80.85741401	77.68082139	-1	-1	-1	76.08703208	87.92259386	93.43785891	54.1455199	77.53420587	52.77129207	51.12765629	91.29600921	-1	-1	64.6109714	62.79247913	62.05981231	52.54781414	-1	53.34423218	50.83292764	85.77377552	69.63979185	44.30039574	51.99791671	49.4742133	55.33244214	47.8402146	51.10684955	74.23655511	54.63894387	73.87983254	52.31386262	-1	52.89425805	102.6968226	74.64000512	-1	64.81857141	98.00449418	54.40632892	66.9283327	-1	77.74350854	45.19575345	58.19693041	77.83481705
30526	-1	-1	-1	-1	-1	-1	-1	-1	-1	-1	-1	-1	-1	-1	-1	-1	-1	-1	-1	-1	-1	-1	-1	-1	-1	-1	-1	-1	-1	-1	-1	-1	-1	-1	-1	-1	-1	-1	-1	-1	-1	-1	-1	-1	-1	-1	-1	-1	-1
30530	-1	63.33386316	53.06951251	-1	-1	-1	51.69707909	61.69422003	75.55370979	31.81152576	55.59652626	30.68997438	30.50398535	73.701185	-1	-1	46.07101736	40.94911907	44.1899704	34.51726431	-1	27.34711461	29.77763172	68.43688515	43.60540695	28.69327351	34.20239397	31.83458694	29.56179555	22.06026283	33.66466521	48.85946709	28.40576017	48.33717896	26.36954799	-1	26.72318217	79.11149826	49.02688488	-1	41.14007637	79.56865533	36.67975774	46.3790567	-1	59.51519086	25.45947948	31.93097446	52.67829377
30531	-1	55.68581999	47.79174425	-1	-1	-1	45.71210307	50.361948	67.93453101	25.28685859	48.88868268	23.65538123	23.29909096	66.06110847	-1	-1	38.50092561	34.17732593	36.56975543	26.90871835	-1	7.006081055	22.70891815	60.77938021	24.45972678	20.92859908	26.57671692	24.1977244	13.66505082	8.794999608	26.01437363	37.19059356	11.51445088	36.06195148	7.046507759	-1	9.32621486	66.82617643	36.54585323	-1	33.46385891	71.23556666	29.04893609	39.03176554	-1	50.83220923	18.03868909	15.27881617	46.57082235
30532	-1	63.39837455	56.73907773	-1	-1	-1	55.24254665	67.43801186	75.61036753	33.34716967	56.76986093	31.05265483	30.8333748	73.76656275	-1	-1	46.109728	42.06610241	44.247058	34.56955412	-1	33.10933481	30.30309348	68.5115826	49.39711189	28.82975963	34.26162475	31.89859975	35.06900299	27.47504892	33.73563305	53.77084466	34.35584701	53.45188922	32.09434942	-1	32.62282462	83.1252916	54.22478214	-1	43.61031807	80.39772743	36.74088576	46.36150905	-1	60.7373136	25.5548247	37.9076682	56.561316
30533	-1	-1	-1	-1	-1	-1	-1	-1	-1	-1	-1	-1	-1	-1	-1	-1	-1	-1	-1	-1	-1	-1	-1	-1	-1	-1	-1	-1	-1	-1	-1	-1	-1	-1	-1	-1	-1	-1	-1	-1	-1	-1	-1	-1	-1	-1	-1	-1	-1
30538	-1	79.60461996	73.18232515	-1	-1	-1	71.53118605	80.70615107	91.88503331	50.08322529	73.55981691	48.28062169	47.61765002	89.98923059	-1	-1	62.50419837	58.84697494	60.51914874	50.87060802	-1	46.01383141	47.13018747	84.68922864	62.31571705	44.72426001	50.52024514	48.1292911	47.91697208	40.42985222	49.93179391	66.885737	47.35122008	66.5090755	44.97821484	-1	45.59361678	93.26633093	67.26457697	-1	58.93643761	92.89601971	52.98691878	63.27163007	-1	69.94649724	42.18357376	50.91808128	72.21766332
30540	-1	76.63173424	76.90809296	-1	-1	-1	75.32448342	87.75318669	89.62499752	53.25864151	76.62357459	52.03638026	50.02708095	86.89184951	-1	-1	61.98156239	61.87111055	58.21850047	49.0237633	-1	53.30689385	49.82448034	80.81408582	69.59752887	40.40400749	48.01488729	45.16710146	55.28047067	47.73228861	46.35650135	74.07637205	54.57067953	73.7392663	52.28590865	-1	52.83369646	103.0449458	74.50602438	-1	64.3551108	99.1332766	50.29564282	65.98105279	-1	79.45707109	43.7847059	58.12435097	77.32491029
30541	-1	70.17946401	64.14416988	-1	-1	-1	62.56752944	73.53032768	82.44439255	40.82234674	64.25478073	39.05862926	38.17965301	80.56653408	-1	-1	53.02621342	49.53583308	51.07939451	41.42096998	-1	39.14144351	37.73102834	75.28583449	55.43305492	35.44988714	41.0849116	38.70379862	41.07325797	33.48499887	40.52066834	59.776744	40.41341138	59.46066118	38.1216976	-1	38.6731208	88.79270552	60.23576574	-1	50.48389272	83.7582687	43.5554849	53.78547247	-1	64.93568271	32.6902129	43.96996181	63.64482458
30543	-1	80.48100465	73.46267623	-1	-1	-1	71.68190344	78.59058819	92.7512047	50.61024292	74.1371154	48.83830715	48.34246984	90.86132365	-1	-1	63.35551808	59.42776823	61.38561386	51.73374316	-1	43.00525347	47.8111751	85.56528972	59.32907094	45.6242499	51.38831278	49.00047803	44.834055	37.67028708	50.8061647	64.81965236	44.47990022	64.18229	41.93564296	-1	42.68672593	81.798673	64.84885958	-1	58.95989429	95.2841673	53.85655354	64.03110559	-1	74.13256202	42.98234957	48.0670974	72.23182119
30544	-1	72.72802234	73.78319552	-1	-1	-1	72.19889805	84.73151346	83.45563168	50.10864581	73.46822493	48.93116187	46.81050137	80.29379963	-1	-1	57.79137153	58.7124583	51.9548134	43.70777592	-1	50.30064437	46.6402251	50.63809247	66.59063576	39.47952538	41.4714303	38.28517269	52.27286674	44.71822193	33.22083811	71.05665753	51.56035178	70.72165639	49.28084316	-1	49.82440486	100.0856931	71.48910565	-1	61.2976229	96.28955339	43.99303002	62.83123459	-1	76.660052	40.4418718	55.11342396	74.25829394
30548	-1	65.54422662	60.46648385	-1	-1	-1	58.89053667	70.45705822	77.89199714	37.01956995	60.42664417	35.44248648	34.19500164	75.96189603	-1	-1	48.60043667	45.69684078	46.5244105	36.89525491	-1	36.02726868	33.81426397	70.64237279	52.31897336	30.57394503	36.51602588	34.10719026	37.98023406	30.41708147	35.89350351	56.74010523	37.2988708	56.41161549	35.00590627	-1	35.55925911	85.65478735	57.18193057	-1	47.25718559	77.43015417	38.97321221	49.85948882	-1	60.64515814	28.52973417	40.85457019	60.33420567
30550	-1	-1	-1	-1	-1	-1	-1	-1	-1	-1	-1	-1	-1	-1	-1	-1	-1	-1	-1	-1	-1	-1	-1	-1	-1	-1	-1	-1	-1	-1	-1	-1	-1	-1	-1	-1	-1	-1	-1	-1	-1	-1	-1	-1	-1	-1	-1	-1	-1
30552	-1	80.5493091	81.5905754	-1	-1	-1	80.00606455	92.57799105	90.53622121	57.90662268	81.26419746	56.74574498	54.5837376	86.84094521	-1	-1	65.19208141	66.50720534	59.06550473	50.66745553	-1	58.15316928	54.4254494	82.59510512	74.44291094	47.98274467	48.39017879	32.29146962	60.1248386	52.56765306	47.31987009	78.90385913	59.41129558	78.56968963	57.13382953	-1	57.67574954	107.9563691	79.3374128	-1	69.13021871	104.2030156	47.93295439	70.62914895	-1	84.59245239	48.16827486	62.96413666	82.08746691
30554	-1	87.73165544	88.29698435	-1	-1	-1	86.71205347	99.31449344	88.31892618	64.60521943	87.96111854	63.45905469	61.26010075	95.70215238	-1	-1	71.36351553	73.20303046	54.75855351	55.25410052	-1	64.89346813	61.11281558	90.38206305	81.18304186	55.15947126	51.76689136	53.23410794	66.86486438	59.30610304	54.74736004	85.64097752	66.15052581	85.30730168	63.87443124	-1	64.41525398	114.7088054	86.07518448	-1	75.85757652	110.9892205	57.54019496	77.32882556	-1	91.38778616	54.80025736	69.70320586	88.81205078
30555	-1	80.29832527	73.19451537	-1	-1	-1	71.75397948	84.13567566	92.50561061	49.8980725	73.344623	46.23966756	47.57064638	90.66415581	-1	-1	62.99861068	58.662295	61.14241837	51.46358008	-1	49.81497775	46.97947605	85.41042895	66.10206938	45.73484438	51.15764441	48.79583841	51.77896149	44.18450063	50.63391803	70.4840779	51.05696214	70.1634627	48.80088737	-1	49.32521585	99.87845504	70.93556236	-1	60.22606272	97.29326359	53.63757003	63.18217257	-1	77.61040124	42.39396933	54.6079705	73.05952823
30558	-1	69.91035991	63.33099596	-1	-1	-1	61.79627933	72.95263004	82.14166493	40.07905593	63.52581463	38.02246626	37.56960678	80.28542978	-1	-1	52.67118633	48.81865567	50.77773879	41.10720228	-1	38.64633662	37.06812082	75.02106466	54.9356761	35.28320176	40.78899984	38.41937334	40.58628073	32.97662648	40.2490523	59.24085267	39.90394715	58.9345226	37.63012551	-1	38.16740071	88.60921671	59.71242011	-1	49.22709065	86.1431098	43.26508795	53.15381761	-1	66.39158071	32.2033726	43.45837403	62.45411499
30559	-1	71.66424727	68.1177044	-1	-1	-1	66.51129974	77.96847647	84.21099737	44.64240166	68.04329683	43.21723753	41.69893654	82.08444549	-1	-1	55.34364032	53.30514954	52.83369709	43.3131461	-1	43.28530079	41.3786718	76.56773933	59.58456499	35.19271566	42.77606052	40.2602437	45.28552694	37.83771845	41.89844967	64.27752217	44.60317873	63.9044453	42.24779151	-1	42.85277039	92.31270526	64.6590866	-1	55.09609659	87.20167913	45.18888854	57.48039541	-1	66.10679649	35.83191599	48.16432515	68.1384738
30562	-1	-1	-1	-1	-1	-1	-1	-1	-1	-1	-1	-1	-1	-1	-1	-1	-1	-1	-1	-1	-1	-1	-1	-1	-1	-1	-1	-1	-1	-1	-1	-1	-1	-1	-1	-1	-1	-1	-1	-1	-1	-1	-1	-1	-1	-1	-1	-1	-1
30563	-1	58.94939023	52.18164789	-1	-1	-1	50.59661095	64.1556618	71.10076906	28.25769672	51.56716633	27.65189251	25.36798106	69.29123703	-1	-1	41.51238762	36.8054758	39.73916447	30.04232135	-1	29.77409772	24.82483324	64.05851507	46.06065756	24.50062994	29.76308885	27.41806176	31.75040221	24.17709075	29.2729775	50.50619983	31.01139722	50.17430954	28.75976486	-1	29.28152406	79.78784014	50.94242183	-1	40.5704023	76.75598786	32.25154357	40.65687227	-1	57.15132082	20.53497717	34.56063378	53.41912973
30566	-1	79.6406309	71.17170572	-1	-1	-1	69.86793901	81.043937	91.85748009	48.77558721	72.3719793	46.47554353	46.90832553	90.00857569	-1	-1	62.36744089	57.71695295	60.49391921	50.81922509	-1	46.89870293	46.25894936	84.74826074	63.18145403	45.03117663	50.5072262	48.14141059	48.88828194	41.26577226	49.97445053	67.5876133	48.11444714	67.25604138	45.89140356	-1	46.38906405	97.37853843	68.02180766	-1	56.3037137	96.1099513	52.985365	62.66137475	-1	76.22753169	41.7766806	51.6627411	62.93867322
30572	-1	76.89829249	68.75757325	-1	-1	-1	66.55949363	71.49050541	89.14275739	46.36039863	69.98662192	44.80478923	44.45637852	87.27263801	-1	-1	59.70156101	55.2727706	57.77814542	48.11526896	-1	32.97672038	43.85054731	81.99381514	49.08743946	42.16115439	47.78596094	45.40874469	36.39497988	30.20644843	47.2276143	58.55555789	33.02484118	57.43776431	32.14699365	-1	31.64203822	88.71246073	57.91672386	-1	54.63826147	92.51501961	50.25897588	60.20401077	-1	72.15862314	39.22022807	36.37917499	67.67389016
30574	-1	85.1008544	77.26857744	-1	-1	-1	75.68244798	83.25972523	97.33264344	54.65101058	78.21448414	52.64643015	52.58728382	95.47330601	-1	-1	67.86735846	63.52855916	65.96856519	56.29970359	-1	49.75846537	51.99502338	90.20453864	66.03882557	50.43580416	55.97913067	53.607744	51.7569636	44.02967135	55.43423999	70.287094	50.96356247	69.97474493	48.75704092	-1	49.23900948	100.7462237	70.74214617	-1	60.34857435	101.0525307	58.45467293	68.2921083	-1	80.95453352	47.3525128	54.51372245	73.28889567
30577	-1	70.61597253	62.71486017	-1	-1	-1	60.63097077	65.28412281	82.86452387	40.21278948	63.81528972	38.58330651	38.2273949	80.99123057	-1	-1	53.43062466	49.10382137	51.49975469	41.83864576	-1	17.7609136	37.63676274	75.70961873	38.3132259	35.85956778	41.50674945	39.12782656	28.64023771	23.72189961	40.94456444	52.11917544	26.27357173	50.98967963	22.22381809	-1	24.02709701	81.78045169	51.47305944	-1	48.3919418	86.16768453	43.9789994	53.96045842	-1	65.76601729	32.96773039	30.05681811	61.49724618
30582	-1	89.99681036	81.98286133	-1	-1	-1	80.43798205	88.47369969	102.2263393	59.4509224	83.02802621	57.45184649	57.44369869	100.3685018	-1	-1	72.75743371	68.34740016	70.86233543	61.19263371	-1	54.87660667	56.83879525	95.10089617	71.15574521	55.33915346	60.87329841	58.50270978	56.88974305	49.18598481	60.33011164	75.50094786	56.07330429	75.16666155	53.87626033	-1	54.35129613	105.8745209	75.92612714	-1	65.25577237	106.0241222	63.34922044	73.16170178	-1	85.95355586	52.22945208	59.62178992	76.62982303
30598	-1	69.60011361	61.9472562	-1	-1	-1	60.06295179	64.67421958	81.84656369	39.31227988	62.88318363	37.55677589	37.22570219	79.97566964	-1	-1	52.40767311	48.17783279	50.48191303	40.81948165	-1	29.12970696	36.65136329	74.69663913	45.43605866	34.86343376	40.48949903	38.11189183	30.66466127	22.95813233	39.93054974	50.73839272	30.51175625	49.91310239	28.10912938	-1	28.73386461	81.1548137	50.50125075	-1	47.24975569	85.09546602	42.9622711	52.93430185	-1	64.71092517	31.94643223	34.09500102	60.48623438
30616	-1	51.98932852	45.78048762	-1	-1	-1	44.11565958	57.82172164	64.06316857	21.68180738	44.94618423	21.44339826	15.41500072	62.29549573	-1	-1	34.36316205	30.09370854	32.70365499	22.98307499	-1	23.42929256	17.07538384	57.08766406	39.71592962	17.66315787	22.73921025	20.4160193	25.40751805	17.83832855	22.29118953	44.1722965	24.66690578	43.83855975	22.41465715	-1	22.93704415	73.42635197	44.60602901	-1	34.27535721	70.2917498	25.23920466	35.17554369	-1	50.69689483	11.90535254	28.21603986	47.12565043
30643	-1	48.14788512	43.93883892	-1	-1	-1	42.36367759	54.42356954	60.57537071	20.38847573	43.77443601	18.96936738	17.40369553	58.60338684	-1	-1	31.3913598	29.03523927	29.20570665	19.60018689	-1	19.98062738	17.08487697	53.25875981	36.27184048	13.05515097	19.18582337	16.75508378	21.94713484	14.39504455	18.52080312	40.73268553	21.24847655	40.39824841	18.95916769	-1	19.51021686	69.662269	41.16613795	-1	31.08619882	64.27447116	21.63157527	33.13332042	-1	45.3822432	11.57211857	24.80308521	44.09964575
30648	-1	80.49441325	72.52817007	-1	-1	-1	70.39713933	75.12569898	92.74175397	50.05291631	73.66210525	48.44491657	48.09051243	90.86941089	-1	-1	63.30567944	58.94923752	61.37703181	51.71539459	-1	33.79968341	47.49558353	85.58864016	48.84246598	45.74384532	51.38427199	49.00586034	38.90531173	33.61701368	50.82324034	62.0153231	33.5214311	60.88370757	33.39228678	-1	29.65834514	91.84214715	61.36434325	-1	58.25988116	96.06339703	53.85675027	63.82762055	-1	75.67460085	42.83746212	37.71676343	71.34978328
30649	-1	-1	-1	-1	-1	-1	-1	-1	-1	-1	-1	-1	-1	-1	-1	-1	-1	-1	-1	-1	-1	-1	-1	-1	-1	-1	-1	-1	-1	-1	-1	-1	-1	-1	-1	-1	-1	-1	-1	-1	-1	-1	-1	-1	-1	-1	-1	-1	-1
30656	-1	88.1621461	86.20008703	-1	-1	-1	84.62144363	97.05379436	100.9799621	62.55982768	85.92690887	61.30304861	59.38033107	98.80750023	-1	-1	72.29408999	71.17706114	69.60045346	60.10700715	-1	62.62681783	59.1489794	93.34551835	78.91688778	52.58447204	59.52633445	56.99054725	64.59705517	57.04033602	58.65751729	83.37584074	63.88714468	83.04199988	61.60703158	-1	62.15096953	112.4075	83.80989638	-1	73.62108267	108.4712037	61.91798532	75.26379874	-1	88.92544029	53.26164562	67.44041049	86.59314345
30671	-1	63.72540097	56.63600659	-1	-1	-1	54.84414215	61.528756	75.99292522	33.8075692	57.33930507	32.03574844	31.56012081	74.10515244	-1	-1	46.59242279	42.63045232	44.62743888	34.9743943	-1	25.90075787	31.02391927	68.8109896	42.22494	28.88181621	34.63068172	32.24398142	27.70181778	20.54454816	34.05109755	47.75783587	27.37816474	47.09666074	24.83198401	-1	25.58386861	64.46145487	47.75524578	-1	42.1020529	78.62656841	37.09942675	47.25094646	-1	57.58629844	26.20926852	30.96622974	55.37459981
30678	-1	72.14518656	71.20535569	-1	-1	-1	69.61914533	82.29913757	81.96817059	47.49330582	70.84484496	46.38604465	44.08892809	81.55340669	-1	-1	52.48527061	56.08384637	50.68374308	40.15563627	-1	47.88706232	43.97117705	76.69212267	64.17622964	39.17545503	41.1778732	39.51398419	49.85788362	42.29542462	41.68231652	68.62722591	49.14152836	68.29468633	46.86875219	-1	47.40692437	97.73168946	69.0629336	-1	58.82028676	94.0977286	44.12764383	60.22074296	-1	74.5153766	37.508144	52.69381456	71.76762405
30692	-1	62.386885	56.58089853	-1	-1	-1	54.98719161	65.66195564	74.68875238	33.28317936	56.72015617	31.55639555	30.63469758	72.78162677	-1	-1	45.33707974	41.99991562	43.32230597	33.68015438	-1	31.20828032	30.19596975	67.47484838	47.50208929	27.47243476	33.32029154	30.92341659	33.13992601	25.57512057	32.72035956	51.89584002	32.49411699	51.56903464	30.1847474	-1	30.75027347	80.52981381	52.34065601	-1	42.87008564	60.77939834	35.78387143	46.27485453	-1	49.84770537	25.10476939	36.05270391	56.04657841
30698	-1	54.80062796	46.72564782	-1	-1	-1	44.50845814	49.41642955	67.0462715	24.29617785	47.91701162	22.72743282	22.37325603	65.17523042	-1	-1	37.60719078	33.20145647	35.68161393	26.0192509	-1	9.925541428	21.77111832	59.89559367	25.92561027	20.05784569	25.68919152	23.31147933	13.78753899	8.006792132	25.12972726	36.38889646	8.998183177	35.26096952	9.168704412	-1	7.987660765	66.40604355	35.73975305	-1	32.55870349	70.39724844	28.16198463	38.11759942	-1	50.02666828	17.13098009	12.08159142	45.62292232
30712	-1	49.20197314	42.48503485	-1	-1	-1	40.87038658	54.5359911	61.33959578	18.47910352	41.76786301	18.05946445	15.27452229	59.53755668	-1	-1	31.7315642	26.97861995	29.9783647	20.27728056	-1	20.15062776	14.8393807	54.30941538	36.43710601	14.77630279	20.00435733	17.66324789	22.12814052	14.55633482	19.52187952	40.88771251	21.38729831	40.55494119	19.13632943	-1	19.65764506	70.16421048	41.32272835	-1	30.96420281	67.11310121	22.49485917	31.34794781	-1	47.51054642	10.60360203	24.93634926	43.80830486
30719	-1	58.27244723	50.90012048	-1	-1	-1	49.0505241	54.78469524	70.53143507	28.17593427	51.72906543	26.41747614	26.0142582	68.65015432	-1	-1	41.11595694	37.02162181	39.16627021	29.50960974	-1	18.69760075	25.45838677	63.36160364	35.03367269	23.46799376	29.17119539	26.78798171	20.47851385	13.50877055	28.59940363	41.05163229	20.24773612	40.26611559	17.61024578	-1	18.43504511	59.04231147	40.88202952	-1	36.2815489	73.55226205	31.64151295	41.71678095	-1	52.91036736	20.69880369	23.8460609	49.54127621
30722	-1	65.62586941	57.75341261	-1	-1	-1	55.67933724	60.36472967	77.87558635	35.24178243	58.84214946	33.60846724	33.24817543	76.00130407	-1	-1	48.44390483	44.13079275	46.51076818	36.85020864	-1	18.40754335	32.65937161	70.71877206	34.64039686	30.86291	36.5175102	34.1380529	23.65929873	18.80391579	35.95409322	47.18096995	21.5801233	46.05980258	15.66079924	-1	19.36157331	76.6525335	46.54661604	-1	43.42367962	81.16951505	38.9895281	48.98040946	-1	60.75697871	27.98511132	25.35078163	56.53326373
30747	-1	52.90623825	53.39851796	-1	-1	-1	51.8135211	64.42085349	48.41624002	29.7055032	53.06113425	28.56168768	26.35683382	60.9956063	-1	-1	36.37821132	38.30287119	13.13403835	20.01713484	-1	30.00044212	26.21130507	55.83547039	46.28998879	20.33639117	17.37424353	18.57490512	31.97179363	24.41277732	20.30475734	50.74743599	31.25732761	50.41384017	28.9814541	-1	29.52209993	79.81773574	51.18174888	-1	40.96246118	76.10355362	22.88363283	42.42927767	-1	56.5036164	19.88990136	34.80998177	53.91649143
30751	-1	55.948697	49.03535083	-1	-1	-1	47.49484192	57.89962124	68.17994557	25.93592495	49.41164601	23.78811015	23.54948677	66.32281587	-1	-1	38.71085563	34.7118688	36.81597569	27.14591813	-1	23.65533814	23.01980925	61.05708995	39.94482133	21.30953357	26.8270424	24.45690312	25.58309988	17.94866764	26.28560391	44.16888597	24.91486734	43.87946214	22.6398984	-1	23.17730196	73.73695002	44.66347575	-1	33.9479788	72.04847396	29.30298363	39.16829155	-1	52.15806393	18.22655651	28.470368	47.48316355
30752	-1	85.97822069	77.99165711	-1	-1	-1	76.60578421	87.41029058	98.19819135	55.34890206	78.90480042	52.94259995	53.32564614	96.34748877	-1	-1	68.71272728	64.2371138	66.83454106	57.16086062	-1	53.27118327	52.70791639	91.08597962	69.55598981	51.3621482	56.84735876	54.48059738	55.24031453	47.60601143	56.3126818	73.88266222	54.50051766	73.5691853	52.26158392	-1	52.77125245	103.6631605	74.34224152	-1	61.52548512	102.3807692	59.32501827	69.03902573	-1	82.48956291	48.14669674	58.05119413	68.06986335
30772	-1	-1	-1	-1	-1	-1	-1	-1	-1	-1	-1	-1	-1	-1	-1	-1	-1	-1	-1	-1	-1	-1	-1	-1	-1	-1	-1	-1	-1	-1	-1	-1	-1	-1	-1	-1	-1	-1	-1	-1	-1	-1	-1	-1	-1	-1	-1	-1	-1
30789	-1	84.80005596	83.93659941	-1	-1	-1	82.3528731	94.70148498	97.74360497	60.30516617	83.67391566	59.05310338	57.1171942	95.29643045	-1	-1	69.57815106	68.92362433	66.35072096	57.0053388	-1	60.24120398	56.89399342	89.5188545	76.53239527	43.18908675	56.21231166	53.5235847	62.21616836	54.67388422	54.95148102	81.02326584	61.50850127	80.68417872	59.21917911	-1	59.77063351	109.9378653	81.45027912	-1	71.33511421	105.9342102	58.54933752	73.03034521	-1	86.20801065	50.95247182	65.06267786	84.31168122
30801	-1	75.61462039	69.40939428	-1	-1	-1	67.80346004	77.93049495	87.89060257	46.19661037	69.65046493	44.40164207	43.64069661	86.00130981	-1	-1	58.49677059	54.93502844	56.52503946	46.87292778	-1	43.48748835	43.17302706	80.7088589	59.78188375	40.79493134	46.52770797	44.14035308	45.40096792	37.82264485	45.94842195	64.1263733	44.77779366	63.80659547	42.46415827	-1	43.03232954	92.76006765	64.58117233	-1	55.40600802	85.69207932	48.99573284	59.2728881	-1	65.62378901	38.1768511	48.33767155	68.64570458
30812	-1	63.87324502	58.55720415	-1	-1	-1	56.9963239	69.04798077	76.15679569	35.0386055	58.43165365	33.50672515	32.16956712	74.27328974	-1	-1	46.7571368	43.69942022	44.79151485	35.1363916	-1	34.66266132	31.79276912	68.99286623	50.95226074	29.16977607	34.79525459	32.41138742	36.61995785	29.04281758	34.22787226	55.35383794	35.92065906	55.02952087	33.64461168	-1	34.18469433	84.49594506	55.80093344	-1	45.59642508	80.67927825	37.26385091	47.77868111	-1	61.30466815	26.53034791	39.4741254	58.62150171
30813	-1	73.907926	66.04510498	-1	-1	-1	63.99984235	68.51152788	86.15619945	43.52333085	67.12078513	41.87339229	41.52186817	84.2832357	-1	-1	56.72161943	52.41063594	54.79144656	45.13015592	-1	28.91140666	40.93380874	79.00198367	45.3173078	39.15428328	44.79852222	42.41978032	29.45785197	26.8520794	44.23678533	55.28782194	30.89596655	54.14562886	27.79588177	-1	28.95933654	85.0766686	54.6272385	-1	51.66424756	89.45031276	47.27084324	57.25114537	-1	69.04968491	36.25911086	34.56429397	64.78464748
30840	-1	72.10331816	64.161515	-1	-1	-1	62.22970754	65.02433602	84.34664935	41.66553688	65.26304196	39.97882712	39.67438248	82.47783529	-1	-1	54.90274702	50.55951884	52.9821018	43.31850631	-1	30.86887187	39.08149475	77.20041957	47.12476741	37.37698569	42.99023836	40.61373827	33.15534466	25.26754571	42.433655	53.60736787	31.93510394	52.467935	29.90723253	-1	30.24119328	84.40598719	52.89631638	-1	49.65651358	87.71531338	45.46353702	55.40266451	-1	67.38357226	34.4235354	35.4744679	62.69722127
30842	-1	67.04983664	59.18968857	-1	-1	-1	57.11974114	61.81949647	79.30007118	36.67402375	60.27349047	35.03917034	34.67692623	77.42534894	-1	-1	49.86937538	45.56217809	47.93523122	38.27491598	-1	20.05218087	34.08890712	72.14240719	36.36124807	32.2839565	37.94186081	35.56216573	25.09920847	20.25992355	37.37789551	48.62825076	23.14728931	47.51065199	17.27371733	-1	20.9597228	78.01702208	47.99891418	-1	44.85739436	82.59005805	40.41377547	50.40882654	-1	62.17275734	29.41238912	26.90768929	57.96868448
30848	-1	65.2670369	58.53056221	-1	-1	-1	56.81749872	64.87123523	77.54082812	35.55612838	59.05805712	33.76208225	33.19216541	75.64911188	-1	-1	48.14995931	44.34731566	46.17514622	36.52431202	-1	29.76474757	32.68159117	70.35205333	46.07707884	30.40512976	36.17733644	33.78854574	31.63547002	24.29791443	35.5933786	51.06715089	31.16758059	50.57277271	28.71280033	-1	29.39302262	73.61545546	51.2881893	-1	44.12885864	79.53859289	38.64506699	48.86249729	-1	57.90341293	27.79819568	34.74414879	57.41453149
30854	-1	99.86560883	92.51293471	-1	-1	-1	90.62632111	96.34950958	112.1312132	69.8059683	93.36345121	68.08293385	67.65243565	110.2439865	-1	-1	82.72885799	78.65421889	80.76575397	71.11239133	-1	59.23125011	67.0974471	104.9497125	75.60745334	65.01966101	70.76917164	68.38273439	61.45010563	55.05276883	70.18983787	82.7372738	61.02020163	81.89358519	58.05330111	-1	59.15447259	104.2134724	82.48649199	-1	78.01063093	115.1551453	73.23811613	83.36254894	-1	94.46805192	62.33043392	64.64394609	91.23119141
30870	-1	82.79517292	75.11344583	-1	-1	-1	73.09720185	78.06982265	95.05303722	52.53958172	76.12628254	50.88488683	50.49249108	93.17184177	-1	-1	65.63684961	61.41531214	63.68787673	54.03115646	-1	38.10876754	49.91584639	87.88287562	54.59698723	47.9863403	53.69285302	51.30965931	41.39440218	36.5566323	53.12082182	64.76875674	40.52902958	63.71427959	36.73262488	-1	38.52163641	92.67756588	64.22727599	-1	60.75234731	98.27949697	56.16324779	66.21977912	-1	77.78532435	45.20643326	44.22225879	73.88844281
30871	-1	-1	-1	-1	-1	-1	-1	-1	-1	-1	-1	-1	-1	-1	-1	-1	-1	-1	-1	-1	-1	-1	-1	-1	-1	-1	-1	-1	-1	-1	-1	-1	-1	-1	-1	-1	-1	-1	-1	-1	-1	-1	-1	-1	-1	-1	-1	-1	-1
30875	-1	-1	-1	-1	-1	-1	-1	-1	-1	-1	-1	-1	-1	-1	-1	-1	-1	-1	-1	-1	-1	-1	-1	-1	-1	-1	-1	-1	-1	-1	-1	-1	-1	-1	-1	-1	-1	-1	-1	-1	-1	-1	-1	-1	-1	-1	-1	-1	-1
30877	-1	86.59160666	78.55513351	-1	-1	-1	76.36266165	81.21568702	98.83786404	56.10909489	79.72594297	54.52735962	54.17259616	96.96634973	-1	-1	69.39987851	65.01106739	67.47318293	57.81108492	-1	41.13263905	53.57296073	91.6862983	56.93517115	51.84597578	57.48063822	55.10267158	45.35246937	39.76407898	56.92060211	68.15363803	37.80534889	67.02388541	40.46336322	-1	37.99692428	98.10035839	67.50334358	-1	64.35361989	102.1780997	59.95331725	69.91447133	-1	81.80075397	48.92653132	36.39941336	77.42808294
30890	-1	96.67829629	91.1438146	-1	-1	-1	89.56783441	100.8590567	108.9857754	67.75457206	91.17335184	66.09004932	65.01521086	107.0810212	-1	-1	79.63274742	76.4486381	77.61944456	67.97608889	-1	66.44878044	64.60238819	101.7802871	82.74041798	61.8242498	67.61780724	65.2224197	68.39197082	60.81700761	67.02352825	87.12541163	67.72039812	86.8027144	65.42820683	-1	65.98051245	116.0888593	87.57525982	-1	77.72687384	109.2199352	70.08149418	80.6506926	-1	91.58819151	59.43377945	71.2764675	90.84230698
30914	-1	65.05355088	57.18088037	-1	-1	-1	55.10672314	59.79192739	77.30325945	34.66932284	58.26970634	33.03604021	32.6757784	75.42898417	-1	-1	47.87156224	43.5583484	45.93844163	36.2778782	-1	17.83065825	32.08696091	70.14645866	34.06087658	30.29063761	35.94518544	33.56573192	23.08696582	18.2311195	35.38177716	46.60830776	21.0047551	45.48708472	15.09169656	-1	18.78536074	76.08119765	45.9738747	-1	42.85121016	80.59725591	38.41720498	48.40801926	-1	60.18479693	27.41273932	24.77568416	55.96076124
30915	-1	72.69243839	64.82473466	-1	-1	-1	63.07563551	61.82009618	84.93157184	42.27526371	65.8558469	40.47952418	40.24026884	83.06643139	-1	-1	55.47951811	51.16052794	53.56720618	43.90157201	-1	34.63280536	39.6513887	77.79250056	50.9068551	37.99129133	43.57627674	41.20176571	36.6848667	28.59735184	43.02431858	55.30676215	35.80358337	54.78871477	33.64305796	-1	34.08578988	86.50949774	55.429203	-1	49.91190368	88.3773524	46.05042901	55.95611917	-1	68.125837	34.98952593	39.35238232	62.94741186
30916	-1	-1	-1	-1	-1	-1	-1	-1	-1	-1	-1	-1	-1	-1	-1	-1	-1	-1	-1	-1	-1	-1	-1	-1	-1	-1	-1	-1	-1	-1	-1	-1	-1	-1	-1	-1	-1	-1	-1	-1	-1	-1	-1	-1	-1	-1	-1	-1	-1
30927	-1	86.49345255	78.65603595	-1	-1	-1	76.59466469	81.31616016	98.74456125	56.13260274	79.7303144	54.49428662	54.12884057	96.86910144	-1	-1	69.3155216	65.0191266	67.37968474	57.71977952	-1	40.00099443	53.54227779	91.585475	56.47145991	51.7227017	57.38612584	55.00603223	44.54132506	39.75637692	56.82124274	68.10948242	42.89389396	66.99819514	37.8052709	-1	40.77841831	97.35081548	67.48910212	-1	64.31706327	102.0271593	59.85786712	69.86000748	-1	81.60149165	48.86164513	46.63051239	77.43196799
30929	-1	-1	-1	-1	-1	-1	-1	-1	-1	-1	-1	-1	-1	-1	-1	-1	-1	-1	-1	-1	-1	-1	-1	-1	-1	-1	-1	-1	-1	-1	-1	-1	-1	-1	-1	-1	-1	-1	-1	-1	-1	-1	-1	-1	-1	-1	-1	-1	-1
30951	-1	-1	-1	-1	-1	-1	-1	-1	-1	-1	-1	-1	-1	-1	-1	-1	-1	-1	-1	-1	-1	-1	-1	-1	-1	-1	-1	-1	-1	-1	-1	-1	-1	-1	-1	-1	-1	-1	-1	-1	-1	-1	-1	-1	-1	-1	-1	-1	-1
30954	-1	74.82217653	66.75396041	-1	-1	-1	65.38760167	76.34255605	87.04112948	44.14620905	67.7079537	41.72751173	42.14985501	85.19107241	-1	-1	57.554082	53.04313805	55.67751122	46.00346774	-1	42.19153152	41.52559851	79.93004422	58.47608608	40.2090642	45.69050138	43.32408231	44.1637302	36.53340149	45.15654388	62.818388	43.41907211	62.50168906	41.1821294	-1	41.69037562	92.5838687	63.27355615	-1	50.83795038	91.25428451	48.16832635	57.87036588	-1	71.37187561	36.98158959	46.96933712	58.28955421
30959	-1	132.1575833	125.9894092	-1	-1	-1	124.3602562	134.0440143	144.4521713	102.8244125	126.2877278	101.0449055	100.2954839	142.5458742	-1	-1	115.0956657	111.5725037	113.0857672	103.4430747	-1	99.47862577	99.82570444	137.236966	115.7767636	97.21564104	103.0841364	100.6875541	101.3900166	93.85722437	102.4832005	120.2310247	100.7924229	119.885048	98.44895611	-1	99.04095345	147.8910016	120.6508451	-1	111.8916635	143.4725553	105.54825	115.9495239	-1	116.7608279	94.82359716	104.3557225	125.149343
30982	-1	82.1386814	73.90489036	-1	-1	-1	71.4535315	76.89887576	94.38292807	51.53958459	75.18086676	50.05149529	49.68349685	92.51283151	-1	-1	64.94157628	60.45629211	63.01831723	53.35542598	-1	37.63458207	49.06997753	87.2339357	53.6520063	47.40066104	53.02614425	50.64893534	41.4025579	35.53307433	52.46775967	63.87678828	36.82447791	62.76334302	36.86372471	-1	35.78440354	93.90593406	63.24686858	-1	59.9342224	97.76657472	55.49917613	65.44107725	-1	77.40883473	44.45658796	39.8344127	72.98035223
31008	-1	64.60600167	57.51493486	-1	-1	-1	55.88691013	69.80088053	76.74650548	33.41944677	56.6883269	33.2291286	30.38760496	74.94272811	-1	-1	47.14268258	41.89127192	45.38518838	35.68507977	-1	35.41381284	29.78910365	69.71333045	51.6998547	30.17294572	35.41071739	33.06868712	37.39408466	29.82337398	34.92632397	56.15814522	36.64747922	55.82399654	34.40003332	-1	34.91872315	85.44883153	56.59121949	-1	46.22965131	82.45618181	37.9007704	46.80257836	-1	62.84495864	25.98331182	40.19589195	59.04903286
31015	-1	67.23793532	67.74462455	-1	-1	-1	66.1596405	78.76603723	64.14891177	44.05184924	67.40753167	42.9075829	40.70386122	75.30437091	-1	-1	50.74121074	52.64930219	25.90662946	34.42917851	-1	44.34550918	40.55799537	70.1172176	60.63506099	34.66817473	31.61202252	32.87460538	46.31686914	38.75790125	34.56814583	65.09260087	45.60242738	64.75898987	43.32651188	-1	43.86719132	94.16243108	65.52689366	-1	55.30792576	90.44721699	37.18142806	56.77559067	-1	70.84699948	34.23829316	49.15508643	68.26204099
31060	-1	68.9871193	65.26405119	-1	-1	-1	63.64927874	74.89208107	81.52001598	41.82055285	65.22790201	40.37433676	38.91292706	79.4037616	-1	-1	52.62888817	50.4913505	50.14322463	40.61694614	-1	40.14031092	38.58117967	73.89573051	56.44192156	32.57986092	40.08825826	37.57796567	42.14860904	34.73002985	39.2228829	61.19955165	41.47281921	60.81526908	39.09824785	-1	39.71881652	88.93484786	61.56609638	-1	52.16333401	84.11925711	42.50359497	54.68864138	-1	62.34242424	33.07365717	45.03593277	65.21846483
31106	-1	57.05599559	49.39631249	-1	-1	-1	47.51464655	52.07760506	69.3021293	26.7634937	50.33468728	25.00634579	24.67853115	67.43149084	-1	-1	39.86265726	35.62957271	37.93749132	28.27491736	-1	16.63839456	24.10371001	62.15269087	32.94295973	22.32094115	27.94514289	25.56767343	18.20367366	10.38232475	27.38650709	37.98969352	18.00986642	37.27046986	15.6203355	-1	16.23458792	68.75120932	37.87908028	-1	34.68876765	72.55933108	30.41797578	40.38724817	-1	52.18160308	19.40025971	21.59175604	47.92395564
31149	-1	90.35731643	81.99322831	-1	-1	-1	80.65205886	91.46834046	102.5762432	59.56308938	83.1536526	57.32120847	57.66035721	100.7259579	-1	-1	73.08953535	68.49348068	71.21261378	61.53869308	-1	57.36276336	57.02127461	95.46457193	73.64545924	55.74104174	61.22555498	58.85900454	59.35133576	51.72072045	60.6912096	78.0357576	58.57859035	77.70650976	56.35580495	-1	56.85298879	107.8789735	78.47283126	-1	66.26951299	106.7609378	63.70334423	73.40335868	-1	86.85542119	52.51069845	62.12723939	52.07737941
31152	-1	89.75161937	83.17228979	-1	-1	-1	81.44928172	89.53922863	102.0421685	60.18658873	83.68646746	58.425931	57.80150345	100.1358862	-1	-1	72.68369781	68.97385537	70.67576569	61.03301292	-1	54.22590521	57.29993896	94.82509936	70.54496876	54.78986071	60.6742484	58.27757482	56.15698945	48.9248908	60.07201082	75.76928285	55.66921501	75.24573712	53.1589606	-1	53.88553151	95.96668322	75.95057387	-1	68.8723504	103.8721687	63.13858419	73.48203102	-1	81.77358393	52.38223166	59.25020012	82.13019915
31164	-1	54.46714918	46.58892989	-1	-1	-1	44.51826659	49.16473664	66.71624428	24.07777035	47.6781057	22.44204663	22.08473772	64.84251003	-1	-1	37.28334629	32.9669725	35.35145327	25.69058947	-1	7.723188593	21.49559675	59.56049983	24.32144116	19.7079482	25.35833463	22.97917407	12.34249571	7.588364405	24.79560871	35.97862952	10.62713507	34.85251887	6.073093246	-1	8.530690287	65.54919014	35.33780801	-1	32.25058418	70.01237672	27.83047962	37.81657224	-1	49.60496131	16.82265611	14.36033333	45.36126644
31168	-1	60.66427291	55.09835623	-1	-1	-1	53.48309624	63.80752274	73.00705837	31.83208272	55.27515327	30.14172725	29.18482844	71.06277313	-1	-1	43.73710598	40.55376208	41.63877399	32.01720755	-1	29.23762357	28.75413323	65.72016492	45.53508355	25.48374108	31.62735638	29.21032408	31.17433477	23.65524427	30.98020623	50.03497183	30.54626111	49.68603794	28.20745758	-1	28.79671518	77.92322563	50.45020261	-1	41.33741058	67.03438785	34.08237282	44.85944034	-1	29.92539885	23.61763192	34.10801634	54.52579991
31175	-1	-1	-1	-1	-1	-1	-1	-1	-1	-1	-1	-1	-1	-1	-1	-1	-1	-1	-1	-1	-1	-1	-1	-1	-1	-1	-1	-1	-1	-1	-1	-1	-1	-1	-1	-1	-1	-1	-1	-1	-1	-1	-1	-1	-1	-1	-1	-1	-1
31177	-1	93.05825047	87.85299486	-1	-1	-1	86.27663162	97.75312947	105.3955006	64.42412717	87.83485392	62.82137937	61.62497787	103.4717129	-1	-1	76.08840613	73.1065531	74.02822683	64.39552854	-1	63.32742448	61.23491582	98.15664897	79.61917107	58.11434563	64.02153604	61.61603824	65.27754805	57.71153875	63.40589335	84.03090989	64.5994215	83.70388508	62.30618591	-1	62.85962922	112.951736	84.47477959	-1	74.57937442	104.8360316	66.48036732	77.28203075	-1	87.99611652	55.98346845	68.15528736	87.66842861
31189	-1	61.91312321	57.97352587	-1	-1	-1	56.39646762	68.51436209	74.37260874	34.40676135	57.78928479	33.02180271	31.3868593	72.38151657	-1	-1	45.23553521	43.04801336	43.00199834	33.40719818	-1	34.06256418	31.08356123	67.02346997	50.35392748	26.7395768	32.97699186	30.53615097	36.03181929	28.48418118	32.29118373	54.82678944	35.33124438	54.49041976	33.04065544	-1	33.59284612	83.73329324	55.25759651	-1	45.17666058	78.68269895	35.41776395	47.14158788	-1	59.51039601	25.50798153	38.88587392	58.18134473
31198	-1	49.10634619	40.66960508	-1	-1	-1	38.66305399	53.95931821	61.2501271	15.70433226	38.77190582	17.26333478	14.06148028	59.4441673	-1	-1	31.65133632	23.36774395	29.88870236	20.18981146	-1	19.55381746	11.75508769	54.2130149	35.83794456	14.66205561	19.91366279	17.57046574	21.54751641	13.98504536	19.42673426	40.33804732	20.77405365	39.99662075	18.54214806	-1	19.04941803	69.66862621	40.76097395	-1	30.43282678	66.84611486	22.40317392	31.51319472	-1	47.21092379	10.4225635	24.31941348	43.16734471
31214	-1	76.39371745	68.47421534	-1	-1	-1	66.54618697	67.79591605	88.63723899	45.96712215	69.56250751	44.2740388	43.96854633	86.76830432	-1	-1	59.19363234	54.85886094	57.27268546	47.60915768	-1	35.20455598	43.37704989	81.49079906	51.46466826	41.66683251	47.28078981	44.90422575	37.44081792	29.32337463	46.72407219	57.79293663	36.29817852	56.59073968	34.23858633	-1	34.59663101	88.66498439	56.97112221	-1	53.94730838	91.99886268	49.75405746	59.6952553	-1	71.66450336	38.71563098	39.84166381	67.00434239
31231	-1	52.43441631	47.2246348	-1	-1	-1	45.66446873	57.91980212	64.70866506	23.66289138	47.04719847	22.19805353	20.73880039	62.83289234	-1	-1	35.29190459	32.31143922	33.34376598	23.68435711	-1	23.53686689	20.38037925	57.55961309	39.8260189	17.78319199	23.34947319	20.96978711	25.49757172	17.92098779	22.79171561	44.23438297	24.79182908	43.90902868	22.51933784	-1	23.05675856	73.40332416	44.67995537	-1	34.41618105	69.81334781	25.81988079	36.34930745	-1	50.34190852	15.06370239	28.3446816	47.41500658
31269	-1	67.31890356	60.18487957	-1	-1	-1	58.51120551	66.29388707	79.56429669	37.28306824	60.79787329	35.36965542	35.00286225	77.69582564	-1	-1	50.12091478	46.09469424	48.19976544	38.53601346	-1	31.96364115	34.46385142	72.41990406	48.25931289	32.60774607	38.20791755	35.83166623	33.79912812	26.12758487	37.65259045	52.27322292	33.26578377	52.01639149	30.94333249	-1	31.51511092	81.99871925	52.81539969	-1	45.1499511	82.57397006	40.68115753	50.66610454	-1	62.21482429	29.67478274	36.83030146	58.630261
31278	-1	56.10487433	49.46976911	-1	-1	-1	47.77566793	61.71302243	68.19835876	25.26547489	48.50543907	25.26203694	17.58981999	66.42000456	-1	-1	38.52679393	33.61696715	36.83831152	27.12379148	-1	27.31979541	20.04374218	61.20575623	43.6060188	21.74667244	26.87090321	24.54213653	29.30032783	21.73175925	26.41209508	48.06831348	28.55457384	47.73351796	26.30567288	-1	26.82555135	77.33788621	48.50054548	-1	38.16539272	74.26524044	29.36796073	39.05313473	-1	54.6627031	16.46631217	32.10311461	50.99553753
31282	-1	68.90651371	69.94425327	-1	-1	-1	68.35987899	80.90670659	78.86560557	46.26630535	69.6251601	45.0948203	42.95920862	76.221009	-1	-1	53.79477911	54.86895044	47.32408219	39.46138954	-1	46.47802999	42.79327244	63.1065398	62.76793085	35.88413724	36.76363922	33.93532932	48.45005119	40.8944848	19.56880582	67.23211177	47.73716411	66.89741227	45.45839611	-1	46.00136258	96.26965126	67.66496089	-1	57.46778997	92.48891054	39.61705207	58.98887909	-1	72.8663104	36.57358198	51.29015232	70.42722468
31290	-1	125.2298122	119.903815	-1	-1	-1	118.1991011	127.3679348	137.6353501	96.75029895	120.2165685	95.15272951	94.1558408	135.6280171	-1	-1	108.5010801	105.4928067	106.2639469	96.67723842	-1	91.8973954	93.72687139	130.2214089	108.2220654	89.56895713	96.23674714	93.7853524	93.96166316	86.84185904	95.50728508	113.6752793	93.37323114	113.1538319	90.81231125	-1	91.58377988	136.3769535	113.8578694	-1	106.157214	140.0082517	98.67759017	109.8894625	-1	118.1174119	88.54964176	96.95584024	119.3063405
31295	-1	91.8955156	88.13320792	-1	-1	-1	86.52448369	97.85727116	104.4198697	64.67948089	88.08475138	63.23029622	61.76585339	102.314457	-1	-1	75.50642434	73.34818892	73.04361439	63.51136932	-1	63.16649832	61.4345888	96.81847958	79.46615005	55.58165314	62.99130269	60.48697377	65.16392168	57.71772417	62.14080901	84.16063665	64.48692689	83.78648881	62.12851518	-1	62.73579324	112.1010613	84.54085278	-1	75.04356318	106.4309557	65.40895834	77.53651298	-1	84.46349009	55.92900499	68.04854544	88.09847782
31316	-1	46.12645173	42.59658885	-1	-1	-1	41.01732263	53.63679416	58.37761922	18.91251977	42.27034869	17.73260154	15.63831586	56.52984927	-1	-1	28.93145307	27.51532575	27.01401848	17.34008533	-1	19.23418811	15.44915364	51.29372198	35.52320025	11.76456768	17.02549401	14.66178651	21.20278267	13.63606654	16.51186615	39.96300018	20.48778739	39.63233389	18.21630765	-1	18.75333719	69.09393522	40.40125474	-1	30.14131184	65.45868676	19.50063028	31.5998473	-1	45.92702807	9.399185021	24.04004437	43.09591075
31317	-1	83.66518228	76.68308324	-1	-1	-1	74.86949175	81.57389772	95.94608655	53.85481699	77.38709827	52.11842373	51.59766254	94.04645618	-1	-1	66.57184236	62.67633415	64.58001332	54.9335453	-1	45.38122275	51.06742317	88.7409825	61.72648447	48.73948712	54.58024501	52.18712087	47.40431657	40.55530728	53.98568929	67.87591978	46.98482226	67.1717255	44.26439015	-1	45.16241236	76.0463286	67.81390681	-1	62.26117212	98.57157205	57.04624008	67.29802433	-1	77.40350428	46.22832157	50.5863805	75.5000488
31334	-1	53.00158113	50.74736018	-1	-1	-1	49.1614747	61.87322766	64.73611049	27.02871618	50.37888103	25.93157722	23.61420658	63.13505935	-1	-1	34.85498132	35.6172536	33.38424343	23.57480158	-1	27.46698589	23.50012375	58.07771432	43.75592461	19.44534371	23.45777064	21.2260756	29.43722047	21.87230715	23.22224694	48.20189431	28.7200104	47.87018299	26.44910459	-1	26.98576866	77.32861095	48.63870543	-1	38.38092037	73.73817871	25.9947152	39.75123784	-1	54.17235998	17.03618371	32.27209148	51.32553796
31345	-1	97.59863559	90.29522549	-1	-1	-1	88.37977798	94.16735274	109.8719418	67.59511932	91.15474073	65.90421439	65.44112033	107.9778636	-1	-1	80.48475077	76.44372289	78.50614343	68.85658101	-1	56.15820439	64.88894129	102.6770377	72.56939171	62.70530529	68.50782128	66.11767186	58.78677537	52.87501841	67.91982747	80.65960821	58.15735214	79.77395412	54.89745866	-1	56.24515117	102.6368914	80.34972926	-1	75.90597377	112.8817807	70.97517841	81.15783339	-1	92.13130291	60.10903271	61.80321026	89.09195119
31374	-1	53.18218852	45.42443803	-1	-1	-1	43.49679203	46.34439499	65.42826505	22.84209877	46.4241075	21.12291539	20.79325402	63.55746832	-1	-1	35.9890182	31.71814353	34.06361933	24.40112987	-1	11.81907529	20.21215315	58.27840443	28.11488495	18.44480322	24.07123777	21.69367638	13.54384971	2.618500492	23.51232227	32.54336507	13.14212977	30.57112012	10.81592778	-1	11.37727969	64.76600042	31.07216583	-1	30.832258	68.71039705	26.54404721	36.51018256	-1	48.33285082	15.52346894	16.71975731	44.00644477
31400	-1	70.79186855	63.16621892	-1	-1	-1	61.26379943	66.08163984	83.04087545	40.5282213	64.09920747	38.78801872	38.4380739	81.1678139	-1	-1	53.60683928	49.39259812	51.67611751	42.01488973	-1	29.78886039	37.86562318	75.88676761	46.12216286	36.04075038	41.68315012	39.30437133	31.1421182	24.38762009	41.12150021	52.41914402	31.32125667	51.44940101	28.72511537	-1	29.50942218	81.07342844	52.00316354	-1	48.53760792	86.24577678	44.15541328	54.1480347	-1	65.81032197	33.15378379	34.92103381	61.76338897
31405	-1	61.13516615	53.59447088	-1	-1	-1	52.10163587	62.02083264	73.36134483	30.76616975	54.29112077	28.46293572	28.59703778	71.50663	-1	-1	43.88565447	39.60777199	41.99749535	32.32606387	-1	27.93998446	28.01563255	66.24209374	44.2267496	26.50022257	32.00924483	29.64035315	29.88529057	22.22543399	31.47006702	48.43818356	29.18292028	48.1496966	26.92869026	-1	27.44947222	78.31061063	48.93227769	-1	27.11167833	77.34233849	34.48587868	44.27261957	-1	57.38994371	23.35752668	32.73648069	49.06111578
31412	-1	82.54282507	77.2021503	-1	-1	-1	75.58946414	86.08999212	94.9057898	53.90536519	77.34230171	52.24890435	51.2184518	92.94549813	-1	-1	65.67224733	62.61872488	63.53671308	53.92404934	-1	51.51291403	50.80179252	87.58862954	67.8103392	47.26103479	53.52117466	51.09552283	53.4571366	45.9442361	52.85451014	72.32889149	52.82106164	71.97789633	50.48230713	-1	51.07182423	100.2594468	72.74118074	-1	63.54609863	88.4947161	55.97236665	66.9038017	-1	49.66599316	45.61515335	56.3825036	76.71357345
31422	-1	66.17638593	66.38385884	-1	-1	-1	64.79861354	77.42422926	73.42430234	42.68616941	66.04079789	41.55114731	39.324218	74.78276361	-1	-1	49.04881241	51.28188008	42.21938833	30.7880504	-1	43.00610384	39.18525955	70.04462142	59.29554963	33.60287936	33.31951259	32.56777227	44.97728963	37.41732415	34.84357384	63.75118017	44.26234736	63.41788196	41.98729795	-1	42.52728434	92.83069207	64.18588694	-1	53.96033794	89.13673636	36.99491279	55.41057395	-1	69.54233286	32.83079291	47.81490517	66.91270741
31438	-1	50.32768708	41.79586851	-1	-1	-1	39.7771523	55.14890157	62.47297401	16.76680896	39.8162085	18.44277067	15.38853901	60.66617563	-1	-1	32.8763697	24.41936922	31.11150747	21.41309069	-1	20.74253769	13.30750413	55.43449639	37.02654843	15.88064091	21.13623719	18.79260096	22.73701188	15.17495285	20.64844449	41.52897523	21.96196417	41.18713915	19.73100111	-1	20.23757413	70.86251734	41.95132885	-1	31.6244176	68.05229197	23.62552083	32.72416618	-1	48.41544412	11.66760196	25.50714513	44.35347359
31442	-1	65.97257851	57.57017293	-1	-1	-1	55.56061435	70.83877429	78.11560771	32.6219853	55.6955532	34.14847118	30.86691625	76.31006325	-1	-1	48.5157296	40.26905988	46.75420367	37.05507795	-1	36.43340514	28.34858651	71.07916864	52.71756748	31.52961983	36.77927859	34.4362989	38.42688296	30.86432652	36.29277577	57.21704991	37.65388317	56.87573636	35.42169346	-1	35.92917566	86.54647668	57.64013584	-1	47.31205047	83.71931812	39.26890286	48.38605427	-1	64.08475697	27.27630304	41.19929358	60.04856737
31464	-1	88.30257395	80.43709434	-1	-1	-1	78.36608132	83.05539213	100.5525319	57.92298118	81.52277566	56.28836749	55.92724886	98.67804766	-1	-1	71.12130521	66.81147695	69.18770375	59.52725672	-1	41.27379596	55.33889477	93.39532883	57.61795738	53.53828881	59.19439409	56.81482774	46.32510505	41.49331696	58.63072628	69.86656909	44.37527278	68.74701748	38.22572076	-1	42.19332169	99.29858682	69.23455021	-1	66.10457604	103.8442547	61.66636452	71.65921858	-1	83.42939253	50.66339038	48.13427921	79.21539111
31469	-1	85.46787826	80.31363369	-1	-1	-1	78.73717114	90.24089461	97.80982452	56.8788475	80.28836972	55.28552737	54.07059838	95.88304227	-1	-1	68.50996155	65.55952185	66.44240236	56.81138102	-1	55.81277761	53.6840337	90.56572872	72.10454424	50.50989573	56.43491619	54.02782802	57.76393919	50.19930585	55.81591583	76.52035347	57.08485498	76.1926682	54.79143306	-1	55.34507063	105.4343798	76.96331168	-1	67.061415	97.13657519	58.89298302	69.73110589	-1	80.40999621	48.41977853	60.64069385	80.14655939
31471	-1	72.95447628	65.2766208	-1	-1	-1	63.35113231	67.97378342	85.20284489	42.66236029	66.23852597	40.93689699	40.59033243	83.33022268	-1	-1	55.76775995	51.53153899	53.83810876	44.17663493	-1	31.32112863	40.01444476	78.04952718	47.66512902	38.20566602	43.84525699	41.46671257	32.12471858	26.18378301	43.28411387	54.36942722	32.91302997	53.33964033	30.24578864	-1	31.08675429	83.68420223	53.87203508	-1	50.6843325	88.43355933	46.31763009	56.30383555	-1	68.01473609	35.31125634	36.52039811	63.88991463
31476	-1	76.49755997	72.80378695	-1	-1	-1	71.18628876	82.40523473	89.03485087	49.36214	72.7698816	47.92052134	46.45386618	86.91384663	-1	-1	60.15380743	58.03313136	57.6578244	48.13416903	-1	47.61809006	46.12303286	81.40081508	63.92084169	40.05351019	47.60167677	45.08878727	49.63484616	42.23311177	46.72998384	68.71659762	48.95759931	68.32695312	46.57350663	-1	47.20197481	96.40303515	69.07587666	-1	59.7092219	91.89793689	50.01596262	62.23237742	-1	70.41523624	40.61087543	52.5215287	72.76201291
31493	-1	77.86116463	70.11855519	-1	-1	-1	68.46626527	74.8502888	90.09668155	47.47813109	71.03949096	45.54622706	45.39121223	88.2346001	-1	-1	60.63778751	56.34791877	58.7324673	49.06513461	-1	41.67080756	44.80754758	82.96351342	57.95078169	43.1804026	48.74231852	46.36946104	43.66699033	35.88430032	48.19417207	62.05891918	42.87500056	61.77588896	40.67094279	-1	41.14999731	92.8289671	62.55195564	-1	54.24917947	93.66966039	51.21718864	61.0921588	-1	73.50342822	40.13890745	46.42612314	67.61542421
31500	-1	-1	-1	-1	-1	-1	-1	-1	-1	-1	-1	-1	-1	-1	-1	-1	-1	-1	-1	-1	-1	-1	-1	-1	-1	-1	-1	-1	-1	-1	-1	-1	-1	-1	-1	-1	-1	-1	-1	-1	-1	-1	-1	-1	-1	-1	-1	-1	-1
31504	-1	77.07536063	76.87949862	-1	-1	-1	75.29282447	87.61145628	89.7118459	53.24903157	76.61787364	52.00656214	50.04655609	86.9436858	-1	-1	62.1160864	61.86683778	58.30004006	49.15648267	-1	53.13404827	49.83254309	80.13698673	69.42579446	40.46233637	48.0849392	45.20422114	55.11173163	47.5769737	46.03398347	73.93357555	54.40477851	73.59175023	52.11088855	-1	52.666088	102.7926259	74.3569055	-1	64.27670218	98.7901995	50.38632153	65.98542936	-1	78.97330285	43.83860398	57.95938824	77.25415164
31514	-1	71.51389653	64.33749149	-1	-1	-1	62.65579963	70.26316329	83.75892131	41.45451361	64.97308059	39.5425018	39.18904385	81.89059405	-1	-1	54.31511588	50.27025943	52.39439723	42.73056267	-1	35.90966734	38.64682325	76.61471209	52.20588701	36.80266441	42.4025918	40.02641312	37.73514215	30.06640993	41.84737757	56.23148857	37.21552262	55.96763073	34.88897258	-1	35.46371699	85.97353155	56.76440262	-1	49.27245706	86.81245955	44.87587659	54.85532479	-1	66.46073171	33.86613139	40.78079711	62.75521447
31529	-1	57.17580832	49.21376649	-1	-1	-1	47.09243276	51.78522816	69.42305417	26.73642048	50.34486443	25.12484878	24.77176785	67.55080552	-1	-1	39.98677489	35.63239953	38.0583367	28.39664693	-1	11.13138049	24.17715895	62.27013001	27.05563795	22.42594714	28.06560054	25.68724034	15.59767778	10.27085576	27.50469176	38.67722351	11.70463039	37.54241368	10.48596208	-1	9.519401144	68.53833783	38.02189501	-1	34.93609385	72.74439982	30.53810008	40.50831341	-1	52.35660021	19.51841635	15.54956633	48.02652319
31538	-1	83.70035305	78.39668451	-1	-1	-1	76.78605199	87.35347406	96.06498463	55.089924	78.52486259	53.44051104	52.39240938	94.1045024	-1	-1	66.83253448	63.80077404	64.69589823	55.08335885	-1	52.7847646	51.97897721	88.7481154	69.08185977	48.42483707	54.6802724	52.25455268	54.72977228	47.21411877	54.01383235	73.59511198	54.09079679	73.2454505	51.75467187	-1	52.34212265	101.5896935	74.00914877	-1	64.77048082	88.15127919	57.13134301	68.07836583	-1	51.85610671	46.78203156	57.6518984	77.93214836
31544	-1	83.90210911	76.61798161	-1	-1	-1	74.8598267	81.5405666	96.15089105	53.80731552	77.34162169	51.96645114	51.59006439	94.27905339	-1	-1	66.71474335	62.63671101	64.7861933	55.12430319	-1	46.54488805	51.04100728	88.99972253	62.85172544	49.16541893	54.79350293	52.41541691	48.25376572	40.79033323	54.23378475	67.63062812	47.91804521	67.11256091	45.51130493	-1	46.14792778	95.91502639	67.82179389	-1	61.78257381	99.16445238	57.26598594	67.27082752	-1	78.70458514	46.27301915	51.49404369	75.15038472
31545	-1	55.84305821	47.7151494	-1	-1	-1	45.45703859	50.47471384	68.08802287	25.30878591	48.93544868	23.76036348	23.4053154	66.21748572	-1	-1	38.64776656	34.21862778	36.72339028	27.06074599	-1	11.40518909	22.79971125	60.93827719	27.46891468	21.10317393	26.73109909	24.35365704	15.05823557	9.11167123	26.17223395	37.47866523	11.06894918	36.35561874	10.60991103	-1	9.823792467	67.55034527	36.83491197	-1	33.60233394	71.45236034	29.20401532	39.1533376	-1	51.08907489	18.16809801	14.32349299	46.65424124
31551	-1	67.59751473	59.49627403	-1	-1	-1	57.25392939	62.22504122	79.84284819	37.0780338	60.70188626	35.52021029	35.16512852	77.97203403	-1	-1	50.40323533	45.98547587	48.47820187	38.81571213	-1	22.90064209	34.5612276	72.69258761	38.92427709	32.85601069	38.48583871	36.10824802	26.68108649	20.83451432	37.92664246	49.2094903	22.18411427	48.08394464	22.12911154	-1	21.09321401	79.24756437	48.56309945	-1	45.35759027	83.20014782	40.95868755	50.91139087	-1	62.83281527	29.92537315	25.31494658	58.4165079
31559	-1	58.84857147	50.82105296	-1	-1	-1	48.63804821	53.470344	71.09494783	28.37130457	51.98711966	26.78583303	26.43135723	69.22334643	-1	-1	41.65716293	37.27257696	39.73026248	30.06821215	-1	13.29552465	25.83233319	63.94322222	29.06114096	24.10244606	29.73769488	27.35968166	17.57352916	12.01256393	29.17755641	40.40382791	9.487765599	39.27355894	12.6414861	-1	9.934533348	70.34068633	39.75300937	-1	36.61015641	74.43297662	32.21035239	42.17257593	-1	54.05442628	21.18441156	12.22682674	49.6863322
31561	-1	65.10179743	57.14532966	-1	-1	-1	55.0239952	59.72884928	77.34925058	34.66589977	58.27395979	33.05380317	32.69974023	75.47682789	-1	-1	47.91336298	43.56142516	45.98452447	36.32293154	-1	18.43555701	32.10547311	70.19599129	33.73760283	30.35079238	35.99174377	33.61328957	23.46841642	18.21103637	35.43061878	46.61252806	19.04006939	45.47986774	18.01190044	-1	15.86984367	76.43274191	45.96037739	-1	42.86648891	80.6684757	38.4642024	48.43612044	-1	60.27848362	27.44574832	23.06929566	55.95853614
31566	-1	59.91033855	52.02082121	-1	-1	-1	49.94230373	54.59997687	72.15925598	29.51448041	53.1159933	27.8825904	27.52547288	70.28565812	-1	-1	42.72604316	38.40463394	40.79447172	31.13353204	-1	12.43166212	26.93558845	65.0037662	28.80287428	25.15195047	30.80138847	28.42230117	17.89296319	13.03409628	30.23882637	41.425576	15.74429346	40.29860686	9.43840536	-1	13.5288741	71.02631483	40.78317119	-1	37.69244007	75.45876112	33.27356654	43.25804664	-1	55.05348864	22.26451473	19.51550226	50.80003652
31572	-1	56.84245068	57.93330999	-1	-1	-1	56.34895034	68.89924783	67.10140506	34.25459923	57.61329268	33.08434061	30.94570413	63.55975067	-1	-1	41.76710052	42.85699355	35.58906543	27.47744698	-1	34.47122637	30.78061146	56.31344729	50.76110171	23.93850679	25.03132779	20.51845131	36.44317736	28.88733311	20.5843126	55.22470928	35.73019976	54.89010376	33.45164067	-1	33.9944385	84.26470804	55.65768374	-1	45.45888883	80.48761675	27.22442906	46.97702791	-1	60.86744611	24.55692585	39.28316524	58.41803752
31573	-1	80.69068401	73.52962343	-1	-1	-1	71.7277369	78.19556615	92.95519089	50.72416915	74.2605482	48.95148602	48.49648818	91.06985018	-1	-1	63.54916829	59.5522224	61.58982485	51.93542893	-1	42.54560675	47.9554027	85.77787414	58.86938032	45.86260582	51.59369266	49.2083033	44.31135204	37.14953672	51.01708691	64.42254501	44.02112854	63.73922165	41.47939316	-1	42.22675853	82.53801626	64.39044467	-1	58.96321196	95.67953602	54.06301792	64.18909158	-1	74.74152938	43.15510696	47.60954745	72.237037
31583	-1	58.59362864	63.14745165	-1	-1	-1	61.56386884	74.1129535	74.72265849	39.47058631	62.82970404	38.29427482	36.17136385	72.2436437	-1	-1	47.34560919	48.07387564	43.32731128	34.0334749	-1	39.68750237	36.00094223	67.15202484	55.97730599	29.42733802	33.12909459	30.46730169	41.65899045	34.10200749	32.37010227	60.43822459	40.94603938	60.10406083	38.66807185	-1	39.21037852	89.48644139	60.87179546	-1	50.66802676	85.70593063	35.35920335	52.18978048	-1	66.10271584	29.80659235	44.49895644	63.62764598
31589	-1	89.26848587	88.69304913	-1	-1	-1	87.10497769	99.35353682	101.9914938	65.07577765	88.4473655	63.81646879	61.89786547	99.3405537	-1	-1	74.17155343	73.69754104	70.58689962	61.36636835	-1	64.85847746	61.67325689	92.95024137	81.15086836	52.02429972	60.40125353	57.5904582	66.83838518	59.31121305	58.65375616	85.67483024	66.13324558	85.33036387	63.83406776	-1	64.39355713	114.4707981	86.09462587	-1	76.055388	110.4059913	62.71578598	77.81901169	-1	90.51285683	55.72630526	69.68840831	89.03800237
31610	-1	57.59349734	49.48157478	-1	-1	-1	47.26471434	52.1927078	69.83847876	27.06945341	50.69353188	25.50941358	25.15784091	67.96795606	-1	-1	40.39820822	35.97844988	38.47384686	28.81119502	-1	13.28218314	24.55352381	62.68877692	29.36453072	22.85388679	28.48155832	26.10412494	16.86127232	10.84645297	27.92272252	39.21460295	13.11037438	38.09063331	12.47472039	-1	11.80221121	69.31300804	38.56896234	-1	35.34248342	73.20110539	30.95447604	40.9041647	-1	52.83831225	19.91909379	16.41600859	48.39243466
31620	-1	65.74097129	60.36815217	-1	-1	-1	58.75579423	69.24723759	78.10039202	37.0736703	60.51107405	35.41284293	34.39079898	76.14330636	-1	-1	48.85978372	45.78775181	46.73147397	37.11703264	-1	34.67496302	33.97247902	70.7895206	50.97226461	30.48206059	36.71674817	34.29283459	36.61800761	29.10276464	36.05415034	55.48492338	35.98237267	55.13489151	33.64464682	-1	34.23329606	83.43320673	55.89852376	-1	46.70236193	71.05563554	39.16867912	50.0740743	-1	31.18437946	28.79228034	39.54374317	59.87180647
31621	-1	-1	-1	-1	-1	-1	-1	-1	-1	-1	-1	-1	-1	-1	-1	-1	-1	-1	-1	-1	-1	-1	-1	-1	-1	-1	-1	-1	-1	-1	-1	-1	-1	-1	-1	-1	-1	-1	-1	-1	-1	-1	-1	-1	-1	-1	-1	-1	-1
31644	-1	-1	-1	-1	-1	-1	-1	-1	-1	-1	-1	-1	-1	-1	-1	-1	-1	-1	-1	-1	-1	-1	-1	-1	-1	-1	-1	-1	-1	-1	-1	-1	-1	-1	-1	-1	-1	-1	-1	-1	-1	-1	-1	-1	-1	-1	-1	-1	-1
31650	-1	110.5322488	102.6677219	-1	-1	-1	100.5957219	105.2938001	122.7823375	80.15364614	103.753483	78.51968558	78.15790525	120.9077353	-1	-1	93.35137622	89.04212782	91.41750341	81.75712301	-1	63.40982993	77.56960372	115.6249035	79.62797205	75.76713901	81.42416317	79.04453332	68.59167565	63.73536339	80.86034718	92.10586178	66.54788361	90.98732644	60.89478528	-1	64.33314485	121.5181526	91.4751576	-1	88.33741577	126.0737053	83.89610687	93.88998929	-1	105.6577962	72.89386073	70.31685234	101.447888
31661	-1	93.41762224	89.10476148	-1	-1	-1	87.47878225	98.26563654	105.8942958	65.73481641	89.15703526	64.21884424	62.92079222	103.8286233	-1	-1	76.89160384	74.4252587	74.52000652	64.96569944	-1	63.47219935	62.55624326	98.36908988	79.77544663	57.37017167	64.47785685	61.9949878	65.46802966	58.06015113	63.67656275	84.55469211	64.81534082	84.16134694	62.42817657	-1	63.05834245	111.6524768	84.90938749	-1	75.78285859	106.9361804	66.90488236	78.67025288	-1	82.81637468	57.16747283	68.38037136	88.87841955
31667	-1	73.67468421	70.05104738	-1	-1	-1	68.45520736	80.14260995	86.19982292	46.54441291	69.93901015	45.13131744	43.57467293	84.10659905	-1	-1	57.26602451	55.1998449	54.82416912	45.28534371	-1	45.54370882	43.26033972	78.62894074	61.84011867	37.51890533	44.77456648	42.27719372	47.53254571	40.04830389	43.94413325	66.45232423	46.84382749	66.09276917	44.51184903	-1	45.09774733	94.81028132	66.85203594	-1	57.10384205	89.46286343	47.19427684	59.3479125	-1	69.27534412	37.701959	50.40263158	70.13391778
31673	-1	56.33897459	48.3186165	-1	-1	-1	46.14826594	50.94801421	68.5853719	25.86592265	49.48072855	24.27620821	23.92274534	66.71376501	-1	-1	39.14760638	34.76669122	37.22068628	27.5586389	-1	10.91242716	23.32424845	61.43364306	26.81730832	21.59289176	27.22811682	24.85010103	15.06493481	9.488900932	26.6679767	37.88359888	9.326488622	36.75194469	10.21377219	-1	8.414053545	67.8307221	37.23084506	-1	34.09734182	71.92218812	29.70077214	39.66328797	-1	51.54352253	18.67513458	13.02981806	47.17407308
31685	-1	47.57624765	41.9724556	-1	-1	-1	40.41532929	52.38583689	59.83433216	18.48011374	41.87866939	16.88786178	15.66369633	57.9651424	-1	-1	30.39864377	27.14978065	28.46976143	18.80657855	-1	18.01158735	15.26460708	52.69409718	34.30103165	12.92373781	18.47738766	16.10104896	19.96599678	12.38369014	17.92508515	38.68844616	19.26875241	38.36655062	16.99401299	-1	17.53291343	67.86474687	39.13884432	-1	28.92125457	64.30393279	20.94980107	31.24433828	-1	44.84996726	10.08560704	22.82221968	41.95914233
[truncated: 217 more columns]
