# Supplementary material for: Evidence for High Levels of Gene Flow in Hedgehogs (Erinaceus europaeus) Across South Wales, UK, Despite Potential Anthropogenic and Natural Barriers to Dispersal
Source: Ecol Evol. 2025 Apr 7;15(4):e71201. doi: 10.1002/ece3.71201 (PMC11975622; doi:10.1002/ece3.71201)
Supplement: Supplementary file 1 — Data S1. [file ECE3-15-e71201-s001.zip › ece371201-sup-0012-supinfo_HabG31rf.txt]

0	28705	28726	28740	28786	28794	28799	28807	28812	28825	28835	28840	28841	28856	28860	28875	28881	28885	28886	28891	28894	28896	28905	28909	28916	28921	28937	28938	28951	28980	28984	28990	28995	28997	29012	29022	29025	29027	29036	29044	29053	29060	29074	29083	29088	29126	29151	29167	29232	29261
28705	0	-1	-1	-1	-1	-1	-1	-1	-1	-1	-1	-1	-1	-1	-1	-1	-1	-1	-1	-1	-1	-1	-1	-1	-1	-1	-1	-1	-1	-1	-1	-1	-1	-1	-1	-1	-1	-1	-1	-1	-1	-1	-1	-1	-1	-1	-1	-1	-1
28726	-1	0	87.28248631	-1	-1	-1	86.2545356	96.66167203	101.3744941	62.73987474	89.60448647	67.02656481	62.22787422	93.77907535	-1	-1	67.85749617	71.8699859	70.48219514	56.61362881	-1	63.96256123	64.41102389	92.19832535	82.97274419	50.85007015	61.00893306	52.55789758	64.29993793	57.64211554	56.7999185	82.85884742	71.85338914	82.8981856	61.84741906	-1	63.80609877	111.6009306	83.78444127	-1	77.81811401	106.5196872	64.97621503	74.2985066	-1	87.04874173	54.04042349	76.80914934	87.16354356
28740	-1	87.28248631	0	-1	-1	-1	69.14493519	90.09488997	105.8265271	50.78406914	79.1163424	60.71888885	57.41776427	99.06818696	-1	-1	69.95065304	62.12518781	74.98079914	60.61300905	-1	57.30903561	58.15869449	97.33933336	76.28872104	53.81715999	65.80433898	57.72618878	57.82396077	51.26832745	61.92942473	76.69995726	64.96014249	76.65161741	55.2325278	-1	56.98731889	106.2602673	77.50091353	-1	71.86223223	103.9177568	70.08012074	70.23525809	-1	84.21193991	52.1235334	69.87380435	79.88089407
28786	-1	-1	-1	0	-1	-1	-1	-1	-1	-1	-1	-1	-1	-1	-1	-1	-1	-1	-1	-1	-1	-1	-1	-1	-1	-1	-1	-1	-1	-1	-1	-1	-1	-1	-1	-1	-1	-1	-1	-1	-1	-1	-1	-1	-1	-1	-1	-1	-1
28794	-1	-1	-1	-1	0	-1	-1	-1	-1	-1	-1	-1	-1	-1	-1	-1	-1	-1	-1	-1	-1	-1	-1	-1	-1	-1	-1	-1	-1	-1	-1	-1	-1	-1	-1	-1	-1	-1	-1	-1	-1	-1	-1	-1	-1	-1	-1	-1	-1
28799	-1	-1	-1	-1	-1	0	-1	-1	-1	-1	-1	-1	-1	-1	-1	-1	-1	-1	-1	-1	-1	-1	-1	-1	-1	-1	-1	-1	-1	-1	-1	-1	-1	-1	-1	-1	-1	-1	-1	-1	-1	-1	-1	-1	-1	-1	-1	-1	-1
28807	-1	86.2545356	69.14493519	-1	-1	-1	0	88.93681498	104.7944664	48.85197768	77.14504099	60.1836229	56.0867882	98.03822846	-1	-1	68.91345012	58.24903995	73.94885795	59.57984671	-1	55.73065154	56.57901392	96.31048422	74.69147898	52.79279604	64.77304126	56.6958798	56.36663184	49.97936878	60.90002939	75.51821683	63.22361599	75.43004723	53.6720733	-1	55.3052547	105.0439099	76.26496996	-1	71.14609051	102.9226911	69.04947612	69.16888049	-1	83.20039346	51.01301151	68.09940241	79.49961981
28812	-1	96.66167203	90.09488997	-1	-1	-1	88.93681498	0	115.2871441	67.38501912	94.56136378	71.44257093	68.97240931	108.4689603	-1	-1	79.53694703	76.95161702	84.438004	70.10463501	-1	56.76514976	70.55492752	106.6870298	75.76719532	62.89662761	75.24477694	67.13775767	56.98657002	46.65232526	71.30090424	75.20268372	64.61702999	73.68568139	54.68721483	-1	56.56665333	107.8548584	73.66922424	-1	77.6930753	111.2290332	79.50354904	80.82706203	-1	90.84592174	62.36796456	69.5848384	87.31995029
28825	-1	101.3744941	105.8265271	-1	-1	-1	104.7944664	115.2871441	0	81.25829893	108.1182715	85.58909353	80.66725355	110.054967	-1	-1	84.71369568	90.37956661	61.47228179	68.79843922	-1	82.59740418	82.88748102	108.4536117	101.607174	70.31261131	70.33092517	67.84337164	82.93455247	76.27257846	71.68022845	101.4874135	90.48505269	101.5273787	80.48300758	-1	82.43865999	130.262397	102.4138214	-1	96.42318619	125.2642687	79.48871638	92.8116653	-1	105.800521	72.32373841	95.44035158	105.7589561
28835	-1	62.73987474	50.78406914	-1	-1	-1	48.85197768	67.38501912	81.25829893	0	45.80953796	36.87612047	31.87694201	74.51721352	-1	-1	45.344943	33.87072285	50.41355619	36.03582074	-1	34.64144308	32.07240159	72.80236917	53.63227531	29.3490144	41.24202289	33.17215214	35.0811481	28.47417652	37.38609859	53.80136505	42.37939682	53.79532769	32.55111436	-1	34.37980386	83.10837263	54.66232371	-1	48.72869206	79.87120955	45.52280351	45.33958129	-1	60.28054655	27.2427465	47.30761836	57.34697202
28840	-1	89.60448647	79.1163424	-1	-1	-1	77.14504099	94.56136378	108.1182715	45.80953796	0	63.89376848	58.55301883	101.380292	-1	-1	72.19814651	60.49932601	77.27370483	62.89417805	-1	61.84233402	58.64580015	99.66795323	80.83573554	56.22687624	68.10306002	60.03467965	62.26497712	55.64281694	64.25054352	80.94893481	69.60073522	80.95128213	59.74903271	-1	61.59461927	110.2158696	81.82169019	-1	75.82460281	106.8221536	72.38474211	72.14346409	-1	87.25126355	54.04455159	74.5328129	84.52616922
28841	-1	67.02656481	60.71888885	-1	-1	-1	60.1836229	71.44257093	85.58909353	36.87612047	63.89376848	0	38.38389169	78.82170641	-1	-1	49.73579748	46.3864346	54.74285064	40.38032458	-1	38.92316878	39.80559242	77.08855467	57.92654144	33.5503753	45.56358828	37.48119909	39.26907638	32.54971579	41.68081531	57.75168099	46.76223888	57.79425074	36.81973873	-1	38.72954173	87.04894428	58.68033316	-1	51.91132961	83.65471321	49.83652483	50.29140942	-1	64.06422344	32.23282352	51.71084805	60.67814534
28856	-1	62.22787422	57.41776427	-1	-1	-1	56.0867882	68.97240931	80.66725355	31.87694201	58.55301883	38.38389169	0	73.97434691	-1	-1	44.64383439	40.53212123	49.82525968	35.41966029	-1	36.32066101	29.52671738	72.29375362	55.32376468	29.00054591	40.66786224	32.62093948	36.68224245	30.01257965	36.86156304	55.24601023	44.15613483	55.27755856	34.2158157	-1	36.12556511	84.31893313	56.16000741	-1	50.02675297	80.1979707	44.96296899	45.30392407	-1	60.71908561	24.89926418	49.10261422	59.10380405
28860	-1	93.77907535	99.06818696	-1	-1	-1	98.03822846	108.4689603	110.054967	74.51721352	101.380292	78.82170641	73.97434691	0	-1	-1	78.95809716	83.644186	79.05909415	66.32884402	-1	75.76968269	76.17256949	99.86764561	94.77981253	62.70836897	68.94568059	58.00669382	76.10746707	69.44990371	64.02530562	94.66705475	83.66007961	94.70621941	73.65460323	-1	75.61292422	123.4110882	95.59240391	-1	89.62433899	118.357067	71.16352974	86.07663237	-1	98.87423795	65.7215331	88.61575764	98.96676898
28875	-1	-1	-1	-1	-1	-1	-1	-1	-1	-1	-1	-1	-1	-1	0	-1	-1	-1	-1	-1	-1	-1	-1	-1	-1	-1	-1	-1	-1	-1	-1	-1	-1	-1	-1	-1	-1	-1	-1	-1	-1	-1	-1	-1	-1	-1	-1	-1	-1
28881	-1	-1	-1	-1	-1	-1	-1	-1	-1	-1	-1	-1	-1	-1	-1	0	-1	-1	-1	-1	-1	-1	-1	-1	-1	-1	-1	-1	-1	-1	-1	-1	-1	-1	-1	-1	-1	-1	-1	-1	-1	-1	-1	-1	-1	-1	-1	-1	-1
28885	-1	67.85749617	69.95065304	-1	-1	-1	68.91345012	79.53694703	84.71369568	45.344943	72.19814651	49.73579748	44.64383439	78.95809716	-1	-1	0	54.45357938	53.92725056	38.96202588	-1	46.86531959	46.9150797	77.66546924	65.87437473	36.05067617	45.08347792	37.4680033	47.20146466	40.53121469	42.02127789	65.74185555	54.74750054	65.7832555	44.7522586	-1	46.70263356	94.57682753	66.67015121	-1	60.63566767	89.69809395	49.68272612	56.88788838	-1	70.26514893	36.08543989	59.7020389	69.9571426
28886	-1	71.8699859	62.12518781	-1	-1	-1	58.24903995	76.95161702	90.37956661	33.87072285	60.49932601	46.3864346	40.53212123	83.644186	-1	-1	54.45357938	0	59.53514634	45.15411926	-1	44.20847722	40.30996437	81.93373374	63.20132285	38.50157908	50.36525923	42.29811745	44.63486918	38.02082802	46.51544963	63.32914335	51.96190455	63.33083681	42.11553024	-1	43.95765442	92.57821369	64.2011191	-1	58.23707472	89.14172865	54.64770985	54.38741416	-1	69.57739437	36.23506321	56.89249695	66.99573649
28891	-1	70.48219514	74.98079914	-1	-1	-1	73.94885795	84.438004	61.47228179	50.41355619	77.27370483	54.74285064	49.82525968	79.05909415	-1	-1	53.92725056	59.53514634	0	38.19891575	-1	51.74772077	52.04423036	77.35001686	70.75751119	39.4191011	38.99343382	36.80836724	52.08490567	45.42318406	40.47909003	70.63815176	59.63552617	70.67807107	49.63328512	-1	51.58908991	99.4113669	71.564499	-1	65.57515338	94.41006173	48.43018565	61.96726762	-1	74.94521585	41.48692105	64.59084664	74.91130262
28894	-1	56.61362881	60.61300905	-1	-1	-1	59.57984671	70.10463501	68.79843922	36.03582074	62.89417805	40.38032458	35.41966029	66.32884402	-1	-1	38.96202588	45.15411926	38.19891575	0	-1	37.41980719	37.65136784	65.36043119	56.42939143	25.53052389	30.60718525	24.50029957	37.75663024	31.09238699	29.31498552	56.30603289	45.30603814	56.34640881	35.30576261	-1	37.26003891	85.09696145	57.2329837	-1	51.23071447	80.12780714	36.44172542	47.58608322	-1	60.67378045	27.02865121	50.26114314	60.5630283
28896	-1	-1	-1	-1	-1	-1	-1	-1	-1	-1	-1	-1	-1	-1	-1	-1	-1	-1	-1	-1	0	-1	-1	-1	-1	-1	-1	-1	-1	-1	-1	-1	-1	-1	-1	-1	-1	-1	-1	-1	-1	-1	-1	-1	-1	-1	-1	-1	-1
28905	-1	63.96256123	57.30903561	-1	-1	-1	55.73065154	56.76514976	82.59740418	34.64144308	61.84233402	38.92316878	36.32066101	75.76968269	-1	-1	46.86531959	44.20847722	51.74772077	37.41980719	-1	0	37.89240683	73.97713514	30.44498724	30.1304995	42.55196758	34.44027347	18.67450732	16.08105485	38.59563043	43.41937206	23.90048345	42.66309977	12.15737666	-1	15.12408184	73.03007301	43.25679206	-1	45.70297224	78.43742768	46.80818203	48.20234253	-1	57.92121177	29.71844422	29.12381138	55.31007501
28909	-1	64.41102389	58.15869449	-1	-1	-1	56.57901392	70.55492752	82.88748102	32.07240159	58.64580015	39.80559242	29.52671738	76.17256949	-1	-1	46.9150797	40.30996437	52.04423036	37.65136784	-1	37.89240683	0	74.4769754	56.89319376	31.11484868	42.88032617	34.82294493	38.2676804	31.60707179	39.05181268	56.85606277	45.70952466	56.88129676	35.79039484	-1	37.68474433	85.98519275	57.76110672	-1	51.63855089	82.07001322	47.16884059	47.04301704	-1	62.56559689	28.06107588	50.65261429	60.61981173
28916	-1	92.19832535	97.33933336	-1	-1	-1	96.31048422	106.6870298	108.4536117	72.80236917	99.66795323	77.08855467	72.29375362	99.86764561	-1	-1	77.66546924	81.93373374	77.35001686	65.36043119	-1	73.97713514	74.4769754	0	92.98762741	60.1381893	67.43449013	58.44049674	74.31586094	67.66330982	51.06739478	92.88325877	81.87029884	92.92143974	71.86133943	-1	73.82238539	121.5943948	93.80729625	-1	87.86307558	116.494634	71.57791158	84.36912559	-1	96.9840969	64.10004436	86.82634511	97.2110578
28921	-1	82.97274419	76.28872104	-1	-1	-1	74.69147898	75.76719532	101.607174	53.63227531	80.83573554	57.92654144	55.32376468	94.77981253	-1	-1	65.87437473	63.20132285	70.75751119	56.42939143	-1	30.44498724	56.89319376	92.98762741	0	49.14287792	61.56185431	53.45033501	37.79776858	35.10339817	57.60596144	62.44222621	42.06336732	61.68491987	31.34120114	-1	32.86714126	92.09801223	62.2777163	-1	64.709517	97.45465603	65.81816773	67.20775719	-1	76.94270488	48.7252194	47.39032593	74.30954896
28937	-1	50.85007015	53.81715999	-1	-1	-1	52.79279604	62.89662761	70.31261131	29.3490144	56.22687624	33.5503753	29.00054591	62.70836897	-1	-1	36.05067617	38.50157908	39.4191011	25.53052389	-1	30.1304995	31.11484868	60.1381893	49.14287792	0	30.01804755	21.52690758	30.47437807	23.84845984	25.08929156	49.08347682	38.03803495	49.11634655	28.01096258	-1	29.98619914	77.62015502	50.00042069	-1	44.18221593	72.28547094	34.06404036	40.95594417	-1	52.61776405	21.07363093	42.99598865	53.5578288
28938	-1	61.00893306	65.80433898	-1	-1	-1	64.77304126	75.24477694	70.33092517	41.24202289	68.10306002	45.56358828	40.66786224	68.94568059	-1	-1	45.08347792	50.36525923	38.99343382	30.60718525	-1	42.55196758	42.88032617	67.43449013	61.56185431	30.01804755	0	26.42135239	42.88930685	36.2287454	30.44253654	61.44431068	50.44052243	61.48402456	40.43735016	-1	42.39387806	90.20923431	62.37038696	-1	56.38709668	85.19207217	37.63723962	52.79727392	-1	65.72260758	32.35660438	55.39594716	65.72513577
28951	-1	52.55789758	57.72618878	-1	-1	-1	56.6958798	67.13775767	67.84337164	33.17215214	60.03467965	37.48119909	32.62093948	58.00669382	-1	-1	37.4680033	42.29811745	36.80836724	24.50029957	-1	34.44027347	34.82294493	58.44049674	53.45033501	21.52690758	26.42135239	0	34.77793803	28.11954021	22.09628807	53.33624707	42.33017113	53.37556584	32.32532917	-1	34.28315617	82.08606058	54.26180036	-1	48.28952466	77.0420406	25.91991651	44.73039685	-1	57.56302227	24.35268529	47.28577973	57.63076517
28980	-1	64.29993793	57.82396077	-1	-1	-1	56.36663184	56.98657002	82.93455247	35.0811481	62.26497712	39.26907638	36.68224245	76.10746707	-1	-1	47.20146466	44.63486918	52.08490567	37.75663024	-1	18.67450732	38.2676804	74.31586094	37.79776858	30.47437807	42.88930685	34.77793803	0	16.00259739	38.93395822	43.38074179	27.36767426	42.62248596	16.45240002	-1	19.08457208	73.27640465	43.22264635	-1	45.9862079	78.73156887	47.14567222	48.54674249	-1	58.21147453	30.06080298	32.43944626	55.66044551
28984	-1	57.64211554	51.26832745	-1	-1	-1	49.97936878	46.65232526	76.27257846	28.47417652	55.64281694	32.54971579	30.01257965	69.44990371	-1	-1	40.53121469	38.02082802	45.42318406	31.09238699	-1	16.08105485	31.60707179	67.66330982	35.10339817	23.84845984	36.2287454	28.11954021	16.00259739	0	32.27923187	33.67312183	24.08861917	30.73433047	13.98526771	-1	15.9896172	67.58112453	30.35074748	-1	39.07494511	72.08646851	40.48628621	41.86004338	-1	51.62165852	23.38328399	29.08006943	48.81442008
28990	-1	56.7999185	61.92942473	-1	-1	-1	60.90002939	71.30090424	71.68022845	37.38609859	64.25054352	41.68081531	36.86156304	64.02530562	-1	-1	42.02127789	46.51544963	40.47909003	29.31498552	-1	38.59563043	39.05181268	51.06739478	57.60596144	25.08929156	30.44253654	22.09628807	38.93395822	32.27923187	0	57.49797121	46.48757508	57.53657578	36.48014839	-1	38.43999582	86.22349959	58.42257322	-1	52.46791348	81.14440317	35.10934304	48.94970565	-1	61.64560796	28.6398934	51.44345777	61.81338619
28995	-1	82.85884742	76.69995726	-1	-1	-1	75.51821683	75.20268372	101.4874135	53.80136505	80.94893481	57.75168099	55.24601023	94.66705475	-1	-1	65.74185555	63.32914335	70.63815176	56.30603289	-1	43.41937206	56.85606277	92.88325877	62.44222621	49.08347682	61.44431068	53.33624707	43.38074179	33.67312183	57.49797121	0	51.42331358	56.635942	41.31474294	-1	43.32971854	93.79239678	59.33360897	-1	64.11911651	97.29490621	65.70245548	67.07133594	-1	76.87291131	48.59650005	56.4099038	74.00940562
28997	-1	71.85338914	64.96014249	-1	-1	-1	63.22361599	64.61702999	90.48505269	42.37939682	69.60073522	46.76223888	44.15613483	83.66007961	-1	-1	54.74750054	51.96190455	59.63552617	45.30603814	-1	23.90048345	45.70952466	81.87029884	42.06336732	38.03803495	50.44052243	42.33017113	27.36767426	24.08861917	46.48757508	51.42331358	0	50.66229881	22.38120821	-1	18.78915357	81.35162788	51.25043893	-1	53.57104479	86.38271233	54.69748976	56.05629343	-1	65.89875343	37.58286888	29.72475077	63.12385287
29012	-1	82.8981856	76.65161741	-1	-1	-1	75.43004723	73.68568139	101.5273787	53.79532769	80.95128213	57.79425074	55.27755856	94.70621941	-1	-1	65.7832555	63.33083681	70.67807107	56.34640881	-1	42.66309977	56.88129676	92.92143974	61.68491987	49.11634655	61.48402456	53.37556584	42.62248596	30.73433047	57.53657578	56.635942	50.66229881	0	40.56285353	-1	42.56840116	93.47767868	41.46341661	-1	64.21813572	97.34006132	65.74196221	67.11165374	-1	76.90333258	48.63644176	55.64996258	74.0483974
29022	-1	61.84741906	55.2325278	-1	-1	-1	53.6720733	54.68721483	80.48300758	32.55111436	59.74903271	36.81973873	34.2158157	73.65460323	-1	-1	44.7522586	42.11553024	49.63328512	35.30576261	-1	12.15737666	35.79039484	71.86133943	31.34120114	28.01096258	40.43735016	32.32532917	16.45240002	13.98526771	36.48014839	41.31474294	22.38120821	40.56285353	0	-1	13.77684428	70.81875821	41.15874858	-1	43.60077042	76.31314083	44.69337624	46.09498001	-1	55.78959052	27.60883854	27.55801787	53.21590366
29025	-1	-1	-1	-1	-1	-1	-1	-1	-1	-1	-1	-1	-1	-1	-1	-1	-1	-1	-1	-1	-1	-1	-1	-1	-1	-1	-1	-1	-1	-1	-1	-1	-1	-1	-1	0	-1	-1	-1	-1	-1	-1	-1	-1	-1	-1	-1	-1	-1
29027	-1	63.80609877	56.98731889	-1	-1	-1	55.3052547	56.56665333	82.43865999	34.37980386	61.59461927	38.72954173	36.12556511	75.61292422	-1	-1	46.70263356	43.95765442	51.58908991	37.26003891	-1	15.12408184	37.68474433	73.82238539	32.86714126	29.98619914	42.39387806	34.28315617	19.08457208	15.9896172	38.43999582	43.32971854	18.78915357	42.56840116	13.77684428	-1	0	73.18381283	43.15754035	-1	45.52648639	78.31883417	46.65063677	48.01975844	-1	57.82579923	29.54330355	24.73515691	55.09595047
29036	-1	111.6009306	106.2602673	-1	-1	-1	105.0439099	107.8548584	130.262397	83.10837263	110.2158696	87.04894428	84.31893313	123.4110882	-1	-1	94.57682753	92.57821369	99.4113669	85.09696145	-1	73.03007301	85.98519275	121.5943948	92.09801223	77.62015502	90.20923431	82.08606058	73.27640465	67.58112453	86.22349959	93.79239678	81.35162788	93.47767868	70.81875821	-1	73.18381283	0	94.24135931	-1	94.22215876	125.3794447	94.45898109	96.12183604	-1	104.2104595	77.55193977	86.36658805	104.0536381
29044	-1	83.78444127	77.50091353	-1	-1	-1	76.26496996	73.66922424	102.4138214	54.66232371	81.82169019	58.68033316	56.16000741	95.59240391	-1	-1	66.67015121	64.2011191	71.564499	57.2329837	-1	43.25679206	57.76110672	93.80729625	62.2777163	50.00042069	62.37038696	54.26180036	43.22264635	30.35074748	58.42257322	59.33360897	51.25043893	41.46341661	41.15874858	-1	43.15754035	94.24135931	0	-1	65.12378382	98.23001359	66.62825581	67.99764831	-1	77.78850377	49.52250029	56.23800129	74.92920762
29053	-1	-1	-1	-1	-1	-1	-1	-1	-1	-1	-1	-1	-1	-1	-1	-1	-1	-1	-1	-1	-1	-1	-1	-1	-1	-1	-1	-1	-1	-1	-1	-1	-1	-1	-1	-1	-1	-1	-1	0	-1	-1	-1	-1	-1	-1	-1	-1	-1
29060	-1	77.81811401	71.86223223	-1	-1	-1	71.14609051	77.6930753	96.42318619	48.72869206	75.82460281	51.91132961	50.02675297	89.62433899	-1	-1	60.63566767	58.23707472	65.57515338	51.23071447	-1	45.70297224	51.63855089	87.86307558	64.709517	44.18221593	56.38709668	48.28952466	45.9862079	39.07494511	52.46791348	64.11911651	53.57104479	64.21813572	43.60077042	-1	45.52648639	94.22215876	65.12378382	-1	0	93.09678557	60.65110707	61.80359295	-1	73.1430778	43.41721694	58.52864773	64.53376155
29074	-1	106.5196872	103.9177568	-1	-1	-1	102.9226911	111.2290332	125.2642687	79.87120955	106.8221536	83.65471321	80.1979707	118.357067	-1	-1	89.69809395	89.14172865	94.41006173	80.12780714	-1	78.43742768	82.07001322	116.494634	97.45465603	72.28547094	85.19207217	77.0420406	78.73156887	72.08646851	81.14440317	97.29490621	86.38271233	97.34006132	76.31314083	-1	78.31883417	125.3794447	98.23001359	-1	93.09678557	0	89.425687	91.90299711	-1	91.39819946	73.01819119	91.34755457	102.7248769
29083	-1	64.97621503	70.08012074	-1	-1	-1	69.04947612	79.50354904	79.48871638	45.52280351	72.38474211	49.83652483	44.96296899	71.16352974	-1	-1	49.68272612	54.64770985	48.43018565	36.44172542	-1	46.80818203	47.16884059	71.57791158	65.81816773	34.06404036	37.63723962	25.91991651	47.14567222	40.48628621	35.10934304	65.70245548	54.69748976	65.74196221	44.69337624	-1	46.65063677	94.45898109	66.62825581	-1	60.65110707	89.425687	0	57.0796298	-1	69.95158018	36.67911272	59.65303095	69.99107001
29088	-1	74.2985066	70.23525809	-1	-1	-1	69.16888049	80.82706203	92.8116653	45.33958129	72.14346409	50.29140942	45.30392407	86.07663237	-1	-1	56.88788838	54.38741416	61.96726762	47.58608322	-1	48.20234253	47.04301704	84.36912559	67.20775719	40.95594417	52.79727392	44.73039685	48.54674249	41.86004338	48.94970565	67.07133594	56.05629343	67.11165374	46.09498001	-1	48.01975844	96.12183604	67.99764831	-1	61.80359295	91.90299711	57.0796298	0	-1	72.44282709	39.12920048	61.0063629	70.98651196
29126	-1	-1	-1	-1	-1	-1	-1	-1	-1	-1	-1	-1	-1	-1	-1	-1	-1	-1	-1	-1	-1	-1	-1	-1	-1	-1	-1	-1	-1	-1	-1	-1	-1	-1	-1	-1	-1	-1	-1	-1	-1	-1	-1	-1	0	-1	-1	-1	-1
29151	-1	87.04874173	84.21193991	-1	-1	-1	83.20039346	90.84592174	105.800521	60.28054655	87.25126355	64.06422344	60.71908561	98.87423795	-1	-1	70.26514893	69.57739437	74.94521585	60.67378045	-1	57.92121177	62.56559689	96.9840969	76.94270488	52.61776405	65.72260758	57.56302227	58.21147453	51.62165852	61.64560796	76.87291131	65.89875343	76.90333258	55.78959052	-1	57.82579923	104.2104595	77.78850377	-1	73.1430778	91.39819946	69.95158018	72.44282709	-1	0	53.58536613	70.86810306	82.83080954
29167	-1	54.04042349	52.1235334	-1	-1	-1	51.01301151	62.36796456	72.32373841	27.2427465	54.04455159	32.23282352	24.89926418	65.7215331	-1	-1	36.08543989	36.23506321	41.48692105	27.02865121	-1	29.71844422	28.06107588	64.10004436	48.7252194	21.07363093	32.35660438	24.35268529	30.06080298	23.38328399	28.6398934	48.59650005	37.58286888	48.63644176	27.60883854	-1	29.54330355	77.55193977	49.52250029	-1	43.41721694	73.01819119	36.67911272	39.12920048	-1	53.58536613	0	42.53451161	52.65643016
29232	-1	76.80914934	69.87380435	-1	-1	-1	68.09940241	69.5848384	95.44035158	47.30761836	74.5328129	51.71084805	49.10261422	88.61575764	-1	-1	59.7020389	56.89249695	64.59084664	50.26114314	-1	29.12381138	50.65261429	86.82634511	47.39032593	42.99598865	55.39594716	47.28577973	32.43944626	29.08006943	51.44345777	56.4099038	29.72475077	55.64996258	27.55801787	-1	24.73515691	86.36658805	56.23800129	-1	58.52864773	91.34755457	59.65303095	61.0063629	-1	70.86810306	42.53451161	0	68.0728436
29261	-1	87.16354356	79.88089407	-1	-1	-1	79.49961981	87.31995029	105.7589561	57.34697202	84.52616922	60.67814534	59.10380405	98.96676898	-1	-1	69.9571426	66.99573649	74.91130262	60.5630283	-1	55.31007501	60.61981173	97.2110578	74.30954896	53.5578288	65.72513577	57.63076517	55.66044551	48.81442008	61.81338619	74.00940562	63.12385287	74.0483974	53.21590366	-1	55.09595047	104.0536381	74.92920762	-1	64.53376155	102.7248769	69.99107001	70.98651196	-1	82.83080954	52.65643016	68.0728436	0
29272	-1	84.46063387	83.91063021	-1	-1	-1	82.88843384	92.16024607	103.3990649	59.63240207	86.54363848	63.66221184	59.61186427	96.30203848	-1	-1	68.19632391	68.83821587	72.53401352	58.36028168	-1	59.21983014	61.60305634	94.23369201	78.23799733	48.90150145	63.26551591	55.02265423	59.57695278	53.03185979	58.97321938	78.31392575	67.17141941	78.3303013	57.08901451	-1	59.10752257	106.2610288	79.20888929	-1	73.82557999	99.33791959	67.44795371	71.41095853	-1	79.34034482	52.09162053	72.13523886	83.28771117
29297	-1	65.73048957	62.37215338	-1	-1	-1	61.1696436	73.2201029	84.10530226	37.20049723	63.94714087	42.85839034	32.04678259	77.45013629	-1	-1	47.99317887	46.0530075	53.26545949	38.83796811	-1	40.57130795	36.8336236	75.79449307	59.5763676	32.61453806	44.11929559	36.0902842	40.92228572	34.2475965	40.35053618	59.46960768	48.42222786	59.50586891	38.46395921	-1	40.38684356	88.48342935	60.39032799	-1	54.26701116	84.15254543	48.42577839	49.69306812	-1	64.69810279	26.26567338	53.37148208	63.43064423
29299	-1	74.61325354	73.36636243	-1	-1	-1	72.36151346	82.72664887	93.31063154	48.86878436	75.74210586	52.99097174	48.6244703	86.47857243	-1	-1	57.61697135	58.02106748	62.46072652	48.13581939	-1	50.07598316	50.66744236	84.71505277	69.08522992	41.07205156	53.26148612	45.14878386	50.40523344	43.72301879	49.32265103	68.92287669	57.95985284	68.96841181	47.96316799	-1	49.91425877	97.79274262	69.85690254	-1	63.79105817	92.87091201	57.51408102	60.36995582	-1	73.52265319	41.04829203	62.91493615	73.14600589
29312	-1	68.90742135	63.61767553	-1	-1	-1	62.36073757	65.20311662	87.5799405	40.4819305	67.59345462	44.47370866	41.7011994	80.71711894	-1	-1	51.91610967	49.95328871	56.72825169	42.42042932	-1	29.46192051	43.36931476	78.88747398	48.55395875	34.84486352	47.5230804	39.39426374	30.06890162	24.91288536	43.5222124	51.25463078	37.9624913	50.88759343	27.18430018	-1	29.75265904	66.47917241	51.63075498	-1	51.73077523	82.781662	51.76975754	53.51544813	-1	61.61158466	34.92182394	42.9941835	61.51256127
29340	-1	85.42747002	78.85378979	-1	-1	-1	77.30692533	78.33765492	104.0641813	56.15844777	83.35354474	60.4165373	57.80888286	97.23470995	-1	-1	68.33549707	65.72010351	73.21439786	58.88748594	-1	36.51898163	59.38639286	95.44030462	55.8122943	51.58393734	64.01817728	55.90563522	40.04664313	37.63054986	60.05961299	64.94195059	46.3883189	64.19769153	33.50090465	-1	37.87314442	94.26788677	64.79681451	-1	67.2055905	99.88348289	68.27392286	69.68590348	-1	79.34945736	51.1966206	51.54043234	76.82717692
29465	-1	64.13765575	57.1859057	-1	-1	-1	55.40030957	56.91402409	82.76866344	34.62571454	61.85233411	39.03611544	36.42746979	75.94423399	-1	-1	47.03001682	44.21165656	51.91916792	37.58936858	-1	16.59797442	37.97620749	74.15498616	34.93769936	30.32548291	42.72431309	34.61422566	19.82117265	16.42059713	38.77202635	43.74904938	18.05338239	42.98923139	15.00196237	-1	12.63737406	73.7216437	43.57705828	-1	45.85644838	78.67971974	46.98144232	48.33251495	-1	58.20226372	29.86133211	20.30339114	55.39684018
29551	-1	-1	-1	-1	-1	-1	-1	-1	-1	-1	-1	-1	-1	-1	-1	-1	-1	-1	-1	-1	-1	-1	-1	-1	-1	-1	-1	-1	-1	-1	-1	-1	-1	-1	-1	-1	-1	-1	-1	-1	-1	-1	-1	-1	-1	-1	-1	-1	-1
29562	-1	-1	-1	-1	-1	-1	-1	-1	-1	-1	-1	-1	-1	-1	-1	-1	-1	-1	-1	-1	-1	-1	-1	-1	-1	-1	-1	-1	-1	-1	-1	-1	-1	-1	-1	-1	-1	-1	-1	-1	-1	-1	-1	-1	-1	-1	-1	-1	-1
29594	-1	98.27037932	91.61413421	-1	-1	-1	91.03222051	97.63062622	116.8720529	68.80867853	95.95155917	72.12076921	70.35350372	110.0752082	-1	-1	81.07996503	78.39032442	86.02413385	71.67853742	-1	65.8051246	71.91605377	108.3153174	84.80674802	64.64084891	76.83666594	68.74004677	66.13105316	59.22335108	72.91951497	84.35922369	73.63646527	84.41965612	63.70944243	-1	65.60256218	114.5833136	85.30809382	-1	72.497055	113.6363468	81.10128007	82.18777876	-1	93.68214124	63.82426153	78.58912789	77.99426155
29623	-1	89.69948091	83.01497474	-1	-1	-1	81.41656262	82.49759823	108.3339361	60.35874538	87.56228683	64.65360959	62.05057746	101.5065481	-1	-1	72.60118666	69.92781409	77.48427179	63.15616725	-1	37.88149716	63.6199555	99.71433264	46.41486214	55.86941704	68.28861156	60.1770856	44.53137185	41.83518225	64.33268141	69.17288072	48.70089169	68.41598601	37.88364043	-1	39.44210647	98.82245802	69.00891643	-1	71.43738053	104.1814791	72.54492457	73.93466203	-1	83.66931931	55.45207587	54.04289348	81.03716835
30143	-1	81.52530401	74.59808949	-1	-1	-1	72.83246531	74.29715619	100.1565912	52.02922786	79.25364682	56.42821179	53.82055477	93.33193026	-1	-1	64.41841155	61.61370701	69.30708245	54.97741602	-1	33.79973758	55.37123329	91.54245455	52.05149062	47.71176783	60.11216428	52.00196446	37.13656712	33.78876287	56.15959577	61.11969209	34.19461014	60.35944231	32.24039208	-1	29.32197414	91.07262594	60.9474349	-1	63.24389662	96.06200645	64.36922932	65.72356847	-1	75.58177203	47.25143433	35.81691664	72.78955859
30183	-1	49.63206154	45.47438093	-1	-1	-1	44.37193308	56.27214566	68.12744443	20.4661928	47.24819936	25.71789805	20.23403546	61.4027774	-1	-1	32.17982507	29.46699433	37.28363656	22.89645247	-1	23.64071965	22.01864835	59.7022758	42.64568773	16.32099321	28.11670274	20.05475338	23.98882705	17.30623353	24.27957455	42.52258434	31.49109367	42.56091162	21.53381217	-1	23.45572521	71.57397227	43.44610763	-1	37.26883394	67.3612108	32.40216575	31.03476615	-1	47.89897068	14.23354553	36.4404586	46.42772523
30197	-1	89.02799081	82.42518379	-1	-1	-1	80.86957637	81.88369251	107.6638614	59.73957095	86.93660994	64.00458824	61.39990712	100.8351943	-1	-1	71.9336231	69.30317529	76.81412398	62.48675168	-1	39.68033258	62.97535936	99.04165208	58.92457288	55.1898114	67.61811844	59.50596919	43.6182924	41.17815987	63.66058328	68.5036986	49.72385133	67.7535745	34.241638	-1	41.16443467	97.96558666	68.35027227	-1	70.78695959	103.4908814	71.87408179	73.27835777	-1	82.96466332	54.79140916	54.88858669	80.40428287
30241	-1	74.71627602	68.08984804	-1	-1	-1	66.52252894	67.55223533	93.35171332	45.41270962	72.61159867	49.68606272	47.08204172	86.52343777	-1	-1	57.62070769	54.97790285	62.50199822	48.17440192	-1	24.59335801	48.65574917	84.73030323	43.35045433	40.88059749	53.30609832	45.19413994	29.37373287	26.85831327	49.34905525	54.18838084	34.97526089	53.43591326	20.52702093	-1	26.25389927	83.71053735	54.03138474	-1	56.46827714	89.18474545	57.56216862	58.96208082	-1	68.66281055	40.47644441	40.18177725	66.08060757
30253	-1	62.78597555	56.6125143	-1	-1	-1	55.33851864	55.8509644	81.41843671	33.73088808	60.88494413	37.75058746	35.19744812	74.59422237	-1	-1	45.68024638	43.25972025	50.56895453	36.2390415	-1	21.70654752	36.80582919	72.8062049	40.74717015	28.98401912	41.37408878	33.26413892	21.36697294	14.77172492	37.42275821	41.57803885	29.841167	41.07947171	19.58228063	-1	21.70901708	72.21132235	41.77293297	-1	44.33313955	77.1548662	45.63120442	47.03076029	-1	56.65527153	28.54528542	34.84607604	54.15863381
30288	-1	104.1466779	107.8023759	-1	-1	-1	106.7750529	116.8539839	123.1924194	83.33565974	110.2137031	87.55046141	82.96996852	115.1330031	-1	-1	89.61302	92.48757581	92.26682873	78.68254963	-1	84.07031728	85.09483304	110.9440158	103.0831371	68.06304984	82.75742814	74.02915907	84.41696695	77.79990279	76.66191659	103.0404896	91.98118666	103.0713286	81.94978396	-1	83.92849344	131.5330788	103.9546783	-1	98.16798031	126.2212505	86.71809621	94.95328286	-1	106.4840019	74.99228838	96.93952412	107.5444676
30291	-1	76.8653453	81.24090131	-1	-1	-1	80.21526429	90.46353923	96.37803891	56.73795648	83.6096384	60.97707115	56.31618781	88.35994772	-1	-1	62.75164962	65.8801868	65.46167042	51.79845139	-1	57.73053448	58.46083766	85.29015585	76.74184134	41.64980909	55.96429856	47.26583865	58.07113507	51.42941777	50.43787985	76.65530622	65.62992079	76.69141048	55.61315423	-1	57.58029948	105.2934441	77.57657783	-1	71.68539206	100.0800115	59.90971399	68.3207673	-1	80.51356566	48.2762248	70.58680876	81.04677083
30298	-1	-1	-1	-1	-1	-1	-1	-1	-1	-1	-1	-1	-1	-1	-1	-1	-1	-1	-1	-1	-1	-1	-1	-1	-1	-1	-1	-1	-1	-1	-1	-1	-1	-1	-1	-1	-1	-1	-1	-1	-1	-1	-1	-1	-1	-1	-1	-1	-1
30302	-1	77.15022717	70.39149716	-1	-1	-1	69.39876506	65.14121757	95.77029864	47.76668234	74.94928303	51.79009339	49.39852031	88.95700166	-1	-1	60.01053251	57.35396911	64.92143999	50.58526992	-1	39.23546943	50.9694107	87.18013445	58.22615599	43.41635568	55.72953062	47.62489567	39.6237831	32.07599863	51.79178518	57.83004782	46.99586611	57.60491377	37.1637373	-1	38.97631201	89.65699178	58.34023958	-1	57.71498455	91.85074912	59.98964255	61.25923611	-1	71.55547131	42.8193175	51.94733548	67.20907178
30311	-1	-1	-1	-1	-1	-1	-1	-1	-1	-1	-1	-1	-1	-1	-1	-1	-1	-1	-1	-1	-1	-1	-1	-1	-1	-1	-1	-1	-1	-1	-1	-1	-1	-1	-1	-1	-1	-1	-1	-1	-1	-1	-1	-1	-1	-1	-1	-1	-1
30316	-1	72.07233348	68.50248525	-1	-1	-1	67.45187726	78.78211425	90.59152679	43.70909995	70.53054161	48.43099862	43.58394734	83.85348579	-1	-1	54.67535159	52.78159092	59.74695773	45.36752595	-1	46.15790753	45.41870232	82.14453178	65.16414706	38.72598908	50.57602902	42.50774312	46.49755469	39.80862471	46.72584375	65.01470422	54.01834975	65.05718193	44.04949978	-1	45.97979448	94.03967284	65.94410422	-1	59.76246369	89.72521175	54.85743845	53.27553064	-1	70.28033114	37.0786408	58.96957466	68.9900662
30323	-1	78.41588824	83.10951473	-1	-1	-1	82.07811918	92.55049933	82.01903021	58.54690673	85.40788949	62.86923382	57.97140472	86.51662005	-1	-1	62.31925026	67.67002169	49.2890216	47.42992671	-1	59.85755841	60.1845514	84.06146756	78.86744631	47.31645291	45.60542413	44.08616774	60.19492745	53.53443853	46.60307754	78.75005767	67.74611712	78.78975166	57.74293406	-1	59.69947367	107.5147088	79.67610388	-1	73.69300526	102.4983949	55.65006954	70.10231439	-1	83.02802132	49.65701014	72.70154291	83.03094202
30328	-1	55.04634233	59.83893042	-1	-1	-1	58.80762438	69.2796227	64.33010167	35.27654206	62.13756619	39.59821517	34.70218352	62.99311138	-1	-1	39.11418292	44.39975469	32.99458458	24.62525069	-1	36.58685562	36.91473732	61.49166669	55.59674079	24.05631468	8.469216537	20.47460773	36.92418905	30.26360894	24.50847666	55.47916305	44.47539425	55.51888122	34.47223905	-1	36.42875529	84.24422507	56.40524234	-1	50.42185756	79.22729635	31.69864435	46.83176042	-1	59.75792434	26.39055644	49.43081884	59.75986293
30337	-1	80.94090072	74.33551208	-1	-1	-1	72.77504419	73.81312956	99.57694029	51.65136671	78.84883591	55.91952469	53.31348337	92.74809229	-1	-1	63.84704095	61.21516848	68.72719253	54.39992363	-1	31.18511299	54.88868364	90.95434418	50.12171525	47.10141199	59.53113953	51.41890152	35.61630069	33.1172099	55.57336485	60.43832667	41.4323513	59.68960514	26.18601188	-1	32.7723054	89.87066548	60.28665071	-1	62.70614367	95.40459537	63.7870547	65.19246541	-1	74.87726544	46.70516783	46.622637	72.32154517
30338	-1	86.15482401	78.86883671	-1	-1	-1	76.7120611	79.12247061	104.7826379	56.41815208	83.67706667	61.00675902	58.37229265	97.96075763	-1	-1	69.03878003	66.02033297	73.93328798	59.6020237	-1	39.86580414	59.89292027	96.17393217	58.48608493	52.35685359	64.73913635	56.6302838	42.55708291	38.76494075	60.7898974	66.04183878	44.48392107	65.29797074	38.13101255	-1	37.56015626	96.12503118	65.88940376	-1	67.92055508	100.7655246	68.99697828	70.30783811	-1	80.3181619	51.84791389	48.74188249	77.40208912
30349	-1	-1	-1	-1	-1	-1	-1	-1	-1	-1	-1	-1	-1	-1	-1	-1	-1	-1	-1	-1	-1	-1	-1	-1	-1	-1	-1	-1	-1	-1	-1	-1	-1	-1	-1	-1	-1	-1	-1	-1	-1	-1	-1	-1	-1	-1	-1	-1	-1
30350	-1	-1	-1	-1	-1	-1	-1	-1	-1	-1	-1	-1	-1	-1	-1	-1	-1	-1	-1	-1	-1	-1	-1	-1	-1	-1	-1	-1	-1	-1	-1	-1	-1	-1	-1	-1	-1	-1	-1	-1	-1	-1	-1	-1	-1	-1	-1	-1	-1
30351	-1	-1	-1	-1	-1	-1	-1	-1	-1	-1	-1	-1	-1	-1	-1	-1	-1	-1	-1	-1	-1	-1	-1	-1	-1	-1	-1	-1	-1	-1	-1	-1	-1	-1	-1	-1	-1	-1	-1	-1	-1	-1	-1	-1	-1	-1	-1	-1	-1
30355	-1	89.79228457	83.9158065	-1	-1	-1	82.64144316	84.3072005	108.4353641	60.93688003	88.07506963	64.93645391	62.31473569	101.6011542	-1	-1	72.71654903	70.44411265	77.58531078	63.26111872	-1	48.98446186	63.94348337	99.80250306	68.06371787	55.92412525	68.3877671	60.27293718	49.08718634	43.70710816	64.42370921	70.25663375	57.37820434	69.8195051	46.76735923	-1	49.18938052	93.73280716	70.53983198	-1	71.75557487	103.9733317	72.64216991	74.13788267	-1	83.27360683	55.62155964	62.40379709	81.58494769
30357	-1	-1	-1	-1	-1	-1	-1	-1	-1	-1	-1	-1	-1	-1	-1	-1	-1	-1	-1	-1	-1	-1	-1	-1	-1	-1	-1	-1	-1	-1	-1	-1	-1	-1	-1	-1	-1	-1	-1	-1	-1	-1	-1	-1	-1	-1	-1	-1	-1
30361	-1	73.08948157	66.3562602	-1	-1	-1	64.72824075	65.87078785	91.72322482	43.71768937	70.92528916	48.03214952	45.42896861	84.89645892	-1	-1	55.98924352	53.28995604	60.87359595	46.54513517	-1	22.92441649	46.99465905	83.10487688	39.18518423	39.26326488	51.6781044	43.56688129	28.08278617	25.2386369	47.72294662	52.57821504	30.70742993	51.81932499	22.01232962	-1	20.76571179	82.30764792	52.41073577	-1	54.82011522	87.58267792	55.93458843	57.31667621	-1	67.07766743	38.83636831	36.2208543	64.40896217
30363	-1	113.8237293	111.4660674	-1	-1	-1	110.4527515	118.4852736	132.6115071	87.45366044	114.4105071	91.29011016	87.78838262	125.6542828	-1	-1	97.13743826	96.72949821	101.7544371	87.5007262	-1	85.5567054	89.66679269	123.7330566	104.577413	79.20090064	92.52343158	84.34879462	85.86319711	79.28433361	88.40824172	104.5430689	93.52811487	104.5700796	83.42524601	-1	85.45730992	132.0220063	105.4536525	-1	100.6264519	118.345197	96.74388323	99.52557027	-1	84.80484361	80.57172378	98.49614856	110.2608421
30365	-1	94.94294675	90.26936064	-1	-1	-1	89.14966168	93.67275229	113.6151891	66.85972951	93.92134409	70.68186472	67.83257686	106.7557724	-1	-1	77.94638779	76.27522405	82.76369732	68.45394595	-1	59.7812031	69.54821947	104.9317397	78.8278129	60.91846851	73.5593099	65.43221786	60.02668756	53.87095007	69.56411439	79.59388156	67.94599249	79.45611905	57.60781102	-1	59.82066746	98.6997045	80.28283576	-1	78.36894245	107.8343702	77.80677246	79.59373025	-1	85.82306506	60.9785413	72.94097169	88.21464265
30368	-1	78.82100033	71.88686102	-1	-1	-1	70.11457317	71.59522416	97.45221284	49.32035174	76.54541384	53.72277693	51.11472431	90.62761246	-1	-1	61.71391083	58.90520339	66.60270758	52.27300646	-1	31.13804528	52.66483757	88.83819573	49.40819857	45.00781207	57.40780602	49.29763557	34.45031587	31.09041569	53.45531095	58.42052015	31.75592993	57.66046912	29.570928	-1	26.76866344	88.37770785	58.24846246	-1	60.54004371	93.35917867	61.66488789	63.01833919	-1	72.87966267	44.54645894	32.38221955	70.0843468
30369	-1	71.19256916	70.95033791	-1	-1	-1	69.94078352	80.18253256	90.09120246	46.47268861	73.34925415	50.60664571	46.20513119	83.14851649	-1	-1	54.64849518	55.62792517	59.23503517	44.97402979	-1	47.50135544	48.2690785	81.31394345	66.51156326	37.35907369	50.00315599	41.83791151	47.83294017	41.16467244	45.9549409	66.37265973	55.3925252	66.41534877	45.38664823	-1	47.34494273	95.14460522	67.3028956	-1	61.32050373	89.81929176	54.22242727	58.02509711	-1	70.53531122	38.51342817	60.34856473	70.68953174
30381	-1	-1	-1	-1	-1	-1	-1	-1	-1	-1	-1	-1	-1	-1	-1	-1	-1	-1	-1	-1	-1	-1	-1	-1	-1	-1	-1	-1	-1	-1	-1	-1	-1	-1	-1	-1	-1	-1	-1	-1	-1	-1	-1	-1	-1	-1	-1	-1	-1
30386	-1	-1	-1	-1	-1	-1	-1	-1	-1	-1	-1	-1	-1	-1	-1	-1	-1	-1	-1	-1	-1	-1	-1	-1	-1	-1	-1	-1	-1	-1	-1	-1	-1	-1	-1	-1	-1	-1	-1	-1	-1	-1	-1	-1	-1	-1	-1	-1	-1
30388	-1	76.93382148	81.06155265	-1	-1	-1	80.02865859	90.54641665	88.52601308	56.48636656	83.34508518	60.82769471	55.87601211	86.48171554	-1	-1	59.55567467	65.60533685	57.93180775	40.34263763	-1	57.86059746	58.10504339	85.53193753	76.87021955	45.89036055	50.44896851	44.60591608	58.19747732	51.53369045	49.43255513	76.7475686	65.74712453	76.78786529	55.74647981	-1	57.70104379	105.5352175	77.67441274	-1	71.67454658	100.559635	56.50874353	68.0372243	-1	81.10386361	47.49621682	70.70227206	81.00762075
30389	-1	94.088614	99.22091365	-1	-1	-1	98.19114703	108.6085414	108.4752717	74.67326831	101.5369399	78.9737768	74.13793797	100.6621069	-1	-1	79.16057977	83.80125265	77.26459564	66.24628115	-1	75.90640035	76.33295031	95.55601132	94.91662278	62.63208634	67.04425907	57.42697878	76.24445848	69.5882558	57.26477866	94.80617971	83.79751367	94.84507168	73.79113234	-1	75.75016517	123.5414795	95.73116151	-1	89.76942497	118.4764696	70.9188579	86.23473091	-1	98.98563189	65.89735267	88.7532874	99.1131859
30390	-1	-1	-1	-1	-1	-1	-1	-1	-1	-1	-1	-1	-1	-1	-1	-1	-1	-1	-1	-1	-1	-1	-1	-1	-1	-1	-1	-1	-1	-1	-1	-1	-1	-1	-1	-1	-1	-1	-1	-1	-1	-1	-1	-1	-1	-1	-1	-1	-1
30393	-1	-1	-1	-1	-1	-1	-1	-1	-1	-1	-1	-1	-1	-1	-1	-1	-1	-1	-1	-1	-1	-1	-1	-1	-1	-1	-1	-1	-1	-1	-1	-1	-1	-1	-1	-1	-1	-1	-1	-1	-1	-1	-1	-1	-1	-1	-1	-1	-1
30395	-1	52.46919561	48.32965656	-1	-1	-1	47.35437527	54.39617834	71.10696124	24.56032424	51.55834481	28.13525374	25.2411745	64.28462198	-1	-1	35.36884645	33.90367164	40.25759037	25.92666006	-1	21.75692064	27.00468557	62.50287969	40.77418589	18.717678	31.06293819	22.95404174	21.98945738	15.23547502	27.1169048	40.33836258	29.70380361	40.42447202	19.63732307	-1	21.63762851	69.02143698	41.33052107	-1	36.62365528	65.73545009	35.32025583	36.90736594	-1	45.54406761	18.33853992	34.67089586	46.46899725
30396	-1	59.06477873	54.23888482	-1	-1	-1	53.4268461	64.29418544	77.62947055	29.96614043	56.8936665	31.42742743	30.77722857	70.86212288	-1	-1	41.77743537	39.27410141	46.78323384	32.42070537	-1	31.7347302	32.36790094	69.13034702	50.74047512	25.60133827	37.60388479	29.52156229	32.06852572	25.35466468	33.72208011	50.54525792	39.59193979	50.5931066	29.62789672	-1	31.55389333	79.70899388	51.4817734	-1	44.98932467	75.88357538	41.87673728	42.38063832	-1	56.35870475	24.36790962	44.54328507	54.11298396
30397	-1	88.34492481	87.55168542	-1	-1	-1	86.51927902	95.30565741	107.2832335	63.3660875	90.29335709	67.37110508	63.44721534	100.1669077	-1	-1	72.10832663	72.59420924	76.41706534	62.25423468	-1	62.23122938	65.41168595	98.06621601	81.25342323	52.55387684	67.1441642	58.89150727	62.59910358	56.11677937	62.81931998	81.43939089	70.21331775	81.44138745	60.09242204	-1	62.14115679	108.8827802	82.31508225	-1	77.26500527	101.7364735	71.3221982	75.25086009	-1	79.59125963	55.98434107	75.18108561	86.77062533
30399	-1	105.9905471	99.4056134	-1	-1	-1	97.84860284	98.91442133	124.6273471	76.71510087	103.9113875	80.98014362	78.37089582	117.7977509	-1	-1	88.89888716	86.2775642	93.77755666	79.45071645	-1	56.39092776	79.9474935	116.0031915	75.11801114	72.14598543	84.58130451	76.46870064	60.7461912	58.22359057	80.62256665	85.53164761	66.55295256	84.7880569	52.51481993	-1	57.86324061	114.8455633	85.38707582	-1	87.7747432	120.4497463	88.83701741	90.24915842	-1	99.91581303	71.75982309	71.74964164	97.3919856
30411	-1	94.55280429	89.55318853	-1	-1	-1	88.42790057	92.41267775	113.2081062	66.22734058	93.30313432	70.0429596	67.28710922	106.364687	-1	-1	77.50835059	75.66243915	82.35752833	68.03862312	-1	58.63764723	68.98054167	104.557688	77.68142058	60.63540627	73.15742281	65.03814246	58.77935875	52.53015411	69.1826152	78.27584843	66.78176942	78.13186488	56.4760602	-1	58.65996276	99.86105727	78.95720043	-1	77.45750237	107.8919475	77.40922428	79.05195103	-1	86.55534194	60.48262365	71.77611792	87.34933993
30412	-1	69.67343115	74.80933287	-1	-1	-1	73.77995749	84.1802259	84.64314035	50.26617498	77.13065018	54.56063743	49.74210403	76.87983906	-1	-1	54.90967338	59.39558143	53.44938754	42.22494892	-1	51.47485723	51.93214215	64.57906169	70.48519175	37.96006909	43.41693023	34.97406352	51.81319158	45.15850901	20.92936084	70.37727388	59.36682542	70.4158709	49.3593698	-1	51.31924246	99.10249752	71.30186272	-1	65.34743457	94.02285005	48.02098108	61.82984582	-1	74.5238609	41.5213067	64.32271385	74.69296565
30414	-1	71.22535307	64.88035811	-1	-1	-1	64.39508482	74.59308171	89.80204158	41.44548164	68.50968417	41.08010172	42.91840065	83.02476735	-1	-1	53.96986571	50.98330824	58.95523878	44.59840291	-1	42.17571003	44.41643645	81.28324257	61.17933877	37.70331368	49.77318	41.686036	42.51228317	35.75813076	45.87927852	60.93930566	50.01782824	60.9889513	40.07306318	-1	41.98351357	90.39533731	61.87723064	-1	54.46613743	87.47798496	54.04328182	54.76764356	-1	67.8103118	36.5773912	54.96797102	62.80173076
30415	-1	90.89776814	84.31925364	-1	-1	-1	82.76412248	83.83376731	109.5347736	61.62664156	88.82250854	65.89023706	63.28028315	102.7049888	-1	-1	73.80667684	71.18868187	78.68497228	64.3582397	-1	41.3854089	64.8573329	100.9102256	60.15587171	57.05195607	69.48866959	61.37597357	45.66359314	43.1428193	65.52968965	70.44788501	51.52248854	69.70552267	37.48190788	-1	42.84718045	99.73249959	70.30504558	-1	72.68643051	105.3555465	73.74433159	75.15824871	-1	84.81988166	56.66837504	56.71532271	82.30452258
30416	-1	89.1184625	87.72844847	-1	-1	-1	86.73268908	96.7350119	107.8868079	63.32473951	90.21449977	67.32694167	63.23103084	100.9984785	-1	-1	72.30488803	72.50433233	77.03370443	62.74100026	-1	64.05776908	65.2214485	99.18094527	83.06849061	55.24717361	67.81910974	59.67909162	64.38407476	57.71131433	63.81235819	82.91357235	71.95300554	82.95860105	61.94258513	-1	63.90409757	111.6715378	83.84713163	-1	77.89620164	105.9821338	72.05606712	74.93196326	-1	86.89251268	55.7853881	76.90983104	87.29987888
30418	-1	-1	-1	-1	-1	-1	-1	-1	-1	-1	-1	-1	-1	-1	-1	-1	-1	-1	-1	-1	-1	-1	-1	-1	-1	-1	-1	-1	-1	-1	-1	-1	-1	-1	-1	-1	-1	-1	-1	-1	-1	-1	-1	-1	-1	-1	-1	-1	-1
30422	-1	104.7437279	109.8851026	-1	-1	-1	108.85622	119.2343155	120.9204063	85.3477351	112.213247	89.63445553	84.83811915	112.3810769	-1	-1	90.19681111	94.47897247	89.81135225	77.86818588	-1	86.52471952	87.02178125	58.67911709	105.5352001	72.70684497	79.88857748	70.92597739	86.86342043	80.21073053	62.98666934	105.4306011	94.41780165	105.46881	84.40894557	-1	86.36991345	134.1426653	106.3546726	-1	100.4097875	129.0442117	84.05895911	96.91429088	-1	109.5344384	76.64266986	99.37383918	109.7576039
30423	-1	69.13714532	51.48406928	-1	-1	-1	42.46914476	72.16620331	87.67449714	30.56391994	59.40277067	42.98965036	38.92615536	80.92027106	-1	-1	51.78935454	41.38707447	56.82900584	42.45883613	-1	39.16058185	39.4273433	79.19439542	58.13215491	35.68630761	47.65374679	39.57756139	39.72860672	33.25531636	43.7831076	58.73153092	46.74323085	58.66709717	37.09143944	-1	38.79421119	88.23428815	59.51090635	-1	54.12948869	85.87343081	51.93075165	52.00885214	-1	66.17681184	33.87295441	51.64019218	62.44102358
30424	-1	79.42349066	84.96697228	-1	-1	-1	83.93647614	94.39827159	97.25757556	60.40811352	87.26978434	64.72246991	59.84677537	89.64519397	-1	-1	64.72008194	69.53264391	66.35826181	52.62624733	-1	61.70534865	62.05296107	89.04094061	80.7152627	49.14557369	56.73211142	48.28507685	62.04254666	55.38197241	53.35165366	80.59742512	69.5941132	80.63718873	59.59069279	-1	61.54740509	109.3610579	81.52357115	-1	75.5413172	104.3332308	60.53314171	71.96298475	-1	84.86758289	51.56327391	74.54957737	84.88058816
30426	-1	73.67672895	73.227643	-1	-1	-1	72.20235247	81.41619186	92.63254759	48.95851634	75.87132764	52.99399411	48.94209078	85.51000919	-1	-1	57.47463381	58.16607701	61.76603332	47.60682166	-1	48.44462275	50.93400719	83.40908753	67.46360438	37.89365	52.49107024	44.2355761	48.80641125	42.277048	48.16257439	67.56913672	56.40236075	67.58186296	46.31199775	-1	48.33686398	95.42861425	68.45915492	-1	63.13020495	88.71957911	56.66697879	60.74928233	-1	68.45362327	41.41388709	61.36690505	72.59500994
30428	-1	75.13525022	61.6793314	-1	-1	-1	61.60261243	79.45094084	93.66159177	35.73192724	64.4665587	48.83357006	44.68591952	86.91547806	-1	-1	57.75943838	48.96528254	62.81656311	48.44172716	-1	46.73198295	45.18193673	85.1968188	65.72238929	41.7252168	53.64357542	45.57130415	47.1740213	40.56198257	49.78229874	65.89470166	54.46719338	65.88613319	44.64252761	-1	46.46813808	95.24705306	66.75188916	-1	60.78774662	92.14677655	57.92288456	57.81475276	-1	72.53686236	39.76175217	59.39552549	69.27352131
30434	-1	48.58746164	52.98735012	-1	-1	-1	51.96188774	62.21745249	68.19036465	28.48299968	55.35443797	32.72249262	28.05989225	60.22261067	-1	-1	34.50932824	37.62489652	37.27710247	23.58474421	-1	29.48691971	30.20481957	57.27991251	48.49815535	13.52215184	27.78935622	19.11806002	29.82721388	23.18428896	22.37723675	48.40944366	37.38576658	48.4458116	27.36968974	-1	29.33628864	77.0546911	49.33107048	-1	43.4348143	71.84545323	31.74351902	40.06404495	-1	52.28812704	20.01986281	42.34258786	52.79557775
30436	-1	68.04018864	73.17871322	-1	-1	-1	72.14947863	82.54349945	83.35555955	48.63718941	75.50195722	52.92945891	48.11720961	75.36976791	-1	-1	53.33914535	57.76711316	52.1859417	40.75631369	-1	49.83694599	50.3054415	58.0587896	68.84732158	36.23641337	42.18584127	33.60266717	50.17538239	43.52125817	18.55366926	68.74033236	57.7292275	68.77882084	47.72137809	-1	49.68155861	97.46186227	69.66477657	-1	63.71302667	92.37690349	46.67029963	60.2016686	-1	72.87490314	39.90359789	62.68515804	73.05920248
30437	-1	62.69960087	56.04448524	-1	-1	-1	54.46529104	55.50102265	81.3344157	33.3774691	60.57848624	37.6597732	35.05729781	74.50671832	-1	-1	45.60228376	42.94461056	50.48473365	36.15680649	-1	4.065026975	36.62892481	72.71419453	29.13066011	28.8676877	41.2889892	33.17731292	17.41693127	14.81779858	37.33267881	42.15637304	22.60891206	41.39995909	10.93153975	-1	13.82272024	71.77076712	41.99357138	-1	44.43960117	77.17484785	45.54521674	46.93908609	-1	56.65890174	28.45527497	27.83480801	54.04634828
30438	-1	-1	-1	-1	-1	-1	-1	-1	-1	-1	-1	-1	-1	-1	-1	-1	-1	-1	-1	-1	-1	-1	-1	-1	-1	-1	-1	-1	-1	-1	-1	-1	-1	-1	-1	-1	-1	-1	-1	-1	-1	-1	-1	-1	-1	-1	-1	-1	-1
30439	-1	83.00318842	88.04660603	-1	-1	-1	87.01590413	97.47040533	96.46717699	63.48910623	90.35101094	67.80328425	62.92847149	89.69336722	-1	-1	67.61335691	72.61393833	65.31889228	54.16128531	-1	64.77497338	65.13474715	89.00390287	83.7849594	52.02816829	54.02661965	45.49876578	65.11248142	58.45313158	52.11952622	83.66932946	72.66428308	83.70882534	62.66016554	-1	64.61743014	112.4257306	84.59511482	-1	78.61804864	107.3929863	52.99592328	75.04600294	-1	87.91837502	54.64277182	77.6198142	87.95793869
30440	-1	105.1386143	108.0918134	-1	-1	-1	107.0636575	116.9866806	124.2773899	83.6595262	110.5436362	87.84727211	83.35282829	116.4362624	-1	-1	90.33946792	92.82093872	93.36699127	79.63728006	-1	84.15860155	85.45555388	112.9629314	103.1727661	68.15915458	83.91227518	75.29604716	84.51044912	77.91494847	78.3378283	103.1683004	92.07968245	103.1945734	82.03528051	-1	84.02425137	131.5329079	104.0763509	-1	98.38173375	126.1274757	87.91744921	95.30743373	-1	106.2453891	75.45031198	97.0393158	107.7724089
30441	-1	87.33504282	92.51363628	-1	-1	-1	91.48500097	101.8549027	104.2189577	67.9785039	94.84441746	72.26194765	67.47489032	95.12357366	-1	-1	72.92324926	77.11046943	73.1609075	60.78807644	-1	69.14395882	69.65584374	82.31369708	88.1544889	55.19940435	63.29768375	53.97318654	69.48275743	62.8306944	51.20054961	88.05090037	77.03741897	88.08899274	67.02809005	-1	68.98942622	116.7586325	88.97481741	-1	83.03308503	111.6527733	67.18024993	79.54596544	-1	92.14004983	59.29042051	81.99350845	92.38177298
30442	-1	101.0287883	106.071393	-1	-1	-1	105.041191	115.4741682	113.8938965	81.51954603	108.3824632	85.82606994	80.9731234	107.9792162	-1	-1	85.82612123	90.64617181	82.57680995	72.50395484	-1	82.77471347	83.1731168	103.3991345	101.7848395	69.71492086	72.04527832	64.70279312	83.11256284	76.45510541	64.73731135	101.6723491	90.66509063	101.7114783	80.65963189	-1	82.61794491	130.4161714	102.5976461	-1	96.62971076	125.3648843	76.66436763	93.07921359	-1	105.8802246	72.71238943	95.62076467	105.9718304
30443	-1	93.0513788	88.10453049	-1	-1	-1	86.91603296	90.52788612	111.7287938	64.83430894	91.92119944	68.75008904	65.92841539	104.8624977	-1	-1	76.07227553	74.27790598	80.87690749	66.57107958	-1	55.81324916	67.621938	103.0298885	74.87942466	58.97082264	71.67075977	63.54026914	56.17350306	50.4509795	67.66595464	76.49937068	64.12271186	76.24200708	53.59737418	-1	55.96025511	87.41703473	77.02546715	-1	76.2136158	106.5080296	75.91644404	77.72003527	-1	84.92166034	59.10530453	69.13416584	86.02552129
30449	-1	64.60554774	60.59022045	-1	-1	-1	59.70003932	69.92038315	83.18352705	36.32450115	63.24355155	39.28165133	36.81327836	76.40844797	-1	-1	47.34927684	45.58327688	52.33685053	37.97879556	-1	37.36364355	38.54465305	74.6714634	56.37117936	31.11869421	43.15521859	35.06922109	37.68477057	30.9628065	39.26563723	56.13708008	45.23490066	56.1916074	35.25467193	-1	37.19246163	85.25883485	57.08310586	-1	50.63449597	81.30598538	47.42575265	48.30150787	-1	61.79713495	30.09513334	50.18872858	59.95108934
30451	-1	82.85964268	77.60284099	-1	-1	-1	76.41847047	79.52226202	101.5178448	54.40211658	81.50048456	58.3008734	55.57087909	94.67035258	-1	-1	65.82526798	63.86249432	70.6670333	56.35044878	-1	45.17052214	57.24415321	92.85818337	64.22680264	48.9080077	61.46589256	53.34459694	45.31268561	39.34998497	57.48533105	65.41489791	53.40672266	65.15490863	42.98632026	-1	45.26005045	79.99113413	65.93871419	-1	65.52143102	96.49199542	65.71664834	67.36192171	-1	75.25299929	48.79566118	58.41267709	75.37775056
30454	-1	108.7369483	106.2244702	-1	-1	-1	105.2353189	113.8197161	127.476481	82.12840395	109.0708721	85.91500708	82.40725417	120.5794198	-1	-1	91.89337144	91.387503	96.62285671	82.33484316	-1	81.07500397	84.29015747	118.7310122	100.0906073	74.60107985	87.40736661	79.26239041	81.37147032	74.70785403	83.37481385	99.903232	89.0079542	99.95276556	78.95344599	-1	80.947579	128.2336952	100.8440662	-1	95.51776802	104.2995232	91.64350583	94.10313499	-1	98.71186199	75.20870152	93.97103038	105.1179451
30457	-1	58.46608039	51.81786187	-1	-1	-1	50.24414262	51.2638678	77.10094806	29.14827704	56.34865822	33.42719953	30.82512985	70.27321266	-1	-1	41.36889572	38.71497984	46.25126383	31.92335828	-1	8.159576867	32.39729958	68.48065491	27.69691464	24.63397476	37.05550857	28.94381397	13.15331873	10.57455599	33.09915456	37.91473911	18.66418631	37.15790411	6.893046604	-1	10.04707926	67.5289375	37.75148722	-1	40.20527993	72.93979579	41.31172537	42.70631496	-1	52.42326461	24.22229508	23.84920116	49.81378231
30458	-1	-1	-1	-1	-1	-1	-1	-1	-1	-1	-1	-1	-1	-1	-1	-1	-1	-1	-1	-1	-1	-1	-1	-1	-1	-1	-1	-1	-1	-1	-1	-1	-1	-1	-1	-1	-1	-1	-1	-1	-1	-1	-1	-1	-1	-1	-1	-1	-1
30459	-1	87.29328545	93.52043453	-1	-1	-1	92.4918112	102.8913358	106.7699162	68.97856118	95.84328439	73.26802561	68.4627069	98.4146394	-1	-1	73.913244	78.10862205	75.84635665	62.29015098	-1	70.18814062	70.64838774	96.5130985	89.19843029	56.76344345	66.24250634	57.43370769	70.52609128	63.87029459	61.24212203	89.08830618	78.07977404	89.1271805	68.07276369	-1	70.0322735	117.8190456	90.01327266	-1	84.05499377	112.7351642	70.02818092	80.54038735	-1	93.24731652	60.26207381	83.03562924	93.40088546
30460	-1	85.75490558	78.55236746	-1	-1	-1	76.61825282	78.58728185	104.3831792	56.08739207	83.33580041	60.60708528	57.99131495	97.5610285	-1	-1	68.63993791	65.69099915	73.53381381	59.20270523	-1	39.67818397	59.52120424	95.77402027	58.37335012	51.95609595	64.33958234	56.23060136	42.19568817	38.26565346	60.39007072	65.55846761	45.06231861	64.80676651	37.9015165	-1	37.81426176	95.70944884	65.39407345	-1	67.4719182	100.3515762	68.59734349	69.91606052	-1	79.90208459	51.45444142	49.62306709	76.9525001
30461	-1	74.06973178	67.02546691	-1	-1	-1	65.1785609	66.8570917	92.69968021	44.49946823	71.73414369	48.9504817	46.33929497	85.87614401	-1	-1	56.95923705	54.09154085	61.85023579	47.51992297	-1	27.1924538	47.88095343	84.08777966	45.766997	40.2628415	52.65562498	44.54597133	30.04814598	26.42868772	48.70443007	53.74685217	31.38897765	52.98874207	25.48967915	-1	24.62234435	83.79798269	53.57577825	-1	55.78608176	88.63230811	56.91300131	58.25167939	-1	68.16570338	39.78415426	35.64578423	65.30475193
30462	-1	70.13957246	68.55611	-1	-1	-1	67.55649541	77.88601818	88.80840786	44.07471569	70.95103189	48.15374502	43.88548382	81.98930342	-1	-1	53.08208938	53.23335573	57.95923649	43.62677612	-1	45.2417921	45.90272245	80.23105231	64.25099035	36.60189642	48.76405511	40.65739847	45.56954005	38.88389359	44.83588565	64.08102359	53.12533443	64.12758323	43.12918869	-1	45.07978028	92.96598319	65.01645729	-1	58.93904719	88.08123796	53.02078681	55.57975013	-1	68.73852729	36.3988221	58.08043343	68.29931447
30464	-1	85.64604448	79.60682386	-1	-1	-1	78.31109132	79.49708426	104.2844362	56.68441187	83.83266943	60.71102593	58.1152097	97.45457979	-1	-1	68.55715137	66.20354325	73.43463168	59.10794744	-1	44.17526084	59.73260577	95.66052673	63.2511611	51.80641546	64.23825679	56.12555123	43.95349559	38.67939691	60.27971946	65.46705291	52.54075774	64.94408735	41.97923424	-1	44.35608912	92.33654174	65.63444531	-1	67.4479958	99.9108744	68.49384352	69.94584111	-1	79.29725581	51.44339659	57.56591227	77.25910901
30465	-1	81.30704315	77.41698523	-1	-1	-1	76.42248795	83.37205511	99.97322423	53.64237225	80.63965304	57.29009206	54.29218548	93.12504169	-1	-1	64.28554053	62.98135757	69.12237801	54.80624098	-1	50.60073249	56.07100274	91.31637791	69.62073478	47.38710056	59.92077332	51.79927507	50.8421861	44.15390574	55.9421984	69.32070166	58.56787897	69.38351001	48.47549668	-1	50.49641755	97.26151523	70.28118176	-1	65.82239823	91.89283079	64.17104127	65.98001863	-1	68.63239985	47.3398085	63.5373276	75.64006766
30472	-1	52.38392341	48.25723969	-1	-1	-1	47.39217715	57.49033055	70.96451902	24.06789518	51.00005658	26.54727181	24.6158123	64.18751479	-1	-1	35.13428473	33.34889562	40.11773272	25.76078472	-1	24.94701205	26.3417342	62.44881384	43.95454671	18.88731841	30.93556257	22.84863598	25.26660039	18.53945198	27.04375564	43.70998159	32.81838975	43.76583834	22.83821652	-1	24.77581934	72.85720818	44.65778954	-1	38.13365624	68.99097831	35.20555044	36.14119595	-1	49.46697035	17.89139117	37.77237026	47.4367558
30473	-1	86.89661144	82.56070184	-1	-1	-1	81.70679751	92.11876691	105.4706953	58.31794392	85.24432312	60.54459929	58.93852943	98.69776328	-1	-1	69.63138461	67.60133636	74.62414107	60.26484197	-1	59.5652146	60.61914236	96.96210249	78.57211236	53.41511218	65.44315268	57.35817135	59.8903998	53.16974759	61.55564469	78.34873738	67.43150731	78.40127258	57.45705797	-1	59.39059166	107.4931644	79.29189238	-1	72.80422152	103.6116154	69.71433956	70.47692658	-1	84.09257385	52.32626641	72.38449894	82.04602189
30474	-1	94.09196867	99.23310959	-1	-1	-1	98.20425994	108.5808368	110.3466886	74.69613751	101.5617202	78.98233273	74.18750351	101.760268	-1	-1	79.5590133	83.82749965	79.24306845	67.25372502	-1	75.87094868	76.37073325	42.09253378	94.88143935	62.03240788	69.32744494	60.33300977	76.20967512	69.557123	52.96578985	94.77707018	83.76410758	94.81525213	73.75515496	-1	75.71619835	123.4882264	95.70110583	-1	89.75687882	118.3884896	73.47070966	86.26289284	-1	98.87796479	65.99376977	88.7201554	99.10485148
30477	-1	61.19179773	65.87936857	-1	-1	-1	64.84788799	75.32375542	66.67486436	41.31583858	68.17665609	45.63943218	40.7379904	69.34886118	-1	-1	45.05676597	50.43865962	34.90565728	30.11718022	-1	42.63145354	42.9521784	67.39144091	61.64131905	30.1402399	26.83939016	26.92969054	42.96876941	36.30798037	30.23138574	61.52343443	50.51984143	61.56318622	40.51687287	-1	42.47324488	90.29009046	62.44955758	-1	56.46500273	85.27679849	38.39375785	52.87080811	-1	65.80798972	32.41943668	55.47524438	65.80257669
30478	-1	63.58991848	57.11300485	-1	-1	-1	55.65527924	56.27486268	82.22452665	34.37058041	61.55448826	38.55888722	35.97204765	75.39744578	-1	-1	46.49142913	43.92437503	51.3748801	37.04660206	-1	17.95608354	37.55741679	73.60584344	37.07923177	29.76437978	42.17928257	34.06791593	1.406088432	15.29119063	38.22393841	42.67027995	26.64882753	41.91160761	15.7344391	-1	18.36567631	72.56873862	42.51159572	-1	45.27608762	78.02184087	46.43565848	47.83662049	-1	57.50186784	29.35071375	31.72066558	54.94999646
30479	-1	86.09775248	79.49204913	-1	-1	-1	77.93589937	78.9463677	104.7335182	56.80734837	84.00455865	61.07284282	58.46859294	97.90495291	-1	-1	69.00308392	66.37114314	73.88378657	59.55635598	-1	36.73217786	60.04384636	96.11152108	55.99443043	52.26026083	64.6878082	56.57570876	40.67771122	38.24021963	60.73040406	65.56757124	46.78095558	64.81673073	31.13142128	-1	38.22416064	95.04601177	65.41315091	-1	67.85414945	100.5612938	68.94379908	70.34715142	-1	80.0359936	51.86048273	51.94516585	77.47118675
30480	-1	92.12624003	97.359785	-1	-1	-1	96.33110524	106.7057994	109.1712066	72.82349317	99.68920064	77.10821046	72.31740194	99.6806768	-1	-1	77.74731806	81.95511287	78.12905473	65.62942628	-1	73.9959684	74.49938735	91.91765106	93.00646255	60.11426597	68.26984512	58.70600678	74.33465351	67.68205781	57.89526045	92.90195697	81.88915509	92.94015814	71.88017202	-1	73.84123654	121.6130402	93.82601971	-1	87.88187032	116.5108805	71.99697447	84.39017108	-1	97.00146934	64.12906218	86.84520878	97.23008901
30481	-1	95.07011103	88.30517853	-1	-1	-1	87.56317862	91.40679551	113.6804352	65.63220256	92.79851724	69.35781729	67.23206265	106.875952	-1	-1	77.90340724	75.22273856	82.83208004	68.49086096	-1	60.32957614	68.79794339	105.1082453	79.32647549	61.39270396	73.642546	65.54220722	60.68114499	53.63683159	69.7158773	78.8164555	68.12917583	78.85069472	58.24336319	-1	60.10234799	109.7097967	79.72299466	-1	72.3891836	110.1035219	77.90506508	79.08048655	-1	89.99000888	60.67856095	73.08062133	81.86629264
30482	-1	82.29667755	75.64784637	-1	-1	-1	74.07207499	75.1017242	100.931592	52.97854017	80.17904779	57.25845268	54.65591481	94.10380728	-1	-1	65.19963259	62.54525957	70.08190502	55.75402757	-1	25.51427859	56.22801036	92.31119378	49.53044204	48.46421219	60.88613678	52.77441794	36.99120129	34.41475836	56.92971799	61.75261017	42.33681623	60.9966484	30.43973309	-1	33.60252033	91.35422987	61.59053269	-1	64.03798577	96.77044255	65.14234037	66.53725183	-1	76.2534869	48.05312819	47.54944566	73.64615225
30486	-1	89.74761622	94.88831987	-1	-1	-1	93.85951094	104.2342185	106.0971966	70.3518342	97.21750392	74.63738365	69.84440769	97.45454069	-1	-1	75.23163344	79.4833498	75.00016314	62.95480956	-1	71.52397132	72.02710591	60.43973783	90.53447444	57.65999921	65.09328455	56.06103786	71.86272892	65.21034639	49.37469938	90.43038758	79.41722533	90.46853654	69.40815319	-1	71.36928996	119.1404249	91.35437926	-1	85.41096234	114.0391099	69.20405605	81.91883518	-1	94.52765749	61.6527801	84.37328609	94.75912732
30490	-1	88.9910067	82.37500912	-1	-1	-1	80.80901155	81.85550909	107.626857	59.69466545	86.89297517	63.96666613	61.36085893	100.7981789	-1	-1	71.89662442	69.25917417	76.7771189	62.4497529	-1	38.96570435	62.93527159	99.00460694	57.5125549	55.15259976	67.58111176	59.46895656	43.69553425	41.165006	63.62355001	68.48775771	49.25927508	67.73814259	35.22392607	-1	40.50499113	97.9450624	68.33469734	-1	70.75339978	103.4571769	71.83707342	73.24056826	-1	82.93170035	54.75384517	54.47337172	80.36655801
30491	-1	77.68962945	70.5185706	-1	-1	-1	68.7132061	70.42814855	96.31788293	48.05257874	75.29590765	52.53588775	49.93283046	89.49583496	-1	-1	60.57448919	57.65830398	65.46852354	51.13735676	-1	31.89988131	51.46695331	87.70898691	50.63251946	43.89195321	56.27431604	48.16538683	34.26978932	30.16579653	52.32497019	57.46258996	37.62933838	56.70713131	30.09651188	-1	30.25001755	87.68424796	57.29150573	-1	59.36914822	92.28352355	60.53210132	61.8523171	-1	71.83629524	43.39070146	42.27720862	68.84057644
30494	-1	-1	-1	-1	-1	-1	-1	-1	-1	-1	-1	-1	-1	-1	-1	-1	-1	-1	-1	-1	-1	-1	-1	-1	-1	-1	-1	-1	-1	-1	-1	-1	-1	-1	-1	-1	-1	-1	-1	-1	-1	-1	-1	-1	-1	-1	-1	-1	-1
30496	-1	75.97754722	81.04440843	-1	-1	-1	80.01378603	90.46566681	89.79115439	56.48762449	83.34965789	60.80075063	55.92892372	82.49116439	-1	-1	60.6464794	65.61269017	58.66213785	47.29015618	-1	57.76980237	58.13432471	81.86357235	76.7798042	44.98821888	47.59840085	37.60284638	58.10734222	51.44819361	45.01074539	76.6644993	65.65923288	76.70395771	55.65496416	-1	57.61234657	105.4195168	77.59023495	-1	71.61417614	100.3844421	44.23250766	68.0448049	-1	80.90888527	47.64678931	70.6147805	80.95434448
30500	-1	75.51403459	71.71890445	-1	-1	-1	70.62383971	82.34527038	94.00189272	46.7653338	73.5566941	51.89250475	46.39705975	87.28192537	-1	-1	58.04397426	55.77748095	63.158352	48.76845601	-1	49.71285507	48.28577689	85.58498661	68.71830052	42.2206911	53.99277254	45.93307165	50.05855175	43.37536346	50.16065277	68.58929114	57.56697446	68.62864367	47.60531377	-1	49.5304525	97.62316283	69.51429142	-1	63.34666679	93.34705475	58.27961399	57.52494651	-1	73.89344181	40.14259123	62.51699001	72.52975185
30502	-1	52.55524276	56.6058376	-1	-1	-1	55.5727873	66.09449625	64.14384453	32.02951797	58.8880319	36.3726667	31.41583581	62.17879438	-1	-1	35.01086118	41.14810611	33.57351955	14.16608828	-1	33.40921986	33.64640919	61.2000402	52.41882051	21.48323439	26.20762337	20.32087477	33.74607007	27.08203541	25.1147504	52.29578832	41.29558292	52.33612782	31.29514226	-1	33.2495479	81.08523657	53.22268879	-1	47.2215052	76.1132749	32.2380149	43.58005955	-1	56.65840382	23.02955338	46.25070766	56.55414702
30516	-1	-1	-1	-1	-1	-1	-1	-1	-1	-1	-1	-1	-1	-1	-1	-1	-1	-1	-1	-1	-1	-1	-1	-1	-1	-1	-1	-1	-1	-1	-1	-1	-1	-1	-1	-1	-1	-1	-1	-1	-1	-1	-1	-1	-1	-1	-1	-1	-1
30517	-1	48.93800819	53.5608285	-1	-1	-1	52.528762	63.03320003	66.37348167	28.9899103	55.84940693	33.3231713	28.39432727	59.76123532	-1	-1	32.79023675	38.11041936	35.52473312	21.17783817	-1	30.34643028	30.61622045	58.82876339	49.35610604	18.29378615	26.24393357	18.28512087	30.68326192	24.01986427	23.13738456	49.23386557	38.23337155	49.27412768	28.23222265	-1	30.18717094	78.01772845	50.16066907	-1	44.16361109	73.02929824	30.4874734	40.54081993	-1	53.57453723	20.04621889	43.1885826	53.4982427
30518	-1	82.25708297	82.39437812	-1	-1	-1	81.36982347	90.86370023	101.2769736	58.06412023	84.96626416	62.14538065	57.95674115	94.09930334	-1	-1	66.22685305	67.25527419	70.40733834	56.27948368	-1	57.94921318	59.97979088	91.94525407	76.96628839	46.02430046	61.1175269	52.83519779	58.30750729	51.75212936	56.72176021	77.02876856	65.89245107	77.04688222	55.82024006	-1	57.83094276	105.0966156	77.9259498	-1	72.44386498	99.09823425	65.27827159	69.79226945	-1	78.94677467	50.33658665	70.85504787	81.87910303
30526	-1	-1	-1	-1	-1	-1	-1	-1	-1	-1	-1	-1	-1	-1	-1	-1	-1	-1	-1	-1	-1	-1	-1	-1	-1	-1	-1	-1	-1	-1	-1	-1	-1	-1	-1	-1	-1	-1	-1	-1	-1	-1	-1	-1	-1	-1	-1	-1	-1
30530	-1	68.82743941	58.07596343	-1	-1	-1	58.00071388	65.47576442	87.42290224	37.50809968	64.96339437	42.83165755	40.43971689	80.62761625	-1	-1	51.62527934	47.49440303	56.57507041	42.22854069	-1	33.06788633	41.77306495	78.86666895	52.02743235	35.18337832	47.38821052	39.29226258	33.75160102	27.20439641	43.47118372	53.04193236	40.58115383	52.82545531	31.02457595	-1	32.64150069	83.58583847	53.60171901	-1	50.37851166	84.22592251	51.65344553	52.56670458	-1	64.15085966	34.23987462	45.48976713	57.8796727
30531	-1	59.69219317	53.0614781	-1	-1	-1	51.49486787	52.5107614	78.32741603	30.38559462	57.5846627	34.65891882	32.05600162	71.49935376	-1	-1	42.59600206	39.95108377	47.47771313	33.14999479	-1	8.110104487	33.62943958	69.70645261	28.47150428	25.85797555	38.28186995	30.17001591	14.32259787	11.81377837	34.32510278	39.14857849	20.04796471	38.39429154	7.473033251	-1	11.41512089	68.70784433	38.98909272	-1	41.43817226	74.16165648	42.53799769	43.93608965	-1	53.64158426	25.45100922	25.23359381	51.05035713
30532	-1	64.99014541	60.90993102	-1	-1	-1	60.03753795	70.13370912	83.57078458	36.7070363	63.63657571	39.3405846	37.23433616	76.7938183	-1	-1	47.74052587	45.98249204	52.72400057	38.36703154	-1	37.58813522	38.96563897	75.05520795	56.59573587	31.49426495	43.54183722	35.4549307	37.90750902	31.18094847	39.65011273	56.35149579	45.46000707	56.40738058	35.47923149	-1	37.4172984	85.49281694	57.29936302	-1	50.79048285	81.60743588	47.81183162	48.75112215	-1	62.0865042	30.50096332	50.41405184	60.10405008
30533	-1	-1	-1	-1	-1	-1	-1	-1	-1	-1	-1	-1	-1	-1	-1	-1	-1	-1	-1	-1	-1	-1	-1	-1	-1	-1	-1	-1	-1	-1	-1	-1	-1	-1	-1	-1	-1	-1	-1	-1	-1	-1	-1	-1	-1	-1	-1	-1	-1
30538	-1	82.43520751	78.30897202	-1	-1	-1	77.27240051	83.33034854	101.1105817	54.66881039	81.68957527	58.38249555	55.43314126	94.25105932	-1	-1	65.44345946	64.03584941	70.25908599	55.94941617	-1	50.21197529	57.19091715	92.42869298	69.24066468	48.4247684	61.05455462	52.92746694	50.45361816	43.92634759	57.06042319	69.25342059	58.24390254	69.25875431	48.07111614	-1	50.15468444	94.72953836	70.13629424	-1	66.56231157	94.05727497	65.30186323	67.15276708	-1	70.66681631	48.5087336	63.22184196	76.40743926
30540	-1	78.64577736	82.98275373	-1	-1	-1	81.9572167	92.20411029	98.17908462	58.48027116	85.35203743	62.71846112	58.060082	90.18733825	-1	-1	64.51810995	67.62266993	67.26422539	53.58644943	-1	59.47107369	60.20397443	87.16265949	78.48238475	43.34238522	57.77244123	49.08759797	59.8116564	53.16994469	52.29271736	78.39582295	67.37049303	78.43193213	57.35368755	-1	59.32086162	107.0337178	79.31710194	-1	73.42610854	101.8185663	61.72347558	70.06310537	-1	82.25262044	50.02330245	72.32738685	82.78765952
30541	-1	72.43359108	68.97072152	-1	-1	-1	68.00463345	76.24310879	91.08756051	44.98005925	71.94066151	48.59935046	45.43556842	84.25610457	-1	-1	55.37022223	54.27090264	60.23767284	45.91200859	-1	43.59361932	47.25457831	82.46841155	62.60811767	38.65529456	51.04033158	42.92710345	43.86688045	37.14844777	47.0852268	62.29770522	51.51869161	62.36465635	41.47586522	-1	43.45980168	90.95015507	63.26253568	-1	57.89208142	84.21159819	55.29490856	57.07609236	-1	65.65825086	38.42049586	56.48148198	67.56989372
30543	-1	83.03195574	77.91892444	-1	-1	-1	76.74982965	80.2045511	101.6938654	54.66748222	81.75694266	58.54803529	55.78858245	94.84313813	-1	-1	66.00769012	64.11694431	70.84286929	56.52813796	-1	45.94541829	57.47222358	93.02768986	64.99992846	49.06009801	61.64085157	53.51798153	46.12414719	40.12631182	57.65627939	66.10600044	54.1686219	65.87635265	43.76206721	-1	46.02615328	81.91698396	66.67077001	-1	65.88170994	96.50855763	65.8907181	67.57256963	-1	75.11386019	48.99390063	59.17228281	75.7357086
30544	-1	78.76390892	83.90428291	-1	-1	-1	82.87548271	93.24977193	95.13284513	59.36790565	86.23359477	63.65331269	58.86074602	86.48012142	-1	-1	64.25138177	68.49945535	64.03713099	51.98051117	-1	60.53944315	61.04332707	50.77383796	79.54994907	46.66982075	54.13211007	45.09332298	60.87820798	54.225864	38.52928407	79.44592667	68.43271847	79.48406807	58.42361952	-1	60.38477728	108.1557111	80.36990828	-1	74.42667466	103.0540448	58.23687651	70.93496249	-1	83.54237978	50.66958206	73.38878208	83.77488253
30548	-1	67.02540785	64.83380362	-1	-1	-1	63.84729292	72.93555287	85.77156476	40.63735158	67.56267847	44.46794416	40.80529569	78.87646179	-1	-1	50.18877736	49.87167276	54.91805739	40.62899148	-1	40.22527276	42.71766758	77.03508457	59.23895279	32.94883456	45.70276292	37.55890158	40.53272212	33.86163827	41.67606418	59.05498142	48.14344461	59.10449571	38.10630465	-1	40.08751603	87.60301254	59.99535279	-1	54.39957851	77.68002813	49.9390799	52.49428138	-1	61.18514069	33.54358313	53.10413265	63.93515439
30550	-1	-1	-1	-1	-1	-1	-1	-1	-1	-1	-1	-1	-1	-1	-1	-1	-1	-1	-1	-1	-1	-1	-1	-1	-1	-1	-1	-1	-1	-1	-1	-1	-1	-1	-1	-1	-1	-1	-1	-1	-1	-1	-1	-1	-1	-1	-1	-1	-1
30552	-1	83.24604447	88.41414464	-1	-1	-1	87.38385876	97.82474521	98.51773819	63.86036851	90.7229427	68.16906229	63.3098114	88.72061392	-1	-1	68.16457764	72.98641653	67.47849392	55.20242022	-1	65.12707603	65.51152699	89.01065424	84.13714401	52.19918189	57.08945311	32.30104115	65.46474766	58.80643827	52.64015212	84.02319296	73.01701183	84.06249535	63.01211093	-1	64.9699859	112.7724305	84.9487217	-1	78.97687226	107.727558	56.48213151	75.41873243	-1	88.24808407	55.04270548	77.97262852	88.31820945
30554	-1	97.54445808	102.1291619	-1	-1	-1	101.0974521	111.579611	95.97818781	77.56385652	104.424354	81.89022144	76.98093707	105.919027	-1	-1	81.18860511	86.68608544	61.28735194	65.82312944	-1	78.88823208	79.19745667	103.9438739	97.89806206	66.47186835	65.32707435	63.59154045	79.22549116	72.56427763	66.85162171	97.77951225	86.7763482	97.81933955	76.77371839	-1	78.72982724	126.5491913	98.70573508	-1	92.71897337	121.5416168	75.1776465	89.11826083	-1	102.0745275	68.65269426	91.73171328	102.0558656
30555	-1	82.13138785	77.29456157	-1	-1	-1	76.5304427	86.94377557	100.7062845	53.22337299	80.18267062	53.34438602	54.07554929	93.9321848	-1	-1	64.86894734	62.57460469	69.85966345	55.50102756	-1	54.41484019	55.70306156	92.19501293	73.42104871	48.63959309	60.67838284	52.59282204	54.74220432	48.01511829	56.78920026	73.19397839	62.27598452	73.2461888	52.30782967	-1	54.23649882	102.4012047	74.13646244	-1	67.4878546	98.72340721	64.94927324	65.71863585	-1	79.17179381	47.54019306	67.22832469	76.6063839
30558	-1	71.60337558	67.44768482	-1	-1	-1	66.55447375	75.11570214	90.21170218	43.5286732	70.50144763	46.76241958	44.14803362	83.41398627	-1	-1	54.42439281	52.85053101	59.36373601	45.01868925	-1	42.61817355	45.90315012	81.6565599	61.62894877	37.99920448	50.17579909	42.07886596	42.90177008	36.13442758	46.25985916	61.25112448	50.51532802	61.32837544	40.5065739	-1	42.4642697	90.43724824	62.2290483	-1	55.83395953	86.9833389	54.43993018	55.75792615	-1	67.33374713	37.3015373	55.47436352	65.59201636
30559	-1	73.28816712	72.82945531	-1	-1	-1	71.79615163	80.76166035	92.25877167	48.60542764	75.5260726	52.63876768	48.63281935	85.10686833	-1	-1	57.15010333	57.8233458	61.39056873	47.24804523	-1	47.6929176	50.61496533	82.96533197	66.71459432	37.22622122	52.1083524	43.83822418	48.0669548	41.58545441	47.73612507	66.90796594	55.67103566	66.90971385	45.55455534	-1	47.60014744	94.46389793	67.78316263	-1	62.64724177	88.05762215	56.27695639	60.44919523	-1	66.96730367	41.11980948	60.63807921	72.12968873
30562	-1	-1	-1	-1	-1	-1	-1	-1	-1	-1	-1	-1	-1	-1	-1	-1	-1	-1	-1	-1	-1	-1	-1	-1	-1	-1	-1	-1	-1	-1	-1	-1	-1	-1	-1	-1	-1	-1	-1	-1	-1	-1	-1	-1	-1	-1	-1	-1	-1
30563	-1	64.47125075	59.90652724	-1	-1	-1	58.79785709	70.91717986	82.97301962	34.83462898	61.60605747	40.2385244	34.83087381	76.24431629	-1	-1	47.03423962	43.82623937	52.12898225	37.74412701	-1	38.28621876	36.4617852	74.54072087	57.29061379	31.14460771	42.9608869	34.8970055	38.63739816	31.95590081	39.11943504	57.17550368	46.13209097	57.21247068	36.18005723	-1	38.09811516	86.24631725	58.09707544	-1	51.91039122	82.10395258	47.24516828	45.83478064	-1	62.63190022	29.06984644	51.08066657	61.0390008
30566	-1	85.00211305	77.22081984	-1	-1	-1	76.99982393	85.7024404	103.5925318	54.89057183	82.09803768	58.20544692	56.82173208	96.80398403	-1	-1	67.78306242	64.59433449	72.7450858	58.39471782	-1	53.58428655	58.29809879	95.05147991	72.58246814	51.41445734	63.55993988	55.4673243	53.94940464	47.14008626	59.65237036	72.3667217	61.38735041	72.39429527	51.49093455	-1	53.36318582	102.3007548	73.27110606	-1	64.49060856	100.7116713	67.82690994	68.74643775	-1	80.85932465	50.44456183	66.3339555	64.52536925
30572	-1	81.79725827	74.57543837	-1	-1	-1	72.80292373	74.51924889	100.4248427	52.13539395	79.38189216	56.6288971	54.03035766	93.60338386	-1	-1	64.68028236	61.74727168	69.57551697	55.24401232	-1	36.39477901	55.56174676	91.81713692	55.15233228	48.00323749	60.3814691	52.27282668	38.62574619	34.3330023	56.43285586	61.61616202	42.33434375	60.8636131	34.56993174	-1	34.88289242	91.90150457	61.44753088	-1	63.45935227	96.40398443	64.63941616	65.95235594	-1	75.96468823	47.49312886	47.0190824	72.90905381
30574	-1	88.24660066	81.61767717	-1	-1	-1	80.85695798	84.75708888	106.8572931	58.87588769	86.03234192	62.55273759	60.42821355	100.0526557	-1	-1	71.08067512	68.45257372	76.00892924	61.66780022	-1	53.64154881	62.00275255	98.28490631	72.6399694	54.56927838	66.81934542	58.71893534	53.9795429	46.93013493	62.8925634	72.07168896	61.45241361	72.12143938	51.55329127	-1	53.42236198	102.9422096	73.00043484	-1	65.22313913	103.2716347	71.08181383	72.26599721	-1	83.16119447	53.86143964	66.40528728	75.29360779
30577	-1	75.06551129	68.42037925	-1	-1	-1	66.84626749	67.8742484	93.70049506	45.74973815	72.94996104	50.02839972	47.42572377	86.87264593	-1	-1	57.96866148	55.31620294	62.85080434	48.52296388	-1	18.27762722	48.99809044	85.07996495	42.26875579	41.23263544	53.65501877	45.54326855	29.74775795	27.18548486	49.69851848	54.52242518	35.15214849	53.76691504	23.09462083	-1	26.4247334	84.11370704	54.36102536	-1	56.80805225	89.53838874	57.91120484	59.30682057	-1	69.02073229	40.8224841	40.36251039	66.41701319
30582	-1	93.18592012	86.22330277	-1	-1	-1	85.55764074	90.09165623	111.7935448	63.63461554	90.8114607	67.35161971	65.29798331	104.9911948	-1	-1	76.0121553	73.24592262	80.9453114	66.60286739	-1	58.84136853	66.84938512	103.2255031	77.83740233	59.52034391	71.75636624	63.65706066	59.20462772	52.20703981	67.83224026	77.42470832	66.63363208	77.44586878	56.75546281	-1	58.60946501	108.1692145	78.31394761	-1	70.19337878	108.3108898	76.01948263	77.15993547	-1	88.23209457	58.7710601	71.58336823	78.21788939
30598	-1	72.67249229	66.48243083	-1	-1	-1	65.2092768	65.63844985	91.30463945	43.6074709	70.76256175	47.62943382	45.07950771	84.48069511	-1	-1	55.56591201	53.13774118	60.45517269	46.12510491	-1	31.57690315	46.68673123	82.69294908	50.61623908	38.87218573	51.26038035	43.1505618	31.24832651	24.54715528	47.30938281	51.26424126	39.70287187	50.8225799	29.4550426	-1	31.5728058	82.2080471	51.52684274	-1	54.19751081	87.05129082	55.5175704	56.9137625	-1	66.55809335	38.42944401	44.70696013	64.01979416
30616	-1	59.5820401	55.82637393	-1	-1	-1	54.59335744	66.85666394	77.97732322	30.56305997	57.29224755	36.43182889	24.29116825	71.31023866	-1	-1	41.89335439	39.36898494	47.13679994	32.71622508	-1	34.20750999	29.74541314	69.64679284	53.21205985	26.43155551	37.98708095	29.95241801	34.56116956	27.88759874	34.2065239	53.11244022	42.05441118	53.1475272	32.10082077	-1	34.02027614	82.14246079	54.03148134	-1	47.90438665	77.86862668	42.28996692	43.27045237	-1	58.40774159	20.86388683	47.00294885	57.04542908
30643	-1	49.71314138	48.60933395	-1	-1	-1	47.60788604	57.35971683	68.54450543	24.25141823	51.14891016	28.25324717	24.18145113	61.60224342	-1	-1	33.0691915	33.44081876	37.68832693	23.42650635	-1	24.63015496	26.17397941	59.73061078	43.64261145	15.50549046	28.45910405	20.29284858	24.95915201	18.3095796	24.3858123	43.52522523	32.53858607	43.56563249	22.51167414	-1	24.48604215	72.10183365	44.45266921	-1	38.65986241	65.05152533	32.68121182	35.92652041	-1	46.44197975	16.69953242	37.49718585	48.09170277
30648	-1	86.94651616	80.15396665	-1	-1	-1	78.48792806	79.71462337	105.5794497	57.53689821	84.74951739	61.87597326	59.27215452	98.75339217	-1	-1	69.84406224	67.11302008	74.72986131	60.40099475	-1	37.77840502	60.83332008	96.96252707	55.04176866	53.1246355	65.53456225	57.42368374	42.13614301	39.12053835	61.58028143	66.46018985	42.6446514	65.69974328	36.5842185	-1	31.32243472	96.274294	66.28963272	-1	68.6704001	101.4532373	69.79124117	71.16437618	-1	80.95645613	52.6867256	48.41945987	78.2458451
30649	-1	-1	-1	-1	-1	-1	-1	-1	-1	-1	-1	-1	-1	-1	-1	-1	-1	-1	-1	-1	-1	-1	-1	-1	-1	-1	-1	-1	-1	-1	-1	-1	-1	-1	-1	-1	-1	-1	-1	-1	-1	-1	-1	-1	-1	-1	-1	-1	-1
30656	-1	89.3828003	91.05171563	-1	-1	-1	90.03370065	100.3141764	108.696881	66.55270145	93.42528036	70.74934329	66.19225617	101.5157996	-1	-1	73.7614567	75.69887543	77.82734212	63.70243932	-1	67.61453397	68.30251126	99.51453895	86.62504285	54.84290004	68.52746982	60.24820821	67.94992732	61.29140493	64.23105143	86.50635416	75.50792005	86.54645211	65.49898399	-1	67.45983371	115.2340482	87.43304451	-1	81.47958776	109.99216	72.67674393	78.11247188	-1	90.58744271	58.31041825	80.46413472	90.84113818
30671	-1	66.38524946	61.16289773	-1	-1	-1	59.98317667	63.17639583	85.0440952	37.94915015	65.04520804	41.84212313	39.10587384	78.19607821	-1	-1	49.35258214	47.40677179	54.19325372	39.87697132	-1	28.86235799	40.78167209	76.38340177	47.91784069	32.43054653	44.99196911	36.87041878	29.0097833	23.02963757	41.01077324	49.06921106	37.09272003	48.81834124	26.67923891	-1	28.94772334	64.55463226	49.60537384	-1	49.08887887	79.98020223	49.2425787	50.8948803	-1	58.70827691	32.32614235	42.09784324	58.9459078
30678	-1	74.79034344	77.69829654	-1	-1	-1	76.66285473	87.24439181	90.13240094	53.10477615	79.96018339	57.47564617	52.44031713	85.43120504	-1	-1	54.6395281	62.21755528	59.41500264	43.82577325	-1	54.56727443	54.69446112	84.26736953	73.57655089	43.30612912	50.99492582	43.83401771	54.90368727	48.23592936	48.49068676	73.44780599	62.45115502	73.48878626	52.45380152	-1	54.40581321	102.2643829	74.37554923	-1	68.35453346	97.34719525	55.96093648	64.65067112	-1	77.90582704	43.95462545	67.4059326	77.68062267
30692	-1	64.20362905	60.99939258	-1	-1	-1	60.01373461	67.95958956	82.89967373	37.03973825	64.00556343	40.73316662	37.49092546	76.03011725	-1	-1	47.25672363	46.33426118	52.04761118	37.74375627	-1	35.20907976	39.32173126	74.20283346	54.2263217	30.17762923	42.84001514	34.70821118	35.48517646	28.81126277	38.83699813	53.9949328	43.15479582	54.04976207	33.0861677	-1	35.09026782	82.17222838	54.94354233	-1	49.90268209	60.87088752	47.08419294	49.17021834	-1	50.01137171	30.42328686	48.12027601	59.59272418
30698	-1	60.02771868	52.99803458	-1	-1	-1	51.17429666	52.79881011	78.65777094	30.46789859	57.7010098	34.90961467	32.30037044	71.83415774	-1	-1	42.91748954	40.05953104	47.80832208	33.47805341	-1	13.15244169	33.84337333	70.04572657	31.73944194	26.22046032	38.61368951	30.50399883	15.99299432	12.36956767	34.66240666	39.6908047	17.49452922	38.93145886	11.44438614	-1	10.6575376	69.74609216	39.51798789	-1	41.73920192	74.58759211	42.87104398	44.21123563	-1	54.12014582	25.74332017	21.82864744	51.25948406
30712	-1	51.45703444	46.88730726	-1	-1	-1	45.73067009	58.01285982	69.94452572	21.70776177	48.45632501	27.38080563	21.25322177	63.22415173	-1	-1	33.98644528	30.6346461	39.10096272	24.71128421	-1	25.37617976	23.03904093	61.52613962	44.38032861	18.15541628	29.93533339	21.87540882	25.72964206	19.0511826	26.10223199	44.27402031	33.2200546	44.30973503	23.27023908	-1	25.18674735	73.34171775	45.19384947	-1	39.02403079	69.19091043	34.22211604	33.40656376	-1	49.7193346	15.78620259	38.16820941	48.14318559
30719	-1	61.74394731	56.06782078	-1	-1	-1	54.8240019	56.90929714	80.39323194	33.02177059	60.1477581	36.99014195	34.33493681	73.55324429	-1	-1	44.68565137	42.51483958	49.54284849	35.22196382	-1	21.95848157	35.97772741	71.74849068	41.02855172	27.83778229	40.34375431	32.22610491	22.10142097	16.44813731	36.3723683	42.82133507	30.29448123	42.4493251	19.7505303	-1	22.12092452	59.16214301	43.19313022	-1	43.91384363	75.80695014	44.59658605	46.14941577	-1	54.97457125	27.61497489	35.313011	53.757479
30722	-1	69.7401894	63.14631041	-1	-1	-1	61.58747176	62.64308319	88.37667534	40.4586164	67.65543707	44.72519679	42.11723624	81.54738993	-1	-1	52.64761616	50.02166332	57.52690254	43.1998841	-1	20.06464335	43.69321831	79.75316644	38.82344448	35.89773954	48.33073301	40.2182812	24.46571976	21.95065376	44.37239442	49.26395248	30.25363626	48.5182851	15.95217068	-1	21.56549073	78.62638901	49.11649444	-1	51.51663841	84.2013561	52.58653022	53.99584352	-1	63.6701824	35.50736235	35.45031135	61.13298842
30747	-1	60.46704528	64.95356383	-1	-1	-1	63.92159074	74.4116904	50.21757607	40.38605592	67.24615685	44.71575222	39.79702171	69.07179012	-1	-1	43.88436282	49.50755861	13.92458376	28.10573355	-1	41.72155481	42.01632979	67.39595655	60.73133827	29.40485075	29.08863791	26.83163806	42.05872891	35.39693962	30.5536118	60.6118706	49.60931538	60.65180298	39.60712971	-1	41.56289295	89.38556838	61.53823254	-1	55.5485418	84.38511859	38.45907187	51.93967022	-1	64.92057602	31.45729857	54.56463153	64.88458281
30751	-1	64.81689366	60.12339157	-1	-1	-1	59.24673918	66.72916448	83.4279526	36.45262514	63.46575325	39.69244636	37.28571464	76.62655952	-1	-1	47.64711239	45.83164541	52.57977577	38.23682273	-1	34.34300871	38.99776307	74.86452084	53.35465792	31.1817708	43.39090321	35.2921516	34.601816	27.77561266	39.46980003	52.82591152	42.24791616	52.92818278	32.23205783	-1	34.19365966	82.31614463	53.83834453	-1	47.14819353	79.94077842	47.65408789	48.95210431	-1	60.0974477	30.50600598	47.20927381	57.41011377
30752	-1	91.20080772	84.32440078	-1	-1	-1	83.88261577	91.93585256	109.7957999	61.56052786	88.70803084	64.63047401	63.1779895	103.0043419	-1	-1	73.99277628	71.16714404	78.94818821	64.59949982	-1	59.83266572	64.71596831	101.2496194	78.83456529	57.60189826	69.76220146	61.66819395	60.16505802	53.32589079	65.85152689	78.48462104	67.66428146	78.5392703	57.73494271	-1	59.63139972	108.4134504	79.4272857	-1	68.72069917	106.8059915	74.0283179	75.0298591	-1	86.94286267	56.7011327	72.61538374	68.87670452
30772	-1	-1	-1	-1	-1	-1	-1	-1	-1	-1	-1	-1	-1	-1	-1	-1	-1	-1	-1	-1	-1	-1	-1	-1	-1	-1	-1	-1	-1	-1	-1	-1	-1	-1	-1	-1	-1	-1	-1	-1	-1	-1	-1	-1	-1	-1	-1	-1	-1
30789	-1	86.71073111	89.49823061	-1	-1	-1	88.47457279	98.5881397	106.1556236	65.02890212	91.90657286	69.22774814	64.68303536	98.60468444	-1	-1	71.80839291	74.18138703	75.26513285	61.34678657	-1	65.82696031	66.79540126	96.10564403	84.83920801	43.37961854	65.87684895	57.41239497	66.17014757	59.54177134	61.02748239	84.77524029	73.73351308	84.80867158	63.70771537	-1	65.68193646	113.3256634	85.69294185	-1	79.86513814	107.9912397	69.93587344	76.63257662	-1	88.3456774	56.76607458	78.69135037	89.24014759
30801	-1	77.98757192	74.27801562	-1	-1	-1	73.29022884	80.61760479	96.65663192	50.43784716	77.42398574	54.086063	51.02395344	89.80759119	-1	-1	60.97155071	59.76178683	65.80573788	51.49010676	-1	47.87318514	52.81757217	87.99914367	66.89176287	44.07217797	56.60382862	48.48194748	48.12554865	41.43302079	52.62492624	66.59779467	55.82940829	66.66066646	45.74968343	-1	47.76128225	94.71778048	67.55798106	-1	62.84578617	86.13391286	60.85378329	62.70249091	-1	65.91294083	44.0431964	60.79705159	72.6205349
30812	-1	65.49665149	63.22172184	-1	-1	-1	62.24145359	72.08893448	84.16850696	38.87523162	65.77515926	42.75548609	38.9163525	77.3364515	-1	-1	48.4607857	48.07432288	53.31859449	38.99341415	-1	39.44817747	40.85015603	75.55801407	58.45851528	31.80743901	44.12042558	36.00722469	39.76548879	33.072402	40.17129436	58.25856977	47.34069803	58.30966661	37.33440175	-1	39.29226548	87.11004742	59.2004816	-1	53.21091549	81.86753159	48.37412803	50.53247046	-1	62.70300061	31.65469018	52.29747152	62.64517546
30813	-1	77.47106109	70.89123667	-1	-1	-1	69.37374468	70.16467261	96.10566913	48.19297516	75.38644277	52.43229852	49.8384634	89.27835216	-1	-1	60.37290106	57.75478878	65.25600892	50.92786481	-1	30.44568017	51.41605077	87.48634989	49.57707822	43.64267531	56.06035821	47.94887146	29.59946934	29.35086914	52.10461208	56.73266457	39.22349405	55.964079	28.2417781	-1	30.90355944	86.53510352	56.55595006	-1	59.17918514	91.92953184	60.31668068	61.71261515	-1	71.41375389	43.2282631	44.31471098	68.81284278
30840	-1	76.22079218	69.42955269	-1	-1	-1	68.16037894	66.12829301	94.84696865	46.82399976	74.02175494	51.00827791	48.50654236	88.02769025	-1	-1	59.0986622	56.40953368	63.99776804	49.66502075	-1	34.6921969	50.07308785	86.24430707	53.66503457	42.44601209	54.8042668	46.69670665	35.29139452	27.92826553	50.8588012	55.49214433	42.33411563	54.56819614	32.65387705	-1	34.34158938	86.97672859	55.03449443	-1	57.44309536	90.80355009	59.06276641	60.38233729	-1	70.40028094	41.92377906	47.27844242	66.94961823
30842	-1	70.98229427	64.40868537	-1	-1	-1	62.85580515	63.92345674	89.61939741	41.71433929	68.90983264	45.97631657	43.36614929	82.78951965	-1	-1	53.89148142	51.27604941	58.76959075	44.44291132	-1	21.58979686	44.94355924	80.99465872	40.47263429	37.13588418	49.57326295	41.46052172	25.73896943	23.23058953	45.61416538	50.53440218	31.69145109	49.79263378	17.47361888	-1	23.04730971	79.80399595	50.39244323	-1	52.77276781	85.43890307	53.82889983	55.24380444	-1	64.90225178	36.75363282	36.87629156	62.39182748
30848	-1	67.68235593	63.04258659	-1	-1	-1	61.94478183	66.7155175	86.3490044	39.59798358	66.65315824	43.38548278	40.54370482	79.49558534	-1	-1	50.66897215	49.00691386	55.49785571	41.18467808	-1	33.07784137	42.26299364	77.67838491	52.11863115	33.70175953	46.29504439	38.17089515	33.29181092	27.00255138	42.30779364	52.61708678	41.19962003	52.51915191	30.91698858	-1	33.08535101	74.19113149	53.36029294	-1	51.11106021	80.47513522	50.54410206	52.29410638	-1	58.5110464	33.68845932	46.18969867	60.97483325
30854	-1	102.7782596	97.0791004	-1	-1	-1	95.77839796	97.88477769	121.4343028	74.06661728	101.200175	78.09592357	75.40822018	114.5872041	-1	-1	85.74010919	83.56482719	90.58351254	76.26669277	-1	61.59468236	77.04816837	112.7744105	80.70071597	68.82120525	81.38254428	73.26140809	62.26944548	57.41353714	77.40178381	83.95960261	70.19436374	83.51752239	59.2907424	-1	61.95898717	104.3067246	84.23363805	-1	85.10203092	116.8844556	85.63347938	87.23471455	-1	96.02310204	68.68621723	75.23753285	94.88511988
30870	-1	86.0665531	79.78290515	-1	-1	-1	78.30461642	79.6336686	104.7126422	56.99303414	84.16990761	61.19338426	58.54873109	97.87415324	-1	-1	69.00134706	66.53533072	73.86234326	59.54059109	-1	39.64919833	60.14643984	96.07003221	58.86132903	52.16259433	64.66371386	56.54676571	41.63848047	38.96683799	60.6935876	66.10270926	48.95666606	65.42858245	37.13598874	-1	40.55325823	93.7256825	66.05532041	-1	68.07260258	100.4499235	68.91702011	70.41318112	-1	79.82565219	51.89831566	54.06888058	77.72960554
30871	-1	-1	-1	-1	-1	-1	-1	-1	-1	-1	-1	-1	-1	-1	-1	-1	-1	-1	-1	-1	-1	-1	-1	-1	-1	-1	-1	-1	-1	-1	-1	-1	-1	-1	-1	-1	-1	-1	-1	-1	-1	-1	-1	-1	-1	-1	-1	-1	-1
30875	-1	-1	-1	-1	-1	-1	-1	-1	-1	-1	-1	-1	-1	-1	-1	-1	-1	-1	-1	-1	-1	-1	-1	-1	-1	-1	-1	-1	-1	-1	-1	-1	-1	-1	-1	-1	-1	-1	-1	-1	-1	-1	-1	-1	-1	-1	-1	-1	-1
30877	-1	98.9248372	91.99606862	-1	-1	-1	90.2284448	91.69779422	117.5561101	69.42768934	96.65226379	73.82755567	71.21975044	110.7314605	-1	-1	81.81790814	79.01223266	86.70660202	72.37692937	-1	51.20321533	72.77029367	108.9419955	69.45492689	65.11136064	77.51168705	69.4014927	54.53900392	51.18989941	73.55913214	78.52057118	51.62609187	77.76040789	49.64372231	-1	46.72741849	108.4737767	78.34842545	-1	80.64373424	113.4618538	81.76875523	83.12291359	-1	92.98174687	64.65082829	50.14339999	90.1891526
30890	-1	98.33806298	95.5461968	-1	-1	-1	94.56942107	103.272442	117.0394865	71.44379489	98.38525431	75.17543574	71.74500345	110.1752304	-1	-1	81.39146876	80.70408289	86.18773347	71.88092887	-1	70.5912171	73.61368214	108.3598471	89.60523611	64.40580719	76.98114191	68.85212632	70.8829392	64.18965517	72.98912423	89.36252475	78.51227864	89.42012163	68.47287455	-1	70.45506743	117.961715	90.31422551	-1	84.81711284	109.3974706	81.22631041	83.4095429	-1	92.04447756	64.59984696	83.47389459	94.41746491
30914	-1	69.17312865	62.57889265	-1	-1	-1	61.01993223	62.07543418	87.80960476	39.89131817	67.08816327	44.15798982	41.55006163	80.98032879	-1	-1	52.08052734	49.45438872	56.9598325	42.63280866	-1	19.49163353	43.12601825	79.18611539	38.24623641	35.3307415	47.76366549	39.65121829	23.89844023	21.38304934	43.80533896	48.69649235	29.6823156	47.95076408	15.38684741	-1	20.99292759	78.06040143	48.54894755	-1	50.94936255	83.63437654	52.01946526	53.4286873	-1	63.10329223	34.9402337	34.87931529	60.56565881
30915	-1	76.56425837	69.83346795	-1	-1	-1	68.82775382	62.39616843	95.18477811	47.19562274	74.37674316	51.21688891	48.81928085	88.37109961	-1	-1	59.42577245	56.78003527	64.33589771	49.99994631	-1	38.52906455	50.39193102	86.59385065	57.52073326	42.82807922	55.14388456	47.03906405	38.90494918	31.21191339	51.20566969	57.09752076	46.29726178	56.81147969	36.45662878	-1	38.27515075	88.9824488	57.51148757	-1	57.16133172	91.25243672	59.40389116	60.67848622	-1	70.95057659	42.23681409	51.25005432	66.67939973
30916	-1	-1	-1	-1	-1	-1	-1	-1	-1	-1	-1	-1	-1	-1	-1	-1	-1	-1	-1	-1	-1	-1	-1	-1	-1	-1	-1	-1	-1	-1	-1	-1	-1	-1	-1	-1	-1	-1	-1	-1	-1	-1	-1	-1	-1	-1	-1	-1	-1
30927	-1	90.12242185	83.58670234	-1	-1	-1	82.04624444	83.12894582	108.7605814	60.87963018	88.07254589	65.13207044	62.51837711	101.929702	-1	-1	73.03460263	70.43881643	77.91071759	63.58461113	-1	41.36399239	64.09847888	100.1337689	60.50877831	56.26936028	68.71412172	60.60089125	44.90437309	42.43209621	64.753745	69.71932065	51.24050183	68.98451505	37.94141051	-1	42.69598926	98.82349743	69.58725444	-1	71.93618256	104.5701698	72.96948708	74.39409072	-1	84.02377988	55.90098523	56.39863519	81.56099498
30929	-1	-1	-1	-1	-1	-1	-1	-1	-1	-1	-1	-1	-1	-1	-1	-1	-1	-1	-1	-1	-1	-1	-1	-1	-1	-1	-1	-1	-1	-1	-1	-1	-1	-1	-1	-1	-1	-1	-1	-1	-1	-1	-1	-1	-1	-1	-1	-1	-1
30951	-1	-1	-1	-1	-1	-1	-1	-1	-1	-1	-1	-1	-1	-1	-1	-1	-1	-1	-1	-1	-1	-1	-1	-1	-1	-1	-1	-1	-1	-1	-1	-1	-1	-1	-1	-1	-1	-1	-1	-1	-1	-1	-1	-1	-1	-1	-1	-1	-1
30954	-1	80.74684406	73.7248197	-1	-1	-1	73.32752854	81.61691434	99.34039708	51.0202855	78.1761002	54.08214405	52.68880099	92.54997922	-1	-1	63.53517938	60.64281105	68.49284469	54.14355784	-1	49.48876869	54.21516299	90.79616645	68.49017288	47.1530334	59.30715017	51.21364403	49.82647783	42.99757256	55.39766562	68.16805353	57.31640275	68.21829359	47.39145914	-1	49.28484489	98.06959928	69.10464851	-1	59.04474567	96.39508126	63.57356315	64.5529633	-1	76.54351206	46.23251531	62.26671795	60.04541127
30959	-1	134.5432125	130.796954	-1	-1	-1	129.7812327	136.4959441	153.2341028	107.0461357	134.0477045	110.7534331	107.6978328	146.3618781	-1	-1	117.5925222	116.3879534	122.381883	108.0794951	-1	103.5561102	109.4830691	144.5271881	122.5799177	100.4576342	113.173875	105.0406221	103.8068929	97.20141423	109.164362	122.4470581	111.5515292	122.4812361	101.4233202	-1	103.4725694	149.3401615	123.368686	-1	119.2441332	144.1267958	117.4176544	119.4086643	-1	117.0538635	100.7153291	116.5244127	129.04872
30982	-1	87.20319177	79.92756214	-1	-1	-1	77.78001471	80.1657662	105.8311072	57.47324367	84.7311941	62.05670596	59.4228617	99.00914495	-1	-1	70.08741611	67.07481846	74.98175259	60.65053536	-1	40.8735102	60.94432051	97.22224084	59.48800968	53.40475803	65.78757839	57.6786861	43.58068583	39.80307881	61.83824094	67.08165527	45.4339566	66.33729282	39.14221455	-1	38.53399643	97.16060108	66.92863498	-1	68.96793177	101.8117389	70.04539745	71.35751347	-1	81.36338991	52.89723008	49.67313395	78.45153354
31008	-1	68.33367603	63.26349836	-1	-1	-1	62.07181588	74.7047726	86.82480018	37.94504235	64.66731722	43.96252893	37.70417517	80.1020003	-1	-1	50.87186027	46.82598134	55.98109937	41.59281809	-1	42.065419	39.27990093	78.40198566	61.06875288	35.02141922	46.81478385	38.75369271	42.42375306	35.74825724	42.97898223	60.97670236	49.90285496	61.01012805	39.96048555	-1	41.87156768	90.06562965	61.89327783	-1	55.72264887	85.99269807	51.10086733	50.35826311	-1	66.5103534	32.6207082	54.84984115	64.80145279
31015	-1	81.98949475	86.49723297	-1	-1	-1	85.46531568	95.95375217	74.12044767	61.93018743	88.79037162	66.2591819	61.34244179	90.54560896	-1	-1	65.45542697	71.05184279	33.01453435	49.76472582	-1	63.26335829	63.56116155	88.81302869	82.27315147	50.92589231	50.41484098	48.28698941	63.60054976	56.93888003	51.92148512	82.15387383	71.15119316	82.1937845	61.14891472	-1	63.10475011	110.9267347	83.08020703	-1	77.09112612	105.9247906	59.90436689	73.48396482	-1	86.45972453	53.00513757	76.10651959	86.4273457
31060	-1	70.95759393	70.22462984	-1	-1	-1	69.18363693	77.84722066	89.91030279	46.0580118	72.98865964	50.07714944	46.15186638	82.77338893	-1	-1	54.77179379	55.28981242	59.04295309	44.89185441	-1	44.67239144	48.1154557	80.64648415	63.69707032	34.99291811	49.76481615	41.50197172	45.05830133	38.62849867	45.41084919	63.98457877	52.67320755	63.97425761	42.52778038	-1	44.59627096	91.16938647	64.84350394	-1	59.92871511	85.2081434	53.93756633	57.96520279	-1	63.31942818	38.68394463	57.64308147	69.43420531
31106	-1	60.12075609	53.92118904	-1	-1	-1	52.65425545	53.02104193	78.75244694	31.04926209	58.20458702	35.06817324	32.52334092	71.92892933	-1	-1	43.01289074	40.58035402	47.90300456	33.5726925	-1	19.11651275	34.12993989	70.14163527	38.15387008	26.32325954	38.70832668	30.59871641	18.81478564	11.95103346	34.75787115	38.47056283	27.22862668	38.14316946	16.99761371	-1	19.10227034	69.82960596	38.87146916	-1	41.61324188	74.51029414	42.96563268	44.35766659	-1	54.02638658	25.87478054	32.23107718	51.43804473
31149	-1	94.70296619	87.14421702	-1	-1	-1	86.83939593	94.98604176	113.296452	64.7368389	91.93337593	68.11544709	66.58889517	106.5055971	-1	-1	77.49178216	74.41540477	82.44887449	68.09983286	-1	62.94458947	68.08525187	104.7510047	81.9431051	61.10334622	73.26308566	65.16935569	63.30420446	56.4727288	69.35282746	81.68721166	70.75081276	81.71875062	60.85137162	-1	62.72533167	111.7045019	82.59667097	-1	72.89332969	110.3161881	77.52940314	78.49375876	-1	90.43386269	60.17449428	75.69844456	52.25198093
31152	-1	92.02141619	87.56456424	-1	-1	-1	86.44934292	91.27897276	110.7066443	64.1050741	91.15816691	67.93371563	65.02401681	103.8347011	-1	-1	75.06194329	73.50877349	79.85443673	65.55185077	-1	57.36215405	66.75395667	101.9971696	76.40935022	57.91159402	70.64670732	62.51349334	57.65428362	51.52650028	66.63543805	77.22603326	65.53127558	77.09584432	55.1845982	-1	57.4057145	96.43698544	77.92487587	-1	75.77227225	104.7099514	74.890784	76.78496209	-1	82.30286158	58.13669287	70.52589857	85.59407359
31164	-1	58.17065749	51.56577365	-1	-1	-1	50.01175241	51.01078392	76.80633044	28.88050729	56.07754138	33.1446203	30.54104899	69.97786146	-1	-1	41.07571505	38.44423265	45.9566043	31.62911885	-1	9.02073043	32.11639303	68.18453842	28.36060623	24.33385866	36.76065134	28.64859913	12.70793313	10.30002711	32.80337376	37.62963876	18.93834599	36.87806986	6.216911291	-1	10.42091648	67.12421119	37.47430046	-1	39.92383296	72.63391994	41.01666791	42.4193783	-1	52.10926306	23.93290621	24.09239518	49.54173535
31168	-1	62.38601493	59.42975591	-1	-1	-1	58.41848994	65.96391385	81.12891819	35.51899475	62.49324234	39.2901467	35.98358355	74.21041264	-1	-1	45.57821538	44.82115254	50.27405678	35.99816732	-1	33.03988693	37.82217919	72.32818485	52.06158739	28.0041585	41.05355296	32.89775427	33.32586783	26.73332684	36.98621979	51.98286191	41.01904284	52.0140886	30.90822219	-1	32.9455241	79.2801531	52.89964677	-1	48.30304259	67.17621856	45.28466039	47.70424683	-1	29.92768129	28.87029051	45.98873538	58.00433745
31175	-1	-1	-1	-1	-1	-1	-1	-1	-1	-1	-1	-1	-1	-1	-1	-1	-1	-1	-1	-1	-1	-1	-1	-1	-1	-1	-1	-1	-1	-1	-1	-1	-1	-1	-1	-1	-1	-1	-1	-1	-1	-1	-1	-1	-1	-1	-1	-1	-1
31177	-1	94.55711177	92.19324093	-1	-1	-1	91.20926449	100.1718238	113.2914907	68.02657807	94.95701057	71.82840624	68.23519072	106.4040418	-1	-1	77.69219564	77.26899312	82.43841829	68.14494523	-1	67.46768919	70.13457838	104.5687275	86.48154933	60.51271423	73.22530895	65.08511884	67.77052745	61.09391662	69.20695275	86.28186121	75.38732231	86.33354124	65.34876009	-1	67.3308457	114.8350656	87.22528683	-1	81.66726552	105.0223139	77.46384995	79.91821902	-1	88.46763322	61.00723285	80.34836772	91.22317696
31189	-1	64.25248522	63.50886244	-1	-1	-1	62.50200147	72.3227935	83.12629573	39.1284465	66.02197979	43.17233772	39.00912289	76.15485571	-1	-1	47.71248937	48.31049062	52.26845968	38.02340309	-1	39.57601258	41.02196588	74.25873941	58.5886673	29.90392692	43.03101574	34.85071571	39.90983091	33.27026683	38.92494557	58.49351488	47.48586494	58.53103362	37.45679814	-1	39.4330663	87.03239583	59.41697232	-1	53.63107427	80.40241579	47.24475362	50.78370437	-1	61.43377433	31.46071913	52.44450242	63.04938889
31198	-1	52.6213576	45.21759496	-1	-1	-1	43.32584695	58.34229925	71.11885722	18.58431425	45.06212665	27.52018444	20.5427804	64.39132136	-1	-1	35.17552793	26.24274736	40.27488698	25.88932814	-1	25.66628701	19.41886044	62.68696177	44.66502045	19.28427997	31.10726335	23.04388044	26.05418523	19.40312221	27.26589046	44.66670501	33.46706208	44.68606726	23.56672906	-1	25.44747499	73.83878525	45.56344953	-1	39.46235696	70.0843454	35.39201407	35.05633632	-1	50.55970905	16.78937778	38.40707502	48.36578519
31214	-1	80.24584322	73.49861174	-1	-1	-1	72.23068041	68.59180122	98.87235141	50.87279297	78.06727772	55.04282296	52.5396106	92.05282971	-1	-1	63.12455496	60.45425174	68.02313693	53.69052952	-1	38.75554397	54.10909668	90.2692306	57.73339094	46.469838	58.82956757	50.72189002	39.29471551	31.58386838	54.88382143	59.34354484	46.43480259	58.32562221	36.71153194	-1	38.43128616	90.95326156	58.73511377	-1	61.47424323	94.81717836	63.08799804	64.41221973	-1	74.40979825	45.95214261	51.38401062	71.00682624
31231	-1	58.95673071	56.83971307	-1	-1	-1	55.85412092	65.95376415	77.61764713	32.43074042	59.31992792	36.3777692	32.39296995	70.79691921	-1	-1	41.88879682	41.61285329	46.76838123	32.43673794	-1	33.31788225	34.34982895	69.0311923	52.3274815	25.35130476	37.57318847	29.46554334	33.64005985	26.94791619	33.63896208	52.13785856	41.20464437	52.18727611	31.20502731	-1	33.15799154	81.02656634	53.07731158	-1	47.01776865	76.07828932	41.82991041	44.00592602	-1	56.78933556	25.08319227	46.16042361	56.41304071
31269	-1	69.95152725	64.7348833	-1	-1	-1	63.71422775	67.99845042	88.58209951	41.41091132	68.48371609	45.07163991	42.49154917	81.76239819	-1	-1	52.83665445	50.85294438	57.73287689	43.40040206	-1	35.4830898	44.17040861	79.98089377	54.50498194	36.19454897	48.53910428	40.43141294	35.60865769	28.70088559	44.59468438	53.60349095	43.46768286	53.76905674	33.36328655	-1	35.3877629	83.36757314	54.7072967	-1	51.88198685	83.98287712	52.79732184	54.23833379	-1	63.54524913	35.73487176	48.44342288	62.05894263
31278	-1	66.27447653	61.76076451	-1	-1	-1	60.45092706	73.17448582	84.70031034	36.28877848	62.9781132	42.63571768	27.2591893	78.01532325	-1	-1	48.65834311	44.97456081	53.85876532	39.44858406	-1	40.52307123	33.76835067	76.3399619	59.52656235	33.07054851	44.70372708	36.66056637	40.882578	34.21201753	40.9053019	59.44323656	48.36161011	59.47570151	38.41772392	-1	40.33008836	88.50395266	60.35854112	-1	54.22808065	84.33977714	49.00122664	49.54349577	-1	64.86591834	28.51503843	53.30863698	63.3227217
31282	-1	73.82358381	78.95428738	-1	-1	-1	77.92491505	88.32479367	88.76603884	54.41122306	81.27571489	58.70558522	53.88734799	81.06467092	-1	-1	59.05605206	63.54065723	57.56938339	46.36747581	-1	55.61933279	56.07730521	67.41379615	74.62967024	42.0993151	47.53812622	39.15902165	55.95767669	49.30303827	19.5901397	74.52182871	63.51132335	74.56041664	53.5038394	-1	55.46373434	103.2467759	75.44640538	-1	69.49217678	98.16682945	52.17943405	65.97495923	-1	78.66756394	45.66685138	68.46721466	78.83774583
31290	-1	126.9992002	124.1205184	-1	-1	-1	123.0008866	129.1661605	145.8108214	100.4071801	127.4170465	104.3720365	101.0095121	138.8114086	-1	-1	110.4086375	109.7461746	114.951326	100.721617	-1	95.04018247	102.8353994	136.8331523	114.0905243	91.99322712	105.7098043	97.51418784	95.50187725	89.53415606	101.5327083	115.242906	103.2334865	115.1055652	92.84440431	-1	95.10498374	137.1574066	115.9302698	-1	113.0317195	140.6776643	109.9196612	112.8101893	-1	118.6100838	93.87123856	108.2275663	122.688075
31295	-1	93.45642843	92.71801473	-1	-1	-1	91.68470755	100.4842724	112.4009735	68.52889674	95.45556789	72.53913949	68.60371247	105.277161	-1	-1	77.23975232	77.75595382	81.53437663	67.37581656	-1	67.40173625	70.57059243	103.1675391	86.42408048	57.60612372	72.25953553	64.00319199	67.77203728	61.29446031	67.92449846	86.61999567	75.38494866	86.62087797	65.26247476	-1	67.31253603	114.0563593	87.49414952	-1	82.44461529	107.1180817	76.43560775	80.41017479	-1	85.11616647	61.13319938	80.3528056	91.94712213
31316	-1	47.70848791	47.680065	-1	-1	-1	46.65646694	57.17114924	66.33905557	23.11965761	49.98130928	27.39952076	22.63163708	59.56061158	-1	-1	30.57209079	32.24694626	35.49210274	21.1374185	-1	24.50768683	24.79347461	57.85955392	43.51683563	14.54909089	26.30578702	18.21972416	24.84097977	18.16598564	22.44094227	43.37230661	32.39067768	43.41536929	22.39470073	-1	24.34547935	72.21955105	44.30290853	-1	38.25761597	67.29097968	30.57209571	34.6324055	-1	47.90691232	14.59187218	37.34545785	47.59302475
31317	-1	86.1717204	81.05458602	-1	-1	-1	79.83928323	83.0769792	104.8453246	57.84633228	84.94441519	61.79120777	58.99892277	97.98221542	-1	-1	69.18242787	67.30297684	73.99362002	59.68596619	-1	48.00791908	60.68007923	96.15273713	67.08285615	52.11059449	64.78834192	56.65939933	48.43166271	42.89963418	60.78742293	69.06975699	56.38200852	68.76742649	45.772448	-1	48.20316899	76.08828131	69.53456175	-1	69.14371304	99.81725625	69.03490863	70.79980665	-1	78.43251247	52.1983398	61.40064731	78.94838533
31334	-1	54.6549364	56.14823041	-1	-1	-1	55.11276821	65.72946894	72.66541574	31.54667333	58.40067138	35.9250386	30.87364122	66.20002992	-1	-1	36.4229268	40.65729211	41.83555721	27.30367226	-1	33.06045375	33.12962546	64.75002224	52.06946873	22.48821981	32.73274537	24.79867427	33.39608312	26.72448122	29.21983778	51.93414473	40.94234498	51.97590775	30.947505	-1	32.89754322	80.77548267	52.86293489	-1	46.82356533	75.89643643	37.0884633	43.08246543	-1	56.47413855	22.39956718	45.89686379	56.14607694
31345	-1	100.3125119	94.64291438	-1	-1	-1	93.29629323	95.51661168	118.9767378	71.64572132	98.78342633	75.72522499	72.99809551	112.1211993	-1	-1	83.29851584	81.1453099	88.1254647	73.81347072	-1	58.07333092	74.63890967	110.2989608	77.21020677	66.29586782	78.92226583	70.7969945	59.24714091	55.06417967	74.9304447	81.73442112	66.90359046	81.24075141	55.68151691	-1	58.61452151	102.9360844	81.93603854	-1	82.83436428	114.4383434	83.17094302	84.83399312	-1	93.52429582	66.26723178	71.96792047	92.5635902
31374	-1	57.76455506	51.4046623	-1	-1	-1	50.11069495	47.59241636	76.39533922	28.604661	55.77257928	32.67950992	30.13903612	69.57237541	-1	-1	40.65454339	38.14999523	45.54592831	31.21529685	-1	16.12099211	31.73442308	67.78548236	35.14617615	23.96906189	36.35141163	28.24206559	15.99768548	3.031572439	32.40153305	33.50658713	24.14956225	31.06757038	14.02206389	-1	16.04438432	67.6120396	31.55268082	-1	39.21738905	72.20132142	40.60888142	41.98586615	-1	51.7310926	23.50800772	29.14380933	48.96245093
31400	-1	74.73150477	68.57192521	-1	-1	-1	67.25324709	68.05833395	93.36756398	45.69541244	72.8520346	49.75101648	47.16840739	86.53977726	-1	-1	57.63619507	55.22390698	62.51787753	48.19000777	-1	32.62538692	48.77726656	84.74784078	51.70099935	40.90486811	53.32206267	45.21036486	32.14697322	27.05030901	49.36610301	54.06620121	40.98733058	53.46010259	30.43888389	-1	32.80137962	82.65516168	54.12112508	-1	56.44416867	89.05514221	57.57821726	59.00622849	-1	68.4896689	40.51153599	46.01400532	66.23058655
31405	-1	73.56833289	67.52729151	-1	-1	-1	66.82532575	73.34213738	92.17303538	44.43309738	71.53476892	47.62881569	45.76161107	85.37438927	-1	-1	56.38504066	53.95035771	61.32501392	46.98045854	-1	41.38614731	47.36728384	83.6132428	60.39203654	39.93289173	52.13701756	44.03954055	41.67487592	34.76126122	48.21802472	59.81595425	49.24937667	59.91034846	39.28485863	-1	41.20619416	89.94526062	60.81383032	-1	33.0894976	88.856452	56.40109479	57.54562367	-1	68.90138832	39.16205763	54.20637406	59.66921468
31412	-1	84.13902259	81.46669865	-1	-1	-1	80.4539917	88.21772491	102.9040385	57.51001353	84.47640701	61.31211103	57.9151965	95.96562559	-1	-1	67.39229514	66.80020865	72.04804094	57.78354778	-1	55.28577343	59.7722015	94.06280253	74.30715601	49.62830347	62.82217316	54.65667143	55.5821858	48.99901583	58.72986655	74.25491589	63.26240835	74.28341688	53.15388003	-1	55.18987296	101.6151242	75.16777652	-1	70.47230103	88.59858745	67.04784052	69.64421462	-1	49.6699542	50.75356367	68.23145399	80.14258353
31422	-1	71.62409049	75.77033284	-1	-1	-1	74.73747754	85.25421615	83.1415237	51.1954369	78.05420787	55.53630541	50.58592266	81.14681946	-1	-1	54.28528804	60.31450448	52.54558792	35.40263621	-1	52.56825233	52.81456607	80.20014771	71.57788006	40.58625092	45.06694015	39.26384918	52.90514059	46.24141999	44.09286115	71.45533202	60.45482255	71.49561709	50.45412409	-1	52.40872979	100.2425042	72.38216085	-1	66.3826432	95.26599062	51.16076146	62.74638136	-1	75.80996486	42.20774904	65.40997606	75.71582841
31438	-1	57.3628235	49.87624121	-1	-1	-1	47.98878938	63.05521815	75.86159598	23.19094377	49.65296626	32.22546575	25.42638945	69.13329185	-1	-1	39.92002619	30.88497911	45.01758205	30.63246728	-1	30.37869627	24.6105573	67.42839218	49.37730501	24.02319453	35.84973276	27.78598397	30.76735606	24.11678991	32.00757246	49.38128091	38.17848658	49.40027418	28.27929165	-1	30.15920841	78.55640598	50.27750184	-1	44.17718508	74.81301156	40.13425452	39.78932131	-1	55.2869522	21.5597099	43.11832145	53.07461806
31442	-1	70.51218081	63.14360632	-1	-1	-1	61.23315264	76.24816079	89.00873348	36.52604992	63.01183111	45.43432261	38.3064518	82.28176239	-1	-1	53.0640993	44.12691251	58.16479553	43.77891033	-1	43.57187481	36.74062	80.57778861	62.57063989	37.17687807	48.99733916	40.93422449	43.95960933	37.30855432	45.1565366	62.57193918	51.37289187	62.59138671	41.47227196	-1	43.35323337	91.74259697	63.46880755	-1	57.36854342	87.98334456	53.28225886	52.95737732	-1	68.45932992	34.65650383	56.31294057	66.27465058
31464	-1	92.21252427	85.63030437	-1	-1	-1	84.07601558	85.1317048	110.8492959	62.93861114	90.13459649	67.20184235	64.59306243	104.0197408	-1	-1	75.12076003	72.50088121	79.99950774	65.67264363	-1	42.77773248	66.16988511	102.2252304	61.71395251	58.36829819	70.80326591	62.69068241	46.93240675	44.43647895	66.84458401	71.74578482	52.88930648	71.00186931	38.38374975	-1	44.2542428	101.0653822	71.60085797	-1	73.99483565	106.6709815	75.05898987	76.47100845	-1	86.13713333	57.98171075	58.07221183	83.61317912
31469	-1	86.95266996	84.6545231	-1	-1	-1	83.66942218	92.67002459	105.6922356	60.47833126	87.40712739	64.29088877	60.67299144	98.80114046	-1	-1	70.10060238	69.71807875	74.83895578	60.54757861	-1	59.96230161	62.57705565	96.96269631	78.97614329	52.8906759	65.6248216	57.48287482	60.26680087	53.5927468	61.60232686	78.78298097	67.88176139	78.83376464	57.84327534	-1	59.82538337	107.328745	79.7251542	-1	74.15875143	97.33326859	69.86232044	72.3590271	-1	80.89289218	53.43230048	72.84272705	83.7080932
31471	-1	76.78852495	70.53485868	-1	-1	-1	69.18728945	69.78655969	95.42353396	47.69656489	74.86053342	51.78338034	49.20520453	88.59657555	-1	-1	59.69047324	57.23255336	64.57389473	50.24555	-1	33.90597248	50.8072455	86.80541989	52.99153414	42.96651589	55.3783086	47.26701194	32.83458412	28.68471124	51.42333528	55.86279895	42.33097277	55.19501265	31.70963681	-1	34.12831704	85.31043565	55.83342053	-1	58.46263953	91.15179275	59.63469512	61.04989856	-1	70.61132307	42.55938301	47.36519796	68.22180305
31476	-1	78.98171943	78.2660026	-1	-1	-1	77.22011903	85.83242865	97.93907358	54.10717233	81.03924512	58.13465023	54.20604413	90.79591574	-1	-1	62.81175428	63.34038504	67.07136522	52.92383156	-1	52.59371836	56.1694073	88.6611642	71.61995084	42.96784403	57.79162814	49.5256991	52.99380741	46.598378	53.42891418	71.97429249	60.60627887	71.95659925	50.44525199	-1	52.52640753	99.07656437	72.82315068	-1	67.97415642	93.55309083	61.96276487	66.02326678	-1	71.98431835	46.73589528	65.57741338	77.47706707
31493	-1	81.12382502	74.67144346	-1	-1	-1	73.79583065	76.21478921	99.73945204	51.87047656	79.02141111	55.63495947	53.37299577	92.93067449	-1	-1	63.97113006	61.42859801	68.89085182	54.55209733	-1	45.52808881	54.96208231	91.1588305	64.52748592	47.42185765	59.70013775	51.5977164	45.84646314	38.68135122	55.76829519	63.7200862	53.34811248	63.8049488	43.44045405	-1	45.31423756	95.00777244	64.69538735	-1	60.13985508	95.96822286	63.96146036	65.20178394	-1	75.77797766	46.77530923	58.30376203	70.41348818
31500	-1	-1	-1	-1	-1	-1	-1	-1	-1	-1	-1	-1	-1	-1	-1	-1	-1	-1	-1	-1	-1	-1	-1	-1	-1	-1	-1	-1	-1	-1	-1	-1	-1	-1	-1	-1	-1	-1	-1	-1	-1	-1	-1	-1	-1	-1	-1	-1	-1
31504	-1	78.22700539	81.91648686	-1	-1	-1	80.88923258	90.97650319	97.27925424	57.4479642	84.3256899	61.66405972	57.0793509	89.21337301	-1	-1	63.70846559	66.59939108	66.35347361	52.77127709	-1	58.19530029	59.20527578	85.04144047	77.20804622	42.16628128	56.84280814	48.1113735	58.5416557	51.92339265	50.74884655	77.16326685	66.10560902	77.19436109	56.07492077	-1	58.05306584	105.6629036	78.07779881	-1	72.28603197	100.3557906	60.80148624	69.06391466	-1	80.62667896	49.09820572	71.06387562	81.66177188
31514	-1	74.44481998	69.15111979	-1	-1	-1	68.12309373	72.182048	93.07497498	45.85991716	72.93834932	49.53314728	46.96957923	86.25540151	-1	-1	57.32914008	55.30896	62.22575951	47.89320929	-1	39.64343343	48.64253774	84.47386859	58.66610178	40.68723804	53.03203217	44.92439797	39.75583451	32.84952477	49.0876634	57.76407502	47.63402191	57.92591451	37.52311449	-1	39.55213713	87.57330118	58.86308289	-1	56.25089879	88.53257255	57.2902962	58.72235844	-1	68.09974496	40.22274169	52.61086595	66.43697533
31529	-1	66.18523692	59.41867343	-1	-1	-1	57.78322915	58.91504527	84.81824713	36.79253401	64.00247294	41.11605875	38.5154061	77.99216408	-1	-1	49.08293547	46.36732051	53.96865727	39.63980526	-1	17.84209965	40.07878131	76.20130353	36.44371132	32.36347298	44.77334905	36.66245911	21.31075991	18.30087855	40.81905716	45.65326469	24.76747185	44.88831532	16.24992139	-1	16.13039844	75.50328811	45.476819	-1	47.89938184	80.68686999	49.0300188	50.40499966	-1	60.18929656	31.92686971	30.02230761	57.48055371
31538	-1	85.26576537	82.64586815	-1	-1	-1	81.63443296	89.48092312	104.0324534	58.67363515	85.63735742	62.47991332	59.06177243	97.09411427	-1	-1	68.52138272	67.96008063	73.17646127	58.91193892	-1	56.56153611	60.92329346	95.19236522	75.58246754	50.76467468	63.95054793	55.78511385	56.85895879	50.27095029	59.85900914	75.5232023	64.53474706	75.55292	54.43037115	-1	56.46319322	102.9596368	76.43765123	-1	71.68850467	88.23531347	68.17616449	70.79023342	-1	51.86468007	51.8901396	69.50329368	81.35017264
31544	-1	86.69599166	81.2189655	-1	-1	-1	80.09801825	83.19315478	105.3316899	58.03334794	85.13223977	61.83607158	59.23137327	98.50619857	-1	-1	69.59693515	67.50127821	74.48213584	60.15296701	-1	49.81721149	60.89078637	96.71793242	68.85330559	52.89524048	65.28685313	57.17631552	49.81672033	43.28650488	61.33465051	68.88799567	57.90674981	68.80102257	47.67883773	-1	49.79634272	96.79515986	69.64856897	-1	68.69059054	100.7239122	69.54354282	71.00861687	-1	80.13109439	52.49870576	62.8974992	78.70258007
31545	-1	60.8157163	53.65502937	-1	-1	-1	51.75931815	53.61419392	79.44433723	31.1752612	58.41964596	35.67303515	33.0605814	72.62191802	-1	-1	43.7016503	40.7763544	48.59495657	34.26400231	-1	14.65712763	34.59383451	70.83466095	33.35175396	27.01546657	39.40065059	31.2915397	17.18805674	13.27998181	35.4508222	40.58148741	20.04194621	39.82665726	12.88193478	-1	12.79130089	70.73018511	40.41290836	-1	42.52487446	75.4043117	43.65833618	44.98161765	-1	54.95162553	26.51872194	24.60929157	52.01288263
31551	-1	78.1389647	71.06235183	-1	-1	-1	69.20247246	70.927312	96.7685334	48.54922591	75.78657626	53.01301606	50.40161143	89.9453164	-1	-1	61.0274494	58.14381723	65.91910716	51.58861098	-1	31.47628833	51.94094364	88.15726954	50.09023275	44.33398454	56.72458332	48.61508486	34.23135596	30.52610454	52.77377951	57.84001643	36.06877258	57.08261765	29.7504202	-1	29.13798886	87.92065763	57.66932427	-1	59.85272762	92.70884738	60.98204803	62.31637676	-1	72.2462263	43.85016331	40.43724786	69.3627546
31559	-1	64.28834572	57.37518755	-1	-1	-1	55.62171419	57.05695986	82.91978884	34.80142724	62.02457043	39.19372451	36.58670903	76.09499684	-1	-1	47.18187246	44.38509616	52.0702726	37.74068138	-1	16.46030703	38.13851225	74.30539243	34.66285635	30.47404652	42.87531858	34.76505511	19.85972554	16.54044179	38.92259013	43.87284115	16.25311176	43.11230586	14.9213075	-1	11.69467907	73.81521747	43.70036647	-1	46.00657509	78.8219967	47.13234728	48.4885412	-1	58.34020911	30.0158711	20.42990329	55.55516639
31561	-1	80.21098127	73.44035174	-1	-1	-1	71.79311187	72.96877101	98.8441162	50.81544348	78.02604215	55.14377859	52.54119422	92.0178975	-1	-1	63.10905805	60.39025943	67.99451864	53.66574446	-1	31.11509595	54.1041089	90.22688003	48.79246736	46.38820668	58.79917505	50.68821843	35.33382821	32.35925653	54.84470206	59.70328835	37.30793076	58.94163573	29.86997402	-1	26.83568919	89.51144259	59.53138728	-1	61.93295553	94.71298138	63.0558088	64.43152143	-1	74.21413675	45.9531291	42.89058347	71.51333443
31566	-1	64.30090311	57.68010798	-1	-1	-1	56.11576249	57.1407695	82.93644073	35.00094934	62.19939012	39.27224376	36.66810974	76.10807647	-1	-1	47.20560924	44.56576733	52.08672057	37.75917507	-1	14.33539011	38.24223618	74.31484987	33.30900468	30.46466347	42.89079674	34.77879513	18.94244998	16.44390429	38.93364228	43.77316612	24.68087256	43.02115004	9.720650968	-1	16.01126041	73.28248686	43.61687434	-1	46.05435956	78.76806457	47.14684278	48.54776079	-1	58.24516169	30.06182276	29.8743334	55.66788862
31572	-1	69.71258661	74.9103701	-1	-1	-1	73.88088175	84.28869587	85.16332303	50.36532262	77.22946088	54.66206802	49.83691771	75.95983002	-1	-1	54.96827305	59.49415025	54.03396261	42.32661386	-1	51.58493679	52.02881111	71.31278836	70.59521794	38.17903353	43.93804679	32.97555457	51.9231171	45.26766925	33.95872874	70.48599951	59.47649854	70.52475004	49.46955572	-1	51.42902626	99.21613978	71.41079355	-1	65.45280952	94.14263816	47.29239072	61.92786114	-1	74.64815324	41.60898012	64.4323335	74.79758363
31573	-1	83.48588466	78.15454938	-1	-1	-1	76.96547704	79.90220037	102.1413167	54.97712506	82.07951306	58.88081951	56.1684362	95.29639889	-1	-1	66.44373427	64.44266592	71.29065226	56.97259422	-1	45.55909794	57.83649536	93.48694551	64.61485892	49.55120675	62.09020245	53.97016307	45.66555157	39.68791932	58.11290426	65.78383193	53.79149781	65.51315143	43.37804948	-1	45.64518611	82.62654	66.29334769	-1	66.04151681	97.185519	66.34165838	67.96193934	-1	76.02507654	49.40376469	58.79759484	75.90241525
31583	-1	58.72906095	67.8931247	-1	-1	-1	66.86482073	77.28057817	81.83327533	43.34802248	70.21218446	47.63876467	42.82877323	74.26444649	-1	-1	48.36435318	52.477293	50.94197994	37.06623057	-1	44.58258887	45.01526865	72.76979192	63.59272631	31.5712104	41.46606529	33.03049368	44.91991277	38.26158251	37.34207549	63.47806287	52.47306813	63.51748644	42.46753087	-1	44.42587537	92.22392227	64.40376868	-1	58.43466132	87.15095666	45.43247685	54.90591826	-1	67.6815398	34.62754934	57.42877925	67.77913666
31589	-1	90.46377987	93.67662565	-1	-1	-1	92.64906093	102.6404531	109.622967	69.22955884	96.11106982	73.42777597	68.89905444	101.7283188	-1	-1	75.7716792	78.38697589	78.70963165	65.00901083	-1	69.83275984	71.0103979	98.19989752	88.84631483	53.56180619	69.24212952	60.59915703	70.18215094	63.57671899	63.59526482	88.82416884	77.74921368	88.85255658	67.71071055	-1	69.69502009	117.2467504	89.7350644	-1	83.9987054	111.8782786	73.23388323	80.86374367	-1	92.06301649	60.96842918	82.70826339	93.38328103
31610	-1	62.60004526	55.45932173	-1	-1	-1	53.6397852	55.34314873	81.22867338	32.97835056	60.21965438	37.45432802	34.84924254	74.4062968	-1	-1	45.48593152	42.58059799	50.37929518	36.04831675	-1	16.60507784	36.38509032	72.6191164	35.32508899	28.8003578	41.18499842	33.07590939	19.04669818	15.04067187	37.23524576	42.34546718	22.22863561	41.58813655	14.81271509	-1	14.88541952	72.53462694	42.17260536	-1	44.28769345	77.18656	45.44269335	46.76708534	-1	56.7349569	28.30411836	26.85844397	53.77110088
31620	-1	67.34793217	64.63730634	-1	-1	-1	63.62545926	71.37763273	86.10899599	40.68390767	67.65085892	44.48097107	41.09468792	79.17469279	-1	-1	50.58949559	49.9750918	55.25323324	40.98639204	-1	38.45236391	42.94962584	77.27646742	57.4736313	32.86699464	46.02844961	37.86496211	38.74709365	32.16007432	41.94153386	57.41316336	46.42814727	57.44272556	36.32080505	-1	38.35580341	84.79214049	58.3274846	-1	53.63018072	71.15615222	50.25521541	52.82165665	-1	31.18699752	33.93926259	51.39712526	63.30343159
31621	-1	-1	-1	-1	-1	-1	-1	-1	-1	-1	-1	-1	-1	-1	-1	-1	-1	-1	-1	-1	-1	-1	-1	-1	-1	-1	-1	-1	-1	-1	-1	-1	-1	-1	-1	-1	-1	-1	-1	-1	-1	-1	-1	-1	-1	-1	-1	-1	-1
31644	-1	-1	-1	-1	-1	-1	-1	-1	-1	-1	-1	-1	-1	-1	-1	-1	-1	-1	-1	-1	-1	-1	-1	-1	-1	-1	-1	-1	-1	-1	-1	-1	-1	-1	-1	-1	-1	-1	-1	-1	-1	-1	-1	-1	-1	-1	-1	-1	-1
31650	-1	115.302852	108.7215638	-1	-1	-1	107.1655018	108.2342265	133.9397722	86.02987513	113.2259311	90.29416805	87.68447386	127.1100616	-1	-1	98.21153291	95.59209923	103.0899753	88.76320058	-1	65.74574228	89.26132609	125.3153787	84.48400986	81.4575237	93.89369258	85.78103279	70.0666974	67.54359549	89.93480784	94.84979338	75.89500584	94.10695463	61.89281101	-1	67.21027209	124.1459178	94.70627558	-1	97.08981478	129.7612457	98.14937454	99.56257793	-1	109.2262766	81.0729213	81.09030377	106.7074951
31661	-1	95.02971997	93.5557754	-1	-1	-1	92.51119655	100.6162849	113.9201852	69.50070342	96.45058959	73.46206606	69.7366698	106.847578	-1	-1	78.66008518	78.76090049	83.05651205	68.8686685	-1	67.38514186	71.65673168	104.7924174	86.41215709	59.52961552	73.79536196	65.56402661	67.75443959	61.3419001	69.52559373	86.71879334	75.40359344	86.70173103	65.23766308	-1	67.32134236	113.2139254	87.56901709	-1	82.98262015	107.5029848	77.9853139	81.52929971	-1	83.25855089	62.38444427	80.37630665	92.54934995
31667	-1	75.44693548	74.97549216	-1	-1	-1	73.95233628	83.22956295	94.39553481	50.69499887	77.60583963	54.73036639	50.66835211	87.28571881	-1	-1	59.21592025	59.89999468	63.52975132	49.36330657	-1	50.28295593	52.66225598	85.20189525	69.30124576	39.78176182	54.25795996	46.00879137	50.64157519	44.09991863	49.94808396	69.38422599	58.23546197	69.39976017	48.15180592	-1	50.17134871	97.320356	70.27803498	-1	64.8993896	90.5577194	58.43706619	62.47202707	-1	70.49589057	43.13841406	63.19936535	74.35968389
31673	-1	61.41601295	54.51098788	-1	-1	-1	52.77732121	54.16178232	80.04744203	31.93536445	59.15744957	36.32063374	33.71576031	73.22268364	-1	-1	44.30946865	41.51901897	49.19792776	34.86831631	-1	13.84748897	35.26842619	71.43312873	32.33930239	27.60205391	40.00298173	31.89273509	16.99722401	13.64725766	36.0503056	40.98453142	17.5581521	40.22189028	12.20643495	-1	10.73763753	70.94915752	40.8090195	-1	43.12733425	75.94849498	44.26001852	45.6165009	-1	55.46707342	27.14381043	22.68168794	52.6762399
31685	-1	50.43167948	47.71652235	-1	-1	-1	46.74766743	56.45550944	69.0687705	23.41838979	50.32679999	27.20514292	23.55075823	62.2577461	-1	-1	33.31452141	32.63291857	38.22005167	23.88274175	-1	23.83716438	25.44996719	60.49461135	42.84738534	16.81737754	29.02797905	20.9248217	24.14852852	17.44282216	25.10084484	42.61836386	31.72895238	42.67348724	21.72408405	-1	23.68052642	71.52589133	43.56583035	-1	37.55033137	66.65699655	33.28789116	35.13285728	-1	47.37851549	16.38863507	36.68585454	47.01182017
[truncated: 217 more columns]
