# Supplementary material for: Evidence for High Levels of Gene Flow in Hedgehogs (Erinaceus europaeus) Across South Wales, UK, Despite Potential Anthropogenic and Natural Barriers to Dispersal
Source: Ecol Evol. 2025 Apr 7;15(4):e71201. doi: 10.1002/ece3.71201 (PMC11975622; doi:10.1002/ece3.71201)
Supplement: Supplementary file 1 — Data S1. [file ECE3-15-e71201-s001.zip › ece371201-sup-0013-supinfo_HabG51.txt]

0	28705	28726	28740	28786	28794	28799	28807	28812	28825	28835	28840	28841	28856	28860	28875	28881	28885	28886	28891	28894	28896	28905	28909	28916	28921	28937	28938	28951	28980	28984	28990	28995	28997	29012	29022	29025	29027	29036	29044	29053	29060	29074	29083	29088	29126	29151	29167	29232	29261
28705	0	-1	-1	-1	-1	-1	-1	-1	-1	-1	-1	-1	-1	-1	-1	-1	-1	-1	-1	-1	-1	-1	-1	-1	-1	-1	-1	-1	-1	-1	-1	-1	-1	-1	-1	-1	-1	-1	-1	-1	-1	-1	-1	-1	-1	-1	-1	-1	-1
28726	-1	0	89.95739349	-1	-1	-1	88.89920031	98.46108583	105.9974329	65.05235767	94.02989349	71.7629021	66.56544415	94.98272915	-1	-1	68.37082213	74.42507153	75.4386947	58.40735597	-1	66.51810556	70.49297898	95.5864576	87.04159984	52.11871058	66.24066918	54.07794904	66.02601211	59.96088493	59.84988383	84.53639515	80.04008069	84.80691424	63.80036907	-1	66.5989718	113.0540958	85.76156863	-1	82.4222886	107.2709485	70.75350178	75.82386518	-1	87.88408307	57.50008791	85.35041472	89.70866144
28740	-1	89.95739349	0	-1	-1	-1	71.20395352	92.61366311	112.7320876	52.56598025	83.10159829	66.62769652	62.94401744	102.6313605	-1	-1	72.63825289	64.57316778	82.2267716	64.65157981	-1	60.61293173	65.14318426	103.0488395	81.09722523	57.16320261	73.37214573	61.60010646	60.34554281	54.41291811	67.30936873	79.2538636	73.80391156	79.41497564	57.94612001	-1	60.46750926	108.8079146	80.32286527	-1	77.3289947	106.3185993	78.21682657	73.19694545	-1	86.63766452	57.39378819	79.05907568	82.9213482
28786	-1	-1	-1	0	-1	-1	-1	-1	-1	-1	-1	-1	-1	-1	-1	-1	-1	-1	-1	-1	-1	-1	-1	-1	-1	-1	-1	-1	-1	-1	-1	-1	-1	-1	-1	-1	-1	-1	-1	-1	-1	-1	-1	-1	-1	-1	-1	-1	-1
28794	-1	-1	-1	-1	0	-1	-1	-1	-1	-1	-1	-1	-1	-1	-1	-1	-1	-1	-1	-1	-1	-1	-1	-1	-1	-1	-1	-1	-1	-1	-1	-1	-1	-1	-1	-1	-1	-1	-1	-1	-1	-1	-1	-1	-1	-1	-1	-1	-1
28799	-1	-1	-1	-1	-1	0	-1	-1	-1	-1	-1	-1	-1	-1	-1	-1	-1	-1	-1	-1	-1	-1	-1	-1	-1	-1	-1	-1	-1	-1	-1	-1	-1	-1	-1	-1	-1	-1	-1	-1	-1	-1	-1	-1	-1	-1	-1	-1	-1
28807	-1	88.89920031	71.20395352	-1	-1	-1	0	91.56567123	111.6682646	50.51052629	80.93863182	66.16959226	61.45373186	101.5707196	-1	-1	71.5672367	59.95961465	81.16314114	63.5860891	-1	59.0364036	63.32925876	101.9901923	79.49846163	56.1128013	72.30951337	60.53891488	58.90890725	53.20219446	66.24974801	78.14377147	72.02959033	78.26921874	56.39105839	-1	58.76223068	107.6252971	79.16418403	-1	76.75815845	105.3265744	77.1552062	72.0478343	-1	85.63407443	56.21670848	77.23961128	82.81882336
28812	-1	98.46108583	92.61366311	-1	-1	-1	91.56567123	0	121.3246666	69.96073592	99.2893083	76.78618319	74.12845168	111.1543299	-1	-1	81.36887811	79.8702979	90.8151016	73.28053149	-1	58.51541162	77.34997987	111.5057482	79.03250064	65.30530481	81.94033043	70.13611151	57.84365489	47.12366967	75.7964191	75.53655768	72.00409166	74.00165138	55.83833157	-1	58.55575357	108.8763955	73.98468656	-1	81.69902568	112.5110578	86.7639452	83.24278802	-1	92.09613583	66.91966217	77.33008071	89.36233257
28825	-1	105.9974329	112.7320876	-1	-1	-1	111.6682646	121.3246666	0	87.79800738	116.7707586	94.55518186	89.22022751	115.00573	-1	-1	89.29211969	97.16083887	62.93416202	73.72994524	-1	89.39291735	93.18844648	115.5304712	109.9159512	75.86051565	77.77611869	72.90378578	88.90057961	82.83018175	78.00171137	107.4040134	102.9110134	107.6750249	86.67602462	-1	89.47103716	135.9577175	108.6298207	-1	105.2637163	130.2596572	88.70389274	98.5569402	-1	110.8807107	79.98036054	108.2207951	112.5387656
28835	-1	65.05235767	52.56598025	-1	-1	-1	50.51052629	69.96073592	87.79800738	0	47.68936869	42.47316102	36.77812436	77.71813483	-1	-1	47.66146254	35.22417801	57.2939677	39.70660251	-1	37.96753645	38.32855641	78.15381589	58.46507123	32.35290176	48.44549461	36.68304645	37.61373062	31.62632421	42.40594089	56.34872425	51.26904611	56.55851671	35.28353727	-1	37.89815951	85.57419726	57.48719783	-1	54.20372363	82.00761717	53.29656047	47.78444124	-1	62.46488051	32.07178677	56.54140423	60.53376487
28840	-1	94.02989349	83.10159829	-1	-1	-1	80.93863182	99.2893083	116.7707586	47.68936869	0	71.60217225	65.54078251	106.6943045	-1	-1	76.62719599	64.01773667	86.2669276	68.67756645	-1	67.32029911	66.98343478	107.132954	87.82077529	61.34583111	77.41946449	65.65858829	66.94750163	60.94217844	71.38370731	85.64249786	80.64683445	85.86111447	64.63277961	-1	67.26785151	114.8206417	86.79346394	-1	83.44689371	111.0796924	82.27157794	76.6807683	-1	91.55888158	60.97908328	85.92363809	89.86987813
28841	-1	71.7629021	66.62769652	-1	-1	-1	66.16959226	76.78618319	94.55518186	42.47316102	71.60217225	0	46.34377663	84.44696607	-1	-1	54.48073862	52.28947373	64.04942309	46.47862507	-1	45.07233552	49.415265	84.86258033	65.58759915	38.97477642	55.19223358	43.41688417	44.59162415	38.44332635	49.12428897	63.01266489	58.52589329	63.28178687	42.36886306	-1	45.10476076	92.17377561	64.23445697	-1	59.96993727	88.22993304	60.03439549	55.46329235	-1	68.71478373	39.65141559	63.82688767	66.53260258
28856	-1	66.56544415	62.94401744	-1	-1	-1	61.45373186	74.12845168	89.22022751	36.77812436	65.54078251	46.34377663	0	79.19835268	-1	-1	48.95795546	45.5454002	58.71971655	41.09845392	-1	42.24238279	36.34520517	79.67762612	62.75662078	34.06969622	49.88892592	38.15293899	41.78473447	35.70853142	43.90912152	60.31268825	55.68601533	60.57012666	39.5380508	-1	42.26926382	89.22187083	61.51875928	-1	57.99945313	84.52421128	54.75809634	49.7888224	-1	65.12323182	31.08468756	60.98355557	64.93461365
28860	-1	94.98272915	102.6313605	-1	-1	-1	101.5707196	111.1543299	115.00573	77.71813483	106.6943045	84.44696607	79.19835268	0	-1	-1	80.32423641	87.08771359	84.3057078	68.76056232	-1	79.21031992	83.14146482	103.3380882	99.73377551	64.83070565	74.23381429	58.93344172	78.71877969	72.65441193	67.00218239	97.23059025	92.7319615	97.50084858	76.49260844	-1	79.29096876	125.7480779	98.4553965	-1	95.11609923	119.9910459	76.44010947	88.48911471	-1	100.5895664	70.0635098	98.0422245	102.3994787
28875	-1	-1	-1	-1	-1	-1	-1	-1	-1	-1	-1	-1	-1	-1	0	-1	-1	-1	-1	-1	-1	-1	-1	-1	-1	-1	-1	-1	-1	-1	-1	-1	-1	-1	-1	-1	-1	-1	-1	-1	-1	-1	-1	-1	-1	-1	-1	-1	-1
28881	-1	-1	-1	-1	-1	-1	-1	-1	-1	-1	-1	-1	-1	-1	-1	0	-1	-1	-1	-1	-1	-1	-1	-1	-1	-1	-1	-1	-1	-1	-1	-1	-1	-1	-1	-1	-1	-1	-1	-1	-1	-1	-1	-1	-1	-1	-1	-1	-1
28885	-1	68.37082213	72.63825289	-1	-1	-1	71.5672367	81.36887811	89.29211969	47.66146254	76.62719599	54.48073862	48.95795546	80.32423641	-1	-1	0	57.0101644	58.85763076	40.60630101	-1	49.45914408	52.98155909	81.25075213	69.98138777	37.44930025	50.39543231	39.12370107	48.96561906	42.8845278	45.23347683	67.45439114	62.97055875	67.72665225	46.74376879	-1	49.53250632	96.07448123	68.68184861	-1	65.26658301	90.4966753	55.61292066	58.39866325	-1	71.15228751	39.48104358	68.27942729	72.52476694
28886	-1	74.42507153	64.57316778	-1	-1	-1	59.95961465	79.8702979	97.16083887	35.22417801	64.01773667	52.28947373	45.5454002	87.08771359	-1	-1	57.0101644	0	66.6572089	49.06590102	-1	47.86687944	46.58878722	87.52896747	68.36676879	41.75352934	57.81075306	46.05140069	47.49801533	41.50455258	51.77849795	66.20517244	61.18777453	66.42405986	45.17963914	-1	47.81100923	95.35471216	67.35668253	-1	64.05197229	91.54676921	62.66390192	57.02646192	-1	72.03574545	41.27305225	66.46281471	70.56193196
28891	-1	75.4386947	82.2267716	-1	-1	-1	81.16314114	90.8151016	62.93416202	57.2939677	86.2669276	64.04942309	58.71971655	84.3057078	-1	-1	58.85763076	66.6572089	0	43.53094086	-1	58.88260193	62.68640491	84.68506662	79.4056617	45.29891042	46.61856615	42.15140766	58.39031392	52.32028714	47.01315971	76.89426366	72.40091518	77.1652286	56.165659	-1	58.96087665	105.4457453	78.12000904	-1	74.75554957	99.74410366	57.912615	68.05363582	-1	80.36375553	49.48623031	77.71072615	82.03110654
28894	-1	58.40735597	64.65157981	-1	-1	-1	63.5860891	73.28053149	73.72994524	39.70660251	68.67756645	46.47862507	41.09845392	68.76056232	-1	-1	40.60630101	49.06590102	43.53094086	0	-1	41.35517949	45.07981718	70.08563547	61.87799629	28.25929152	36.64738322	27.14950433	40.86242568	34.78888326	33.56983825	59.36149253	54.87143001	59.63289646	38.63871392	-1	41.43198148	87.93408091	60.58782142	-1	57.2077343	82.26681792	43.35418248	50.4592397	-1	62.89957832	31.80337762	60.18096341	64.47842862
28896	-1	-1	-1	-1	-1	-1	-1	-1	-1	-1	-1	-1	-1	-1	-1	-1	-1	-1	-1	-1	0	-1	-1	-1	-1	-1	-1	-1	-1	-1	-1	-1	-1	-1	-1	-1	-1	-1	-1	-1	-1	-1	-1	-1	-1	-1	-1	-1	-1
28905	-1	66.51810556	60.61293173	-1	-1	-1	59.0364036	58.51541162	89.39291735	37.96753645	67.32029911	45.07233552	42.24238279	79.21031992	-1	-1	49.45914408	47.86687944	58.88260193	41.35517949	-1	0	45.45049956	79.54724032	32.61441903	33.2750454	50.00449016	38.19451805	19.50487381	18.34193539	43.84435469	44.98362361	30.90985718	44.49910602	12.86437545	-1	16.63626443	74.48670896	45.1685813	-1	50.74762975	80.45349689	54.82452693	51.38868563	-1	59.87837803	35.0363023	36.50741132	58.37700041
28909	-1	70.49297898	65.14318426	-1	-1	-1	63.32925876	77.34997987	93.18844648	38.32855641	66.98343478	49.415265	36.34520517	83.14146482	-1	-1	52.98155909	46.58878722	62.68640491	45.07981718	-1	45.45049956	0	83.6028296	65.96160031	37.9171715	53.84788622	42.10047585	45.01123828	38.94849022	47.84288104	63.57276215	58.86741242	63.82200114	42.75008699	-1	45.45925301	92.55341265	64.76716714	-1	61.26378491	88.1049347	58.70917361	53.19870141	-1	68.6734556	36.3056742	64.16024067	68.07610626
28916	-1	95.5864576	103.0488395	-1	-1	-1	101.9901923	111.5057482	115.5304712	78.15381589	107.132954	84.86258033	79.67762612	103.3380882	-1	-1	81.25075213	87.52896747	84.68506662	70.08563547	-1	79.54724032	83.6028296	0	100.0711478	64.27742672	74.96866376	62.23417541	79.05695726	72.99987999	53.82018753	97.57913419	93.07266139	97.84837458	76.82862184	-1	79.63059834	126.0556763	98.802574	-1	95.49352005	120.2485884	79.47583304	88.93829698	-1	100.8126824	70.61410183	98.38342048	102.7843641
28921	-1	87.04159984	81.09722523	-1	-1	-1	79.49846163	79.03250064	109.9159512	58.46507123	87.82077529	65.58759915	62.75662078	99.73377551	-1	-1	69.98138777	68.36676879	79.4056617	61.87799629	-1	32.61441903	65.96160031	100.0711478	0	53.80113996	70.52766717	58.71789151	40.14502332	38.88184314	64.36805678	65.52458396	50.44079389	65.03856732	33.53078703	-1	35.672401	95.07275006	65.70704539	-1	71.26701873	100.985485	75.34782934	71.9060841	-1	80.41509723	55.55565674	56.15240907	78.88745511
28937	-1	52.11871058	57.16320261	-1	-1	-1	56.1128013	65.30530481	75.86051565	32.35290176	61.34583111	38.97477642	34.06969622	64.83070565	-1	-1	37.44930025	41.75352934	45.29891042	28.25929152	-1	33.2750454	37.9171715	64.27742672	53.80113996	0	36.18931287	23.98305506	32.79112184	26.77021338	28.9640561	51.36493769	46.81884144	51.62903918	30.55198093	-1	33.37158519	79.63826219	52.58147145	-1	49.42215875	73.58763315	40.7602091	43.20446786	-1	53.97099628	25.30970113	52.1320104	56.74818141
28938	-1	66.24066918	73.37214573	-1	-1	-1	72.30951337	81.94033043	77.77611869	48.44549461	77.41946449	55.19223358	49.88892592	74.23381429	-1	-1	50.39543231	57.81075306	46.61856615	36.64738322	-1	50.00449016	53.84788622	74.96866376	70.52766717	36.18931287	0	31.70923311	49.51239785	43.44400276	37.16506733	68.01859715	63.52380092	68.28936602	47.28732043	-1	50.08347541	96.56007884	69.2440829	-1	65.88702765	90.84102056	46.96349619	59.20847837	-1	71.45507831	40.68811881	68.8337484	73.16502682
28951	-1	54.07794904	61.60010646	-1	-1	-1	60.53891488	70.13611151	72.90378578	36.68304645	65.65858829	43.41688417	38.15293899	58.93344172	-1	-1	39.12370107	46.05140069	42.15140766	27.14950433	-1	38.19451805	42.10047585	62.23417541	58.71789151	23.98305506	31.70923311	0	37.70281378	31.63725105	25.24295422	56.21295444	51.71548452	56.48336648	35.47697122	-1	38.27468637	84.73750381	57.43796553	-1	54.09344194	78.99133088	30.57763788	47.45166967	-1	59.59460289	28.9998103	57.02565559	61.37527968
28980	-1	66.02601211	60.34554281	-1	-1	-1	58.90890725	57.84365489	88.90057961	37.61373062	66.94750163	44.59162415	41.78473447	78.71877969	-1	-1	48.96561906	47.49801533	58.39031392	40.86242568	-1	19.50487381	45.01123828	79.05695726	40.14502332	32.79112184	49.51239785	37.70281378	0	17.3344609	43.35352641	44.01711806	33.91925648	43.53419751	16.68138654	-1	20.20486839	73.91299033	44.21020905	-1	50.18416958	79.91038408	54.33265056	50.90875383	-1	59.3319538	34.5516375	39.35883885	57.89615101
28984	-1	59.96088493	54.41291811	-1	-1	-1	53.20219446	47.12366967	82.83018175	31.62632421	60.94217844	38.44332635	35.70853142	72.65441193	-1	-1	42.8845278	41.50455258	52.32028714	34.78888326	-1	18.34193539	38.94849022	72.99987999	38.88184314	26.77021338	43.44400276	31.63725105	17.3344609	0	37.293219	34.05185621	32.0171465	30.84309878	15.64338558	-1	18.50956694	69.07259097	30.41398618	-1	43.73526897	73.86396899	48.26600829	44.80919217	-1	53.35872221	28.4624209	37.37023071	51.54112333
28990	-1	59.84988383	67.30936873	-1	-1	-1	66.24974801	75.7964191	78.00171137	42.40594089	71.38370731	49.12428897	43.90912152	67.00218239	-1	-1	45.23347683	51.77849795	47.01315971	33.56983825	-1	43.84435469	47.84288104	53.82018753	64.36805678	28.9640561	37.16506733	25.24295422	43.35352641	37.293219	0	61.87111654	57.36807277	62.14080317	41.12613933	-1	43.92649214	90.36593718	63.09515477	-1	59.77259644	84.58196499	42.26663145	53.18440101	-1	65.16098501	34.81118994	62.67860721	67.06000901
28995	-1	84.53639515	79.2538636	-1	-1	-1	78.14377147	75.53655768	107.4040134	56.34872425	85.64249786	63.01266489	60.31268825	97.23059025	-1	-1	67.45439114	66.20517244	76.89426366	59.36149253	-1	44.98362361	63.57276215	97.57913419	65.52458396	51.36493769	68.01859715	56.21295444	44.01711806	34.05185621	61.87111654	0	58.66134958	56.72297317	42.275158	-1	45.15760872	94.57260669	59.47022532	-1	68.13214303	98.42166842	72.84127159	69.38677054	-1	77.9575183	53.0382379	64.01024863	76.11749591
28997	-1	80.04008069	73.80391156	-1	-1	-1	72.02959033	72.00409166	102.9110134	51.26904611	80.64683445	58.52589329	55.68601533	92.7319615	-1	-1	62.97055875	61.18777453	72.40091518	54.87143001	-1	30.90985718	58.86741242	93.07266139	50.44079389	46.81884144	63.52380092	51.71548452	33.91925648	32.0171465	57.36807277	58.66134958	0	58.16717063	28.9049002	-1	25.00383687	88.51814962	58.82955639	-1	64.23979007	94.04628741	68.34488739	64.85927771	-1	73.51028743	48.52334606	41.13399796	71.79523641
29012	-1	84.80691424	79.41497564	-1	-1	-1	78.26921874	74.00165138	107.6750249	56.55851671	85.86111447	63.28178687	60.57012666	97.50084858	-1	-1	67.72665225	66.42405986	77.1652286	59.63289646	-1	44.49910602	63.82200114	97.84837458	65.03856732	51.62903918	68.28936602	56.48336648	43.53419751	30.84309878	62.14080317	56.72297317	58.16717063	0	41.79570945	-1	44.66456997	94.52921814	41.47132921	-1	68.45937126	98.70272626	73.11182575	69.65476141	-1	78.22536213	53.30750541	63.51654794	76.37351955
29022	-1	63.80036907	57.94612001	-1	-1	-1	56.39105839	55.83833157	86.67602462	35.28353727	64.63277961	42.36886306	39.5380508	76.49260844	-1	-1	46.74376879	45.17963914	56.165659	38.63871392	-1	12.86437545	42.75008699	76.82862184	33.53078703	30.55198093	47.28732043	35.47697122	16.68138654	15.64338558	41.12613933	42.275158	28.9049002	41.79570945	0	-1	14.84344664	71.66276789	42.46761443	-1	48.04599602	77.72457939	52.10711342	48.68075619	-1	57.14115236	32.3252699	34.44962688	55.68565673
29025	-1	-1	-1	-1	-1	-1	-1	-1	-1	-1	-1	-1	-1	-1	-1	-1	-1	-1	-1	-1	-1	-1	-1	-1	-1	-1	-1	-1	-1	-1	-1	-1	-1	-1	-1	0	-1	-1	-1	-1	-1	-1	-1	-1	-1	-1	-1	-1	-1
29027	-1	66.5989718	60.46750926	-1	-1	-1	58.76223068	58.55575357	89.47103716	37.89815951	67.26785151	45.10476076	42.26926382	79.29096876	-1	-1	49.53250632	47.81100923	58.96087665	41.43198148	-1	16.63626443	45.45925301	79.63059834	35.672401	33.37158519	50.08347541	38.27468637	20.20486839	18.50956694	43.92649214	45.15760872	25.00383687	44.66456997	14.84344664	-1	0	74.92985769	45.3284254	-1	50.80257947	80.58307239	54.90426086	51.43370999	-1	60.03571921	35.09279936	31.42341681	58.38132582
29036	-1	113.0540958	108.8079146	-1	-1	-1	107.6252971	108.8763955	135.9577175	85.57419726	114.8206417	92.17377561	89.22187083	125.7480779	-1	-1	96.07448123	95.35471216	105.4457453	87.93408091	-1	74.48670896	92.55341265	126.0556763	95.07275006	79.63826219	96.56007884	84.73750381	73.91299033	69.07259097	90.36593718	94.57260669	88.51814962	94.52921814	71.66276789	-1	74.92985769	0	95.37152817	-1	98.37681057	126.2000076	101.3721065	98.26050863	-1	104.9220224	81.79699716	93.89736796	106.2676453
29044	-1	85.76156863	80.32286527	-1	-1	-1	79.16418403	73.98468656	108.6298207	57.48719783	86.79346394	64.23445697	61.51875928	98.4553965	-1	-1	68.68184861	67.35668253	78.12000904	60.58782142	-1	45.1685813	64.76716714	98.802574	65.70704539	52.58147145	69.2440829	57.43796553	44.21020905	30.41398618	63.09515477	59.47022532	58.82955639	41.47132921	42.46761443	-1	45.3284254	95.37152817	0	-1	69.43241369	99.66291956	74.06647225	70.60775852	-1	79.18113798	54.2612383	64.17868421	77.3167257
29053	-1	-1	-1	-1	-1	-1	-1	-1	-1	-1	-1	-1	-1	-1	-1	-1	-1	-1	-1	-1	-1	-1	-1	-1	-1	-1	-1	-1	-1	-1	-1	-1	-1	-1	-1	-1	-1	-1	-1	0	-1	-1	-1	-1	-1	-1	-1	-1	-1
29060	-1	82.4222886	77.3289947	-1	-1	-1	76.75815845	81.69902568	105.2637163	54.20372363	83.44689371	59.96993727	57.99945313	95.11609923	-1	-1	65.26658301	64.05197229	74.75554957	57.2077343	-1	50.74762975	61.26378491	95.49352005	71.26701873	49.42215875	65.88702765	54.09344194	50.18416958	43.73526897	59.77259644	68.13214303	64.23979007	68.45937126	48.04599602	-1	50.80257947	98.37681057	69.43241369	-1	0	97.23051471	70.71730805	67.01953531	-1	77.27791057	50.76958931	69.55233947	68.21920467
29074	-1	107.2709485	106.3185993	-1	-1	-1	105.3265744	112.5110578	130.2596572	82.00761717	111.0796924	88.22993304	84.52421128	119.9910459	-1	-1	90.4966753	91.54676921	99.74410366	82.26681792	-1	80.45349689	88.1049347	120.2485884	100.985485	73.58763315	90.84102056	78.99133088	79.91038408	73.86396899	84.58196499	98.42166842	94.04628741	98.70272626	77.72457939	-1	80.58307239	126.2000076	99.66291956	-1	97.23051471	0	95.63494998	93.4203092	-1	91.45550307	76.5968165	99.36803905	104.8612951
29083	-1	70.75350178	78.21682657	-1	-1	-1	77.1552062	86.7639452	88.70389274	53.29656047	82.27157794	60.03439549	54.75809634	76.44010947	-1	-1	55.61292066	62.66390192	57.912615	43.35418248	-1	54.82452693	58.70917361	79.47583304	75.34782934	40.7602091	46.96349619	30.57763788	54.33265056	48.26600829	42.26663145	72.84127159	68.34488739	73.11182575	52.10711342	-1	54.90426086	101.3721065	74.06647225	-1	70.71730805	95.63494998	0	64.063094	-1	76.24280235	45.59046229	73.65498853	77.99785255
29088	-1	75.82386518	73.19694545	-1	-1	-1	72.0478343	83.24278802	98.5569402	47.78444124	76.6807683	55.46329235	49.7888224	88.48911471	-1	-1	58.39866325	57.02646192	68.05363582	50.4592397	-1	51.38868563	53.19870141	88.93829698	71.9060841	43.20446786	59.20847837	47.45166967	50.90875383	44.80919217	53.18440101	69.38677054	64.85927771	69.65476141	48.68075619	-1	51.43370999	98.26050863	70.60775852	-1	67.01953531	93.4203092	64.063094	0	-1	74.044138	43.20344524	70.16175792	74.0867356
29126	-1	-1	-1	-1	-1	-1	-1	-1	-1	-1	-1	-1	-1	-1	-1	-1	-1	-1	-1	-1	-1	-1	-1	-1	-1	-1	-1	-1	-1	-1	-1	-1	-1	-1	-1	-1	-1	-1	-1	-1	-1	-1	-1	-1	0	-1	-1	-1	-1
29151	-1	87.88408307	86.63766452	-1	-1	-1	85.63407443	92.09613583	110.8807107	62.46488051	91.55888158	68.71478373	65.12323182	100.5895664	-1	-1	71.15228751	72.03574545	80.36375553	62.89957832	-1	59.87837803	68.6734556	100.8126824	80.41509723	53.97099628	71.45507831	59.59460289	59.3319538	53.35872221	65.16098501	77.9575183	73.51028743	78.22536213	57.14115236	-1	60.03571921	104.9220224	79.18113798	-1	77.27791057	91.45550307	76.24280235	74.044138	-1	0	57.2515333	78.83739694	84.97905012
29167	-1	57.50008791	57.39378819	-1	-1	-1	56.21670848	66.91966217	79.98036054	32.07178677	60.97908328	39.65141559	31.08468756	70.0635098	-1	-1	39.48104358	41.27305225	49.48623031	31.80337762	-1	35.0363023	36.3056742	70.61410183	55.55565674	25.30970113	40.68811881	28.9998103	34.5516375	28.4624209	34.81118994	53.0382379	48.52334606	53.30750541	32.3252699	-1	35.09279936	81.79699716	54.2612383	-1	50.76958931	76.5968165	45.59046229	43.20344524	-1	57.2515333	0	53.82832992	57.92207471
29232	-1	85.35041472	79.05907568	-1	-1	-1	77.23961128	77.33008071	108.2207951	56.54140423	85.92363809	63.82688767	60.98355557	98.0422245	-1	-1	68.27942729	66.46281471	77.71072615	60.18096341	-1	36.50741132	64.16024067	98.38342048	56.15240907	52.1320104	68.8337484	57.02565559	39.35883885	37.37023071	62.67860721	64.01024863	41.13399796	63.51654794	34.44962688	-1	31.42341681	93.89736796	64.17868421	-1	69.55233947	99.36803905	73.65498853	70.16175792	-1	78.83739694	53.82832992	0	77.09633593
29261	-1	89.70866144	82.9213482	-1	-1	-1	82.81882336	89.36233257	112.5387656	60.53376487	89.86987813	66.53260258	64.93461365	102.3994787	-1	-1	72.52476694	70.56193196	82.03110654	64.47842862	-1	58.37700041	68.07610626	102.7843641	78.88745511	56.74818141	73.16502682	61.37527968	57.89615101	51.54112333	67.06000901	76.11749591	71.79523641	76.37351955	55.68565673	-1	58.38132582	106.2676453	77.3167257	-1	68.21920467	104.8612951	77.99785255	74.0867356	-1	84.97905012	57.92207471	77.09633593	0
29272	-1	85.2755264	86.57587109	-1	-1	-1	85.53828541	93.80767709	108.4644657	61.98993541	91.01896569	68.45256762	64.09311938	97.98490918	-1	-1	69.08292813	71.45270303	77.93596257	60.58152828	-1	61.57892317	67.80559854	97.99854491	82.11114415	50.08981957	68.97510179	57.02661111	61.10863701	55.18538678	62.44040688	79.82217494	75.17403858	80.07250748	58.8437603	-1	61.71219815	107.4753769	81.02028302	-1	78.32864309	99.79904766	73.70729586	73.075391	-1	79.8683405	55.78371485	80.49399796	85.75980222
29297	-1	76.47706729	74.67693794	-1	-1	-1	73.37060953	84.94835528	99.05643661	48.98968448	77.83453546	57.42542152	44.19562967	89.08022634	-1	-1	58.69185718	58.0141444	68.5586955	50.91068038	-1	53.06590648	51.50083853	89.59096163	73.58293954	44.11766031	59.74207043	48.02683479	52.593095	46.50869493	53.80732145	71.09673107	66.53326696	71.36085992	50.35795221	-1	53.10895721	99.92775047	72.31236404	-1	68.80251461	94.96630918	64.62564464	60.8347404	-1	75.59568021	38.01240131	71.83489356	75.85613836
29299	-1	75.05925229	75.73260038	-1	-1	-1	74.70090491	84.23346733	97.9928834	50.87052055	79.85560561	57.3943228	52.68021249	87.81705226	-1	-1	58.07998699	60.26579952	67.48306089	49.95185676	-1	52.34881841	56.45614451	88.20301009	72.87131645	42.22621839	58.60381277	46.79819715	51.84733745	45.75083781	52.48036814	70.30929184	65.86249312	70.58586292	49.63366593	-1	52.42349797	98.96885456	71.54276404	-1	68.08918915	93.34425489	63.42388502	61.59098752	-1	74.08967908	44.29506021	71.17200626	75.38345579
29312	-1	70.24260122	66.03211822	-1	-1	-1	64.80246739	66.10434743	93.15730877	42.81948495	72.07089757	49.48282432	46.4842885	82.93514003	-1	-1	53.296381	52.60226061	62.64456559	45.14020272	-1	30.69264677	49.81607707	83.22767845	51.30068498	36.73607799	53.75549971	41.92704288	30.50966214	26.28967799	47.54462354	51.92691746	44.90909199	51.82914937	27.80229786	-1	31.27620466	66.50538502	52.64989166	-1	55.78050268	83.50675162	58.56388959	55.53600299	-1	62.23779675	39.048802	50.30512314	63.61226559
29340	-1	87.28097076	81.47761705	-1	-1	-1	79.937514	79.39586409	110.1578188	58.79844176	88.14451901	65.8684739	63.03415101	99.97319502	-1	-1	70.22777563	68.69124825	79.64737908	62.12113849	-1	37.18744525	66.24995141	100.3078372	57.98942809	54.02446589	70.76870742	58.9577934	40.19395237	39.19406387	64.60596682	65.80725869	52.85759524	65.3356798	33.55024151	-1	38.89311462	95.00742092	66.01089128	-1	71.55621659	101.1941642	75.58815372	72.17388978	-1	80.59956236	55.81451165	58.37735427	79.20351564
29465	-1	67.62136288	61.30341147	-1	-1	-1	59.46701442	59.60339009	90.49146192	38.79460688	68.17889352	46.09278916	43.24836904	80.31314254	-1	-1	50.54960668	48.71754969	59.98140841	42.45149455	-1	18.96622133	46.42288286	80.65460395	38.70998478	34.40448099	51.10450101	39.29652545	21.69983092	19.65904322	44.94967211	46.29782591	24.72958981	45.80392352	16.86617529	-1	14.46175912	76.20523611	46.46571688	-1	51.82235098	81.64458873	55.92581628	52.42879735	-1	61.11679456	36.09662409	27.01113848	59.36031468
29551	-1	-1	-1	-1	-1	-1	-1	-1	-1	-1	-1	-1	-1	-1	-1	-1	-1	-1	-1	-1	-1	-1	-1	-1	-1	-1	-1	-1	-1	-1	-1	-1	-1	-1	-1	-1	-1	-1	-1	-1	-1	-1	-1	-1	-1	-1	-1	-1	-1
29562	-1	-1	-1	-1	-1	-1	-1	-1	-1	-1	-1	-1	-1	-1	-1	-1	-1	-1	-1	-1	-1	-1	-1	-1	-1	-1	-1	-1	-1	-1	-1	-1	-1	-1	-1	-1	-1	-1	-1	-1	-1	-1	-1	-1	-1	-1	-1	-1	-1
29594	-1	100.5973263	94.58080387	-1	-1	-1	94.21423862	99.32487679	123.4344948	71.87031325	101.1674629	77.82791553	76.00181396	113.2895855	-1	-1	83.43157028	81.81456338	92.92649245	75.37709502	-1	68.57189224	79.2005497	113.6690574	89.08525037	67.60692135	84.05879188	72.26644315	68.05902044	61.6142767	77.94716703	86.12526186	82.01513086	86.40428162	65.8783454	-1	68.59260955	116.4990955	87.35598011	-1	75.25070577	115.5251692	88.88991991	85.09565317	-1	95.57588913	68.88403033	87.3211204	78.37427816
29623	-1	93.39882107	87.45217727	-1	-1	-1	85.85113727	85.39353774	116.2731799	64.82078991	94.17670364	71.94481144	69.11348703	106.0909938	-1	-1	76.33863085	74.72259893	85.76288973	68.23522938	-1	39.82730427	72.3182628	106.4283498	47.57518435	60.15825811	76.88489479	65.07511907	46.51492104	45.24522608	70.72526484	71.88693086	56.65890747	71.40122742	39.71901655	-1	41.80283344	101.4304055	72.06979247	-1	77.6254032	107.3431887	81.70505997	78.26320103	-1	86.77279289	61.91281721	62.3904855	85.24515107
30143	-1	84.75862094	78.48090164	-1	-1	-1	76.67440273	76.73269672	107.6291338	55.95920685	85.34031002	63.2372166	60.39494393	97.45044999	-1	-1	67.68797763	65.88004635	77.11905802	59.58935875	-1	35.85497854	63.5728304	97.79153169	55.47632076	51.53956353	68.24204797	56.43390274	38.73817728	36.76715858	62.08677081	63.40843055	40.14443866	62.91447421	33.80781836	-1	30.62681039	93.28978192	63.57659763	-1	68.95930635	98.77346382	73.06325428	69.57187151	-1	78.24158216	53.23784095	42.12516188	76.50591875
30183	-1	50.62878192	47.86001837	-1	-1	-1	46.66734037	58.13326269	73.34515462	22.32393731	51.19850539	30.34137653	24.12799826	63.2873722	-1	-1	33.1648171	31.51446519	42.84245915	25.24218898	-1	26.27204519	27.57684273	63.74357066	46.78886281	18.03980552	34.00039538	22.24815611	25.79656363	19.70209235	27.98631674	44.28522402	39.73768524	44.55102342	23.56474981	-1	26.31374578	73.16251722	45.50311842	-1	41.93158929	68.33780531	38.85817058	31.78765424	-1	48.95836353	17.76160053	45.03924863	48.97054934
30197	-1	90.92400665	85.08423396	-1	-1	-1	83.53439453	82.97851397	113.7999535	62.41685631	91.7651478	69.49723142	66.66580298	103.6162485	-1	-1	73.86823041	72.31203155	83.28957023	65.76279425	-1	40.34816705	69.87893169	103.9519376	61.08856952	57.67370416	74.41115188	62.60066759	43.79463657	42.77953384	68.24959997	69.40733172	56.20262676	68.92969146	34.25892243	-1	42.18949375	98.75241811	69.60239373	-1	75.17611043	104.8450866	79.23086803	75.80757543	-1	84.25890164	59.4510969	61.73530808	82.81830689
30241	-1	78.43747621	72.56969	-1	-1	-1	71.00700916	70.47386895	101.312994	49.91177167	79.26204176	57.00335438	54.17209497	91.12970093	-1	-1	61.3805056	59.80870473	70.80263599	53.27562023	-1	27.04225018	57.38304647	91.46584333	47.19285227	45.18982498	61.92433238	50.11404024	31.37214343	30.28772231	55.76330245	56.91991279	43.23730876	56.43987038	22.20955914	-1	29.04261842	86.32158761	57.11137914	-1	62.68220292	92.36471887	66.7441702	63.31591812	-1	71.78282746	46.96106713	48.81348884	70.31855437
30253	-1	64.40212264	59.10834372	-1	-1	-1	57.88418717	56.50016513	87.27428038	36.21522965	65.51565539	42.96535548	40.20619519	77.09601989	-1	-1	47.3333887	46.07084765	56.76423343	39.23428142	-1	22.96299532	43.46380629	77.43891889	43.52382779	31.19671315	47.88724362	36.07933456	21.66915296	15.81609937	41.73341321	41.9224034	36.79857093	41.70222587	20.23267914	-1	23.24666449	72.78459003	42.47351349	-1	48.38290566	78.21020222	52.70851209	49.28988164	-1	57.6561904	32.92911614	42.16924395	56.27950555
30288	-1	104.7380383	110.5994622	-1	-1	-1	109.5459016	118.7199298	128.0084586	85.78941249	114.7823327	92.42933982	87.48344949	116.4156007	-1	-1	90.40212344	95.18893426	97.40395735	80.75159801	-1	86.67208961	91.34387006	113.8656494	107.1985583	69.08758867	88.15950022	75.67538444	86.19101257	80.17964052	79.50620749	104.7791521	100.2190281	105.041561	83.94812326	-1	86.77094144	133.0134394	105.9933683	-1	102.8629117	126.9998722	92.59466903	96.65058578	-1	107.3190813	78.66137538	105.5325464	110.1893005
30291	-1	77.80048038	84.48904364	-1	-1	-1	83.43529302	92.8106707	101.6049411	59.63253399	88.61796493	66.29485648	61.2539101	90.06899118	-1	-1	63.92910742	69.01973492	71.01319073	54.25574476	-1	60.82497535	65.13820253	88.87470036	81.34975755	43.26230956	61.7829743	49.3339249	60.33680979	54.29328393	53.82007589	78.87809426	74.35776107	79.14551404	58.10461223	-1	60.91360343	107.2762178	80.09909838	-1	76.84803512	101.3586548	66.2148829	70.44339888	-1	81.86355737	52.35584272	79.66950344	84.1545603
30298	-1	-1	-1	-1	-1	-1	-1	-1	-1	-1	-1	-1	-1	-1	-1	-1	-1	-1	-1	-1	-1	-1	-1	-1	-1	-1	-1	-1	-1	-1	-1	-1	-1	-1	-1	-1	-1	-1	-1	-1	-1	-1	-1	-1	-1	-1	-1	-1	-1
30302	-1	79.35098128	73.2050991	-1	-1	-1	72.36091697	65.49713668	102.2083886	50.68833948	80.02806502	57.50199105	54.93546593	92.04395514	-1	-1	62.24163029	60.63054788	71.69918905	54.16117534	-1	41.41367403	58.13920928	92.40185284	61.91696541	46.23324816	62.82606335	51.02460038	40.94173878	33.60086855	56.68961806	58.91964763	54.78574771	58.82462586	38.74567512	-1	41.37686605	91.13910252	59.58846516	-1	61.96381243	93.55886999	67.6514273	64.06196149	-1	73.24114728	47.76412656	60.09219328	69.46530653
30311	-1	-1	-1	-1	-1	-1	-1	-1	-1	-1	-1	-1	-1	-1	-1	-1	-1	-1	-1	-1	-1	-1	-1	-1	-1	-1	-1	-1	-1	-1	-1	-1	-1	-1	-1	-1	-1	-1	-1	-1	-1	-1	-1	-1	-1	-1	-1	-1	-1
30316	-1	73.5702342	71.57916673	-1	-1	-1	70.4620077	81.21638899	96.31007693	46.31485626	75.23481282	53.65988192	48.22487043	86.23886936	-1	-1	56.16005793	55.59579346	65.8065683	48.21415469	-1	49.36309188	51.7537722	86.68650065	69.88168264	40.9475411	56.96030218	45.20198034	48.8763102	42.77300423	50.93342042	67.34307588	62.84377957	67.61418917	46.65363327	-1	49.41499891	96.18336418	68.5685297	-1	64.99258535	91.22470553	61.81381405	54.71596258	-1	71.86678673	41.18500436	68.147981	72.12094559
30323	-1	84.8409976	91.84317863	-1	-1	-1	90.78040121	100.4120271	88.19487035	66.91615185	95.89005835	73.66392444	68.35772272	93.08514271	-1	-1	68.77667822	76.28125198	55.06494783	54.47158254	-1	68.47599047	72.31759934	92.50417572	88.99916879	54.65291292	54.30056747	50.70141787	67.98394295	61.91566352	54.0106978	86.49032676	81.99530822	86.76106878	65.75881223	-1	68.55498287	115.0314319	87.71577499	-1	84.35900007	109.3135215	66.32948201	77.67926531	-1	89.92637581	59.15264514	87.30525605	91.63686768
30328	-1	59.43748149	66.56675486	-1	-1	-1	65.50411265	75.13517315	70.94085321	41.64003504	70.61399367	48.38686367	43.0832809	67.44051225	-1	-1	43.58672378	51.0052715	39.78554071	29.82740199	-1	43.19937632	47.0423207	68.18610907	63.72255187	29.38712681	9.26610452	24.92166179	42.7072787	36.63886355	30.3925054	61.21344765	56.71867103	61.48421845	40.48220733	-1	43.27835072	89.75505832	62.43893562	-1	59.08179148	84.0361939	40.18459336	52.40297521	-1	64.65033498	33.88214617	62.028618	66.35975877
30337	-1	86.28164667	80.43963817	-1	-1	-1	78.88454956	78.35710611	109.1577911	57.7734152	87.1220966	64.85740832	62.02426823	98.97385937	-1	-1	69.22647108	67.66869737	78.64739381	61.12075034	-1	35.28585449	65.23712459	99.30927405	55.65992077	53.0296867	69.7689141	57.95832327	39.24156482	38.16805712	63.60705792	64.79120518	51.3425451	64.31496229	29.54835995	-1	37.217695	94.09971254	64.98806515	-1	70.54190068	100.2035169	74.58856434	71.16662018	-1	79.61595239	54.8097459	56.90155076	78.18189653
30338	-1	88.89868907	82.14711825	-1	-1	-1	79.88525018	81.09852108	111.7648372	59.76529539	89.18600592	67.30602971	64.42530986	101.5898833	-1	-1	71.81648563	69.7060242	81.25498973	63.7231128	-1	41.70944778	67.56126399	101.9347613	61.78709394	55.70111672	72.37904032	60.57262661	43.83964087	41.32168001	66.22828357	67.91210168	51.26895122	67.43051721	39.43921077	-1	39.20122729	97.95486919	68.09471615	-1	73.1514652	103.0090995	77.20136321	73.64673252	-1	82.51859513	57.3333579	55.78541951	80.60766206
30349	-1	-1	-1	-1	-1	-1	-1	-1	-1	-1	-1	-1	-1	-1	-1	-1	-1	-1	-1	-1	-1	-1	-1	-1	-1	-1	-1	-1	-1	-1	-1	-1	-1	-1	-1	-1	-1	-1	-1	-1	-1	-1	-1	-1	-1	-1	-1	-1	-1
30350	-1	-1	-1	-1	-1	-1	-1	-1	-1	-1	-1	-1	-1	-1	-1	-1	-1	-1	-1	-1	-1	-1	-1	-1	-1	-1	-1	-1	-1	-1	-1	-1	-1	-1	-1	-1	-1	-1	-1	-1	-1	-1	-1	-1	-1	-1	-1	-1	-1
30351	-1	-1	-1	-1	-1	-1	-1	-1	-1	-1	-1	-1	-1	-1	-1	-1	-1	-1	-1	-1	-1	-1	-1	-1	-1	-1	-1	-1	-1	-1	-1	-1	-1	-1	-1	-1	-1	-1	-1	-1	-1	-1	-1	-1	-1	-1	-1	-1	-1
30355	-1	91.60207445	86.70149512	-1	-1	-1	85.46324156	85.47502575	114.486533	63.67888804	92.96008379	70.38590346	67.54543894	104.295889	-1	-1	74.56834243	73.50531796	83.97572607	66.4529923	-1	50.4864574	70.83025861	104.6247753	71.08564021	58.31326969	75.0953172	63.28161819	49.75760891	45.33602062	68.92552548	71.1720947	64.60731813	71.01116696	47.65493076	-1	50.9924037	93.95658488	71.8102659	-1	76.1446979	105.1836824	79.91294441	76.61350095	-1	84.39473347	60.21288494	69.99927342	84.03552095
30357	-1	-1	-1	-1	-1	-1	-1	-1	-1	-1	-1	-1	-1	-1	-1	-1	-1	-1	-1	-1	-1	-1	-1	-1	-1	-1	-1	-1	-1	-1	-1	-1	-1	-1	-1	-1	-1	-1	-1	-1	-1	-1	-1	-1	-1	-1	-1	-1	-1
30361	-1	78.90996973	72.89250698	-1	-1	-1	71.25238354	70.88644679	101.7834242	50.28490612	79.6460668	57.44018565	54.60749732	91.60207658	-1	-1	61.84729969	60.19096941	71.27318534	53.74503525	-1	27.33369291	57.80662614	91.94033527	44.72686926	45.67464775	62.39542513	50.58604026	32.21187182	30.77650441	56.23684518	57.42167584	40.38597559	56.93276838	26.0662132	-1	24.657219	87.05918571	57.59937942	-1	63.12659439	92.86960325	67.21583936	63.7628039	-1	72.30826941	47.41610586	46.32224208	70.73073833
30363	-1	114.5594479	113.8460686	-1	-1	-1	112.8353413	119.724803	137.5927513	89.57720547	118.6561149	95.87094524	92.11021355	127.2680485	-1	-1	97.92724305	99.12321084	107.0737421	89.62911848	-1	87.50436063	95.69614387	127.4553201	108.0400203	80.43396316	98.15566464	86.27955447	86.97635223	81.01528404	91.8197086	105.6231818	101.1276091	105.8868229	84.76758846	-1	87.65604701	132.748613	106.8406769	-1	104.7439611	118.3840351	102.933428	101.0410477	-1	84.82240924	84.14488048	106.4530245	112.3816655
30365	-1	96.15761403	92.73388646	-1	-1	-1	91.6429453	94.70214869	119.0726549	69.19200473	98.38752912	75.60094264	72.53181316	108.854027	-1	-1	79.20707701	78.90696642	88.56013473	71.05370584	-1	61.37886125	75.9251149	109.1530648	81.94260834	62.69262562	79.67187751	67.84514419	60.79172983	55.36845269	73.46721932	80.40389761	75.23082866	80.52308971	58.59581713	-1	61.69270839	98.8987217	81.42543988	-1	82.44005994	108.3352888	84.48119531	81.51605238	-1	86.17035674	64.99608295	80.58757459	90.34189771
30368	-1	85.04682165	78.75904265	-1	-1	-1	76.94389202	77.02406435	107.9172352	56.24042967	85.62235073	63.52374779	60.68080378	97.7386382	-1	-1	67.97591394	66.16173681	77.40716477	59.87741532	-1	36.19603517	63.85782182	98.0798094	55.84120726	51.82827456	68.53017934	56.72207442	39.04919184	37.06320631	62.37500798	63.70369154	40.77445012	63.20984469	34.13845895	-1	31.10908289	93.59032159	63.87193624	-1	69.2480469	99.06373606	73.35141153	69.85864249	-1	78.53281729	53.52506657	41.51041823	76.79262311
30369	-1	71.67510245	73.42124491	-1	-1	-1	72.38568095	81.77358721	94.82543405	48.58568436	77.57481188	55.13028298	50.3723944	84.52748203	-1	-1	55.17767542	57.98531043	64.30824947	46.84831872	-1	49.85180984	54.17131242	84.83315266	70.37538385	38.52371742	55.39133614	43.53021715	49.35301504	43.27461103	49.14914083	67.84089321	63.37448869	68.11489969	47.13449919	-1	49.93294991	96.39105146	69.07093272	-1	65.71182201	90.34522669	60.17282753	59.36645124	-1	71.15580704	41.85617811	68.68517263	73.02420026
30381	-1	-1	-1	-1	-1	-1	-1	-1	-1	-1	-1	-1	-1	-1	-1	-1	-1	-1	-1	-1	-1	-1	-1	-1	-1	-1	-1	-1	-1	-1	-1	-1	-1	-1	-1	-1	-1	-1	-1	-1	-1	-1	-1	-1	-1	-1	-1	-1	-1
30386	-1	-1	-1	-1	-1	-1	-1	-1	-1	-1	-1	-1	-1	-1	-1	-1	-1	-1	-1	-1	-1	-1	-1	-1	-1	-1	-1	-1	-1	-1	-1	-1	-1	-1	-1	-1	-1	-1	-1	-1	-1	-1	-1	-1	-1	-1	-1	-1	-1
30388	-1	78.95329491	85.34557648	-1	-1	-1	84.28050014	93.96636291	93.51878839	60.40310848	89.37448449	67.17153225	61.80224328	89.07702007	-1	-1	61.47030195	69.76323278	63.32246458	41.78468744	-1	62.03968976	65.78042059	90.43759703	82.5625501	48.85165742	56.55758227	47.39991951	61.54700877	55.47411406	53.84679347	80.04696343	75.55633632	80.31829002	59.32313154	-1	62.11677553	108.6155617	81.27318961	-1	77.89606099	102.941193	63.55728026	71.15707082	-1	83.57180293	52.52073502	80.86592459	85.16774616
30389	-1	96.80137041	104.275704	-1	-1	-1	103.2154578	112.7822563	114.4714979	79.36684668	108.3437271	86.09136077	80.85675439	103.0949818	-1	-1	82.03038028	88.73772966	83.48237182	70.13741216	-1	80.83436928	84.79600969	99.45558955	101.3579402	66.21332766	73.36558804	59.79651849	80.34318831	74.28078417	59.86180596	98.85780769	94.35698438	99.12778256	78.11641859	-1	80.91571793	127.3644868	100.0822322	-1	96.75092449	121.5955058	77.24268486	90.14140111	-1	102.1842253	71.73678068	99.66737501	104.0361126
30390	-1	-1	-1	-1	-1	-1	-1	-1	-1	-1	-1	-1	-1	-1	-1	-1	-1	-1	-1	-1	-1	-1	-1	-1	-1	-1	-1	-1	-1	-1	-1	-1	-1	-1	-1	-1	-1	-1	-1	-1	-1	-1	-1	-1	-1	-1	-1	-1	-1
30393	-1	-1	-1	-1	-1	-1	-1	-1	-1	-1	-1	-1	-1	-1	-1	-1	-1	-1	-1	-1	-1	-1	-1	-1	-1	-1	-1	-1	-1	-1	-1	-1	-1	-1	-1	-1	-1	-1	-1	-1	-1	-1	-1	-1	-1	-1	-1	-1	-1
30395	-1	53.63777014	50.91840414	-1	-1	-1	49.97004576	55.72980679	76.5137123	26.94266674	56.06684022	32.97195702	29.89632622	66.34008339	-1	-1	36.56850876	36.57004489	46.00396059	28.47131582	-1	23.87016566	33.3523169	66.69357333	44.40265705	20.50722702	37.12786967	25.32227707	23.25184789	17.05569774	30.9836022	41.49027723	37.46741897	41.81852349	21.14633081	-1	24.00062625	69.99584792	42.79766093	-1	40.79494687	66.28376687	41.9502505	38.76351572	-1	46.14900761	22.29171983	42.79215168	48.6941438
30396	-1	62.66723289	59.20280261	-1	-1	-1	58.42087061	68.58582593	85.46149687	34.59898746	63.64151318	37.18630892	37.67467669	75.35373393	-1	-1	45.38763282	44.18802259	54.95576657	37.38470526	-1	36.82074894	40.9342317	75.77147534	57.33886842	29.89612839	46.09858348	34.32349745	36.32575959	30.1855269	40.03231936	54.73930947	50.29798446	55.01568129	34.11311765	-1	36.86966989	83.74869889	55.97175679	-1	52.00980021	79.344594	50.94080762	46.4811754	-1	59.89787266	30.67137621	55.60245465	58.98607908
30397	-1	89.07454017	90.05727154	-1	-1	-1	89.01399474	96.73532995	112.2615758	65.5860615	94.63339436	72.0391822	67.82069092	101.7612725	-1	-1	72.90778584	75.07653655	81.73176758	64.3894092	-1	64.34876103	71.5008133	101.7373727	84.8853201	53.63728478	72.76613776	60.80756065	63.89070378	58.04660817	66.19533442	82.72201686	77.98009383	82.95937979	61.60480043	-1	64.50807989	109.8328896	83.90261965	-1	81.57639034	102.0227309	77.49287714	76.81191569	-1	79.87265543	59.58193696	83.3047028	89.06186109
30399	-1	108.1278426	102.3106866	-1	-1	-1	100.7590987	100.2606921	131.0047858	79.63677565	108.9841286	86.71583979	83.87937612	120.820014	-1	-1	91.07499601	89.53042819	100.494337	82.96818482	-1	57.29586934	87.09398109	121.1544598	77.41735187	74.87011268	91.61562649	79.80464225	61.18093783	60.07637589	85.45267489	86.68634565	73.26058055	86.21520772	52.72369917	-1	59.0978363	115.8694543	86.89030628	-1	92.41067755	122.0447794	96.43503023	93.02067367	-1	101.450258	76.66139484	78.82738661	100.0527273
30411	-1	95.82746124	92.02938982	-1	-1	-1	90.94017066	93.43073279	118.7247322	68.58466503	97.79526203	75.0003502	72.03050314	108.5240855	-1	-1	78.82627111	78.32261145	88.21331543	70.69640972	-1	60.25326568	75.39815499	108.8435108	80.8146741	62.48506009	79.33001676	67.51169245	59.55411694	54.01851817	73.14857018	79.06044464	74.08499913	79.18010249	57.48214777	-1	60.55019048	100.0479663	80.08335949	-1	81.51109039	108.477722	84.14461806	81.02117596	-1	87.01249009	64.55285428	79.44136139	89.47126122
30412	-1	73.55684128	81.02238708	-1	-1	-1	79.96278842	89.50898444	91.80094271	56.11909719	85.09688625	62.83725113	57.62266938	80.68590022	-1	-1	58.95355435	65.49169933	60.82104221	47.31049082	-1	57.55684451	61.55625831	68.31731477	78.08054924	42.67027432	50.97417922	38.95287165	57.06602076	51.00575008	21.837221	75.5836648	71.08058289	75.85334573	54.83862534	-1	57.63899791	104.0782625	76.80769515	-1	73.48531197	98.29389495	56.01149151	66.89764059	-1	78.87278424	48.52546101	76.39112187	80.77277448
30414	-1	78.7322634	73.26071555	-1	-1	-1	72.9538533	82.50226931	101.5390113	49.67899065	78.87475816	50.65023321	53.64965564	91.41978308	-1	-1	61.48656051	59.56395724	71.03257901	53.46820145	-1	50.92149244	56.77971837	91.82520112	71.43675249	45.88898376	62.17219002	50.39176021	50.43128509	44.23451677	56.09157371	68.78660438	64.37592269	69.06075254	48.21939554	-1	50.95370134	98.14913466	70.01482163	-1	64.9659736	94.76911039	67.01101418	62.74506761	-1	75.16508339	46.76933554	69.67823608	70.95915636
30415	-1	93.02292002	87.21414133	-1	-1	-1	85.66476586	85.16978928	115.9000891	64.53756208	93.88441344	71.61432954	68.77714968	105.7150939	-1	-1	75.97070512	74.43067749	85.38962653	67.86360335	-1	42.29292706	71.99236681	106.0492827	62.47003365	59.76367648	76.51085452	64.69976584	46.08947026	44.98507484	70.34761291	71.59182971	58.23038598	71.12201131	37.69435233	-1	44.08512247	100.7423891	71.79765364	-1	77.3113438	106.9381484	81.33019298	77.91799459	-1	86.3416842	61.55802498	63.79284381	84.9544648
30416	-1	89.67800043	90.19100067	-1	-1	-1	89.17404965	98.29175748	112.6911255	65.44023584	94.44312138	71.84680919	67.42472653	102.4487905	-1	-1	72.9036421	74.86735853	82.17724917	64.68474226	-1	66.37260037	71.14467376	102.7672099	86.89686336	56.44753381	73.27922393	61.44269674	65.86770495	59.784458	67.07497305	84.34451303	79.90108087	84.62110348	63.65456605	-1	66.45764575	112.8728644	85.57824387	-1	82.25683019	106.3946261	78.07942167	76.29902668	-1	87.42658786	59.18044558	85.2128024	89.61039387
30418	-1	-1	-1	-1	-1	-1	-1	-1	-1	-1	-1	-1	-1	-1	-1	-1	-1	-1	-1	-1	-1	-1	-1	-1	-1	-1	-1	-1	-1	-1	-1	-1	-1	-1	-1	-1	-1	-1	-1	-1	-1	-1	-1	-1	-1	-1	-1	-1	-1
30422	-1	108.0964741	115.559818	-1	-1	-1	114.5011106	124.0186326	127.9383029	90.66426531	119.6433171	97.37362573	92.18678713	115.8060661	-1	-1	93.74473241	100.039254	97.08488668	82.55044358	-1	92.06053588	96.11252318	58.72960759	112.5844274	76.81518206	87.36044002	74.66596261	91.57021667	85.5129354	65.55875309	110.0921023	105.5858425	110.3613698	89.34194136	-1	92.14381303	138.5698122	111.3155781	-1	108.0056714	132.7641789	91.89792034	101.4483685	-1	113.3292323	83.12113689	110.8965885	115.2962945
30423	-1	71.53131006	52.99526644	-1	-1	-1	43.80098681	74.57941776	94.29757961	31.76377866	62.75494127	48.69183318	44.04301456	84.20240247	-1	-1	54.19199057	42.97379521	63.7926048	46.214168	-1	42.30120828	45.93816173	84.62427116	62.77641738	38.75846081	54.93965214	43.17015429	42.09239528	36.26927757	48.8827408	61.14647094	55.41079902	61.29572764	39.64260442	-1	42.10319699	90.60660172	62.19978996	-1	59.49438745	88.03546077	59.78605877	54.6281375	-1	68.37221084	38.82465645	60.64681209	65.48582338
30424	-1	79.74859862	87.72316604	-1	-1	-1	86.66154604	96.28348174	101.8846004	62.7998791	91.77441075	69.53906627	64.257238	90.8238132	-1	-1	65.27059295	72.16643409	71.3180639	54.43348764	-1	64.3480443	68.20954644	92.51173119	84.87123811	50.53446072	61.93574484	49.76495729	63.85572876	57.78703559	56.43793979	82.36136227	77.8674937	82.63223485	61.63086154	-1	64.42712041	110.9029003	83.58699394	-1	80.22994138	105.1737802	66.30504406	73.56286549	-1	85.79343862	55.0867372	83.17747248	87.50915204
30426	-1	74.54426666	75.94439909	-1	-1	-1	74.9040369	83.11336848	97.75066484	51.369135	80.39988328	57.84027209	53.47824901	87.24312632	-1	-1	58.41556617	60.83399947	67.22043179	49.88228153	-1	50.85030885	57.19121569	87.21880389	71.38332077	39.11111128	58.25229579	46.29054292	50.38509454	44.48036142	51.67728398	69.12644158	64.4520577	69.37351217	48.11331317	-1	50.9884302	96.69216608	70.32009169	-1	67.68423436	89.24714633	62.97656066	62.46921343	-1	69.04829894	45.16071074	69.77279099	75.11854198
30428	-1	77.76215822	63.71442863	-1	-1	-1	63.80390977	82.31276466	100.5159128	36.9065662	67.75277662	54.69201904	49.98212684	90.43062177	-1	-1	60.39078786	51.12564049	70.01154159	52.42733559	-1	50.35801942	51.87984972	90.86195011	70.85536011	45.04129245	61.16144388	49.39651838	50.00471096	44.00685661	55.1161081	68.73429606	63.65854576	68.94154993	47.67474995	-1	50.28755317	98.01263188	69.86896118	-1	66.53333493	94.58981682	66.01083839	60.60816081	-1	75.02689674	44.92457322	68.93150458	72.70693687
30434	-1	49.45276411	56.1809251	-1	-1	-1	55.12727152	64.51360273	73.36917146	31.32203345	60.30708273	37.98485051	32.94061286	61.89853747	-1	-1	35.62671714	40.70864687	42.7817973	25.9852636	-1	32.53157603	36.82560324	60.8735206	53.05626134	15.11945099	33.56397313	21.14837101	32.04298189	25.99755237	25.75000048	50.58147781	46.06354917	50.84920029	29.81142184	-1	32.61961619	78.98931726	51.80289244	-1	48.54470923	73.07703194	38.01086892	42.12992883	-1	53.59372226	24.04121893	51.37519083	55.85018257
30436	-1	71.14090319	78.60739925	-1	-1	-1	77.54804853	87.08636065	89.83532708	53.70624018	82.68437703	60.42195866	55.21505027	78.42956694	-1	-1	56.60914069	63.07950051	58.89099258	45.0922106	-1	55.1325923	59.14646581	60.19959298	75.65634826	40.14692937	49.07963597	36.87434451	54.64190548	48.58245178	19.12005529	73.16070791	68.6567609	73.43027622	52.41427031	-1	55.2150539	101.6506816	74.38458724	-1	71.06561937	95.86044724	53.98012973	64.48630629	-1	76.43556953	46.12658295	73.9673568	78.35395194
30437	-1	65.26078033	59.35351976	-1	-1	-1	57.77602749	57.25684153	88.13556161	36.70883313	66.06174413	43.81447818	40.98453063	77.95299357	-1	-1	48.20173364	46.60830763	57.625248	40.09780844	-1	4.101646849	44.1924884	78.28994669	31.29128809	32.01790414	48.74714509	36.93719185	18.25300568	17.08438531	42.58704343	43.72637196	29.6187209	43.24168193	11.64392613	-1	15.33336086	73.2334188	43.91106928	-1	49.48979091	79.19663753	53.56719691	50.13098831	-1	58.62182682	33.77872564	35.21912934	57.11871132
30438	-1	-1	-1	-1	-1	-1	-1	-1	-1	-1	-1	-1	-1	-1	-1	-1	-1	-1	-1	-1	-1	-1	-1	-1	-1	-1	-1	-1	-1	-1	-1	-1	-1	-1	-1	-1	-1	-1	-1	-1	-1	-1	-1	-1	-1	-1	-1	-1	-1
30439	-1	86.68050657	94.07897243	-1	-1	-1	93.01729844	102.6259142	103.3312492	69.15866424	98.13367385	75.89683788	70.61965275	93.02736491	-1	-1	71.44045588	78.52597252	72.41628144	58.93943835	-1	70.68629499	74.57102553	94.5805093	91.20960139	56.61203452	60.82676296	48.41621942	70.19445023	64.12791641	56.77060923	88.70323608	84.20668894	88.97377032	67.96887164	-1	70.76605362	117.2335864	89.92840947	-1	86.57960038	111.4966112	58.88505802	79.92534996	-1	92.10362946	61.45054885	89.51678513	93.86013172
30440	-1	105.7440281	110.8238706	-1	-1	-1	109.7712367	118.7668402	129.1215698	86.055999	115.0557331	92.67105499	87.8222431	117.7858352	-1	-1	91.113434	95.46700848	98.53654736	81.70704696	-1	86.66621399	91.65745766	116.1005046	107.194135	69.0452275	89.35727603	76.99845665	86.19104848	80.20692869	81.32235779	104.8187969	100.2253419	105.0770035	83.93916107	-1	86.77386481	132.9136301	106.0273248	-1	102.9996929	126.8118235	93.85687099	96.96025779	-1	106.9783037	79.08638837	105.540397	110.3439321
30441	-1	90.40845802	97.91208496	-1	-1	-1	96.85376561	106.361508	111.1515838	73.01928007	101.9987816	79.72509659	74.54911719	98.30899973	-1	-1	76.20803904	82.39514451	80.37144746	65.24818321	-1	74.40165403	78.47173299	85.23110323	94.9256043	59.01571669	70.70792467	57.56203269	73.91145919	67.8550475	54.78335177	92.43456125	87.92745414	92.70371638	71.68294438	-1	74.4852836	120.9071289	93.65788727	-1	90.35178363	115.0936051	74.91990077	83.80511314	-1	95.65513737	65.49629425	93.23826664	97.64351552
30442	-1	104.3366468	111.7314962	-1	-1	-1	110.6706442	120.2538257	120.3611071	86.81809159	115.7942283	93.54826225	88.29616164	111.0199149	-1	-1	89.30428918	96.18753887	89.24395651	76.98716912	-1	88.3090351	92.24042996	107.9199731	108.832505	73.89670396	78.77465095	67.56065635	87.81761808	81.75367392	67.84087419	106.3300713	101.8308017	106.6002506	85.59128434	-1	88.38977695	134.8456901	107.554769	-1	104.2168493	129.0894795	83.3058023	97.58967132	-1	109.6847402	79.15565607	107.141079	111.5001979
30443	-1	94.29016532	90.50928572	-1	-1	-1	89.34955687	91.45699529	117.2101469	67.13450919	96.35824898	73.68078119	70.63461024	106.9840785	-1	-1	77.35702496	76.88353709	86.69716661	69.19507348	-1	57.20214962	73.99886903	107.2731272	77.78529767	60.76313257	77.80696328	65.97670787	56.74678314	51.85221774	71.59166838	77.20135894	71.21317795	77.20864084	54.37494218	-1	57.63287991	87.45970949	78.06913359	-1	80.2393357	107.0976875	82.61416562	79.65648144	-1	85.39267517	63.14210169	76.58777824	88.10438059
30449	-1	70.25202635	67.89490959	-1	-1	-1	67.00115057	76.40741033	93.05995662	43.27665971	72.3057771	48.34325404	45.90395844	82.94423291	-1	-1	53.00380741	52.78977989	62.55374421	44.98733927	-1	44.63639002	49.34516175	83.35668897	65.15701344	37.45911263	53.69408855	41.91538846	44.12506933	37.97635536	47.62008543	62.51006379	58.13466822	62.79483101	41.92559471	-1	44.69969575	91.45020214	63.75454438	-1	59.88278333	86.84207087	58.53379516	54.55432428	-1	67.42236145	38.48453363	63.44262136	67.12130674
30451	-1	84.26332795	80.13309565	-1	-1	-1	78.98459645	80.54188616	107.1636613	56.83961229	86.07560777	63.37937459	60.43010029	96.95825896	-1	-1	67.27310206	66.60841108	76.65195049	59.13781572	-1	46.69389761	63.77138951	97.27124109	67.26854121	50.88049506	67.76741322	55.94683571	46.00362577	40.83867332	61.57912612	66.19180674	60.63241461	66.20202057	43.89802005	-1	47.06788445	80.0218987	67.06464047	-1	69.64517865	97.24230853	72.58066537	69.45390133	-1	75.88563375	52.9924614	66.0019765	77.56510493
30454	-1	109.4693477	108.6325492	-1	-1	-1	107.6440177	115.1324968	132.452734	84.26210019	113.3247764	90.47690823	86.71772325	122.19594	-1	-1	92.67109589	93.78745678	101.9379141	84.45375195	-1	83.13142026	90.31153435	122.4708022	103.6615964	75.90064123	93.03781544	81.19376208	82.59058927	76.51959999	86.79664574	101.065016	96.70919533	101.3498464	80.40560458	-1	83.25037657	129.1130389	102.3112251	-1	99.67093858	104.3123185	97.83503661	95.60218334	-1	98.82680937	78.767137	102.0288399	107.2687222
30457	-1	60.52551712	54.62525561	-1	-1	-1	53.05351985	52.5151076	83.40032823	31.97822678	61.33054443	39.07989526	36.2506287	73.21774279	-1	-1	43.46653839	41.87732973	52.89001356	35.36258394	-1	8.868692635	39.459186	73.5546848	29.90476445	27.28259362	44.0119052	32.20194408	13.49057367	12.33686935	37.85178694	38.98076621	25.20424396	38.49555945	7.140311943	-1	11.11731376	68.49301721	39.1648356	-1	44.75283321	74.4599218	48.83195152	45.39640774	-1	53.88475586	29.04391754	30.76006972	52.38359884
30458	-1	-1	-1	-1	-1	-1	-1	-1	-1	-1	-1	-1	-1	-1	-1	-1	-1	-1	-1	-1	-1	-1	-1	-1	-1	-1	-1	-1	-1	-1	-1	-1	-1	-1	-1	-1	-1	-1	-1	-1	-1	-1	-1	-1	-1	-1	-1	-1	-1
30459	-1	88.87464984	97.56138727	-1	-1	-1	96.50260098	106.0530783	112.733166	72.65818337	101.6360023	79.37145364	74.16887738	100.8861379	-1	-1	75.80315477	82.03113707	82.13752376	65.45805793	-1	74.10478372	78.09845628	101.1335033	94.62840645	59.37017913	72.79071625	60.24987494	73.61338537	67.55105426	65.54391299	92.12792112	87.62783566	92.39797022	71.38675944	-1	74.18643323	120.6319554	93.35245479	-1	90.02317961	114.8454118	77.08034103	83.43388861	-1	95.43966226	65.09159271	92.93829853	97.31049113
30460	-1	88.30960276	81.62831875	-1	-1	-1	79.6160799	80.35555167	111.1760688	59.24863374	88.66046063	66.7133731	63.85627318	101.0009707	-1	-1	71.22807022	69.19586538	80.66621265	63.1344178	-1	41.42478547	67.00235583	101.3457999	61.59733862	55.11200769	71.79021495	59.98373737	43.33981069	40.63580729	65.63935028	67.24341664	51.97088342	66.75233207	39.09937282	-1	39.49035541	97.37485825	67.41159884	-1	72.49956171	102.4082757	76.61249037	73.06604649	-1	81.9175703	56.75041176	56.83983124	79.94943911
30461	-1	77.76014324	71.312821	-1	-1	-1	69.40151253	69.75744949	100.6289049	48.84822449	78.24241654	56.20717774	53.35779176	90.45178059	-1	-1	60.68477568	58.7790555	70.11892474	52.58831424	-1	29.85921447	56.52191151	90.79449603	49.88103401	44.5504519	61.24235465	49.43493473	32.18423767	29.89233212	55.08899891	56.52297644	38.88544159	56.02882867	27.62924439	-1	27.01579083	86.52080676	56.68919754	-1	61.95662816	91.81056981	66.06402558	62.54891569	-1	71.29638788	46.2227661	43.40480928	69.46425291
30462	-1	70.60817139	70.92771774	-1	-1	-1	69.90213988	79.40069973	93.51149443	46.08179531	75.06959774	52.55956807	47.94998735	83.34950926	-1	-1	53.56491135	55.48353886	63.00250235	45.46318021	-1	47.5235726	51.69945375	83.74075773	68.04602458	37.77534959	54.12783051	42.3283906	47.02042723	40.91964431	48.01521375	65.47537315	61.03687514	65.75294306	44.80864587	-1	47.59793094	94.15141051	66.71022786	-1	63.24322697	88.56306346	58.95246631	56.80943186	-1	69.31511138	39.66093796	66.34640096	70.54276154
30464	-1	87.61363185	82.49331695	-1	-1	-1	81.23164094	80.69041986	110.4928489	59.54641644	88.84015929	66.30167115	63.48959141	100.3073734	-1	-1	70.56513252	69.38889451	79.98235905	62.45661415	-1	45.6383959	66.75867696	100.6420415	66.23669305	54.3590971	71.10338214	59.29209756	44.53972863	40.31710775	64.94020668	66.4108065	59.74264048	66.15985772	42.82682651	-1	46.12845197	92.90010038	66.92614181	-1	71.944489	101.2975992	75.92253184	72.56932715	-1	80.60739821	56.18675922	65.13588015	79.81278845
30465	-1	82.86260303	80.48646946	-1	-1	-1	79.51243018	85.24931082	105.7727581	56.48899364	85.61015044	62.61348667	59.38921692	95.56614657	-1	-1	65.88854811	66.10718288	75.26098504	57.74755814	-1	53.20639116	62.86681714	95.8832457	73.74198578	49.51445018	66.37573408	54.55474335	52.60505771	46.51188099	60.18955098	71.02517975	66.82898002	71.32538607	50.47553429	-1	53.35550506	98.59458475	72.29398672	-1	70.55708165	92.37522631	71.1883783	68.27924187	-1	68.95698274	51.71594932	72.15646367	78.4053848
30472	-1	53.12208726	50.64047263	-1	-1	-1	49.7780099	59.06769811	75.93261438	26.10215086	55.14392095	30.61308589	28.79769472	65.81484603	-1	-1	35.88048665	35.63977555	45.42627721	27.861065	-1	27.31154861	32.2323677	66.22534428	47.83217843	20.3183642	36.56603201	24.78638597	26.79854496	20.64352422	30.48963228	45.17394135	40.80996756	45.45981488	24.6009325	-1	27.37485251	74.14025767	46.4199138	-1	42.47187037	69.61584343	41.40512092	37.48731878	-1	50.18167662	21.37233886	46.11807635	49.69382644
30473	-1	88.10254323	85.33386143	-1	-1	-1	84.48792857	94.11945866	110.9065344	60.74504205	89.78254259	64.75465211	63.5435434	100.7929624	-1	-1	70.84545597	70.29119146	80.40045202	62.8327879	-1	62.35475355	66.92181041	101.2066864	82.87452194	55.31413119	71.54147688	59.76374885	61.84856311	55.70097457	65.46945591	80.24066723	75.84587225	80.52285519	59.64509122	-1	62.41313697	109.2118713	81.48142423	-1	77.5566252	104.6967275	76.3818716	72.2553576	-1	85.2638179	56.2626814	81.15267872	84.69887403
30474	-1	97.48828711	104.9508185	-1	-1	-1	103.8921706	113.4077584	117.4319334	80.05578662	109.0349234	86.76455937	81.5795781	105.2388087	-1	-1	83.15252373	89.43093572	86.58651826	71.98720819	-1	81.44925786	85.50478911	42.09478061	101.9731621	66.17981603	76.8700168	64.13491161	80.95897281	74.90189454	55.72779306	99.48114626	94.97467111	99.75038576	78.73063786	-1	81.53261137	127.9577098	100.7045845	-1	97.39552334	122.1506473	81.37686156	90.84026555	-1	102.7147526	72.51602891	100.2854312	104.6863594
30477	-1	65.73222334	72.73319525	-1	-1	-1	71.67027894	81.30618821	71.90440725	47.80500502	76.77872155	54.55412888	49.24369567	74.03984208	-1	-1	49.63206487	57.16974454	40.13769003	35.2762278	-1	49.37102065	53.2047706	74.13486476	69.8941715	35.60478456	32.8942139	31.66311101	48.87890137	42.81018683	36.07298894	67.38466913	62.89010766	67.65547072	46.65389744	-1	49.44984778	95.92825039	68.61019719	-1	65.25159147	90.2135848	47.19885242	58.56729394	-1	70.82840855	40.03378973	68.20002517	72.52898439
30478	-1	65.3153928	59.63378035	-1	-1	-1	58.19671939	57.13144623	88.1899528	36.90240754	66.2362632	43.88079889	41.07388775	78.00815865	-1	-1	48.25498067	46.78677578	57.67968746	40.15179586	-1	18.78545982	44.30030377	78.34634144	39.4254728	32.08053115	48.80177307	36.99219166	1.406096983	16.62269108	42.64290673	43.30621409	33.19920121	42.82290247	15.96251696	-1	19.48479219	73.20491302	43.49875393	-1	49.47339687	79.20009224	53.62203596	50.19800205	-1	58.62179879	33.84093462	38.63884087	57.18501471
30479	-1	87.99602417	82.15261255	-1	-1	-1	80.60217349	80.04254035	110.8718587	59.48637155	88.83486275	66.56752875	63.73654867	100.6882704	-1	-1	70.93992324	69.3817852	80.3614826	62.83463856	-1	37.39919075	66.94941932	101.0240939	58.16082063	54.74652043	71.48309631	59.67266664	40.85457929	39.84303406	65.32169633	66.47269354	53.25998636	65.9943249	31.14906938	-1	39.24991741	95.83563175	66.66674005	-1	72.24501045	101.917847	76.30284668	72.8784853	-1	81.33265251	56.52234641	58.79209181	79.88686522
30480	-1	93.89943351	101.4691307	-1	-1	-1	100.4106729	109.9254991	114.8336991	76.57452159	105.55373	83.2819754	78.10052921	101.4641486	-1	-1	79.73200461	85.94985741	84.07547462	68.78687189	-1	77.9673771	82.02464164	94.59078512	98.49127639	62.66574275	74.40590856	60.95373403	77.47701341	71.41972052	60.56579175	95.99884936	91.49274929	96.2681335	75.24877254	-1	78.05069903	124.4761916	97.22234926	-1	93.91272592	118.6673868	78.4245006	87.35881267	-1	99.23349933	69.04201631	96.80350649	101.2037056
30481	-1	96.88885142	90.74384833	-1	-1	-1	90.19881865	92.31970165	119.7354409	68.17921545	97.50091456	74.63013873	72.37960625	109.5815816	-1	-1	79.74916648	78.12918302	89.22688996	71.68271188	-1	62.45062843	75.58036994	109.9512576	82.95974587	63.84082214	80.35669584	68.56017157	61.95351316	55.31088308	74.23375545	79.87869769	75.86274293	80.1234048	59.76677039	-1	62.44700617	111.0116751	81.05608003	-1	75.30572819	111.4585161	85.18517697	81.49008568	-1	91.3401481	65.23515164	81.1681021	83.0501884
30482	-1	84.67542194	78.77644909	-1	-1	-1	77.20303908	76.67531779	107.5503191	56.12894565	85.48125754	63.23110678	60.40121768	97.36764424	-1	-1	67.61669342	66.02790461	77.03999902	59.512623	-1	25.57720031	63.60982542	97.70448188	51.64119977	51.43187106	68.1618664	56.35186323	37.64418125	36.49851169	62.00163019	63.1395884	49.18715607	62.65547708	30.96821718	-1	34.96284494	92.63286823	63.32517362	-1	68.90607748	98.60945846	72.98188629	69.54704362	-1	78.03349162	53.19433128	54.77304197	76.53682079
30486	-1	93.29068706	100.7520801	-1	-1	-1	99.69350523	109.2067089	113.3584119	75.85768971	104.8369311	82.56573971	77.38304355	101.0922185	-1	-1	78.97440823	85.23303628	82.52272441	67.84450615	-1	77.24770984	81.30760868	60.49085243	97.7716297	61.94860065	72.81598741	60.03230639	76.75746707	70.70063942	52.46563136	95.27999602	90.77325462	95.54920091	74.52905838	-1	77.33115755	123.7551451	96.50338787	-1	93.19537024	117.9463238	77.28603394	86.64263265	-1	98.5092586	68.32208001	96.08403217	100.4864687
30490	-1	91.23406664	85.37893846	-1	-1	-1	83.81747318	83.30250244	114.110021	62.71713051	92.0667508	69.80651777	66.97336959	103.9262737	-1	-1	74.17835792	72.61322422	83.59963502	66.07288428	-1	39.93759713	70.18519838	104.2618905	59.84200648	57.98329073	74.72120673	62.9107019	44.22388352	43.11970879	68.55958372	69.74447674	56.03759906	69.26727869	35.47824617	-1	41.80198792	99.07688859	69.93988713	-1	75.49128639	105.1587975	79.54091147	76.11670157	-1	84.57315484	59.76057119	61.62266354	83.12852182
30491	-1	80.24830909	73.58839394	-1	-1	-1	71.7333522	72.18173362	103.1146587	51.21979323	80.62725946	58.64251361	55.80220825	92.93976873	-1	-1	63.16632637	61.1728196	72.60481544	55.07290016	-1	33.69775401	58.95310753	93.28489214	53.91114136	47.05259474	63.72887108	51.92249232	35.453987	32.53936427	57.57831381	59.15383719	44.63471714	58.65668202	31.34224063	-1	32.00558184	89.37131022	59.31213233	-1	64.38696336	94.34596261	68.55120473	65.00608619	-1	73.85895814	48.69036721	49.59660824	71.82214289
30494	-1	-1	-1	-1	-1	-1	-1	-1	-1	-1	-1	-1	-1	-1	-1	-1	-1	-1	-1	-1	-1	-1	-1	-1	-1	-1	-1	-1	-1	-1	-1	-1	-1	-1	-1	-1	-1	-1	-1	-1	-1	-1	-1	-1	-1	-1	-1	-1	-1
30496	-1	78.94074244	86.36311684	-1	-1	-1	85.30155593	94.90735049	96.0189829	61.44360314	90.41874284	68.18074555	62.90672554	85.06669476	-1	-1	63.76133314	70.81116524	65.13180301	51.37032413	-1	62.96722473	66.8571851	86.7405085	83.49054805	48.85842064	53.84158399	39.69563712	62.47541613	56.40913299	48.98979066	80.9845527	76.48776076	81.25505451	60.2497682	-1	63.04708485	109.5134263	82.20968284	-1	78.86196652	103.7742117	49.06985844	72.21078081	-1	84.38022089	53.74140176	81.79787607	86.14281744
30500	-1	78.24495927	75.91702234	-1	-1	-1	74.74020908	85.97130858	100.9529385	50.45904845	79.34609773	58.29906963	52.11212886	90.90062744	-1	-1	60.76118962	59.66834677	70.45057503	52.84710799	-1	54.10895006	55.68262093	91.36118827	74.62643236	45.67707122	61.61015005	49.86041765	53.63004056	47.53440097	55.60189584	72.11397321	67.58021397	72.38128187	51.4007681	-1	54.15449873	100.969371	73.33403602	-1	69.77241221	96.06974098	66.46961941	60.16819051	-1	76.70023303	45.42317795	72.88272203	76.84374664
30502	-1	54.33933381	60.63975802	-1	-1	-1	59.57443296	69.26530069	68.9447258	35.69581684	64.6669508	42.46638593	37.09061987	64.57538522	-1	-1	36.65731423	45.05545393	38.77974598	14.93819342	-1	37.33938175	41.07070461	65.89513361	57.8622147	24.2038955	32.16581555	22.92715205	36.84666077	30.77339991	29.32842568	55.34611384	50.85579816	55.61748301	34.62287565	-1	37.41630378	83.91699132	56.57239621	-1	53.19357935	78.24678935	39.10318734	46.44902841	-1	58.87856524	27.80098647	56.16535472	60.46468271
30516	-1	-1	-1	-1	-1	-1	-1	-1	-1	-1	-1	-1	-1	-1	-1	-1	-1	-1	-1	-1	-1	-1	-1	-1	-1	-1	-1	-1	-1	-1	-1	-1	-1	-1	-1	-1	-1	-1	-1	-1	-1	-1	-1	-1	-1	-1	-1	-1	-1
30517	-1	49.24904734	56.24360237	-1	-1	-1	55.17976846	64.84829351	70.88202425	31.30673815	60.27904124	38.06523456	32.72535186	60.9239182	-1	-1	33.21596613	40.66884385	40.37370651	22.81140678	-1	32.92012497	36.69455608	62.25753704	53.44305967	19.61870098	31.38979735	19.73764914	32.42739712	26.35516293	26.18318987	50.92815757	46.43739726	51.19945177	30.20343852	-1	32.99765067	79.49150643	52.15434698	-1	48.78111169	73.80143249	36.2262679	42.06226445	-1	54.43272257	23.48405682	51.74707833	56.05492372
30518	-1	82.94941973	85.02977507	-1	-1	-1	83.98636583	92.52040273	106.2269709	60.37824235	89.39678436	66.892455	62.37247206	95.65531914	-1	-1	67.010892	69.82275393	75.69284685	58.39177645	-1	60.32435689	66.12206675	95.56597207	80.85526939	46.97878515	66.70684969	54.7152208	59.85560513	53.91848192	60.05325572	78.5505167	73.90854649	78.80213088	57.59141972	-1	60.44993503	106.3425176	79.75022611	-1	76.94408097	99.65125011	71.41207386	71.39184226	-1	79.5611277	53.94525877	79.2269328	84.34062317
30526	-1	-1	-1	-1	-1	-1	-1	-1	-1	-1	-1	-1	-1	-1	-1	-1	-1	-1	-1	-1	-1	-1	-1	-1	-1	-1	-1	-1	-1	-1	-1	-1	-1	-1	-1	-1	-1	-1	-1	-1	-1	-1	-1	-1	-1	-1	-1	-1	-1
30530	-1	71.50406748	60.4448391	-1	-1	-1	60.86067227	67.30140958	94.33420211	40.38333285	70.01859916	48.89304606	46.28717834	84.1909918	-1	-1	54.32528646	50.80939558	63.82629786	46.27589908	-1	35.87334638	49.19408629	84.56892494	56.33686683	38.49581994	54.95932101	43.16766643	35.77328939	29.80234961	48.84754351	55.07070227	48.90916056	55.05158463	33.24316676	-1	35.61082821	85.76336733	55.88034311	-1	55.31332267	86.49425273	59.79111261	55.73893556	-1	66.41368928	39.60830299	54.16004624	60.523527
30531	-1	61.70135931	55.82694348	-1	-1	-1	54.26486525	53.71577676	84.57661123	33.17108151	62.52164481	40.26325825	37.43332675	74.39359548	-1	-1	44.64361781	43.06848842	54.06627015	36.53909135	-1	8.64534165	40.64384611	74.73005922	30.6010629	28.45562781	45.18804228	33.37788025	14.6025918	13.52673433	39.02737539	40.16423451	26.60378499	39.68216999	7.635015548	-1	12.50971383	69.61124325	40.3529059	-1	45.93788335	75.62996433	50.00796167	46.57732908	-1	55.05037326	30.22322979	32.15774485	53.57393926
30532	-1	65.73121008	63.30614318	-1	-1	-1	62.43446068	71.71832518	88.54179392	38.75330847	67.7924628	43.45902373	41.4235097	78.42407373	-1	-1	48.4896392	48.28436919	58.03545981	40.47021999	-1	39.95940935	44.8648202	78.83469543	60.48012433	32.92841229	49.17522265	37.39560116	39.44611235	33.29185783	43.09893198	57.82211174	53.45852845	58.10809949	37.24865461	-1	40.0232085	86.78163701	59.0682639	-1	55.13693013	82.23648352	54.01432237	50.10352505	-1	62.80557525	33.98606071	58.76673036	62.37167367
30533	-1	-1	-1	-1	-1	-1	-1	-1	-1	-1	-1	-1	-1	-1	-1	-1	-1	-1	-1	-1	-1	-1	-1	-1	-1	-1	-1	-1	-1	-1	-1	-1	-1	-1	-1	-1	-1	-1	-1	-1	-1	-1	-1	-1	-1	-1	-1	-1	-1
30538	-1	83.88677522	81.14723148	-1	-1	-1	80.13281809	84.80361095	106.8059145	57.33138958	86.48189339	63.56975255	60.40175253	96.58662357	-1	-1	66.94319091	66.98812834	76.29335865	58.78731653	-1	52.34535589	63.84805185	96.88710981	72.89070033	50.43387017	67.40476778	55.57778489	51.74492711	45.86180038	61.2007188	70.53016543	66.04767164	70.77726523	49.59673332	-1	52.55153614	95.45231386	71.72668761	-1	71.01685614	94.68061475	72.21379003	69.3339503	-1	71.06805773	52.77462728	71.38553306	78.91067528
30540	-1	79.69454296	86.34800162	-1	-1	-1	85.29436854	94.66910987	103.5253473	61.49179108	90.47727236	68.15328169	63.11455386	92.02075265	-1	-1	65.81142047	70.87911661	72.9355517	56.16022854	-1	62.68360395	66.99817292	90.88421385	83.20838439	45.08055748	63.71198182	51.27844852	62.19539425	56.15175845	55.80635222	80.73650268	76.21637502	81.00394677	59.96324772	-1	62.77222023	109.1349882	81.95754045	-1	78.70622243	103.2161702	68.15181128	72.30260257	-1	83.72224935	54.21948772	81.52811693	86.01285461
30541	-1	73.52434604	71.63527146	-1	-1	-1	70.68004094	77.7507485	96.41947853	47.39419973	76.47710847	53.43225194	50.06225763	86.23422064	-1	-1	56.49915565	56.95802446	65.90902352	48.38316559	-1	45.86500755	53.58508312	86.57932608	66.39429392	40.35463681	57.02939154	45.21849425	45.29550711	39.1523806	50.87332642	63.64745547	59.43548212	63.95099847	43.14313559	-1	45.97788255	92.04810027	64.91967413	-1	62.22918788	84.416265	61.8481322	58.89593092	-1	65.99624003	42.31847108	64.75507793	69.9249191
30543	-1	84.35582525	80.39941354	-1	-1	-1	79.26448309	81.1947635	107.2599944	57.04544872	86.27160824	63.55368149	60.57487126	97.05104544	-1	-1	67.37608363	66.80112372	76.7480664	59.23599817	-1	47.45467437	63.9288767	97.36021806	68.0271491	50.95048051	67.86253625	56.04030607	46.80171111	41.58597621	61.66981263	66.85939722	61.37631155	66.89681966	44.66021206	-1	47.81725161	81.96877407	67.76933235	-1	69.95866238	97.16667904	72.67473649	69.58921232	-1	75.64754435	53.11309274	66.74309187	77.87463258
30544	-1	82.34278178	89.80367369	-1	-1	-1	88.74511421	98.25780162	102.4349501	64.90942173	93.88868573	71.61731793	66.43510963	90.15609945	-1	-1	68.03033612	74.28481076	71.6011463	56.90758387	-1	66.29869305	70.35953709	50.84630943	86.82261631	50.99321425	61.89645365	49.10455906	65.80845973	59.75168713	41.68746023	84.33106691	79.82426642	84.60026414	63.58003472	-1	66.38216126	112.8059068	85.55444847	-1	82.2466592	106.9967074	66.36002832	75.69446615	-1	87.55938318	57.3746965	85.13504775	89.53781437
30548	-1	67.74939165	67.30367019	-1	-1	-1	66.3111175	74.36318279	90.73995443	42.81087839	71.85433963	49.05743054	45.12569418	80.48598691	-1	-1	50.95777983	52.3058876	60.22532104	42.73952579	-1	42.40338939	48.75457576	80.77022113	62.93130941	34.25292767	51.32557102	39.48301226	41.87527701	35.79411581	45.0921873	60.33995458	55.96243213	60.62350117	39.68064052	-1	42.5094023	88.62877716	61.58397139	-1	58.6557244	77.80735326	56.12333592	53.99877204	-1	61.46326751	37.09861242	61.27913639	66.17501011
30550	-1	-1	-1	-1	-1	-1	-1	-1	-1	-1	-1	-1	-1	-1	-1	-1	-1	-1	-1	-1	-1	-1	-1	-1	-1	-1	-1	-1	-1	-1	-1	-1	-1	-1	-1	-1	-1	-1	-1	-1	-1	-1	-1	-1	-1	-1	-1	-1	-1
30552	-1	84.76387626	92.28549339	-1	-1	-1	91.22434046	100.8203393	103.5705602	67.36875847	96.34435339	74.10221957	68.8394548	89.65151525	-1	-1	69.81886006	76.73721342	72.81242611	57.85161919	-1	68.87850215	72.78665744	92.77586061	89.40188331	54.65095172	62.37046913	32.30561081	68.38681116	62.32137241	55.74755399	86.89712574	82.39952398	87.16751982	66.16093267	-1	68.9587091	115.4209835	88.12211242	-1	84.77810924	109.6739085	61.11506144	78.13761039	-1	90.27662513	59.68767083	87.7097049	92.06007486
30554	-1	104.1073154	110.9921966	-1	-1	-1	109.9289344	119.5722467	100.9701187	86.06185714	115.035221	92.81400905	87.49439745	112.7035351	-1	-1	87.75573046	95.42589321	65.54456964	72.87934855	-1	87.63826051	91.45815801	112.7321945	108.1613696	73.9536228	74.31836152	70.44873286	87.14607112	81.07677921	74.74304584	105.651042	101.1569971	105.9219134	84.92121749	-1	87.71683795	134.1981504	106.8766626	-1	103.5154453	128.4895658	86.14281361	96.822977	-1	109.1063976	78.27314651	106.4668665	110.7919843
30555	-1	83.08781863	79.72114441	-1	-1	-1	78.98598205	88.65958852	105.8924023	55.31348978	84.38326994	56.74147913	58.39131584	95.7775916	-1	-1	65.83319531	64.93819447	75.38624327	57.81929838	-1	56.92445218	61.70473353	96.18948658	77.44333983	50.28729032	66.52695957	54.74863949	56.42127081	50.26552265	60.45304889	74.80709487	70.40834322	75.08801546	54.21623496	-1	56.97771375	103.849137	76.04586665	-1	71.94807708	99.54999907	71.36701098	67.21777029	-1	80.08336118	51.21549736	75.71420466	78.94310818
30558	-1	72.48729426	69.83834842	-1	-1	-1	68.96949994	76.40401688	95.33083525	45.66864955	74.76225571	51.2695614	48.51290471	85.18639957	-1	-1	55.3306569	55.26599805	64.82287011	47.27321169	-1	44.71331951	51.96860414	85.57080964	65.23824728	39.53742339	55.95497889	44.16297814	44.1534419	37.93842339	49.84693973	62.4015056	58.24809021	62.7139933	41.99891294	-1	44.80079198	91.43262258	63.68509158	-1	59.84235471	87.43833473	60.78603778	57.3117469	-1	67.85468672	40.95780004	63.56300107	67.62120774
30559	-1	74.08594187	75.43833183	-1	-1	-1	74.39168381	82.31415615	97.30635302	50.92093943	79.96097319	57.39893283	53.09035012	86.76632982	-1	-1	58.02240258	60.39922218	66.77410105	49.45486636	-1	49.93528933	56.79035354	86.69387411	70.47119146	38.34149454	57.7977781	45.82052302	49.48419894	43.64033355	51.17330329	68.31641007	63.56123966	68.55311628	47.1919546	-1	50.09097024	95.55089188	69.49595841	-1	67.07644711	88.46820527	62.51301665	62.09296302	-1	67.38688646	44.79471842	68.8849227	74.53387211
30562	-1	-1	-1	-1	-1	-1	-1	-1	-1	-1	-1	-1	-1	-1	-1	-1	-1	-1	-1	-1	-1	-1	-1	-1	-1	-1	-1	-1	-1	-1	-1	-1	-1	-1	-1	-1	-1	-1	-1	-1	-1	-1	-1	-1	-1	-1	-1	-1	-1
30563	-1	66.69642303	63.44954585	-1	-1	-1	62.24069018	73.98436344	89.41920188	37.82350975	66.6839476	46.05283763	39.87579745	79.35715298	-1	-1	49.24771249	46.9963526	58.91624728	41.31847001	-1	42.1235485	43.15006475	79.80986949	62.63959337	34.09027912	50.072911	38.31871471	41.65226554	35.55967659	44.05423698	60.14731676	55.58264811	60.41122494	39.4172655	-1	42.16078128	89.04811949	61.36250073	-1	57.7820549	84.3041509	54.9293688	47.84251093	-1	64.91371924	33.8107306	60.8831046	64.78212688
30566	-1	88.24906929	80.83267469	-1	-1	-1	80.9441542	88.54188079	111.0734956	58.69366962	88.0609762	64.69535398	63.32158993	100.9386231	-1	-1	71.05073354	68.7926854	80.56610599	63.01085289	-1	57.41359979	66.41339962	101.3276772	77.92224605	55.31137885	71.70130485	59.91359779	56.95254222	50.65233384	65.60141869	75.26374368	70.81610484	75.50760478	54.72353008	-1	57.40770227	105.2756494	76.44641339	-1	69.33599653	103.5738057	76.53546704	72.52523646	-1	83.73816281	56.40094172	76.11395439	65.37879046
30572	-1	84.42299737	77.68132343	-1	-1	-1	75.87348175	76.33234072	107.2884305	55.35323852	84.76537416	62.79553077	59.96098204	97.11439516	-1	-1	67.33849445	65.31609482	76.77863965	59.24622578	-1	38.34132951	63.1073508	97.46044272	58.58174517	51.23265802	67.90293441	56.09695395	39.94287533	36.7886356	61.7534495	63.39161112	49.51725337	62.89508347	35.96123349	-1	36.80605245	93.68996301	63.54921976	-1	68.53395649	98.5391	72.72552135	69.16912446	-1	78.06283531	52.85740418	54.51740457	75.93713901
30574	-1	90.06753473	84.09560746	-1	-1	-1	83.5203267	85.67666047	112.9145971	61.44709834	90.75786877	67.83371854	65.58501864	102.760508	-1	-1	72.92887357	71.37977295	82.40603234	64.86198859	-1	55.76312978	68.79704579	103.1300821	76.27396983	57.01928751	73.53576325	61.73913613	55.25110305	48.60199263	67.41263358	73.12658999	69.18912326	73.38893984	53.07692404	-1	55.76927147	104.2396962	74.32926088	-1	68.05640518	104.6249922	78.36416938	74.68223123	-1	84.50925899	58.42242613	74.49623719	76.51089456
30577	-1	77.3259048	71.43240946	-1	-1	-1	69.8612991	69.33000171	100.2008865	48.78304017	78.13497051	55.88307924	53.05311467	90.0181278	-1	-1	60.26741363	58.68164634	69.69056117	52.16323264	-1	18.48857447	56.26214423	90.35487223	44.34668329	44.08181072	60.81240508	49.00236292	30.28057847	29.15068578	54.65206254	55.7907038	41.90606926	55.30714601	23.502775	-1	27.69652999	85.27198585	55.97710993	-1	61.5581813	91.25872237	65.63240053	62.19854888	-1	70.68188494	45.84551031	47.48798294	69.19007676
30582	-1	95.00931259	88.61515879	-1	-1	-1	88.16838349	91.05535705	117.852934	66.1553663	95.48890719	72.6068319	70.43863664	107.7015771	-1	-1	77.86182508	76.1320175	87.34453608	69.79889834	-1	60.98803418	73.62143049	108.0737763	81.49582693	61.97556808	78.47505499	66.6796919	60.50738894	53.92950414	72.35513223	78.53801274	74.38861981	78.76921908	58.30493503	-1	60.97696664	109.4997766	79.69723426	-1	73.04703926	109.6796351	83.30428629	79.56597708	-1	89.59801827	63.328297	79.69162748	79.15814154
30598	-1	74.2844931	68.97051111	-1	-1	-1	67.74859633	66.27277482	97.156288	46.08529331	75.38681535	52.83854994	50.08310491	86.97836378	-1	-1	57.2147659	55.94266519	66.64626165	49.11611361	-1	32.83658316	53.3393054	87.32162519	53.39614781	41.08120307	57.76936594	45.9616136	31.5508409	25.57535281	51.61595684	51.58690554	46.66276768	51.42516017	30.1087585	-1	33.11320184	82.78885818	52.20810375	-1	58.23516151	88.10379309	62.59073413	59.16793787	-1	67.55711423	42.80868302	52.03256073	66.12970369
30616	-1	64.80635769	62.51706055	-1	-1	-1	61.16692857	73.02127832	87.40921153	36.71154857	65.53613674	45.4257712	30.36552354	77.41884675	-1	-1	47.07651761	45.67536621	56.91060992	39.27089142	-1	41.13840486	38.54221367	77.91993706	61.65472061	32.40553168	48.08958413	36.36792247	40.66939215	34.58684301	42.1409463	59.17887043	54.59967905	59.44133396	38.43138882	-1	41.17730394	88.03088397	60.3921203	-1	56.87847846	83.13969345	52.9686903	48.82015941	-1	63.76121569	27.36590183	59.9002624	63.90157299
30643	-1	50.44360018	51.20226097	-1	-1	-1	50.1827264	58.99304051	73.5208167	26.5148657	55.52766687	32.92749358	28.54396769	63.21810956	-1	-1	33.8452627	35.95618959	43.00324465	25.54589785	-1	27.01020602	32.26168635	63.47079748	47.53646786	16.81651394	34.08841587	22.22372192	26.50799153	20.45465127	27.80797939	45.02703811	40.55539899	45.29972716	24.28834978	-1	27.1071773	73.3507157	46.25560427	-1	43.11572335	65.4233423	38.87075991	37.4650335	-1	46.96467013	20.27029885	45.86936151	50.5076041
30648	-1	90.34133469	84.24168406	-1	-1	-1	82.55390908	82.30506661	113.2137974	61.66159818	91.02892655	68.85407885	66.01925495	103.0333643	-1	-1	73.27595533	71.57252542	82.70361461	65.17493372	-1	39.8924418	69.21177937	103.3726026	58.43905789	57.11167781	73.8261114	62.01715222	43.86137535	42.24094174	67.66867184	68.88784049	49.49944639	68.39610332	38.26761965	-1	32.12559292	98.62041956	69.0607866	-1	74.54904725	104.3185877	78.64679676	75.18117915	-1	83.76725	58.83863845	55.72942448	82.13491137
30649	-1	-1	-1	-1	-1	-1	-1	-1	-1	-1	-1	-1	-1	-1	-1	-1	-1	-1	-1	-1	-1	-1	-1	-1	-1	-1	-1	-1	-1	-1	-1	-1	-1	-1	-1	-1	-1	-1	-1	-1	-1	-1	-1	-1	-1	-1	-1	-1	-1
30656	-1	89.92920041	93.72202432	-1	-1	-1	92.67640963	102.1027694	113.5337224	68.86449249	97.84990889	75.47886098	70.54789703	102.9755573	-1	-1	74.41849389	78.25459117	83.00098765	65.69142677	-1	70.15913879	74.39677344	103.1000031	90.68301049	56.07927532	74.00626669	62.02618255	69.66474032	63.59867782	67.50045854	88.1720513	83.68429924	88.44348676	67.4409256	-1	70.24217665	116.6742624	89.39854405	-1	86.07241785	110.7233903	78.70667592	79.64825873	-1	91.40571506	61.82013421	88.99517754	93.37692735
30671	-1	67.76771436	63.67990804	-1	-1	-1	62.53580816	64.18844456	90.66871443	40.37075252	69.60416897	46.90100734	43.94559048	80.46274425	-1	-1	50.77924494	50.13620873	60.15696886	42.64316446	-1	30.38460446	47.29003694	80.77515006	50.95835572	34.38153483	51.27227016	39.4514291	29.69935314	24.51098295	45.08329548	49.83978347	44.3160562	49.85843747	27.58998968	-1	30.7536019	64.59234999	50.72415903	-1	53.19934876	80.70587784	56.08535257	52.96668865	-1	59.31465856	36.50222505	49.68464545	61.11987417
30678	-1	76.21344187	81.34539197	-1	-1	-1	80.27682822	90.03198157	95.31060642	56.38247258	85.35048759	63.18088556	57.72101984	87.64166655	-1	-1	55.83774918	65.73581694	64.96526448	45.96441319	-1	58.11563834	61.7259406	88.7234901	78.63812218	45.64581504	57.04974583	46.31199995	57.62242028	51.54451752	52.5417343	76.11552345	71.62912078	76.38742836	55.39979598	-1	58.19047302	104.7153948	77.34251235	-1	73.94222193	99.09869728	62.71114768	67.12619904	-1	79.74503502	48.32492933	76.93827418	81.20584347
30692	-1	65.10719562	63.48770161	-1	-1	-1	62.5120795	69.29102333	88.04616173	39.28033482	68.36862675	45.41480125	41.9460281	77.81833052	-1	-1	48.2043667	48.84799667	57.53309738	40.03204233	-1	37.2819111	45.4809427	78.11625171	57.81413569	31.6544049	48.64165876	36.81087955	36.71757697	30.63470923	42.43134381	55.1653196	50.87666602	55.4568873	34.55426876	-1	37.41225282	83.03893158	56.42133474	-1	54.08275952	60.91314223	53.44784252	50.82004348	-1	50.08931718	34.14482078	56.19933562	61.7884469
30698	-1	62.89924535	56.46630779	-1	-1	-1	54.58032243	54.87815794	85.76809838	33.99886089	63.39163388	41.34723888	38.50034017	75.59090375	-1	-1	45.82410766	43.92965417	55.25811385	37.72754226	-1	15.0118494	41.66597927	75.93355657	35.04946208	29.68922151	46.3815229	34.57407085	17.31523314	15.01423588	40.22808876	41.64790302	24.2185319	41.15245266	12.77448798	-1	12.26440565	71.65224092	41.81225032	-1	47.08958754	76.94705666	51.2031727	47.68977297	-1	56.43219165	31.36308982	28.82245522	54.59860261
30712	-1	52.70363181	49.40562734	-1	-1	-1	48.13975904	60.07984709	75.41274913	23.6599574	52.49751778	32.20429303	25.19242991	65.35891128	-1	-1	35.22307242	32.75996615	44.91029269	27.3077125	-1	28.21260956	28.64411864	65.81730636	48.72829061	20.12199218	36.06949465	24.31903112	27.74429286	21.65565526	30.05894787	46.247014	41.66858927	46.50947985	25.50669763	-1	28.24776411	75.14693449	47.46017151	-1	43.89701385	70.4033685	40.92853896	34.51237666	-1	51.01219834	19.50372805	46.96844578	50.88429879
30719	-1	63.50072579	58.85501162	-1	-1	-1	57.6487917	58.12415145	86.39186855	35.74782648	65.01472257	42.4019486	39.52631791	76.19459832	-1	-1	46.4858733	45.55629317	55.88065508	38.36178179	-1	23.57854196	42.82945342	76.51605676	44.1678194	30.1677144	46.99841183	35.18161684	22.89826359	18.13070886	40.82012614	43.78282997	37.63289616	43.68794505	20.75659573	-1	24.03620734	59.21337619	44.51165747	-1	48.29877981	76.94865508	51.81408791	48.58158371	-1	56.01653681	32.15864258	43.01677316	56.20612039
30722	-1	71.80967664	65.9817873	-1	-1	-1	64.42830357	63.91967728	94.68629372	43.31121723	72.65916206	50.39262747	47.55746271	84.50186614	-1	-1	54.75587281	53.20556743	64.17586595	46.64951064	-1	20.89740238	50.77130364	84.83670713	41.05782536	38.55430493	55.29724997	43.48642712	24.82820904	23.73398849	49.13474683	50.34916406	36.89038409	49.87598683	16.08124452	-1	22.73057294	79.58267263	50.55027927	-1	56.08344768	85.72874492	60.11675521	56.69924698	-1	65.13708271	40.34096744	42.45688658	63.72449448
30747	-1	65.36898671	72.14343499	-1	-1	-1	71.07975374	80.73289953	51.35185944	47.21029291	76.18319738	53.96620318	48.63510751	74.27343078	-1	-1	48.75585443	56.57342493	14.34290187	33.36662422	-1	48.8006049	52.60220269	74.69734378	69.32365639	35.23069314	36.69441062	32.13304756	48.30830185	42.23817642	37.06693662	66.81211206	62.31885722	67.08308883	46.08367413	-1	48.87883681	95.364193	68.03787281	-1	64.67297569	89.66350395	47.90402275	57.96976392	-1	70.28353516	39.39993787	67.62866105	71.9483933
30751	-1	69.50387887	66.19634533	-1	-1	-1	65.36046141	71.53662243	92.35190721	42.32635225	71.46482293	48.01805056	45.44315561	82.20177641	-1	-1	52.36151286	51.99278699	61.84359128	44.29724809	-1	39.98645343	48.84692905	82.57898132	60.51279666	36.50893983	52.97418496	41.17949935	39.39349028	33.09467777	46.85828805	57.48150339	53.53370395	57.82232177	37.27244412	-1	40.08147778	86.87371967	58.80452671	-1	54.64999533	84.1198067	57.80360622	54.31082274	-1	64.31089838	37.9694895	58.85182228	63.0432762
30752	-1	94.38966312	88.10834695	-1	-1	-1	87.91503869	94.69942129	117.2193293	65.44743467	94.74909653	71.12135019	69.667757	107.0809284	-1	-1	77.20395296	75.42469624	86.71172516	69.15853178	-1	63.59448335	72.83798068	107.467105	84.10770208	61.43762644	77.84586845	66.05654398	63.0943621	56.75242729	71.74218864	81.28638777	77.03487964	81.5610351	60.89896466	-1	63.61458099	111.3014769	82.51273617	-1	73.01594109	109.5881981	82.67894088	78.78172	-1	89.73992357	62.61428198	82.338571	69.27567639
30772	-1	-1	-1	-1	-1	-1	-1	-1	-1	-1	-1	-1	-1	-1	-1	-1	-1	-1	-1	-1	-1	-1	-1	-1	-1	-1	-1	-1	-1	-1	-1	-1	-1	-1	-1	-1	-1	-1	-1	-1	-1	-1	-1	-1	-1	-1	-1	-1	-1
30789	-1	87.7814181	92.64375202	-1	-1	-1	91.594006	100.7989877	111.5044863	67.83144317	96.82406041	74.45036603	69.55005774	100.532965	-1	-1	73.00488831	77.23179067	80.94644279	63.87348487	-1	68.77479492	73.39576717	100.0612246	89.30074425	43.47040179	71.85116347	59.67280986	68.29006184	62.26594726	64.71346547	86.85910595	82.31737562	87.12374971	66.05206195	-1	68.87045209	115.1479155	88.07637802	-1	84.90589655	109.0968627	76.43814988	78.67884549	-1	89.50402392	60.8000316	87.63039844	92.23095298
30801	-1	79.21723515	77.04013202	-1	-1	-1	76.06977762	82.19816594	102.1294336	52.96892376	82.07850518	59.07756769	55.79400462	91.92289905	-1	-1	62.24607953	62.57019208	71.61766809	54.10419907	-1	50.19176204	59.28789629	92.24140772	70.72568188	45.8806768	62.73234613	50.91142832	49.60153825	43.49904955	56.54714806	68.00980909	63.80053267	68.30998773	47.46308181	-1	50.33133937	95.79614026	69.27823322	-1	67.27612846	86.3660043	67.54495153	64.67192415	-1	66.07266959	48.08962132	69.12585165	75.07762553
30812	-1	66.25419025	65.83723719	-1	-1	-1	64.8394614	73.81147956	89.1653366	41.14389124	70.15605408	47.42537312	43.27138155	78.98431191	-1	-1	49.24699667	50.59092059	58.65516699	41.12687935	-1	41.93582437	46.93325204	79.34681156	62.45969951	33.22281248	49.77580896	37.96724736	41.42091517	35.31198212	43.63368084	59.85563003	55.46110227	60.13826201	39.21932199	-1	42.01827758	88.48826068	61.09773391	-1	57.72464206	82.47116536	54.59520299	52.05955911	-1	63.42764066	35.22499324	60.77272741	65.10973383
30813	-1	79.29920032	73.48598381	-1	-1	-1	71.97911741	71.16006728	102.1737582	50.80624636	80.15088084	57.85481015	55.0368873	91.99165547	-1	-1	62.23919745	60.6999065	71.66347352	54.13576231	-1	31.22072972	58.25278131	92.32929034	51.86620968	46.06068251	62.78548806	50.97575673	29.66635131	30.84696009	56.62609044	57.53012572	45.7048082	57.03566776	28.42337555	-1	31.95372435	87.26962501	57.70363181	-1	63.48703969	93.21517243	67.60566944	64.17356044	-1	72.64090133	47.81964599	51.16370823	71.14935092
30840	-1	78.47050688	72.33872586	-1	-1	-1	71.17616644	66.70103393	101.33464	49.80752268	79.15953213	56.79644821	54.09995425	91.16318272	-1	-1	61.3806278	59.73942729	70.82500898	53.29109075	-1	36.8671652	57.3001724	91.51296627	57.35444701	45.30419417	61.94995621	50.14520457	36.58292419	29.40274797	55.80434608	56.54846081	50.12412747	55.74593747	34.23252619	-1	36.74108649	88.46374207	56.23016669	-1	61.93862412	92.5438411	66.77326281	63.24096583	-1	72.10897132	46.9219881	55.42531762	69.45047849
30842	-1	72.96633799	67.16345337	-1	-1	-1	65.61658113	65.11819469	95.84360541	44.48490066	73.83134601	51.55943631	48.72213908	85.65851157	-1	-1	55.91440126	54.37764388	65.33313673	47.80716979	-1	22.3653835	51.93781001	85.99259091	42.67600065	39.70645097	56.45433723	44.64320268	26.02422794	24.93126568	50.29097041	51.53679854	38.26798196	51.06758256	17.55925889	-1	24.15825199	80.67280637	51.74350692	-1	57.2567313	86.88025714	61.27364687	57.86257076	-1	66.28278942	41.50223439	43.82196498	64.90100205
30848	-1	68.93008502	65.56001543	-1	-1	-1	64.49162289	67.80656206	91.83948325	41.97620311	71.16451072	48.33779154	45.27907007	81.62743459	-1	-1	51.96228717	51.68317383	61.32736803	43.8171055	-1	34.77193514	48.67774358	81.9344816	55.32988509	35.51414165	52.44088705	40.61724576	34.1479294	28.56007951	46.24508859	53.49038082	48.57643877	53.64710089	32.00199284	-1	35.05091381	74.47578179	54.56351638	-1	55.22633443	80.9873738	57.2521129	54.25066043	-1	58.85768176	37.73950204	53.92786372	63.14882438
30854	-1	104.2771353	99.57745386	-1	-1	-1	98.30592258	98.82486825	127.1748447	76.51292853	105.788904	83.24619549	80.33497916	116.9700254	-1	-1	87.2822345	86.32814808	96.66316655	79.14869451	-1	62.79011494	83.63239137	117.2823369	83.41223196	70.88888505	87.77888071	75.95853941	62.68413094	58.82879254	81.59046225	84.66375762	77.1160807	84.49557627	59.8724229	-1	63.45399608	104.3521006	85.2900955	-1	89.23253568	117.7868953	92.59236459	89.40512816	-1	96.8352434	72.96968468	82.52464847	97.06810548
30870	-1	87.73465285	82.28929035	-1	-1	-1	80.8241335	80.57273487	110.6213731	59.49565491	88.82104334	66.47706721	63.60583144	100.4266072	-1	-1	70.70983487	69.36492434	80.11031055	62.58998091	-1	40.42520724	66.8474453	100.7496391	61.14772243	54.409235	71.22884649	59.41318731	41.7472627	40.40072623	65.0529478	66.83683001	55.48591101	66.4354557	37.299776	-1	41.64445873	94.24185721	67.13867393	-1	72.28173551	101.5660237	76.04531644	72.72744543	-1	80.87557945	56.33719307	60.96456591	79.97057604
30871	-1	-1	-1	-1	-1	-1	-1	-1	-1	-1	-1	-1	-1	-1	-1	-1	-1	-1	-1	-1	-1	-1	-1	-1	-1	-1	-1	-1	-1	-1	-1	-1	-1	-1	-1	-1	-1	-1	-1	-1	-1	-1	-1	-1	-1	-1	-1	-1	-1
30875	-1	-1	-1	-1	-1	-1	-1	-1	-1	-1	-1	-1	-1	-1	-1	-1	-1	-1	-1	-1	-1	-1	-1	-1	-1	-1	-1	-1	-1	-1	-1	-1	-1	-1	-1	-1	-1	-1	-1	-1	-1	-1	-1	-1	-1	-1	-1	-1	-1
30877	-1	106.5722815	100.2920459	-1	-1	-1	98.48271551	98.54787237	129.4427708	77.77104272	107.1523633	85.05053427	82.20801329	119.2641062	-1	-1	89.50158063	87.6919665	98.93269623	81.40298717	-1	57.67529934	85.38566881	119.6052068	77.29707801	73.35333173	90.05569172	78.24755536	60.55646217	58.58316358	83.90043691	85.22413006	62.02561884	84.73026161	55.62772081	-1	52.45400364	115.1060211	85.39240805	-1	90.77338094	120.5876301	94.87690372	91.38519078	-1	100.0559534	75.05126712	60.09793884	98.31955345
30890	-1	99.15282975	98.02837846	-1	-1	-1	97.05328352	104.6608403	122.0971264	73.65037617	102.7118335	79.79897648	76.12827842	111.8764568	-1	-1	82.24800111	83.17691396	91.58451785	74.07930749	-1	72.73640134	79.70771524	112.1901866	93.26490724	65.81466492	82.69451753	70.86730236	72.18926586	66.07907656	76.49860059	90.60141618	86.30034586	90.89419827	70.01413268	-1	72.8453178	118.9451617	91.85845083	-1	89.03403907	109.4860539	87.50244761	84.98103038	-1	92.27575696	68.23459703	91.61833102	96.63359177
30914	-1	71.24525821	65.41692803	-1	-1	-1	63.86330781	63.35462369	94.12186494	42.74650039	72.09447273	49.82804431	46.9929093	83.93744795	-1	-1	54.19142467	52.64087874	63.61143782	46.08507634	-1	20.32643316	50.20671749	84.27230097	40.48180207	37.98995778	54.73282477	42.92200687	24.26345653	23.16899609	48.5703353	49.78431845	36.32113406	49.31107888	15.51777876	-1	22.15989301	79.01936068	49.98534493	-1	55.51877593	85.16441866	59.55233311	56.1347193	-1	64.57285107	39.77647367	41.88798392	63.15975825
30915	-1	78.73237553	72.62419476	-1	-1	-1	71.7632068	62.71294025	101.5902924	50.08999396	79.42788908	56.89893397	54.32552252	91.42539565	-1	-1	61.62440873	60.02828553	71.08106449	53.54332097	-1	40.66854617	57.53162153	91.78280035	61.17297242	45.6117858	62.20780862	50.40612993	40.18220855	32.66450919	56.07078726	58.13135844	54.05017374	57.96731544	37.99967028	-1	40.63811147	90.42551895	58.69402157	-1	61.38944768	92.92597228	67.03303488	63.44993261	-1	72.60093664	47.14972422	59.35817242	68.91820328
30916	-1	-1	-1	-1	-1	-1	-1	-1	-1	-1	-1	-1	-1	-1	-1	-1	-1	-1	-1	-1	-1	-1	-1	-1	-1	-1	-1	-1	-1	-1	-1	-1	-1	-1	-1	-1	-1	-1	-1	-1	-1	-1	-1	-1	-1	-1	-1	-1	-1
30927	-1	91.96605989	86.20994163	-1	-1	-1	84.67685921	84.18891917	114.844441	63.51621456	92.859761	70.57680175	67.73620767	104.6582197	-1	-1	74.917302	73.40594392	84.33390311	66.80859405	-1	42.05585636	70.95533706	104.9910179	62.68217069	58.69858888	75.45479272	63.64313079	45.06359393	43.99633237	69.28996926	70.58494342	57.72603425	70.12285809	37.98982267	-1	43.72839924	99.54778781	70.80177544	-1	76.28406856	105.8699302	80.2737708	76.87393289	-1	85.26212238	60.50998402	63.25208932	83.93518733
30929	-1	-1	-1	-1	-1	-1	-1	-1	-1	-1	-1	-1	-1	-1	-1	-1	-1	-1	-1	-1	-1	-1	-1	-1	-1	-1	-1	-1	-1	-1	-1	-1	-1	-1	-1	-1	-1	-1	-1	-1	-1	-1	-1	-1	-1	-1	-1	-1	-1
30951	-1	-1	-1	-1	-1	-1	-1	-1	-1	-1	-1	-1	-1	-1	-1	-1	-1	-1	-1	-1	-1	-1	-1	-1	-1	-1	-1	-1	-1	-1	-1	-1	-1	-1	-1	-1	-1	-1	-1	-1	-1	-1	-1	-1	-1	-1	-1	-1	-1
30954	-1	84.2239343	77.76239121	-1	-1	-1	77.628112	84.69628967	107.0519695	55.17218091	84.48280289	60.84175797	59.45774022	96.91482734	-1	-1	67.03408965	65.16955493	76.54444211	58.99051483	-1	53.55733623	62.61363107	97.30218719	74.06991681	51.27834728	67.67895035	55.89020741	53.06389884	46.73715193	61.57672992	71.28399151	66.99227599	71.55393662	50.86236088	-1	53.57382559	101.2636648	72.50383006	-1	63.78915594	99.47247682	72.51240397	68.58651069	-1	79.63723336	52.43082281	72.29493267	60.84008152
30959	-1	135.7486844	133.4700554	-1	-1	-1	132.4723913	137.8835961	158.6837082	109.5164139	138.6448467	115.7209457	112.4392798	148.4507779	-1	-1	118.8470358	119.1416451	128.1703188	110.6722242	-1	105.6350926	115.9192755	148.7373284	126.1750117	102.2142751	119.2778633	107.4445435	105.0439306	99.05952205	113.0572224	123.6514447	119.2931097	123.924244	102.8955722	-1	105.8098368	150.0673134	124.8827728	-1	123.5639503	144.4602026	124.082808	121.3564138	-1	117.2070073	104.740987	124.624926	131.4053717
30982	-1	89.90050368	83.16349807	-1	-1	-1	80.91293416	82.09418291	112.7667864	60.77702538	90.1965551	68.31015929	65.43040778	102.5917168	-1	-1	72.8186574	70.71699319	82.25693185	64.72512242	-1	42.66123399	68.56759271	102.9364764	62.73203847	56.70225925	73.38094958	61.57448216	44.80990465	42.31061455	67.23005218	68.90267876	52.15113371	68.42071801	40.39529978	-1	40.11180162	98.94000304	69.08486952	-1	74.15220821	104.0079745	78.20323788	74.65053119	-1	83.51616402	58.33652206	56.64744231	81.61144836
31008	-1	70.39905578	66.54736613	-1	-1	-1	65.23421385	77.57195687	93.11195509	40.64133966	69.45120888	49.58695938	42.39563163	83.0554522	-1	-1	52.92764178	49.68624994	62.60933663	45.00831369	-1	45.70188302	45.62403324	83.51151406	66.21655234	37.80535649	53.76775707	42.01606594	45.23952675	39.15486596	47.75422967	63.75288175	59.14927789	64.01261437	42.99724527	-1	45.73119968	92.67758622	64.96214265	-1	61.39894341	88.02027141	58.62598606	52.29495439	-1	68.61745505	37.14632278	64.44764503	68.33890688
31015	-1	90.42369261	97.22267165	-1	-1	-1	96.15908146	105.8101076	79.35681287	72.29013495	101.2631387	79.04522969	73.71662553	99.26111112	-1	-1	73.86816669	81.65346258	36.40615552	58.59098295	-1	73.87745085	77.68299641	99.60703106	94.40051473	60.28292924	61.4837772	57.09580544	73.38517184	67.31522474	61.90336184	91.88923021	87.39580739	92.16018451	71.16049596	-1	73.95575709	120.4402447	93.11496107	-1	89.75085304	114.7378507	72.84908775	83.04995836	-1	95.35720281	64.48447233	92.7056254	97.02651262
31060	-1	71.86966862	72.89337814	-1	-1	-1	71.84137436	79.41791574	95.07078398	48.44819	77.49982155	54.92193932	50.70415069	84.54790631	-1	-1	55.75451914	57.94393137	64.53957849	47.21037193	-1	46.91222207	54.38168296	84.49321444	67.45136447	36.23938735	55.56807378	43.59879813	46.47498957	40.69722587	48.96468001	65.40635465	60.56526072	65.63170046	44.16194587	-1	47.08750811	92.23722848	66.57046654	-1	64.39814876	85.68105432	60.28841641	59.70638904	-1	63.7533127	42.46324654	65.89229499	71.88504616
31106	-1	61.72781094	56.40241783	-1	-1	-1	55.18871796	53.63747758	84.59908996	33.52107059	62.82283001	40.27071701	37.52129661	74.42168608	-1	-1	44.65661438	43.37952367	54.08909554	36.55864419	-1	20.38819169	40.77679865	74.7655365	40.94574471	28.52802867	45.21234347	33.40483441	19.12732301	12.95762721	39.05960519	38.76477412	34.19899689	38.71845891	17.66343279	-1	20.65370466	70.41862273	39.52659211	-1	45.63558678	75.55904558	50.03386462	46.6062015	-1	55.022837	30.24865776	39.56698522	53.53510255
31149	-1	97.32467779	90.19925217	-1	-1	-1	90.19840657	97.13102227	120.1526273	67.96062544	97.31525022	74.02475288	72.48214349	110.0149301	-1	-1	80.1354143	78.0255676	89.64506515	72.09146011	-1	66.10429438	75.59936876	110.4012473	86.61355674	64.37180966	80.77945096	68.99043641	65.63467746	59.3004058	74.67623378	83.89798185	79.51246603	84.14604126	63.41415435	-1	66.10185493	114.0129224	85.08609547	-1	76.82135389	112.537381	85.61276109	81.66085973	-1	92.66824055	65.5122041	84.81181364	52.34312854
31152	-1	93.19272257	90.01686181	-1	-1	-1	88.92700617	92.31668294	116.1211227	66.41600994	95.60226897	72.82258872	69.68927586	105.8886719	-1	-1	76.28067972	76.11694677	85.60775398	68.10937878	-1	58.96302218	73.09911954	106.1718488	79.5270157	59.6318923	76.71569821	64.88249514	58.4260406	53.03328879	70.49306976	78.05121782	72.81774707	78.17531736	56.17598966	-1	59.27991457	96.66760169	79.07914194	-1	79.84578103	105.1671485	81.52096301	78.67127536	-1	82.60480495	62.11479862	78.17386117	87.71786114
31164	-1	60.05831371	54.21536866	-1	-1	-1	52.66716963	52.09414005	82.93403771	31.54876683	60.89711151	38.62840844	35.79826681	72.75056997	-1	-1	43.00188524	41.44416447	52.42366893	34.89675342	-1	9.683128559	39.01122169	73.08653735	30.53905196	26.80968072	43.54531508	31.73494218	12.87247995	11.88993564	37.38407597	38.52197873	25.409645	38.04287577	6.267747456	-1	11.44254702	67.90464349	38.71507165	-1	44.30313248	73.97989851	48.36510084	44.93996652	-1	53.39549402	28.58405762	30.93148291	51.94595192
31168	-1	63.25226667	61.872958	-1	-1	-1	60.87098561	67.22271661	86.23986895	37.72461473	66.82245449	43.96448297	40.41443121	75.9571549	-1	-1	46.49572488	47.30175647	55.72343001	38.25434082	-1	35.00519373	43.95578976	76.18939294	55.54219266	29.39350553	46.81710615	34.96056156	34.45393135	28.47775985	40.53360733	53.07445165	48.63938527	53.34329737	32.26784554	-1	35.16402699	79.99299582	54.2995394	-1	52.44841468	67.24465582	51.60732694	49.33316107	-1	29.92881209	32.56578718	53.96693488	60.16563368
31175	-1	-1	-1	-1	-1	-1	-1	-1	-1	-1	-1	-1	-1	-1	-1	-1	-1	-1	-1	-1	-1	-1	-1	-1	-1	-1	-1	-1	-1	-1	-1	-1	-1	-1	-1	-1	-1	-1	-1	-1	-1	-1	-1	-1	-1	-1	-1	-1	-1
31177	-1	95.29111906	94.64815985	-1	-1	-1	93.66054804	101.5677169	118.269426	70.19187934	99.24106535	76.41031901	72.55693551	108.0237027	-1	-1	78.47030368	79.69677339	87.75529294	70.26469014	-1	69.61551294	76.17097279	108.3147467	90.14369431	61.82958418	78.85799154	67.01921766	69.08181109	62.9933718	72.63355166	87.53285202	83.17673847	87.81894426	66.89274396	-1	69.72290627	115.8271339	88.78047327	-1	85.89221854	105.1180807	83.65829591	81.42534657	-1	88.710606	64.56888017	88.49392126	93.43674513
31189	-1	65.45911415	66.62164582	-1	-1	-1	65.59462195	74.47580106	88.58401399	41.90976602	70.91865713	48.36770648	43.88313855	78.24583663	-1	-1	48.97873165	51.34300582	58.06428502	40.62759994	-1	42.4695806	47.62288152	78.46616538	62.99607509	31.64681759	49.13916088	37.25808901	41.97346266	35.93445088	42.81812282	60.51569928	56.01672134	60.78509361	39.74680785	-1	42.56811652	88.79119643	61.73968898	-1	58.61364129	81.32180557	53.91072946	52.83530957	-1	62.46430028	35.53429498	61.33076015	65.98992925
31198	-1	54.55312348	47.72643296	-1	-1	-1	45.51781022	60.86279834	77.27452104	20.25616659	48.81091339	32.86700641	24.69904755	67.21135503	-1	-1	37.10310884	27.83696612	46.77149628	29.17436629	-1	28.94635427	24.64371701	67.66096082	49.45452854	21.92389929	37.92800852	26.17323056	28.52469141	22.47630883	31.90660802	47.11992922	42.33834982	47.36134349	26.24951552	-1	28.93823973	76.15978453	48.30322417	-1	44.82711984	71.92182148	42.78422934	36.99849837	-1	52.46424965	21.14409607	47.62672395	51.53360164
31214	-1	82.38005669	76.3054825	-1	-1	-1	75.14186376	69.0280496	105.2445839	53.74905484	83.09732796	60.71807403	58.02025503	95.07281831	-1	-1	65.2911821	63.67577915	74.73493411	57.20119573	-1	40.81302759	61.22438806	95.42230905	61.30544787	49.21213308	65.85979215	54.05489794	40.46596249	32.86827379	59.71382239	60.24631041	54.1111506	59.33181712	38.1722783	-1	40.71573267	92.31907122	59.75483562	-1	65.85884956	96.43977331	70.68300545	67.15710151	-1	76.00019922	50.8357842	59.41751595	73.40158033
31231	-1	62.14917873	61.93453972	-1	-1	-1	60.92713603	70.1748871	85.05120636	37.16879692	66.16956043	43.51320731	39.20203322	74.88212585	-1	-1	45.11254136	46.59615029	54.54177205	37.00653825	-1	38.30493319	42.88986888	75.25986946	58.82794237	29.21654281	45.66557471	33.86265043	37.79565698	31.6879558	39.54003691	56.23641963	51.82294362	56.51690482	35.58952394	-1	38.3824181	84.909333	57.47540632	-1	54.03054819	79.20945962	50.48839455	47.98645839	-1	60.03058584	31.09822991	57.133359	61.3701537
31269	-1	71.29310195	67.24416322	-1	-1	-1	66.27768396	68.97772665	94.1628975	43.80847513	73.01623129	50.0468516	47.27792262	83.99055654	-1	-1	54.21292497	53.55634766	63.65321845	46.1198184	-1	37.2854898	50.62996738	84.34240962	57.82392836	38.14581708	54.77770238	42.97262459	36.53865769	30.13090223	48.63301684	54.32724989	50.93310905	54.74926718	34.56086191	-1	37.44785834	84.08705802	55.76697711	-1	55.81052899	84.72015342	59.60060592	56.24845998	-1	64.25328303	39.85507704	56.26864921	64.1197297
31278	-1	73.81089537	70.54708319	-1	-1	-1	69.08414884	81.55868038	96.44992377	44.46478028	73.24204496	53.83196935	34.3915228	86.43758325	-1	-1	56.1663701	53.26664384	65.9499859	48.32315894	-1	49.67279771	43.59767607	86.92341622	70.18756141	41.34355601	57.12215672	45.39050789	49.21235659	43.13482495	51.15175136	67.73603426	63.12089202	67.99470269	46.96777531	-1	49.70272371	96.62966204	68.94386567	-1	65.42777453	91.87985135	61.99434049	57.2825983	-1	72.48483816	37.72670848	68.41919264	72.38596788
31282	-1	76.80260204	84.26299441	-1	-1	-1	83.20341288	92.74885947	95.03258755	59.35989871	88.33771937	66.07786295	60.86390195	83.97548755	-1	-1	62.19841381	68.73255865	64.0503809	50.55600193	-1	60.79654431	64.79731906	69.99384287	81.32025427	45.9008248	54.20770647	42.24584747	60.30573708	54.24555521	19.60143559	78.82350837	74.32032664	79.09317646	58.07831441	-1	60.87872928	107.3176197	80.04752143	-1	76.72549717	101.5327356	59.28095694	70.13860035	-1	82.11117704	51.76735994	79.63087131	84.01304013
31290	-1	127.8890595	126.4617495	-1	-1	-1	125.3497289	130.2141469	150.9459214	102.5596297	131.6988472	109.0686364	105.4498836	140.5738547	-1	-1	111.3563335	112.1839268	120.4239721	103.0069397	-1	96.62762239	108.9673261	140.6927212	117.1932323	93.32946834	111.4938282	99.59516702	96.27727717	91.06620487	105.0869647	116.1059781	110.499588	116.2171514	93.82311298	-1	96.96108549	137.5373819	117.1145765	-1	117.084373	141.0157598	116.2583446	114.4607296	-1	118.8652074	97.5922422	115.853892	124.7574995
31295	-1	94.213515	95.25460578	-1	-1	-1	94.21009164	101.9459321	117.4069371	70.77939539	99.82611126	77.23786362	73.00684034	106.8982819	-1	-1	78.06755206	80.26866408	86.87661401	69.53911903	-1	69.55004817	76.68954135	106.8637606	90.08674341	58.70923771	77.90876187	65.94624654	69.09474449	63.256438	71.32640374	87.93484808	83.18254426	88.17108524	66.80562206	-1	69.71026611	115.038755	89.1138855	-1	86.78858788	107.4397251	82.63310091	82.00082714	-1	85.43126261	64.75971458	88.50723942	94.27041496
31316	-1	48.36087384	50.40058687	-1	-1	-1	49.34610309	59.03042803	71.23169824	25.47273801	54.44673225	32.16975503	27.01158992	61.1117842	-1	-1	31.25199854	34.84157552	40.72519123	23.16226853	-1	27.12973843	30.91526159	61.57016321	47.65212384	15.96475889	31.85942976	20.08056248	26.63296514	20.54611965	25.81661444	45.11153352	40.64242127	45.38549085	24.41437799	-1	27.20388484	73.74338244	46.34136386	-1	42.9144448	68.10736488	36.69518349	36.19021601	-1	48.81418711	18.11083228	45.95160185	50.18817213
31317	-1	87.46460331	83.47424529	-1	-1	-1	82.28795161	84.00104262	110.3805929	60.17395221	89.41020087	66.76716737	63.75021077	100.1580455	-1	-1	70.52078767	69.93878229	79.86782792	62.36368411	-1	49.34502118	67.09896267	100.4507511	69.93678605	53.95935638	70.97861798	59.15000006	48.96091819	44.29662898	64.76764656	69.76396541	63.42666875	69.7288156	46.4975546	-1	49.8278674	76.10835036	70.57340295	-1	73.18709414	100.4767128	75.78686992	72.78454574	-1	78.9814229	56.2863096	68.80901621	81.0447485
31334	-1	55.43006386	59.10011841	-1	-1	-1	58.03125212	67.82356017	77.6335791	34.12831721	63.09490637	40.93256684	35.45882984	67.85997641	-1	-1	37.15427109	43.47934937	47.14731304	29.38493488	-1	35.91654522	39.46473989	68.60629512	56.43875748	24.12817558	38.37768264	26.75990269	35.42244261	29.33982014	32.72178282	53.90875705	49.42774912	54.18135428	33.20126222	-1	35.98974139	82.53459815	55.13667851	-1	51.71676049	76.95309699	43.31933142	44.85931849	-1	57.61964716	26.07826847	54.73661014	58.97631382
31345	-1	101.7060798	97.01945267	-1	-1	-1	95.69432221	96.35681367	124.6119089	73.9748464	103.2559317	80.77049756	77.81649443	114.3979984	-1	-1	84.73552191	83.79210073	94.09967155	76.59049873	-1	59.04364962	81.11304927	114.6994321	79.69357048	68.25234895	85.21291601	73.38830794	59.47697216	56.38735287	79.01238706	82.35505236	73.60601369	82.13216642	56.03826378	-1	59.88746877	103.0834688	82.90457174	-1	86.87441922	115.2502823	90.02375375	86.8977991	-1	94.25275702	70.44453138	79.03561392	94.64588949
31374	-1	60.2211691	54.6923431	-1	-1	-1	53.47451792	48.21911543	83.09083444	31.89760207	61.21254101	38.7126705	35.97397061	72.91471012	-1	-1	43.1458387	41.77396484	52.5809181	35.04972053	-1	18.50816312	39.21514796	73.25978849	39.05095706	27.02820698	43.70453501	31.89761794	17.45541417	3.158096816	37.55329803	33.98784862	32.20638188	31.27227789	15.80636597	-1	18.691838	69.23666986	31.73463805	-1	44.02270402	74.11544289	48.52644266	45.07370084	-1	53.60415886	28.72547102	37.562461	51.83521853
31400	-1	76.80813805	71.5225501	-1	-1	-1	70.23581415	69.26434389	99.68457679	48.63642214	77.94046628	55.43806571	52.64069945	89.50171262	-1	-1	59.75197652	58.49144654	69.1742469	51.64697911	-1	34.0408827	55.89772854	89.83921197	54.64058181	43.57022695	60.29599969	48.4859327	32.64933895	28.69166753	54.13610758	55.02625594	48.15110365	54.6901233	31.23804236	-1	34.53271555	83.50625034	55.42512992	-1	61.01344344	90.56642582	65.11592321	61.73096379	-1	69.93473725	45.35939512	53.54720353	68.85256667
31405	-1	79.93327604	74.72450562	-1	-1	-1	74.17275552	79.03634786	102.7744355	51.6524493	80.9027871	57.45039695	55.49116208	92.62690092	-1	-1	62.77705207	61.51252506	72.26627368	54.71841005	-1	48.14107723	58.74738747	93.00429445	68.6596449	46.93268474	63.39778332	51.60423267	47.58374921	41.1271232	57.28337684	65.53669145	61.62668187	65.85806189	45.44068336	-1	48.19135438	95.82637966	66.8283413	-1	35.64748227	94.7466715	68.22809714	64.52082575	-1	74.78932885	48.27463441	66.93846633	65.06038962
31412	-1	84.93797631	83.87303163	-1	-1	-1	82.86652527	89.45895429	107.9480857	59.67040151	88.75972616	65.93626706	62.28879081	97.64372058	-1	-1	68.24400874	69.23343622	77.43032009	59.97384556	-1	57.23337406	65.8506767	97.85211856	77.76989713	50.93622565	68.51798086	56.65132932	56.69394341	50.72850648	62.20699605	75.3324292	70.86370418	75.59813812	54.49594878	-1	57.38978349	102.32496	76.55300369	-1	74.59684415	88.64776764	73.30180831	71.21391926	-1	49.6719162	54.38575458	76.19040166	82.2773085
31422	-1	74.77215193	81.18640373	-1	-1	-1	80.12138821	89.8060031	89.27710271	56.24430146	85.21573755	63.01219813	57.64450227	84.86365131	-1	-1	57.33644118	65.60454631	59.07567668	38.07289641	-1	57.8791384	61.62221142	86.23180955	78.40200562	44.67779903	52.29555186	43.17755683	57.38646796	51.31366645	49.63193241	75.88655061	71.39584286	76.15786622	55.16256701	-1	57.95626538	104.4545723	77.11276228	-1	73.7360607	98.7791688	59.32864377	66.99845431	-1	79.40947323	48.36498288	76.70543907	81.00789058
31438	-1	62.87968647	55.98019379	-1	-1	-1	53.78685263	69.16376446	85.60222744	28.46343994	57.00278135	41.16086414	33.1899351	75.53834458	-1	-1	45.43237994	36.10420932	55.09915915	37.50244866	-1	37.24720975	33.4913851	75.98742478	57.75527571	30.24805717	46.25545198	34.50034714	36.82618458	30.77817495	40.23332149	55.42254628	50.63829106	55.6636502	34.55051057	-1	37.23847053	84.4652884	56.60539794	-1	53.12941368	80.23703576	51.11144818	45.3165961	-1	60.77822688	29.50261366	55.92651239	59.83017403
31442	-1	73.04770906	66.25392076	-1	-1	-1	64.01540362	79.3724083	95.76805738	38.79914487	67.36365916	51.3870669	43.01101499	85.70553526	-1	-1	55.5952239	46.29646221	65.26507169	47.66756725	-1	47.45529683	42.33995304	86.15559531	67.96348795	40.4204988	56.42178275	44.66729749	47.03357847	40.98537861	50.4010244	65.62889992	60.84742491	65.87036435	44.75842681	-1	47.4472799	94.66730339	66.81227002	-1	63.33767409	90.42497345	61.27820576	55.50660469	-1	70.96795484	39.60577954	66.13580878	70.04697737
31464	-1	94.18326142	88.3697068	-1	-1	-1	86.82131982	86.31046759	117.060181	65.69443339	95.04144676	72.77105732	69.93520565	106.8754531	-1	-1	77.13031402	75.58787234	86.54973487	69.02355566	-1	43.53330377	73.15012611	107.2099555	63.90704405	60.92589042	77.67103596	65.86007254	47.19915701	46.12138247	71.50814619	72.73250278	59.44802564	72.26113161	38.4486775	-1	45.3489691	101.9220326	72.93621575	-1	78.46386274	108.0992574	82.49045251	79.07608492	-1	87.50477948	62.71679121	64.99987814	86.10729672
31469	-1	87.67871927	87.1094167	-1	-1	-1	86.11989086	94.0709885	110.6623747	62.64154928	91.68891814	68.87070633	64.98966347	100.4127136	-1	-1	70.87111265	72.14322086	80.14800205	62.6596952	-1	62.11444104	68.60895063	100.7001939	82.64257974	54.19781132	71.24955299	59.40896244	61.58274659	55.49764051	65.0206313	80.03971469	75.67530873	80.32479762	59.39158666	-1	62.22164123	108.325984	81.28591683	-1	78.38889381	97.43401516	76.04865872	73.86066315	-1	81.14142155	56.9871445	80.99237818	85.92528994
31471	-1	78.82319227	73.4177601	-1	-1	-1	72.10094713	70.92229212	101.6983614	50.57739308	79.8896524	57.42209079	54.62899039	91.51657319	-1	-1	61.76368821	60.44150326	71.18809728	53.66020144	-1	35.20998599	57.87703911	91.85516109	55.81911629	45.59151847	62.31015601	50.50058866	33.20494893	30.26143187	56.15156476	56.75493015	49.38375335	56.35962581	32.39874419	-1	35.74777073	86.20010701	57.07234635	-1	62.97314659	92.62872385	67.13040218	63.72819023	-1	72.02673809	47.36277868	54.78752375	70.78217512
31476	-1	80.20155455	81.22773583	-1	-1	-1	80.17002334	87.67619329	103.4070045	56.79538069	85.84918193	63.28142468	59.0622607	92.87738335	-1	-1	64.10203726	66.29364458	72.87538112	55.55010993	-1	55.08740307	62.7383426	92.81350075	75.62829305	44.51709363	63.90211351	51.92964454	54.66788301	48.93738849	57.28901064	73.66875586	68.75523974	73.88607349	52.33255812	-1	55.2736507	100.395811	74.82182037	-1	72.73389297	94.35524915	68.62054173	68.06921553	-1	72.75490912	50.82134237	74.08385577	80.21867218
31493	-1	82.99884674	77.26221026	-1	-1	-1	76.54344405	77.0870176	105.8513356	54.52984134	83.83323504	61.0047173	58.59812702	95.69237565	-1	-1	65.87483051	64.43640098	75.34247258	57.80126838	-1	47.65122566	61.8283993	96.05680774	68.16393512	49.92084645	66.4708326	54.67193869	47.1092556	40.30208	60.34167349	64.71783617	61.09401708	65.01612424	44.96483581	-1	47.66775962	96.30554285	65.96901535	-1	63.55351479	97.35981702	71.29778966	67.68291985	-1	77.15940755	51.39596313	66.40510333	72.108232
31500	-1	-1	-1	-1	-1	-1	-1	-1	-1	-1	-1	-1	-1	-1	-1	-1	-1	-1	-1	-1	-1	-1	-1	-1	-1	-1	-1	-1	-1	-1	-1	-1	-1	-1	-1	-1	-1	-1	-1	-1	-1	-1	-1	-1	-1	-1	-1	-1	-1
31504	-1	78.82103394	84.72072851	-1	-1	-1	83.66714315	92.85071274	102.0986507	59.9084548	88.90101611	66.54955428	61.59886586	90.49793529	-1	-1	64.50194975	69.30737991	71.49390784	54.84406155	-1	60.80578583	65.46051292	87.96788724	81.33217514	43.20160159	62.24784857	49.75999872	60.3243761	54.31149664	53.59610271	78.91032128	74.35205841	79.17296419	58.08198891	-1	60.90415669	107.1522508	80.12485452	-1	76.98876173	101.1430814	66.68055762	70.76728247	-1	81.47080971	52.77273975	79.6654931	84.31420683
31514	-1	75.92558841	71.77910454	-1	-1	-1	70.80697347	73.25845347	98.79499361	48.3836387	77.59776668	54.64390302	51.8913899	88.62272214	-1	-1	58.84473498	58.1402093	68.2853184	50.75187765	-1	41.5442431	55.23592866	88.9744494	62.0835599	42.77711661	59.40983597	47.6047849	40.78254444	34.3750525	53.26510281	58.57840906	55.19908241	58.99884216	38.819061	-1	41.71139606	88.40050806	60.0162209	-1	60.2886111	89.41205622	64.23276943	60.86971422	-1	68.94721367	44.48132801	60.53592293	68.61119277
31529	-1	72.43469548	66.38071732	-1	-1	-1	64.73776332	64.34903462	95.30738598	43.78645754	73.14980694	50.9516896	48.1219222	85.1268059	-1	-1	55.36985209	53.6953525	64.7971943	47.26859739	-1	22.91878437	51.31850891	85.46593271	43.03184616	39.20449699	55.91964639	44.11062016	25.84180509	24.25552272	49.76205472	50.91640105	35.34264076	50.42023	20.78737803	-1	21.2491059	80.68587739	51.08359622	-1	56.62965693	86.40295776	60.7402861	57.2792749	-1	65.8494144	40.93519601	40.95954259	64.22601856
31538	-1	86.04752689	85.04419197	-1	-1	-1	84.03815092	90.72176167	109.059311	60.8228888	89.90925754	67.09010197	63.42002696	98.75519776	-1	-1	69.35565599	70.38141586	78.54156341	61.08494432	-1	58.51126163	66.98715373	98.96507243	79.04727701	52.0575111	69.62921121	57.76271057	57.97290573	52.00105998	63.31934836	76.60163513	72.13739294	76.86835773	55.7746691	-1	58.66471298	103.6769613	77.82353628	-1	75.80937279	88.27508051	74.41305749	72.34381753	-1	51.86891973	55.50532869	77.46349137	83.4795498
31544	-1	88.14626665	83.77248278	-1	-1	-1	82.70238498	84.18885898	111.0221533	60.49788351	89.73409843	66.92610682	64.11961193	100.8424514	-1	-1	71.08505511	70.2760789	80.51202095	62.98291117	-1	51.52017565	67.44632197	101.1851974	72.07391939	54.94294459	71.6345286	59.825987	50.65047541	44.7406854	65.4798312	69.61149514	65.2902589	69.79797305	48.77481034	-1	51.76849419	97.30282343	70.72773394	-1	72.73983655	101.556011	76.45530408	73.12810717	-1	80.89955755	56.72981964	70.64283553	80.85279143
31545	-1	63.40031298	56.76996119	-1	-1	-1	54.7989749	55.40945397	86.26718783	34.37409071	63.78164924	41.81085753	38.95807233	76.0917503	-1	-1	46.31984882	44.31862167	55.75731094	38.22571354	-1	16.41899156	42.10849027	76.43624224	36.5909839	30.20083006	46.88121606	35.07458121	18.34967164	15.67479859	40.72994572	42.29083597	26.96540615	41.79690114	14.09533181	-1	14.4821254	72.41852408	42.45519726	-1	47.58179753	77.48932216	51.70338955	48.16317879	-1	56.99483942	31.84549602	31.84177823	55.04137236
31551	-1	83.48368089	76.99115565	-1	-1	-1	75.06553442	75.4816644	106.3519674	54.5435601	83.94103432	61.92152418	59.0714296	96.17526902	-1	-1	66.4070294	64.47778296	75.84201334	58.3111541	-1	35.82361878	62.23217364	96.5184344	55.88865803	50.27657724	66.96556318	55.15834147	38.04136746	35.64973573	60.81273476	62.27724727	45.29283451	61.78290455	33.56740661	-1	33.24141001	92.30948421	62.44263877	-1	67.67581811	97.54370486	71.78736088	68.26598454	-1	77.0344957	51.94194971	49.92461999	75.17148604
31559	-1	67.16956656	60.90912467	-1	-1	-1	59.11601299	59.13980165	90.04025556	38.38196435	67.76169095	45.65119417	42.80990162	79.86141615	-1	-1	50.09939322	48.30192874	59.53017025	42.00056005	-1	18.16043659	45.98924858	80.20233561	37.72866894	33.94958277	50.65311594	38.84489858	21.10747627	19.16545945	44.49764824	45.80783992	21.79896595	45.3138309	16.13604742	-1	12.62034351	75.67837471	45.97607845	-1	51.3699376	81.18081739	55.47427608	51.98530927	-1	60.64720087	35.65048206	26.39504041	58.9202026
31561	-1	89.00096859	82.93135434	-1	-1	-1	81.26690034	80.95102272	111.8736872	60.34156095	89.70645609	67.51830894	64.6855255	101.6930391	-1	-1	71.93625999	70.25092481	81.36349124	63.834935	-1	38.65182035	67.88058993	102.0320626	57.6806064	55.77010221	72.48592657	60.67686775	42.44237442	40.86871043	66.3282293	67.51982057	49.79090712	67.02718002	36.95017847	-1	33.30663075	97.24694992	67.69180064	-1	73.20616215	102.9720321	77.30654744	73.8447398	-1	82.41813615	57.50093447	55.82343478	80.79884655
31566	-1	66.43325224	60.57240735	-1	-1	-1	59.01318204	58.47294524	89.30886556	37.9121504	67.26191957	45.00083441	42.16960563	79.12547874	-1	-1	49.37654962	47.80865524	58.7985017	41.27153926	-1	15.21459385	45.38110304	79.46151781	35.63434119	33.18500201	49.92017167	38.10983601	19.35095975	18.28334919	43.75902342	44.91478762	31.37398862	44.43521441	9.814068443	-1	17.24099795	74.30461726	45.10697233	-1	50.67943904	80.35898382	54.73998213	51.31290387	-1	59.776107	34.95766616	36.93567566	58.31727535
31572	-1	76.9418031	84.4775749	-1	-1	-1	83.4177164	92.97440674	95.81893441	59.57154098	88.54888336	66.29247628	61.0688957	82.8691573	-1	-1	62.35038221	68.94331992	64.93372925	50.74994569	-1	61.02465262	65.00498353	79.85514415	81.54828516	46.27501884	54.93997532	39.88057715	60.53360977	54.47213232	41.46135719	79.04952933	74.54778499	79.31938266	58.30658057	-1	61.10637098	107.5507914	80.27379157	-1	76.94649057	101.7738497	58.29336094	70.34790085	-1	82.35872076	51.96194311	79.858245	84.23281835
31573	-1	84.94319763	80.72477339	-1	-1	-1	79.57280283	80.95105924	107.8406819	57.4589897	86.69939525	64.00920705	61.07796999	97.63810121	-1	-1	67.94493436	67.23397331	77.32914411	59.81336589	-1	47.11123939	64.41300789	97.95424845	67.68564584	51.57925862	68.44538762	56.62612856	46.38311941	41.20522561	62.26071932	66.58637424	61.04731894	66.58747758	44.3182913	-1	47.48272883	82.65950959	67.44689228	-1	70.20179402	97.99339721	73.25947032	70.10527796	-1	76.71758203	53.65305809	66.41723525	78.12775139
31583	-1	58.78091295	70.52693754	-1	-1	-1	69.46826137	79.03953008	86.40810206	45.61911907	74.59619765	52.33379381	47.12407728	75.42045551	-1	-1	48.83086705	54.99091046	55.85056637	38.81080579	-1	47.09788583	51.05517942	76.12026787	67.62133024	32.80288639	46.64887466	34.50141844	46.60573153	40.53996152	40.34986539	65.11524088	60.61944174	65.38583154	44.38024329	-1	47.17845419	93.6370397	66.34050836	-1	62.99817715	87.86212562	51.16354768	56.38916981	-1	68.4769633	38.0437781	65.92971759	70.28344713
31589	-1	91.0856015	96.45154101	-1	-1	-1	95.39874995	104.4708025	114.4835695	71.66589146	100.6627567	78.29012441	73.40332961	103.0847782	-1	-1	76.57104257	81.07214241	83.89482814	67.10027164	-1	72.393784	77.24824845	101.3303374	92.92106438	54.49511482	74.70019237	62.31117897	71.91589265	65.91954228	66.57872509	90.52583198	85.94753493	90.78594124	69.6681024	-1	72.4975498	118.6821819	91.73693757	-1	88.66388214	112.613507	79.18218398	82.55133836	-1	92.84854396	64.63552154	91.26191609	96.0005977
31610	-1	65.2465869	58.6335335	-1	-1	-1	56.75705498	57.18825817	88.11344109	36.24241821	65.64708664	43.65254058	40.80965405	77.93808291	-1	-1	48.16598714	46.19006692	57.60356913	40.07192542	-1	18.44839825	43.9632702	78.28270252	38.64809417	32.04795028	48.72749334	36.9208967	20.28446289	17.49417347	42.57635086	44.11549323	29.26486798	43.61766677	16.10548192	-1	16.67684414	74.29163845	44.27365903	-1	49.39857232	79.33389019	53.54968839	50.01092085	-1	58.84104404	33.69296095	34.20803255	56.85114875
31620	-1	68.15250915	67.04654366	-1	-1	-1	66.04122429	72.62079013	91.15857989	42.84769536	71.93760268	49.10834441	45.47251617	80.85875182	-1	-1	51.44641738	52.41186585	60.64109319	43.18197581	-1	40.40296597	49.03217827	81.07256231	60.93938293	34.18422662	51.72998561	39.86546369	39.86159038	33.89137214	45.42503996	58.49241476	54.03240592	58.75919132	37.66588674	-1	40.55868819	85.50430463	59.71447092	-1	57.75593205	71.20390754	56.51513364	54.3956863	-1	31.18829842	37.57630649	59.35903776	65.43990294
31621	-1	-1	-1	-1	-1	-1	-1	-1	-1	-1	-1	-1	-1	-1	-1	-1	-1	-1	-1	-1	-1	-1	-1	-1	-1	-1	-1	-1	-1	-1	-1	-1	-1	-1	-1	-1	-1	-1	-1	-1	-1	-1	-1	-1	-1	-1	-1	-1	-1
31644	-1	-1	-1	-1	-1	-1	-1	-1	-1	-1	-1	-1	-1	-1	-1	-1	-1	-1	-1	-1	-1	-1	-1	-1	-1	-1	-1	-1	-1	-1	-1	-1	-1	-1	-1	-1	-1	-1	-1	-1	-1	-1	-1	-1	-1	-1	-1	-1	-1
31650	-1	117.7442417	111.9317324	-1	-1	-1	110.3812309	109.8855872	140.6213203	89.25635498	118.6034374	96.33423443	93.49731798	130.4364163	-1	-1	100.6917695	99.14970857	110.1108633	92.58478706	-1	66.96116741	96.71225895	130.7707093	87.09763572	84.48561354	101.2321165	89.42107046	70.80738181	69.70132955	95.06899296	96.30935777	82.9120045	95.83900222	62.41286139	-1	68.75526518	125.47315	96.51441835	-1	102.0304606	131.6602455	106.0514817	102.6383779	-1	111.064593	86.27869884	88.47725492	109.6730486
31661	-1	95.80768237	96.01115815	-1	-1	-1	94.96213212	101.9255946	118.9452851	71.69837818	100.7709896	78.12929809	74.12651418	108.4931948	-1	-1	79.50263464	81.22773299	88.41843086	71.04799628	-1	69.35436064	77.75514924	108.5226801	89.89619721	60.6977886	79.46616203	67.53010338	68.89872896	63.14396214	72.95679977	87.87024867	83.02933223	88.09077012	66.60072125	-1	69.54479772	113.9817781	89.02818538	-1	87.2053053	107.7582634	84.20711765	83.11276775	-1	83.46267128	66.01634537	88.35979236	94.76562431
31667	-1	76.32375414	77.71133299	-1	-1	-1	76.67257116	84.95186628	99.52345996	53.12206511	82.15056953	59.59093845	55.21739032	89.02941734	-1	-1	60.16672823	62.58372267	68.99406406	51.64805814	-1	52.71702298	58.93304466	89.02450934	73.24933016	41.01706335	60.02936522	48.07403801	52.24835889	46.32880937	53.47452582	70.96762181	66.31286937	71.21720245	49.98157388	-1	52.85086174	98.61284957	72.16468652	-1	69.47585489	91.1060505	64.75740517	64.20441187	-1	71.11472441	46.89660428	71.63288332	76.90447458
31673	-1	63.98033274	57.7261519	-1	-1	-1	55.95524757	55.92246572	86.85097291	35.19887097	64.57772507	42.46043888	39.62190848	76.67220649	-1	-1	46.90998463	45.11932022	56.34089219	38.81123805	-1	15.31158822	42.8021532	77.01322437	35.25655939	30.76096262	47.46385682	35.65567399	17.93346155	15.95279386	41.30849393	42.60082339	23.90664171	42.10425453	13.14479724	-1	11.92724513	72.50071326	42.76535579	-1	48.17127611	77.99081981	52.2850376	48.79617053	-1	57.45799137	32.46134052	29.39605754	55.7213336
31685	-1	52.03609155	51.0848658	-1	-1	-1	50.10467897	58.89321308	74.90776142	26.45574117	55.47812505	32.62483109	28.70158147	64.75136588	-1	-1	34.93740646	35.92299384	44.39908297	26.85642136	-1	27.04843165	32.32176386	65.13243725	47.57225876	19.09264057	35.52716675	23.72986263	26.52529105	20.39749938	29.41056773	44.92791563	40.57336464	45.21548438	24.33270973	-1	27.13036445	73.63145602	46.17688743	-1	42.76881819	68.05598875	40.35423278	37.45452747	-1	48.879796	20.77779615	45.88524575	50.19191305
[truncated: 217 more columns]
