# Supplementary material for: Evidence for High Levels of Gene Flow in Hedgehogs (Erinaceus europaeus) Across South Wales, UK, Despite Potential Anthropogenic and Natural Barriers to Dispersal
Source: Ecol Evol. 2025 Apr 7;15(4):e71201. doi: 10.1002/ece3.71201 (PMC11975622; doi:10.1002/ece3.71201)
Supplement: Supplementary file 1 — Data S1. [file ECE3-15-e71201-s001.zip › ece371201-sup-0014-supinfo_HabG71.txt]

0	28705	28726	28740	28786	28794	28799	28807	28812	28825	28835	28840	28841	28856	28860	28875	28881	28885	28886	28891	28894	28896	28905	28909	28916	28921	28937	28938	28951	28980	28984	28990	28995	28997	29012	29022	29025	29027	29036	29044	29053	29060	29074	29083	29088	29126	29151	29167	29232	29261
28705	0	-1	-1	-1	-1	-1	-1	-1	-1	-1	-1	-1	-1	-1	-1	-1	-1	-1	-1	-1	-1	-1	-1	-1	-1	-1	-1	-1	-1	-1	-1	-1	-1	-1	-1	-1	-1	-1	-1	-1	-1	-1	-1	-1	-1	-1	-1	-1	-1
28726	-1	0	91.82900932	-1	-1	-1	90.64196627	99.7355796	109.5490481	66.71961134	97.19347216	74.83026319	69.94313926	95.85156082	-1	-1	68.69068694	76.23823468	79.25816672	59.6963055	-1	68.2297363	75.22473916	98.059174	89.81296263	53.03413261	70.26322444	55.18215025	67.18991136	61.56494444	62.1185182	85.69534897	86.80505707	86.13154398	65.10017743	-1	68.49889207	114.0307564	87.1348079	-1	85.73201799	107.7633704	74.80346083	76.8769608	-1	88.43570624	60.373089	91.89996577	91.59536593
28740	-1	91.82900932	0	-1	-1	-1	72.50111353	94.38896574	117.908095	53.7783255	85.85634191	70.59887762	67.16865476	105.1762831	-1	-1	74.51427326	66.24726718	87.67532038	67.54251589	-1	62.86213938	70.51091474	107.1691299	84.39991908	59.54654095	79.05825146	64.37782787	62.08078686	56.60308385	71.2331599	81.03516542	81.03461562	81.34583654	59.79245028	-1	62.85721728	110.5783095	82.2951872	-1	81.22202304	108.0121564	83.94377322	75.2780734	-1	88.34529121	61.57652368	86.06364194	85.1306696
28786	-1	-1	-1	0	-1	-1	-1	-1	-1	-1	-1	-1	-1	-1	-1	-1	-1	-1	-1	-1	-1	-1	-1	-1	-1	-1	-1	-1	-1	-1	-1	-1	-1	-1	-1	-1	-1	-1	-1	-1	-1	-1	-1	-1	-1	-1	-1	-1	-1
28794	-1	-1	-1	-1	0	-1	-1	-1	-1	-1	-1	-1	-1	-1	-1	-1	-1	-1	-1	-1	-1	-1	-1	-1	-1	-1	-1	-1	-1	-1	-1	-1	-1	-1	-1	-1	-1	-1	-1	-1	-1	-1	-1	-1	-1	-1	-1	-1	-1
28799	-1	-1	-1	-1	-1	0	-1	-1	-1	-1	-1	-1	-1	-1	-1	-1	-1	-1	-1	-1	-1	-1	-1	-1	-1	-1	-1	-1	-1	-1	-1	-1	-1	-1	-1	-1	-1	-1	-1	-1	-1	-1	-1	-1	-1	-1	-1	-1	-1
28807	-1	90.64196627	72.50111353	-1	-1	-1	0	93.3341202	116.7143534	51.54158081	83.47440778	70.07896747	65.44956413	103.9865719	-1	-1	73.31184076	61.01650294	86.48183278	66.34666259	-1	61.20049357	68.41396313	105.9821859	82.7141286	58.37105244	77.86605293	63.1874114	60.57025155	55.36181201	70.04487021	79.88590531	79.14946244	80.16570115	58.15429038	-1	61.05064491	109.32407	81.10377491	-1	80.6649069	106.9176289	82.75288772	73.95346739	-1	87.24366639	60.24285247	84.12835279	85.1370563
28812	-1	99.7355796	94.38896574	-1	-1	-1	93.3341202	0	125.9083076	71.83016	102.6787945	80.3705868	78.13783364	113.0999366	-1	-1	82.66115195	81.96226471	95.67064734	75.58293036	-1	59.74792958	82.636383	115.0171453	81.32608441	67.04530977	87.03087716	72.31593719	58.48347764	47.44412972	79.11595749	75.77682348	78.29434327	74.22341162	56.66098415	-1	59.9779954	109.6279067	74.20491542	-1	84.56310025	113.440415	91.89214487	84.98622238	-1	93.00229758	70.61996008	83.40750234	90.87691576
28825	-1	109.5490481	117.908095	-1	-1	-1	116.7143534	125.9083076	0	92.7674591	123.2364957	100.9260142	95.89203481	118.8022987	-1	-1	92.80945159	102.2755113	64.01779462	77.5171983	-1	94.41494751	101.2165086	120.8754112	115.9976868	80.10533751	83.60077457	76.7871939	93.3748674	87.74380639	82.82114044	111.8727605	112.9859061	112.3093179	91.28628541	-1	94.6810391	140.2460521	113.3126833	-1	111.8817017	134.0646515	95.45786703	102.9066673	-1	114.7451747	86.13592761	118.0801927	117.7326267
28835	-1	66.71961134	53.7783255	-1	-1	-1	51.54158081	71.83016	92.7674591	0	49.01142183	46.26233259	40.60529051	80.0590869	-1	-1	49.3273327	36.18128159	62.5361823	42.38958645	-1	40.27559121	43.22731559	82.07332021	61.82786166	34.5474607	53.92619842	39.25628815	39.40152613	33.87289127	46.12740885	58.17739117	58.57495064	58.54115516	37.18658099	-1	40.35768606	87.33393613	59.5133633	-1	58.1731627	83.56550146	58.81919646	49.53797267	-1	64.05285333	35.99362166	63.62307252	62.91063714
28840	-1	97.19347216	85.85634191	-1	-1	-1	83.47440778	102.6787945	123.2364957	49.01142183	0	76.88299632	70.84863297	110.5317298	-1	-1	79.78923168	66.52112399	93.00544871	72.85673056	-1	71.14724589	73.36138776	112.5492414	92.70265793	65.03818918	84.39655612	69.72826327	70.25317444	64.70538076	76.60180525	88.98746023	89.47459287	89.36022836	68.05440301	-1	71.24820017	118.0917608	90.33622309	-1	88.93533811	114.138653	89.29070503	79.91616346	-1	94.6492044	66.39296712	94.52757078	93.77036081
28841	-1	74.83026319	70.59887762	-1	-1	-1	70.07896747	80.3705868	100.9260142	46.26233259	76.88299632	0	52.0689562	88.18833796	-1	-1	57.54866089	56.26618636	70.69288646	50.56350083	-1	49.13068492	56.4349715	90.18189903	70.70473343	42.57010451	62.07357277	47.39069157	48.10416847	42.37809013	54.24599495	66.50992332	67.62503825	66.94066818	46.01708048	-1	49.34298666	95.54952842	67.94046607	-1	65.5326217	91.21643342	66.95704079	58.87674749	-1	71.75502785	45.09982392	72.70884975	70.57087899
28856	-1	69.94313926	67.16865476	-1	-1	-1	65.44956413	78.13783364	95.89203481	40.60529051	70.84863297	52.0689562	0	83.24888207	-1	-1	52.31505701	49.4194933	65.66489133	45.47996299	-1	46.69655332	41.60321546	85.31386003	68.26887127	38.00632348	57.07535135	42.43443284	45.69927286	40.06369333	49.34375835	64.23227287	65.17462978	64.65111136	43.58273489	-1	46.89917981	93.00468169	65.64659993	-1	64.05503603	87.91438591	61.98942281	53.25518188	-1	68.566885	36.15241162	70.25374916	69.5058296
28860	-1	95.85156082	105.1762831	-1	-1	-1	103.9865719	113.0999366	118.8022987	80.0590869	110.5317298	88.18833796	83.24888207	0	-1	-1	81.29834139	89.57465396	88.33917887	70.53921152	-1	81.59227644	88.54617867	105.8778885	103.1754786	66.39219149	78.26953621	59.5521297	80.55311589	74.92938556	69.2077415	99.06061356	100.167377	99.49649707	78.46270612	-1	81.86129931	127.3939964	100.4996345	-1	99.09827443	121.1519597	80.06290597	90.21524386	-1	101.8075555	73.60742745	105.2622275	104.9587604
28875	-1	-1	-1	-1	-1	-1	-1	-1	-1	-1	-1	-1	-1	-1	0	-1	-1	-1	-1	-1	-1	-1	-1	-1	-1	-1	-1	-1	-1	-1	-1	-1	-1	-1	-1	-1	-1	-1	-1	-1	-1	-1	-1	-1	-1	-1	-1	-1	-1
28881	-1	-1	-1	-1	-1	-1	-1	-1	-1	-1	-1	-1	-1	-1	-1	0	-1	-1	-1	-1	-1	-1	-1	-1	-1	-1	-1	-1	-1	-1	-1	-1	-1	-1	-1	-1	-1	-1	-1	-1	-1	-1	-1	-1	-1	-1	-1	-1	-1
28885	-1	68.69068694	74.51427326	-1	-1	-1	73.31184076	82.66115195	92.80945159	49.3273327	79.78923168	57.54866089	52.31505701	81.29834139	-1	-1	0	58.82019703	62.6556938	41.79562166	-1	51.19263928	57.69768084	83.84996456	72.77453462	38.43526063	54.47470653	40.31835966	50.1512306	44.50758739	47.60720657	68.63286246	69.75603789	69.07047615	48.06560619	-1	51.45338903	97.07692989	70.07418815	-1	68.59069782	91.01590526	59.76733351	59.43606662	-1	71.73355488	42.3077655	74.84928892	74.42295364
28886	-1	76.23823468	66.24726718	-1	-1	-1	61.01650294	81.96226471	102.2755113	36.18128159	66.52112399	56.26618636	49.4194933	89.57465396	-1	-1	58.82019703	0	72.04471092	51.89369167	-1	50.38780807	51.46958765	91.59536911	71.94267506	44.09832151	63.43703154	48.77048386	49.49747468	43.96470474	55.64642092	68.24508886	68.70962769	68.61909272	47.29510667	-1	50.48551153	97.31106084	69.59576037	-1	68.24386412	93.26974567	68.33244056	58.88534927	-1	73.79287956	45.31574012	73.76071963	73.18998253
28891	-1	79.25816672	87.67532038	-1	-1	-1	86.48183278	95.67064734	64.01779462	62.5361823	93.00544871	70.69288646	65.66489133	88.33917887	-1	-1	62.6556938	72.04471092	0	47.63575342	-1	64.17636602	70.9876381	90.23592679	85.75913499	49.81033479	52.58921512	46.26113898	63.13634634	57.50575853	52.00033196	81.63486026	82.74759006	82.07137375	61.04764561	-1	64.44264555	110.0055856	83.07472428	-1	81.64564743	103.820344	64.87942833	72.67647008	-1	84.49923478	55.91603228	87.84191265	87.49718124
28894	-1	59.6963055	67.54251589	-1	-1	-1	66.34666259	75.58293036	77.5171983	42.38958645	72.85673056	50.56350083	45.47996299	70.53921152	-1	-1	41.79562166	51.89369167	47.63575342	0	-1	44.09709517	50.81867575	73.54645375	65.67959263	30.24961681	41.28866497	29.09702398	43.05652773	37.42160836	36.7339192	61.54936489	62.66588349	61.98627752	40.96890983	-1	44.36164882	89.94362915	62.98976322	-1	61.54320795	83.79400102	48.25748928	52.51986544	-1	64.48765883	35.66355314	67.75987716	67.38911443
28896	-1	-1	-1	-1	-1	-1	-1	-1	-1	-1	-1	-1	-1	-1	-1	-1	-1	-1	-1	-1	0	-1	-1	-1	-1	-1	-1	-1	-1	-1	-1	-1	-1	-1	-1	-1	-1	-1	-1	-1	-1	-1	-1	-1	-1	-1	-1	-1	-1
28905	-1	68.2297363	62.86213938	-1	-1	-1	61.20049357	59.74792958	94.41494751	40.27559121	71.14724589	49.13068492	46.69655332	81.59227644	-1	-1	51.19263928	50.38780807	64.17636602	44.09709517	-1	0	51.18031384	83.49195994	34.06625298	35.43654165	55.53261056	40.81112589	20.05113574	19.91624353	47.59863369	46.0440674	36.87453125	45.76723628	13.32490816	-1	17.66609106	75.4503882	46.49460044	-1	54.28250921	81.80464035	60.38944649	53.57952988	-1	61.18723598	39.18100126	42.27281449	60.55175583
28909	-1	75.22473916	70.51091474	-1	-1	-1	68.41396313	82.636383	101.2165086	43.22731559	73.36138776	56.4349715	41.60321546	88.54617867	-1	-1	57.69768084	51.46958765	70.9876381	50.81867575	-1	51.18031384	0	90.59123462	72.74887152	43.19978402	62.38948671	47.73652716	50.20496751	44.58602207	54.63073031	68.77800612	69.62482488	69.18725874	48.07123699	-1	51.36027994	97.63399901	70.17867183	-1	68.60564236	92.82548327	67.29474197	57.96428705	-1	73.44367102	42.98461645	74.69812519	73.91424006
28916	-1	98.059174	107.1691299	-1	-1	-1	105.9821859	115.0171453	120.8754112	82.07332021	112.5492414	90.18189903	85.31386003	105.8778885	-1	-1	83.84996456	91.59536911	90.23592679	73.54645375	-1	83.49195994	90.59123462	0	105.0756729	67.33036094	80.67398986	64.99343855	82.45429899	76.83975581	55.81278948	100.9741314	102.0716263	101.409036	80.36134853	-1	83.76422978	129.2607178	102.4118278	-1	101.0451973	122.9663498	85.02655235	92.24825569	-1	103.5826612	75.75214672	107.167079	106.9146426
28921	-1	89.81296263	84.39991908	-1	-1	-1	82.7141286	81.32608441	115.9976868	61.82786166	92.70265793	70.70473343	68.26887127	103.1754786	-1	-1	72.77453462	71.94267506	85.75913499	65.67959263	-1	34.06625298	72.74887152	105.0756729	0	57.0226471	77.11551142	62.39423697	41.75300169	41.51848937	69.18211279	67.64792804	57.36983125	67.36919346	35.02859752	-1	37.61927115	97.09892243	68.09548212	-1	75.86129812	103.3973166	81.97249253	75.15562155	-1	82.7849173	60.75956584	62.88902848	82.12027487
28937	-1	53.03413261	59.54654095	-1	-1	-1	58.37105244	67.04530977	80.10533751	34.5474607	65.03818918	42.57010451	38.00632348	66.39219149	-1	-1	38.43526063	44.09832151	49.81033479	30.24961681	-1	35.43654165	43.19978402	67.33036094	57.0226471	0	40.91703861	25.78933011	34.40616178	28.83552357	31.86230367	52.9851552	54.0376507	53.41529171	32.30101397	-1	35.72406864	81.04765213	54.41639335	-1	53.21573444	74.50559949	45.49650706	44.81158364	-1	54.92416101	28.77355716	59.13592634	59.12620602
28938	-1	70.26322444	79.05825146	-1	-1	-1	77.86605293	87.03087716	83.60077457	53.92619842	84.39655612	62.07357277	57.07535135	78.26953621	-1	-1	54.47470653	63.43703154	52.58921512	41.28866497	-1	55.53261056	62.38948671	80.67398986	77.11551142	40.91703861	0	35.74248994	54.49281752	48.86425807	42.3100837	72.99396682	74.10502562	73.43030386	52.40362936	-1	55.79973115	101.3534149	74.43359577	-1	73.01288669	95.14971233	53.78652226	64.07133389	-1	75.8222895	47.36324964	79.19951233	78.86729125
28951	-1	55.18215025	64.37782787	-1	-1	-1	63.1874114	72.31593719	76.7871939	39.25628815	69.72826327	47.39069157	42.43443284	59.5521297	-1	-1	40.31835966	48.77048386	46.26113898	29.09702398	-1	40.81112589	47.73652716	64.99343855	62.39423697	25.78933011	35.74248994	0	39.77176755	34.14656789	27.55128669	58.27732698	59.38542489	58.71335144	37.68173483	-1	41.07958161	86.6185727	59.7165372	-1	58.30933889	80.38772075	33.75032358	49.40913554	-1	61.04865128	32.77301026	64.48016711	64.16804063
28980	-1	67.18991136	62.08078686	-1	-1	-1	60.57025155	58.48347764	93.3748674	39.40152613	70.25317444	48.10416847	45.69927286	80.55311589	-1	-1	50.1512306	49.49747468	63.13634634	43.05652773	-1	20.05113574	50.20496751	82.45429899	41.75300169	34.40616178	54.49281752	39.77176755	0	18.2984593	46.56031779	44.46302763	39.57870943	44.19250728	16.81813074	-1	20.97382374	74.33811487	44.92693184	-1	53.15735552	80.70867489	59.34993037	52.55632662	-1	60.08858822	38.15052053	44.81341416	59.52062916
28984	-1	61.56494444	56.60308385	-1	-1	-1	55.36181201	47.44412972	87.74380639	33.87289127	64.70538076	42.37809013	40.06369333	74.92938556	-1	-1	44.50758739	43.96470474	57.50575853	37.42160836	-1	19.91624353	44.58602207	76.83975581	41.51848937	28.83552357	48.86425807	34.14656789	18.2984593	0	40.9416632	34.30966183	38.66844915	30.91422513	16.80584528	-1	20.28609153	70.135813	30.45541158	-1	47.03181077	75.10813759	53.72363636	46.89305864	-1	54.57520216	32.49807216	43.8111162	53.51071588
28990	-1	62.1185182	71.2331599	-1	-1	-1	70.04487021	79.11595749	82.82114044	46.12740885	76.60180525	54.24599495	49.34375835	69.2077415	-1	-1	47.60720657	55.64642092	52.00033196	36.7339192	-1	47.59863369	54.63073031	55.81278948	69.18211279	31.86230367	42.3100837	27.55128669	46.56031779	40.9416632	0	65.07463987	66.176224	65.50997641	44.46849018	-1	47.86942807	93.3823085	66.51292019	-1	65.13064425	87.11236371	47.27960017	56.29384307	-1	67.74588973	39.74325019	71.27140213	70.99594207
28995	-1	85.69534897	81.03516542	-1	-1	-1	79.88590531	75.77682348	111.8727605	58.17739117	88.98746023	66.50992332	64.23227287	99.06061356	-1	-1	68.63286246	68.24508886	81.63486026	61.54936489	-1	46.0440674	68.77800612	100.9741314	67.64792804	52.9851552	72.99396682	58.27732698	44.46302763	34.30966183	65.07463987	0	64.80527419	56.78430468	42.92297681	-1	46.42482319	95.12675358	59.56559226	-1	70.98741218	99.21324953	77.85403912	71.03217365	-1	78.71901672	56.63200568	69.94452628	77.66461712
28997	-1	86.80505707	81.03461562	-1	-1	-1	79.14946244	78.29434327	112.9859061	58.57495064	89.47459287	67.62503825	65.17462978	100.167377	-1	-1	69.75603789	68.70962769	82.74759006	62.66588349	-1	36.87453125	69.62482488	102.0716263	57.36983125	54.0376507	74.10502562	59.38542489	39.57870943	38.66844915	66.176224	64.80527419	0	64.5142487	34.53698019	-1	30.41502425	94.58981544	65.23326993	-1	72.82191381	100.4628282	78.96316208	72.09127942	-1	79.8893408	57.71473724	50.80951735	79.00189594
29012	-1	86.13154398	81.34583654	-1	-1	-1	80.16570115	74.22341162	112.3093179	58.54115516	89.36022836	66.94066818	64.65111136	99.49649707	-1	-1	69.07047615	68.61909272	82.07137375	61.98627752	-1	45.76723628	69.18725874	101.409036	67.36919346	53.41529171	73.43030386	58.71335144	44.19250728	30.91422513	65.50997641	56.78430468	64.5142487	0	42.65170667	-1	46.13636885	95.28380416	41.47634419	-1	71.47375879	99.66370764	78.29017074	71.46275062	-1	79.15787059	57.06538631	69.65340507	78.07244473
29022	-1	65.10017743	59.79245028	-1	-1	-1	58.15429038	56.66098415	91.28628541	37.18658099	68.05440301	46.01708048	43.58273489	78.46270612	-1	-1	48.06560619	47.29510667	61.04764561	40.96890983	-1	13.32490816	48.07123699	80.36134853	35.02859752	32.30101397	52.40362936	37.68173483	16.81813074	16.80584528	44.46849018	42.92297681	34.53698019	42.65170667	0	-1	15.56908064	72.20884273	43.38163188	-1	51.17136708	78.66255854	57.26018405	50.46131398	-1	58.03626712	36.05895763	39.87775758	57.45250588
29025	-1	-1	-1	-1	-1	-1	-1	-1	-1	-1	-1	-1	-1	-1	-1	-1	-1	-1	-1	-1	-1	-1	-1	-1	-1	-1	-1	-1	-1	-1	-1	-1	-1	-1	-1	0	-1	-1	-1	-1	-1	-1	-1	-1	-1	-1	-1	-1	-1
29027	-1	68.49889207	62.85721728	-1	-1	-1	61.05064491	59.9779954	94.6810391	40.35768606	71.24820017	49.34298666	46.89917981	81.86129931	-1	-1	51.45338903	50.48551153	64.44264555	44.36164882	-1	17.66609106	51.36027994	83.76422978	37.61927115	35.72406864	55.79973115	41.07958161	20.97382374	20.28609153	47.86942807	46.42482319	30.41502425	46.13636885	15.56908064	-1	0	76.11764636	46.85726109	-1	54.52082935	82.13043317	60.65748818	53.80473564	-1	61.54396964	39.42138053	36.71064496	60.72937504
29036	-1	114.0307564	110.5783095	-1	-1	-1	109.32407	109.6279067	140.2460521	87.33393613	118.0917608	95.54952842	93.00468169	127.3939964	-1	-1	97.07692989	97.31106084	110.0055856	89.94362915	-1	75.4503882	97.63399901	129.2607178	97.09892243	81.04765213	101.3534149	86.6185727	74.33811487	70.135813	93.3823085	95.12675358	94.58981544	95.28380416	72.20884273	-1	76.11764636	0	96.18373519	-1	101.3405102	126.7552785	106.2010614	99.75858033	-1	105.4030272	85.22788332	99.76112843	107.8958199
29044	-1	87.1348079	82.2951872	-1	-1	-1	81.10377491	74.20491542	113.3126833	59.5133633	90.33622309	67.94046607	65.64659993	100.4996345	-1	-1	70.07418815	69.59576037	83.07472428	62.98976322	-1	46.49460044	70.17867183	102.4118278	68.09548212	54.41639335	74.43359577	59.7165372	44.92693184	30.45541158	66.51292019	59.56559226	65.23326993	41.47634419	43.38163188	-1	46.85726109	96.18373519	0	-1	72.49341011	100.6738791	79.29339317	72.46315511	-1	80.16402099	58.06714066	70.37203264	79.05891879
29053	-1	-1	-1	-1	-1	-1	-1	-1	-1	-1	-1	-1	-1	-1	-1	-1	-1	-1	-1	-1	-1	-1	-1	-1	-1	-1	-1	-1	-1	-1	-1	-1	-1	-1	-1	-1	-1	-1	-1	0	-1	-1	-1	-1	-1	-1	-1	-1	-1
29060	-1	85.73201799	81.22202304	-1	-1	-1	80.6649069	84.56310025	111.8817017	58.1731627	88.93533811	65.5326217	64.05503603	99.09827443	-1	-1	68.59069782	68.24386412	81.64564743	61.54320795	-1	54.28250921	68.60564236	101.0451973	75.86129812	53.21573444	73.01288669	58.30933889	53.15735552	47.03181077	65.13064425	70.98741218	72.82191381	71.47375879	51.17136708	-1	54.52082935	101.3405102	72.49341011	-1	0	100.2177574	77.8819078	70.79932788	-1	80.26078183	56.50387979	77.91920123	70.8761588
29074	-1	107.7633704	108.0121564	-1	-1	-1	106.9176289	113.440415	134.0646515	83.56550146	114.138653	91.21643342	87.91438591	121.1519597	-1	-1	91.01590526	93.26974567	103.820344	83.79400102	-1	81.80464035	92.82548327	122.9663498	103.3973166	74.50559949	95.14971233	80.38772075	80.70867489	75.10813759	87.11236371	99.21324953	100.4628282	99.66370764	78.66255854	-1	82.13043317	126.7552785	100.6738791	-1	100.2177574	0	99.97794992	94.49271583	-1	91.49175922	79.56737324	105.5709875	106.4696601
29083	-1	74.80346083	83.94377322	-1	-1	-1	82.75288772	91.89214487	95.45786703	58.81919646	89.29070503	66.95704079	61.98942281	80.06290597	-1	-1	59.76733351	68.33244056	64.87942833	48.25748928	-1	60.38944649	67.29474197	85.02655235	81.97249253	45.49650706	53.78652226	33.75032358	59.34993037	53.72363636	47.27960017	77.85403912	78.96316208	78.29017074	57.26018405	-1	60.65748818	106.2010614	79.29339317	-1	77.8819078	99.97794992	0	68.96964737	-1	80.64305861	52.31466773	84.05783173	83.73936068
29088	-1	76.8769608	75.2780734	-1	-1	-1	73.95346739	84.98622238	102.9066673	49.53797267	79.91616346	58.87674749	53.25518188	90.21524386	-1	-1	59.43606662	58.88534927	72.67647008	52.51986544	-1	53.57952988	57.96428705	92.24825569	75.15562155	44.81158364	64.07133389	49.40913554	52.55632662	46.89305864	56.29384307	71.03217365	72.09127942	71.46275062	50.46131398	-1	53.80473564	99.75858033	72.46315511	-1	70.79932788	94.49271583	68.96964737	0	-1	75.17444314	46.52713241	77.17642419	76.39949218
29126	-1	-1	-1	-1	-1	-1	-1	-1	-1	-1	-1	-1	-1	-1	-1	-1	-1	-1	-1	-1	-1	-1	-1	-1	-1	-1	-1	-1	-1	-1	-1	-1	-1	-1	-1	-1	-1	-1	-1	-1	-1	-1	-1	-1	0	-1	-1	-1	-1
29151	-1	88.43570624	88.34529121	-1	-1	-1	87.24366639	93.00229758	114.7451747	64.05285333	94.6492044	71.75502785	68.566885	101.8075555	-1	-1	71.73355488	73.79287956	84.49923478	64.48765883	-1	61.18723598	73.44367102	103.5826612	82.7849173	54.92416101	75.8222895	61.04865128	60.08858822	54.57520216	67.74588973	78.71901672	79.8893408	79.15787059	58.03626712	-1	61.54396964	105.4030272	80.16402099	-1	80.26078183	91.49175922	80.64305861	75.17444314	-1	0	60.28302308	85.00351194	86.59099802
29167	-1	60.373089	61.57652368	-1	-1	-1	60.24285247	70.61996008	86.13592761	35.99362166	66.39296712	45.09982392	36.15241162	73.60742745	-1	-1	42.3077655	45.31574012	55.91603228	35.66355314	-1	39.18100126	42.98461645	75.75214672	60.75956584	28.77355716	47.36324964	32.77301026	38.15052053	32.49807216	39.74325019	56.63200568	57.71473724	57.06538631	36.05895763	-1	39.42138053	85.22788332	58.06714066	-1	56.50387979	79.56737324	52.31466773	46.52713241	-1	60.28302308	0	62.80327139	62.21347285
29232	-1	91.89996577	86.06364194	-1	-1	-1	84.12835279	83.40750234	118.0801927	63.62307252	94.52757078	72.70884975	70.25374916	105.2622275	-1	-1	74.84928892	73.76071963	87.84191265	67.75987716	-1	42.27281449	74.69812519	107.167079	62.88902848	59.13592634	79.19951233	64.48016711	44.81341416	43.8111162	71.27140213	69.94452628	50.80951735	69.65340507	39.87775758	-1	36.71064496	99.76112843	70.37203264	-1	77.91920123	105.5709875	84.05783173	77.17642419	-1	85.00351194	62.80327139	0	84.08540791
29261	-1	91.59536593	85.1306696	-1	-1	-1	85.1370563	90.87691576	117.7326267	62.91063714	93.77036081	70.57087899	69.5058296	104.9587604	-1	-1	74.42295364	73.18998253	87.49718124	67.38911443	-1	60.55175583	73.91424006	106.9146426	82.12027487	59.12620602	78.86729125	64.16804063	59.52062916	53.51071588	70.99594207	77.66461712	79.00189594	78.07244473	57.45250588	-1	60.72937504	107.8958199	79.05891879	-1	70.8761588	106.4696601	83.73936068	76.39949218	-1	86.59099802	62.21347285	84.08540791	0
29272	-1	85.80733779	88.44096181	-1	-1	-1	87.28679678	94.97715535	112.3113137	63.6895413	94.21782151	71.5684076	67.57662185	99.17389649	-1	-1	69.65540602	73.30890646	82.05254442	62.1587207	-1	63.15380285	72.62770954	100.718386	84.74622066	50.92339499	73.31897489	58.45428031	62.13728622	56.67650628	64.98554474	80.86375409	81.81123764	81.28246331	60.00574367	-1	63.48129854	108.2869396	82.27960446	-1	81.56369966	100.1007688	78.07745966	74.2342559	-1	80.21460206	58.8210126	86.91702554	87.59241818
29297	-1	86.23105096	85.55516562	-1	-1	-1	84.06338402	95.4524261	112.0974855	59.55200739	89.88454852	69.6629836	55.05304256	99.50547615	-1	-1	68.40926535	68.66907132	81.87356941	61.65853971	-1	64.01480703	64.34068956	101.6065417	85.59058298	54.4486852	73.30037406	58.68208618	62.99872002	57.35254482	65.61893063	81.50133727	82.52370186	81.9284363	60.89647646	-1	64.2383174	110.1803149	82.92747381	-1	81.34558851	104.7853522	78.2310932	70.87186679	-1	85.47275491	48.74671759	87.60805428	86.9390543
29299	-1	75.33844813	77.4085183	-1	-1	-1	76.24965694	85.32286276	101.5797454	52.3398773	82.82041525	60.24615877	55.87851447	88.77260883	-1	-1	58.36513637	61.88105966	71.34229115	51.25361257	-1	53.88212745	61.00178126	90.73748755	75.46432837	43.04797698	62.69939861	47.98632911	52.83207315	47.17060533	54.81714301	71.2842795	72.4482215	71.726225	50.75529383	-1	54.14446925	99.77049932	72.73168389	-1	71.20601313	93.65921148	67.55968412	62.45101235	-1	74.46985156	47.03228719	77.54219667	77.07561846
29312	-1	71.14033576	67.71091736	-1	-1	-1	66.40587695	66.77475046	97.36662194	44.49091475	75.25428689	52.78007858	50.18567161	84.50140502	-1	-1	54.22013485	54.47090206	67.12530595	47.07112105	-1	31.50623087	54.81388325	86.35166875	53.17523132	38.06053312	58.46948774	43.7286157	30.80332412	27.27556806	50.48063035	52.40649274	50.83373145	52.50864467	28.1988824	-1	32.31547182	66.52267343	53.38657286	-1	58.67281057	83.99809065	63.313072	56.95390941	-1	62.66175736	42.40011706	56.0220779	65.16254974
29340	-1	88.52275981	83.27290409	-1	-1	-1	81.65033565	80.16482425	114.7100927	60.64873351	91.51320154	69.46012931	67.02263516	101.8852143	-1	-1	71.49171621	70.75356802	84.47136934	64.39339986	-1	37.62890598	71.5155253	103.7823273	59.48548906	55.71475874	75.82698613	61.10449895	40.28454665	40.30187267	67.89015807	66.40022783	58.46066077	66.13692047	33.57664812	-1	39.59448389	95.49257793	66.87017749	-1	74.62717941	102.0732875	80.68314248	73.89764455	-1	81.43540158	59.49078894	63.77614372	80.91676289
29465	-1	70.04603225	64.17359216	-1	-1	-1	62.21661841	61.55745475	96.22590527	41.74428267	72.65134173	50.84822653	48.3912696	83.40826989	-1	-1	52.99438396	51.88387984	65.98764647	45.90541165	-1	20.64124551	52.83259112	85.31348115	41.37626797	37.28401035	57.34534114	42.62614605	23.04346795	21.97986953	49.417642	48.11240816	30.54279269	47.82069186	18.19378575	-1	15.78319485	77.95291223	48.53884453	-1	56.06407374	83.72437708	62.20376454	55.31704408	-1	63.16047488	40.94578926	32.34366033	62.22218007
29551	-1	-1	-1	-1	-1	-1	-1	-1	-1	-1	-1	-1	-1	-1	-1	-1	-1	-1	-1	-1	-1	-1	-1	-1	-1	-1	-1	-1	-1	-1	-1	-1	-1	-1	-1	-1	-1	-1	-1	-1	-1	-1	-1	-1	-1	-1	-1	-1	-1
29562	-1	-1	-1	-1	-1	-1	-1	-1	-1	-1	-1	-1	-1	-1	-1	-1	-1	-1	-1	-1	-1	-1	-1	-1	-1	-1	-1	-1	-1	-1	-1	-1	-1	-1	-1	-1	-1	-1	-1	-1	-1	-1	-1	-1	-1	-1	-1	-1	-1
29594	-1	102.2876438	96.68935726	-1	-1	-1	96.38944864	100.551631	128.432457	74.11536235	104.935389	81.71738198	80.4014317	115.6522915	-1	-1	85.13475594	84.2991951	98.19660925	78.09225293	-1	70.49401999	84.87419544	117.6018431	92.06597654	69.78398304	89.56486016	74.86276619	69.4253135	63.30276788	81.68604646	87.38818478	88.97488176	87.81943412	67.39206409	-1	70.69172976	117.8764461	88.81484333	-1	77.23115057	116.9176181	94.43493712	87.23089785	-1	96.96715678	72.98728402	94.06424224	78.63448131
29623	-1	95.96622699	90.54935204	-1	-1	-1	88.86050815	87.48321636	122.1509398	67.97848523	98.8535833	76.85768782	74.42137904	109.3287349	-1	-1	78.92777848	78.09348393	91.91238821	71.83284419	-1	41.17358648	78.90103604	111.2289277	48.29753626	63.17589544	83.26876505	68.54749534	47.92257394	47.67861566	75.33536672	73.80717489	63.34873548	73.52864149	41.02582957	-1	43.49358506	103.2546324	74.25497432	-1	82.01569628	109.5513847	88.12575518	81.3085194	-1	88.93912873	66.91260575	68.89107113	88.27361685
30143	-1	86.95149166	81.13413523	-1	-1	-1	79.215282	78.45196337	113.131894	58.68834816	89.59141489	67.76338854	65.30986967	100.3137717	-1	-1	69.90127629	68.82525278	82.893604	62.81165877	-1	37.24583263	69.75596793	102.2184574	57.83056237	54.18652576	74.25115775	59.53174138	39.82743555	38.8480835	66.32285645	64.98273478	45.32456456	64.69148326	34.86527985	-1	31.48919453	94.79175221	65.41014601	-1	72.96926712	100.6187226	79.10942764	72.23074377	-1	80.04959118	57.85662618	47.13464469	79.13922977
30183	-1	51.32468514	49.54965651	-1	-1	-1	48.17677388	59.49944053	77.33862172	23.67939776	54.03619859	33.3828134	27.1958046	64.65686557	-1	-1	33.84736326	32.97249424	47.10903468	26.946748	-1	28.08561411	31.93876162	66.69674038	49.66103382	19.2885167	38.50697199	23.84905505	27.06734686	21.40973333	30.7390095	45.55467953	46.59137637	45.98294561	24.96815855	-1	28.30681152	74.28678028	46.9823846	-1	45.3345356	69.04314038	43.40842874	32.27668777	-1	49.7207586	20.71806627	51.67544642	50.90385005
30197	-1	92.19238706	86.90082421	-1	-1	-1	85.26804423	83.77018049	118.3787896	64.28979967	95.15663617	73.11431204	70.67949525	105.554905	-1	-1	75.15865589	74.39731427	88.14013019	68.06157532	-1	40.78859624	75.16925127	107.453192	62.57516303	59.39117691	79.49602739	64.7739935	43.90270193	43.91079725	71.5604936	70.02392358	61.81087953	69.75449044	34.2680334	-1	42.89333421	99.26694867	70.48521007	-1	78.27069883	105.7514558	84.3524927	77.55698466	-1	85.12235164	63.15348274	67.1395519	84.554611
30241	-1	80.70087569	75.37838707	-1	-1	-1	73.73227265	72.26174407	106.8868545	52.77732243	83.64618466	61.61515189	59.1800723	94.06339189	-1	-1	63.66596068	62.88670671	76.64822215	56.56941875	-1	28.45293405	63.66734806	95.96215829	49.58148614	47.90240334	68.00423981	53.28239794	32.47323542	32.41569005	60.06924295	58.53321007	49.8156059	58.26129864	23.11968596	-1	30.70491719	87.8302552	58.9908442	-1	66.77155137	94.26644689	72.86083697	66.0599209	-1	73.6416122	51.65830679	55.18890798	73.04905466
30253	-1	65.50384983	60.84166616	-1	-1	-1	59.56200894	56.99635249	91.68623316	37.98833348	68.8047276	46.41694006	44.07159956	78.86852042	-1	-1	48.45605194	48.05306427	61.44797439	41.36576414	-1	23.79879491	48.61461885	80.77529796	45.42394691	32.75407873	52.80552393	38.08633982	21.87058249	16.58594863	44.87883347	42.17221024	42.7378336	42.1658786	20.65448336	-1	24.30205715	73.18691161	42.99655708	-1	51.26224345	78.93746156	57.66387469	50.88177448	-1	58.34501252	36.46825475	47.90166856	57.83450845
30288	-1	105.1335217	112.5597058	-1	-1	-1	111.3808696	120.0426891	131.6939055	87.55958225	118.0501198	95.6036798	90.99100979	117.3385025	-1	-1	90.92058108	97.1089087	101.3473433	82.23786676	-1	88.41683697	96.19921306	116.0056437	110.0032601	69.84676435	92.29888623	76.86258741	87.38931194	81.82839401	81.62476477	105.9822244	107.020817	106.410914	85.28049905	-1	88.70646871	134.0099837	107.411463	-1	106.2368755	127.5148975	96.69846028	97.83168217	-1	107.8733707	81.68770852	112.1194071	112.1471595
30291	-1	78.42039288	86.75363676	-1	-1	-1	85.57282971	94.46029116	105.5634607	61.69918038	92.18144982	69.76263746	65.04449648	91.2751765	-1	-1	64.7037564	71.23406834	75.23247711	55.99760911	-1	62.90531735	70.2796649	91.46677588	84.48993465	44.43604532	66.19933702	50.80212742	61.86992449	56.27084419	56.30380965	80.41031515	81.49309586	80.84366312	59.77288689	-1	63.18334476	108.6155293	81.84591382	-1	80.53969289	102.2137814	70.60715725	71.90800265	-1	82.76938482	55.65492663	86.58963604	86.4263274
30298	-1	-1	-1	-1	-1	-1	-1	-1	-1	-1	-1	-1	-1	-1	-1	-1	-1	-1	-1	-1	-1	-1	-1	-1	-1	-1	-1	-1	-1	-1	-1	-1	-1	-1	-1	-1	-1	-1	-1	-1	-1	-1	-1	-1	-1	-1	-1	-1	-1
30302	-1	80.92049235	75.18952576	-1	-1	-1	74.36583414	65.74150194	107.0866149	52.80623297	83.66944207	61.35929302	59.22381765	94.28480358	-1	-1	63.82764033	62.98037714	76.84937664	56.75778993	-1	42.93305577	63.69942593	96.20945353	64.49592564	48.2729012	68.21147734	53.49952375	41.88740019	34.64464128	60.30489779	59.68574448	61.34554683	59.67258678	39.85709688	-1	43.07464797	92.20842667	60.45336728	-1	65.00329726	94.79828721	73.07480135	66.08949603	-1	74.46220359	51.75361724	66.43679602	71.13382735
30311	-1	-1	-1	-1	-1	-1	-1	-1	-1	-1	-1	-1	-1	-1	-1	-1	-1	-1	-1	-1	-1	-1	-1	-1	-1	-1	-1	-1	-1	-1	-1	-1	-1	-1	-1	-1	-1	-1	-1	-1	-1	-1	-1	-1	-1	-1	-1	-1	-1
30316	-1	74.64600095	73.80236591	-1	-1	-1	72.52446663	83.02101209	100.6829206	48.24900762	78.65541111	57.1610649	51.86956869	87.98790453	-1	-1	57.22092821	57.64784312	70.45249855	50.29800036	-1	51.61522285	56.71675914	90.01936464	73.19282044	42.5780058	61.84613649	47.18237788	50.58336462	44.91510136	54.06579039	69.04479321	70.14036123	69.47930732	48.49506268	-1	51.84950396	97.73089212	70.48140529	-1	68.82987752	92.32760366	66.74325149	55.77271841	-1	73.03001818	44.58056287	75.22776397	74.50458272
30323	-1	89.84869147	98.4919349	-1	-1	-1	97.29954888	106.4654184	92.86801489	73.35941266	103.8296966	81.50808529	76.50619541	98.19256731	-1	-1	73.80126878	82.87004929	59.39253482	59.93586239	-1	74.96692165	81.82146522	98.96190685	96.54982322	60.34444592	61.15277466	55.84694567	73.92718877	68.29877074	59.71956922	92.42855716	93.53934586	92.86486483	71.83793642	-1	75.2340519	120.7876006	93.86814469	-1	92.44773801	114.5853834	74.26655038	83.50461704	-1	95.25656535	66.78877737	98.63383198	98.30198164
30328	-1	62.99812796	71.79133967	-1	-1	-1	70.59913066	79.76418226	76.30855485	46.6592216	77.1295693	54.8066726	49.80820033	71.01398774	-1	-1	47.20487685	56.17003414	45.29940604	34.00864077	-1	48.26595876	55.12240732	73.4297253	69.84885828	33.65299292	9.685138977	28.49247253	47.22616536	41.59758372	35.07640772	65.72728504	66.83836389	66.16362326	45.13698251	-1	48.53307358	94.08685095	67.16691514	-1	65.74611848	87.88331979	46.54539556	56.80431107	-1	68.55597453	40.0958097	71.93285025	71.60049786
30337	-1	90.14978958	84.85641626	-1	-1	-1	83.21821979	81.75152805	116.3364066	62.24624362	93.11343018	71.07460357	68.63784553	103.5122636	-1	-1	73.1167179	72.35379113	86.09773047	66.0193286	-1	38.32023621	73.12732812	105.4102267	59.70144928	57.3466731	77.45355605	62.73140376	41.95241988	41.90208586	69.51767314	68.01056744	59.54305646	67.74245863	32.10177907	-1	40.50715078	97.21237542	68.47359605	-1	76.23767229	103.7096179	82.30994149	75.5159265	-1	83.07895639	61.1120005	64.89860953	82.51919598
30338	-1	90.76692526	84.38065921	-1	-1	-1	81.96542774	82.51301147	116.9422961	62.09123696	93.03748792	71.49110752	68.98853819	104.1286681	-1	-1	73.70329623	72.25046471	86.70429391	66.61969641	-1	42.98088163	73.38280534	106.0381116	64.08418203	58.02838838	78.06315614	63.34577503	44.73132469	43.12536465	70.14034122	69.21469555	57.11908664	68.93121086	40.3410738	-1	40.35824848	99.20981758	69.65054784	-1	76.83845283	104.5466118	82.92284047	75.96351726	-1	84.02536967	61.61809046	61.34854366	82.89621891
30349	-1	-1	-1	-1	-1	-1	-1	-1	-1	-1	-1	-1	-1	-1	-1	-1	-1	-1	-1	-1	-1	-1	-1	-1	-1	-1	-1	-1	-1	-1	-1	-1	-1	-1	-1	-1	-1	-1	-1	-1	-1	-1	-1	-1	-1	-1	-1	-1	-1
30350	-1	-1	-1	-1	-1	-1	-1	-1	-1	-1	-1	-1	-1	-1	-1	-1	-1	-1	-1	-1	-1	-1	-1	-1	-1	-1	-1	-1	-1	-1	-1	-1	-1	-1	-1	-1	-1	-1	-1	-1	-1	-1	-1	-1	-1	-1	-1	-1	-1
30351	-1	-1	-1	-1	-1	-1	-1	-1	-1	-1	-1	-1	-1	-1	-1	-1	-1	-1	-1	-1	-1	-1	-1	-1	-1	-1	-1	-1	-1	-1	-1	-1	-1	-1	-1	-1	-1	-1	-1	-1	-1	-1	-1	-1	-1	-1	-1	-1	-1
30355	-1	92.81599801	88.62154491	-1	-1	-1	87.31524818	86.32071345	119.0117775	65.61455133	96.4095427	73.9787433	71.54441609	106.1799316	-1	-1	75.80665935	75.64401978	88.77260976	68.69873711	-1	51.46858356	76.11999615	108.070118	73.13142734	59.9697307	80.12616608	65.40053541	50.19474911	46.49223084	72.18112787	71.81216185	70.70966228	71.8576059	48.21832185	-1	52.20682932	94.09834779	72.7151183	-1	79.2547877	105.9968754	84.98011682	78.33464732	-1	85.14526529	63.87413215	75.89534109	85.81179792
30357	-1	-1	-1	-1	-1	-1	-1	-1	-1	-1	-1	-1	-1	-1	-1	-1	-1	-1	-1	-1	-1	-1	-1	-1	-1	-1	-1	-1	-1	-1	-1	-1	-1	-1	-1	-1	-1	-1	-1	-1	-1	-1	-1	-1	-1	-1	-1	-1	-1
30361	-1	82.71941214	77.21380671	-1	-1	-1	75.47942722	74.21736689	108.9030865	54.67113563	85.55228572	63.59177596	61.15277625	96.08188452	-1	-1	65.67810014	64.79122948	78.66459923	58.58446325	-1	30.18749531	65.62513187	97.98319447	48.41183597	49.93541733	70.02126422	55.30045055	34.87763953	34.45645495	62.08912784	60.59007211	48.02280062	60.30723656	28.67720946	-1	27.15785411	90.14127369	61.03127282	-1	68.75666818	96.3229122	74.87856886	68.04712412	-1	75.72108054	53.65622573	53.79402514	74.99524712
30363	-1	115.0432843	115.5230677	-1	-1	-1	114.4100506	120.6238872	141.3896108	91.12415345	121.704726	98.86103453	95.49670432	128.4167996	-1	-1	98.44183971	100.8364809	111.1414157	91.15057222	-1	88.80686977	100.4118374	130.1529382	110.4033125	81.30551463	102.4543723	87.66474248	87.72803296	82.2273634	94.33381237	106.3815014	107.4984764	106.8155522	85.6565522	-1	89.15674214	133.2390455	107.8195522	-1	107.7171931	118.4085224	107.2641213	102.1114464	-1	84.83381741	87.11204182	112.6106634	113.9768049
30365	-1	96.96900802	94.45165058	-1	-1	-1	93.2827569	95.45113952	123.1960444	70.86569865	101.569822	78.83150182	76.17509446	110.3344759	-1	-1	80.04505945	80.76901264	92.95497195	72.89860755	-1	62.43437224	80.87543769	112.1918826	84.06015899	63.93334764	84.29998368	69.56085227	61.29894371	56.42218798	76.31775011	80.97112307	81.37912048	81.27806881	59.23530577	-1	62.96236253	99.02677604	82.23519144	-1	85.35214758	108.6757872	89.14462221	82.86544314	-1	86.41046768	68.26923167	86.52602942	91.91583213
30368	-1	89.08753291	83.25737903	-1	-1	-1	81.32841581	80.59177104	115.2678152	60.81524674	91.71926239	69.89729692	67.44283138	102.4498019	-1	-1	72.0369966	70.95270675	85.02953221	64.94752313	-1	39.44278706	71.88779001	104.3546042	60.05544523	56.32321791	76.38711762	61.66775062	41.99004659	40.9934035	68.45895005	67.12737613	47.86303015	66.83612404	37.04966752	-1	33.85357012	96.94250593	67.5547204	-1	75.10588047	102.7573295	81.24542174	74.3648855	-1	82.18935902	59.99142644	48.23523171	81.27321267
30369	-1	71.97324404	75.15992468	-1	-1	-1	73.99813082	82.91149597	98.44139256	50.12268373	80.60779105	58.05820489	53.63925717	85.50423061	-1	-1	55.50160766	59.66933096	68.19578227	48.18335389	-1	51.42883746	58.78670641	87.38262789	73.01218757	39.34543714	59.51147331	44.74088686	50.38173292	44.74159954	51.50434638	68.86265616	70.00518541	69.30234681	48.29967763	-1	51.69847456	97.23151105	70.30702089	-1	68.88265653	90.68758584	64.32935978	60.30103778	-1	71.56385407	44.65154803	75.10050257	74.77341881
30381	-1	-1	-1	-1	-1	-1	-1	-1	-1	-1	-1	-1	-1	-1	-1	-1	-1	-1	-1	-1	-1	-1	-1	-1	-1	-1	-1	-1	-1	-1	-1	-1	-1	-1	-1	-1	-1	-1	-1	-1	-1	-1	-1	-1	-1	-1	-1	-1	-1
30386	-1	-1	-1	-1	-1	-1	-1	-1	-1	-1	-1	-1	-1	-1	-1	-1	-1	-1	-1	-1	-1	-1	-1	-1	-1	-1	-1	-1	-1	-1	-1	-1	-1	-1	-1	-1	-1	-1	-1	-1	-1	-1	-1	-1	-1	-1	-1	-1	-1
30388	-1	80.40958285	88.41773519	-1	-1	-1	87.22241436	96.44893854	97.35865114	63.26769462	93.73528381	71.43775786	66.36647765	90.96986068	-1	-1	62.85839116	72.77274242	67.47590171	42.81060975	-1	64.96151636	71.7016451	94.02933984	86.54406498	51.01430895	61.2417829	49.44612504	63.92103788	58.28692644	57.12520857	82.41492111	83.53078304	82.85176379	61.8332275	-1	65.22641038	110.8046675	83.85522586	-1	82.41202232	104.6475043	68.55398439	73.39992942	-1	85.33871021	56.56531634	88.62484343	88.25909969
30389	-1	98.86740432	108.0064354	-1	-1	-1	106.8173055	115.9111916	119.1249588	82.89442269	113.3678589	91.01925924	86.09563102	104.9275561	-1	-1	84.19984752	92.41152564	88.31463293	73.08382301	-1	84.39885207	91.38859441	102.3670743	105.9821847	68.93877659	78.27277778	61.56588136	83.36011919	77.73885608	61.8229	101.8709506	102.975133	102.3065605	81.2690091	-1	84.66871645	130.1919837	103.3096001	-1	101.9174085	123.9374683	81.64583919	93.05547214	-1	104.5819542	76.47098358	108.0701389	107.7800917
30390	-1	-1	-1	-1	-1	-1	-1	-1	-1	-1	-1	-1	-1	-1	-1	-1	-1	-1	-1	-1	-1	-1	-1	-1	-1	-1	-1	-1	-1	-1	-1	-1	-1	-1	-1	-1	-1	-1	-1	-1	-1	-1	-1	-1	-1	-1	-1	-1	-1
30393	-1	-1	-1	-1	-1	-1	-1	-1	-1	-1	-1	-1	-1	-1	-1	-1	-1	-1	-1	-1	-1	-1	-1	-1	-1	-1	-1	-1	-1	-1	-1	-1	-1	-1	-1	-1	-1	-1	-1	-1	-1	-1	-1	-1	-1	-1	-1	-1	-1
30395	-1	54.41883929	52.7325804	-1	-1	-1	51.70094567	56.67800341	80.60375324	28.66369809	59.29211819	36.14220295	33.51434964	67.7930141	-1	-1	37.36566979	38.4680868	50.36596074	30.27958858	-1	25.27730508	38.28890628	69.71410569	46.87082695	21.76440472	41.72503043	27.00919717	24.09587477	18.31240531	33.81148514	42.28325169	43.9421312	42.78465195	22.14056889	-1	25.60518426	70.65193173	43.81560812	-1	43.78469835	66.66947085	46.58537312	40.07196898	-1	46.57777361	25.52271998	49.05383499	50.34401097
30396	-1	65.0990367	62.65286598	-1	-1	-1	61.78297371	71.58625755	91.19661347	37.8612307	68.39974174	40.7658966	42.81272257	78.45972148	-1	-1	47.81931899	47.62324359	60.9635367	40.83367408	-1	40.28667091	47.378063	80.45598938	61.86387082	32.85909181	52.34430513	37.66183802	39.24457651	33.52927092	44.51895711	57.64266606	58.80863685	58.08207041	37.16843349	-1	40.51807967	86.51829093	59.08582855	-1	56.99689474	81.70807167	57.22797194	49.30686829	-1	62.31671256	35.49666481	63.89648277	62.48328181
30397	-1	89.5489707	91.81000069	-1	-1	-1	90.65434296	97.75387413	116.0496663	67.18892609	97.73688667	75.07317148	71.23058539	102.8905828	-1	-1	73.42149362	76.84008058	85.78945522	65.90853036	-1	65.75633066	76.24515787	104.3939872	87.35326256	54.3998552	77.0508683	62.17586921	64.75308013	59.38366731	68.67894669	83.60718396	84.45396981	84.01436354	62.59901814	-1	66.1124959	110.4631734	85.00734547	-1	84.67498013	102.204847	81.80305816	77.90060586	-1	80.05378733	62.55538067	89.56495479	90.76603535
30399	-1	109.5498496	104.2845672	-1	-1	-1	102.6498251	101.2128737	135.7372903	81.66580787	112.5315802	90.48771536	88.04765935	122.9122478	-1	-1	92.51918476	91.7715065	105.4985562	85.4206857	-1	57.89035822	92.53915609	124.8091335	78.9893415	76.74047985	96.85412895	82.13156588	61.45418764	61.36786543	88.91706436	87.46326416	79.01587778	87.20016065	52.85581923	-1	59.93685156	116.5349313	87.93328393	-1	95.66303281	123.1044603	101.710235	94.92443036	-1	102.4666238	80.51781468	84.38007912	101.9467411
30411	-1	96.68036629	93.75549603	-1	-1	-1	92.594056	94.17394971	122.8892089	70.27540658	100.9950063	78.25899457	75.70477853	110.0469529	-1	-1	79.70406767	80.20414447	92.64937834	72.58162497	-1	61.32467833	80.37708145	111.927086	82.94845438	63.77828627	83.99983874	69.26951869	60.07194093	55.06866747	76.04272242	79.61328912	80.24944556	79.92504546	58.13754014	-1	61.83587742	100.1727465	80.88458364	-1	84.40880123	108.8753292	88.85048669	82.40351714	-1	87.32526705	67.86295338	85.396108	91.03996098
30412	-1	76.36149878	85.48196215	-1	-1	-1	84.29369315	93.36442701	97.15594517	60.37631767	90.85073051	68.4947543	63.59298494	83.42467222	-1	-1	61.86188391	69.89536493	66.34444785	51.00790005	-1	61.84705049	68.87982151	70.95465166	83.43053142	46.10613617	56.65275883	41.7956041	60.808737	55.19010872	22.40109295	79.32309657	80.42465907	79.75842984	58.71690593	-1	62.11785858	107.6306123	80.76137213	-1	79.37921134	101.3603847	61.55888868	70.54282674	-1	81.99383843	53.99306536	85.51984072	85.2445534
30414	-1	84.25226828	79.39218258	-1	-1	-1	79.11728309	88.35512995	110.3627412	55.7652091	86.46828255	57.36362772	61.8106369	97.61310381	-1	-1	67.00827715	65.87878914	80.12884665	60.00650008	-1	57.27480505	66.21485807	99.59489798	78.84848663	51.9286314	71.50598553	56.81771639	56.23948492	50.45310357	63.66440389	74.57224313	75.76668433	75.00557718	54.1632415	-1	57.48450994	103.851541	76.00584342	-1	72.70190442	100.1608963	76.38567117	68.62782799	-1	80.59992494	54.66802713	80.85141642	77.04888391
30415	-1	94.43364295	89.17823589	-1	-1	-1	87.54590042	86.11203123	120.6213154	66.55640776	97.42162627	75.37529551	72.93454972	107.7960237	-1	-1	77.40365014	76.66147961	90.38256523	70.3048417	-1	42.88619677	77.42678702	109.6926139	64.04976441	61.62256297	81.73806771	67.01539091	46.35384129	46.26644373	73.80067783	72.35850114	63.98308733	72.09676669	37.82622556	-1	44.92364529	101.395347	72.83045533	-1	80.55328936	107.9863409	86.59409622	79.81074975	-1	87.34642083	65.40331544	69.34258698	86.83823013
30416	-1	90.03774404	91.93849023	-1	-1	-1	90.79870773	99.42058975	116.3642366	66.99331655	97.49242752	74.78854565	70.72405389	103.4833078	-1	-1	73.28464335	76.56962957	86.12207625	66.07679054	-1	67.93932894	75.78944062	105.3708272	89.52348714	57.30085947	77.45780122	62.71129018	66.88560119	61.24064546	69.4856462	85.35513814	86.52279514	85.79759125	64.80927098	-1	68.21374932	113.6964579	86.80345619	-1	85.42100378	106.674602	82.29486963	77.26685496	-1	87.7898722	62.0236845	91.61934775	91.35734801
30418	-1	-1	-1	-1	-1	-1	-1	-1	-1	-1	-1	-1	-1	-1	-1	-1	-1	-1	-1	-1	-1	-1	-1	-1	-1	-1	-1	-1	-1	-1	-1	-1	-1	-1	-1	-1	-1	-1	-1	-1	-1	-1	-1	-1	-1	-1	-1	-1	-1
30422	-1	110.5465742	119.6579663	-1	-1	-1	118.4709392	127.5081723	133.2421778	94.56153295	125.0373585	102.6707301	97.80056821	118.3150531	-1	-1	96.32007878	104.0833919	102.592516	85.98324196	-1	95.98348718	103.0785377	58.76449507	117.567183	79.84847095	93.02254335	77.38797793	94.94578475	89.33098039	67.41919677	113.4652667	114.5630199	113.9001976	92.85290531	-1	96.25566305	141.7531913	114.9029983	-1	113.5353764	135.4603568	97.40637701	104.7359341	-1	116.0777677	88.23646385	119.6584565	119.4045627
30423	-1	73.14656795	53.95596217	-1	-1	-1	44.59073167	76.23779248	99.21603702	32.5086849	65.0103765	52.45111951	47.91240243	86.4908699	-1	-1	55.80867236	43.98697552	68.98368459	48.84697089	-1	44.3895234	50.90433244	88.48926037	65.91775052	40.8911368	60.36866318	45.6912085	43.66978332	38.32306603	52.55067755	62.78366517	62.47292889	63.08639869	41.32839493	-1	44.3273679	92.20269265	64.03340232	-1	63.27362488	89.50438607	65.25632717	56.40010148	-1	69.86184512	42.72249595	67.48116859	67.65631189
30424	-1	79.9469419	89.65107822	-1	-1	-1	88.45999701	97.61718284	105.4555906	64.52214629	94.99299254	72.66174473	67.68568514	91.68994391	-1	-1	65.6224223	74.03422903	75.15656172	55.74484998	-1	66.1198291	72.99303679	95.0493822	87.70273666	51.52736035	65.95490644	50.86139382	65.07974812	59.45059295	58.74258011	83.57992989	84.6923029	84.01640506	62.99086327	-1	66.38698235	111.9406367	85.01975236	-1	83.59810753	105.7273447	70.37279829	74.66739064	-1	86.4069818	58.00517239	89.78681123	89.45363107
30426	-1	75.12335619	77.85471331	-1	-1	-1	76.69809258	84.3271637	101.6445652	53.1149949	83.64506938	61.00457936	57.00946932	88.47764342	-1	-1	59.03601805	62.73671952	71.383879	51.50749329	-1	52.46748391	62.06081631	89.98062637	74.06067139	39.97620172	62.64248272	47.76413777	51.45629924	46.0159689	54.26613654	70.2118794	71.13184969	70.62764856	49.31759599	-1	52.80000416	97.54781176	71.62367841	-1	70.96397428	89.60349957	67.39198687	63.67612272	-1	69.44985832	48.24583919	76.23845142	76.99619937
30428	-1	79.61304426	65.0975443	-1	-1	-1	65.185846	84.35367885	105.6689864	37.67456279	69.99407409	58.63229663	54.04667174	92.95501565	-1	-1	62.24027593	52.60205152	75.43734876	55.29404078	-1	52.848317	57.04701112	94.96459109	74.40061554	47.41821271	66.82563705	52.15323357	51.97306165	46.42895896	59.02087205	70.73807135	71.14858364	71.09928676	49.75984453	-1	52.93054694	99.95209718	72.07023156	-1	70.66066635	96.32827692	71.71684377	62.56987936	-1	76.79527064	49.04217494	76.19774421	75.22728649
30434	-1	50.05147937	58.4346651	-1	-1	-1	57.25384747	66.15502245	77.32162545	33.37704568	63.85883545	41.44091029	36.71833865	63.10975431	-1	-1	36.38613945	42.91113801	46.99604917	27.71430927	-1	34.60464211	41.95452933	63.50169987	56.18914501	16.30806111	37.97742262	22.61836283	33.56873005	27.96717069	28.25615876	52.10569389	53.19139422	52.53935065	31.47246107	-1	34.88193354	80.32247466	53.54171455	-1	52.22694595	73.92650126	42.4059447	43.58181506	-1	54.49573097	27.32646189	58.28780547	58.11216661
30436	-1	73.44955371	82.56935882	-1	-1	-1	81.3814274	90.44314324	94.77060513	57.4661977	87.94099143	65.58212585	60.68891894	80.70148005	-1	-1	59.02619938	66.9860041	64.00388475	48.314936	-1	58.92381003	65.97335204	61.78010336	80.50734867	43.07630716	54.34688712	39.27816966	57.88565911	52.26805417	19.49899512	76.40138869	77.50193522	76.83661467	55.7935482	-1	59.19498528	104.7036526	77.83951923	-1	76.46125534	98.42731511	59.11191268	67.63482538	-1	79.05649247	51.09871777	82.5971854	82.32763334
30437	-1	66.98421818	61.61417927	-1	-1	-1	59.95148521	58.50113011	93.16939562	39.02842139	69.90023622	47.88457043	45.45041591	80.34675705	-1	-1	49.94702754	49.14078643	62.93081623	42.85152554	-1	4.119374413	49.93398118	82.24647768	32.74595617	34.19123251	54.28706769	39.56560165	18.81104982	18.67054221	46.35313212	44.79869983	35.59185648	44.52167417	12.11573953	-1	16.37036455	74.20911673	45.24894497	-1	53.03640382	80.55964603	59.14392227	52.33357904	-1	59.94256626	37.93520029	40.99318639	59.30513779
30438	-1	-1	-1	-1	-1	-1	-1	-1	-1	-1	-1	-1	-1	-1	-1	-1	-1	-1	-1	-1	-1	-1	-1	-1	-1	-1	-1	-1	-1	-1	-1	-1	-1	-1	-1	-1	-1	-1	-1	-1	-1	-1	-1	-1	-1	-1	-1	-1	-1
30439	-1	89.32747481	98.40085145	-1	-1	-1	97.20992862	106.348519	108.5094828	73.27638223	103.7479066	81.41446393	76.44636222	95.36662441	-1	-1	74.19235587	82.78963704	77.78119555	62.42306243	-1	74.8454834	81.75185945	98.54487114	96.42853684	59.93654257	65.95246188	50.44430505	73.80601148	68.17990266	60.04632476	92.3103809	93.41926545	92.74648735	71.7162039	-1	75.11357313	120.6565882	93.74970038	-1	92.33882024	114.4333563	62.85872417	83.42711543	-1	95.09734889	66.77058314	98.51393883	98.19632786
30440	-1	106.1531261	112.7409242	-1	-1	-1	111.5645569	120.0315816	132.8315621	87.78866013	118.2864909	95.81075931	91.30251342	118.761118	-1	-1	91.62423598	97.35100932	102.5078406	83.19726091	-1	88.34683978	96.48332995	118.399373	109.9347838	69.70314619	93.53243959	78.23139635	87.32574093	81.79646557	83.54691026	105.9620915	106.9644641	106.3869667	85.20722808	-1	88.64623743	133.8421947	107.3861259	-1	106.3212171	127.2633252	98.01342906	98.11408163	-1	107.4630941	82.09311474	112.0647884	112.2521353
30441	-1	92.61054286	101.7646731	-1	-1	-1	100.578149	109.6044274	116.3693372	76.67136901	107.1476755	84.77689298	79.91871944	100.6031876	-1	-1	78.54723389	86.19421621	85.81265999	68.47769106	-1	78.07767207	85.19328049	87.40299205	99.66143295	61.79307571	76.29891485	60.14373791	77.0401146	71.42637789	57.44006394	95.56100585	96.65778647	95.99583397	74.94696132	-1	78.3502601	123.8432071	96.99859942	-1	95.63522552	117.5421985	80.33776681	86.84818688	-1	98.15568915	70.36874623	101.7533017	101.5057012
30442	-1	106.7284261	115.7954567	-1	-1	-1	114.6056101	123.7161837	125.2789612	90.6787362	121.1514493	98.80883869	93.86776279	113.1736318	-1	-1	91.81178546	100.1943682	94.32729799	80.26624051	-1	92.20716972	99.16567359	111.151709	113.7904005	76.94835692	83.90733067	69.56788152	91.16818566	85.54519771	70.03988345	109.676727	110.7825395	110.1125091	89.07753067	-1	92.47638764	138.0068316	111.1156083	-1	109.7166825	131.7642605	87.82498624	100.83603	-1	112.415415	84.22271776	115.8774232	115.5774199
30443	-1	95.12266097	92.18663045	-1	-1	-1	90.95072507	92.14551159	121.3544383	68.78598638	99.5199507	76.92437995	74.28554522	108.4850522	-1	-1	78.21605342	78.72776203	91.11285766	71.06111942	-1	58.12208345	78.95159366	110.3314862	79.76701335	62.02068313	82.45578888	67.71304315	57.13013065	52.85145044	74.46221643	77.70186627	77.23520745	77.90406029	54.8781692	-1	58.77292206	87.487021	78.82082617	-1	83.12073185	107.4993609	87.2980457	81.01865688	-1	85.71508858	66.43261836	82.40109193	89.64569705
30449	-1	74.06968656	72.95474621	-1	-1	-1	71.94760541	80.91199506	100.1809791	48.13387898	78.65642333	54.34684835	52.54156314	87.43616722	-1	-1	56.82103209	57.79971412	69.94740396	49.82219259	-1	49.59808281	57.31805434	89.42735523	71.17831196	41.81022898	61.32561295	46.63965373	48.53707435	42.81418757	53.49282389	66.90461057	68.14676723	67.35379572	46.47590538	-1	49.84768967	95.68930476	68.36181378	-1	66.39948831	90.61900595	66.20668848	58.85294001	-1	71.26265948	44.7264061	73.23892957	72.1989817
30451	-1	85.20884766	81.89670682	-1	-1	-1	80.67733	81.29447054	111.4208703	58.5851782	89.33177272	66.72626613	64.18664264	98.57333172	-1	-1	68.24421826	68.54888298	81.18069638	61.11606926	-1	47.70604229	68.82785195	100.4460366	69.34344204	52.26147555	72.52975316	57.79698993	46.46913565	41.9011536	64.56496246	66.74698023	66.74772546	66.95586155	44.49289094	-1	48.30104356	80.03968893	67.87594536	-1	72.59240899	97.75331189	77.37879218	70.92352088	-1	76.31706328	56.39332198	71.90883742	79.17980172
30454	-1	109.9474783	110.3315568	-1	-1	-1	109.2383973	116.0826502	136.2433604	85.81855731	116.3817719	93.45269061	90.09635951	123.3436419	-1	-1	93.17478723	95.50722444	105.9999003	85.96587847	-1	84.51006832	95.0222266	125.177726	106.1008224	76.81611503	97.33260787	82.57665742	83.41626102	77.78639254	89.3150857	101.8801608	103.1513678	102.3337843	81.37131045	-1	84.82400495	129.7074912	103.3449816	-1	102.6729048	104.3205636	102.1647503	96.66123843	-1	98.90038498	81.7227703	108.2571533	108.8881022
30457	-1	61.90184097	56.53859983	-1	-1	-1	54.88173397	53.41028834	88.08703269	33.95077178	64.82204053	42.80264173	40.36936267	75.26439375	-1	-1	44.86467167	44.06282674	57.84845331	37.76916252	-1	9.343221413	44.85354699	77.16412375	31.42539197	29.10892723	49.204704	34.48323804	13.70292604	13.57427871	41.27077453	39.70450688	30.85195337	39.42691428	7.287553716	-1	11.84865481	69.12385678	40.15402278	-1	47.95159945	75.47591424	54.06155819	47.25182012	-1	54.8586508	32.85320428	36.20597532	54.22220704
30458	-1	-1	-1	-1	-1	-1	-1	-1	-1	-1	-1	-1	-1	-1	-1	-1	-1	-1	-1	-1	-1	-1	-1	-1	-1	-1	-1	-1	-1	-1	-1	-1	-1	-1	-1	-1	-1	-1	-1	-1	-1	-1	-1	-1	-1	-1	-1	-1	-1
30459	-1	89.89839141	100.3278968	-1	-1	-1	99.14037525	108.2200506	117.1640936	75.22111244	105.6953628	83.33469105	78.44335336	102.5912764	-1	-1	77.0250696	84.74018767	86.83246693	67.64782372	-1	76.70803779	83.72666614	104.42494	98.29140532	61.16777679	77.67582068	62.20436923	75.66898864	70.04739477	68.64150944	94.1791513	95.2846269	94.61489812	73.57815952	-1	76.97810736	122.4994346	95.61799554	-1	94.22638859	116.2285386	81.96300149	85.38353619	-1	96.88076793	68.86224554	100.3796901	100.0910346
30460	-1	90.04211651	83.70863905	-1	-1	-1	81.56097496	81.6203419	116.2176526	61.43636259	92.37522251	70.75849978	68.28308922	103.4040281	-1	-1	72.97873031	71.60638805	85.97965094	65.89504869	-1	42.63966902	72.68755667	105.3135912	63.85264911	57.30451591	77.33850544	62.62112943	44.14245502	42.30766463	69.41577319	68.4162835	57.93554423	68.12130514	39.93420925	-1	40.69463671	98.51802029	68.83492465	-1	76.03838316	103.8129436	82.19818778	75.2464253	-1	83.29340178	60.89861966	62.556325	82.08385519
30461	-1	80.10547712	74.07448896	-1	-1	-1	72.03446449	71.63483986	106.2838183	51.69651012	82.61467188	60.87815839	58.41384954	93.46760572	-1	-1	63.04967266	61.84542928	76.04565075	55.96257628	-1	31.51578506	62.84207238	95.37436512	52.55631527	47.35214872	67.40375646	52.68520649	33.48276225	32.14559093	59.47782165	58.27267433	45.03854115	57.97875768	28.92219114	-1	28.50535108	88.21191587	58.69492502	-1	66.11687318	93.81597185	72.26262591	65.35296776	-1	73.26763711	50.98993862	49.27452189	72.23785271
30462	-1	70.90186408	72.60771906	-1	-1	-1	71.45545827	80.49581468	97.1115716	47.55505934	78.0381106	55.4129816	51.15423868	84.31895787	-1	-1	53.86242941	57.10274094	66.87501945	46.77782544	-1	49.06335263	56.25072856	86.28914279	70.64550881	38.60958101	58.23711065	43.53033378	48.01152735	42.34515688	50.36581503	66.45615885	67.62903574	66.89906273	45.93675294	-1	49.32534537	94.95979085	67.90489839	-1	66.36469706	88.88422218	63.10226677	57.67554742	-1	69.70216838	42.40793261	72.72301995	72.23941792
30464	-1	88.96845365	84.50887082	-1	-1	-1	83.17850709	81.58360211	115.1586429	61.59191516	92.40113023	70.02356878	67.61824496	102.3325418	-1	-1	71.943266	71.64075592	84.91984433	64.84258413	-1	46.61328702	72.1744935	104.2293736	68.27697962	56.16066704	76.27503112	61.55201802	44.94114347	41.51426377	68.3373849	67.09920162	65.84690068	67.05457031	43.38200032	-1	47.34203878	93.30766899	67.87804865	-1	75.1546948	102.2649849	81.13077313	74.42355381	-1	81.52094202	59.9846396	71.03515961	81.68631849
30465	-1	83.90987376	82.64366066	-1	-1	-1	81.58036721	86.595951	110.1330491	58.53786334	89.16140817	66.12516408	63.31462757	97.28391451	-1	-1	66.96374998	68.32871672	79.8927921	59.82905189	-1	54.97077399	68.1158949	99.16119014	76.56757592	50.99937574	71.24093667	56.50762108	53.81339566	48.16518352	63.27835191	72.22411847	73.66433516	72.69475094	51.82609862	-1	55.31977723	99.5138015	73.71374329	-1	73.95892218	92.69861477	76.08929328	69.89509807	-1	69.17918057	55.23931782	78.77905296	80.44736491
30472	-1	53.5928651	52.34654799	-1	-1	-1	51.3740716	60.22687194	79.70671206	27.60638954	58.14100081	33.20956372	32.08772588	66.95979439	-1	-1	36.35076291	37.29796833	49.47300258	29.34903074	-1	28.92855453	36.85701093	68.94887814	50.50879289	21.32194909	40.85059025	26.16368083	27.86580212	22.13590586	33.01531282	46.22344201	47.47737201	46.67354306	25.80655627	-1	29.17815357	75.03442566	47.68188888	-1	45.64428653	70.04505589	45.73099981	38.43940626	-1	50.67483897	24.26702603	52.56968787	51.4250482
30473	-1	88.90595076	87.31539099	-1	-1	-1	86.36389993	95.57633788	115.0133412	62.52764999	93.05891718	67.42451265	67.13428675	102.2706212	-1	-1	71.64865826	72.23240902	84.77989713	64.65345823	-1	64.27146749	71.83964854	104.2629637	85.85069037	56.65007703	76.15879609	61.47375388	63.21630781	57.49406935	68.3278461	81.5914124	82.81129174	82.03756705	61.15064954	-1	64.51501307	110.4134137	83.04424597	-1	81.01882761	105.4509264	81.0405615	73.51367298	-1	86.07932826	59.48168234	87.90205873	86.7072734
30474	-1	99.96795988	109.078073	-1	-1	-1	107.891128	116.9261184	122.7840242	83.98225498	114.4581749	92.09084074	87.22277661	107.7855429	-1	-1	85.75872519	93.50430145	92.14454623	75.45506399	-1	85.40094057	92.50015814	42.0961959	106.9846509	69.23967958	82.5825053	66.90121399	84.36327961	78.74873321	57.72836295	102.8831073	103.9806027	103.318011	82.27032927	-1	85.6732084	131.1697129	104.3208021	-1	102.9541589	124.8753729	86.93463037	94.15718624	-1	105.4916952	77.66104238	109.0760564	108.8236022
30477	-1	69.42429093	78.07124309	-1	-1	-1	76.87867649	86.04934942	76.09911732	52.9373969	83.40747781	61.08741147	56.08096027	77.8305826	-1	-1	53.34591504	62.44762881	44.32539099	39.434472	-1	54.55188923	61.39750724	79.42185293	76.13476025	39.98989555	37.76375592	35.48680639	53.51207069	47.88311103	40.71873906	72.01271425	73.12403984	72.44907857	51.42296612	-1	54.81882501	100.3745433	73.45237834	-1	72.02990294	94.17562517	53.82671494	63.08146628	-1	74.84905281	46.35838157	78.21848998	77.88359387
30478	-1	66.4789022	61.36849112	-1	-1	-1	59.85751812	57.7709377	92.66384999	38.68969887	69.54143442	47.39292913	44.9879975	79.84210513	-1	-1	49.4402003	48.78573799	62.42532935	42.34550683	-1	19.33113848	49.49359056	81.74329459	41.03285514	33.69518703	53.78180252	39.06075555	1.40610222	17.58642173	45.84930721	43.75181577	38.8579136	43.48091886	16.0987259	-1	20.25303009	73.62977189	44.21519006	-1	52.44615234	79.9980198	58.63892288	51.84515838	-1	59.37807545	37.43941423	44.09267214	58.80904402
30479	-1	89.26587418	83.97012135	-1	-1	-1	82.33671559	80.83506898	115.4521605	61.36038707	92.22744045	70.18593956	67.75156628	102.6284024	-1	-1	72.23180399	71.4681762	85.21350924	65.13487968	-1	37.83896953	72.24101867	104.5268404	59.64890547	56.4655403	76.56944201	61.84746588	40.96293614	40.97522605	68.63407409	67.0902212	58.86832494	66.82006342	31.15845337	-1	39.95410638	96.35195576	67.5504935	-1	75.34065937	102.825747	81.42594664	74.62926299	-1	82.19767819	60.22614797	64.19639361	81.62419241
30480	-1	95.21173336	104.4400942	-1	-1	-1	103.253335	112.2885195	119.1856978	79.34445705	109.8204067	87.45179426	82.58686565	102.787032	-1	-1	81.18149072	88.86662489	88.6559562	71.12452556	-1	80.76401349	87.8632717	96.61955265	102.3477122	64.57856299	79.12489354	62.61318871	79.72624177	74.11131353	62.61919714	98.24551699	99.34357061	98.68047952	77.63343252	-1	81.03620416	126.533594	99.68329314	-1	98.31556125	120.2379251	82.94286287	89.51900803	-1	100.8569676	73.02983535	104.4390135	104.1850451
30481	-1	98.19998802	92.46501769	-1	-1	-1	91.97487657	93.00047701	124.3546454	70.04141625	100.8861925	78.18919969	76.4045469	111.5646508	-1	-1	81.07460845	80.22788719	94.11816661	74.01960794	-1	63.91853635	80.87840434	113.5030066	85.48670351	65.63181826	85.48361671	70.77704863	62.8578939	56.48619433	77.59226914	80.63756802	82.36972568	81.02843776	60.82616177	-1	64.09285998	111.9501957	82.00300399	-1	77.36597814	112.4568119	90.35062396	83.25214338	-1	92.33144784	68.96221099	87.45892123	83.91280397
30482	-1	86.27315881	80.91286638	-1	-1	-1	79.25463329	77.79398445	112.4584596	58.32396155	89.19512645	67.17575819	64.74178162	99.63570143	-1	-1	69.23631047	68.43574321	82.21987251	62.14065362	-1	25.61096489	69.2261364	101.5352884	53.06722232	53.47941136	73.5760897	58.85456898	38.07631209	37.95871642	65.6420028	64.08581506	55.05009922	63.80946447	31.31460137	-1	35.89586783	93.48194375	64.5370685	-1	72.32723515	99.84654102	78.43290639	71.62418097	-1	79.22821957	57.22523265	60.43598363	78.59808242
30486	-1	95.87346448	104.9818626	-1	-1	-1	103.7950191	112.8272405	118.8367757	79.88680432	110.3628407	87.99463578	83.12916033	103.752246	-1	-1	81.68533867	89.40908223	88.20972188	71.42234008	-1	81.30145452	88.40581654	60.52567034	102.8851827	65.10780597	78.65747974	62.92000528	80.2638446	74.64961672	54.70862792	98.78409907	99.88127661	99.21896921	78.17080685	-1	81.57383606	127.0690748	100.2217485	-1	98.85631379	120.7728769	82.97140696	90.0623894	-1	101.3878526	73.57034524	104.9767516	104.7260745
30490	-1	92.71734963	87.40916563	-1	-1	-1	85.76416153	84.31267278	118.9037715	64.80373536	95.671905	73.63864856	71.20166103	106.0798202	-1	-1	75.68373542	74.91216164	88.6651077	68.58659228	-1	40.56976382	75.6899448	107.9779995	61.42706423	59.9154659	80.02098814	65.29892314	44.55023759	44.46988418	72.08534841	70.58001294	61.83207028	70.31089126	35.63441742	-1	42.67519562	99.80473018	71.04153336	-1	78.80210055	106.2802625	84.87743371	78.08089428	-1	85.65154344	63.67785219	67.21510623	85.08051445
30491	-1	81.99821311	75.67354167	-1	-1	-1	73.70191396	73.45158063	108.1735429	53.42340579	84.3586843	62.70166341	60.24591253	95.36022997	-1	-1	64.93411248	63.60238246	77.93556147	57.85077509	-1	34.96506291	64.65529573	97.27021938	56.22035734	49.26320965	69.29449949	54.57726711	36.30281629	34.22941507	61.37221196	60.34771723	50.67720774	60.04454163	32.22764469	-1	33.27830981	90.54693509	60.75364776	-1	67.93181115	95.76993299	74.15427681	67.2032685	-1	75.25534005	52.85545499	55.39439897	73.95738949
30494	-1	-1	-1	-1	-1	-1	-1	-1	-1	-1	-1	-1	-1	-1	-1	-1	-1	-1	-1	-1	-1	-1	-1	-1	-1	-1	-1	-1	-1	-1	-1	-1	-1	-1	-1	-1	-1	-1	-1	-1	-1	-1	-1	-1	-1	-1	-1	-1	-1
30496	-1	81.13579719	90.23297041	-1	-1	-1	89.04218225	98.17787565	100.7971166	65.10933094	95.58098283	73.24642889	68.28153936	86.92385163	-1	-1	66.06135387	74.62284855	70.10317997	54.41031741	-1	66.67429441	73.58611938	90.27104075	88.257365	51.73180678	58.6239894	41.20535937	65.63486081	60.00903341	51.85599041	84.13960155	85.24822988	84.57568095	63.54498091	-1	66.94249286	112.4843045	85.57888471	-1	84.1691214	106.2589444	52.37229722	75.26069552	-1	86.92191102	58.60959054	90.34292396	90.02696979
30500	-1	80.14944354	78.87248796	-1	-1	-1	77.52265763	88.56731242	106.154477	53.09826835	83.46962952	62.58112712	56.45455591	93.47869862	-1	-1	62.65111808	62.41612762	75.92526829	55.75946346	-1	57.15217682	61.33134854	95.52348545	78.7284072	48.136721	67.32504687	52.66979841	56.12967355	50.47044943	59.56343965	74.61095313	75.66514919	75.04110992	54.03363758	-1	57.37827636	103.3177916	76.04136994	-1	74.40356238	97.99082162	72.22842607	61.9819893	-1	78.67932612	49.60261292	80.75041905	80.01129273
30502	-1	55.63000479	63.53541586	-1	-1	-1	62.3397684	71.57212524	72.65265851	38.38363614	68.85095727	46.55605818	41.47729005	66.33566118	-1	-1	37.85552877	47.8881137	42.80781179	15.45722439	-1	40.08563266	46.81463504	69.34264339	61.66814952	26.19695446	36.75745032	24.85042116	39.04510508	33.41052305	32.47130991	57.53838038	58.65461525	57.97526242	36.95740492	-1	40.35032613	85.93077945	58.97873739	-1	57.53356584	79.77816104	43.97982608	48.51472284	-1	60.47074137	31.66677457	63.74863645	63.37994177
30516	-1	-1	-1	-1	-1	-1	-1	-1	-1	-1	-1	-1	-1	-1	-1	-1	-1	-1	-1	-1	-1	-1	-1	-1	-1	-1	-1	-1	-1	-1	-1	-1	-1	-1	-1	-1	-1	-1	-1	-1	-1	-1	-1	-1	-1	-1	-1	-1	-1
30517	-1	49.43481688	58.120433	-1	-1	-1	56.92667737	66.13306436	74.36595701	32.97693256	63.44553482	41.13587766	36.09862665	61.76951416	-1	-1	33.48437029	42.48427379	44.1302629	24.00241535	-1	34.64373977	41.42358526	64.75935154	56.22637654	20.56398724	35.3646193	20.80526829	33.6032151	27.96998598	28.45301413	52.09811746	53.21379249	52.53494076	31.51529711	-1	34.90918268	80.4816275	53.53840293	-1	52.09980736	74.30697206	40.26216263	43.1120929	-1	54.99867559	26.34352625	58.30796878	57.9494217
30518	-1	83.40466076	86.8800174	-1	-1	-1	85.71708134	93.70159028	110.0012657	62.05334181	92.57028908	69.98134764	65.81497251	96.76411011	-1	-1	67.51911868	71.65178768	79.73611985	59.90079005	-1	61.9155844	70.90669194	98.19364818	83.5065561	47.65537959	70.97465312	56.06439232	60.90087675	55.42349638	62.51202555	79.60681287	80.56022541	80.02632525	58.76998817	-1	62.23413996	107.18037	81.02362916	-1	80.18398759	100.0166746	75.70214962	72.50941483	-1	79.96696511	56.9297072	85.66416817	86.17244013
30526	-1	-1	-1	-1	-1	-1	-1	-1	-1	-1	-1	-1	-1	-1	-1	-1	-1	-1	-1	-1	-1	-1	-1	-1	-1	-1	-1	-1	-1	-1	-1	-1	-1	-1	-1	-1	-1	-1	-1	-1	-1	-1	-1	-1	-1	-1	-1	-1	-1
30530	-1	73.26913721	61.96357623	-1	-1	-1	62.64672382	68.51079145	99.40618153	42.30242597	73.47257206	52.85350571	50.64480852	86.62798971	-1	-1	56.10188314	53.02249641	69.17045005	49.06495475	-1	37.72129279	54.77952908	88.57585247	59.23854093	40.7465243	60.53956267	45.83825492	37.10088187	31.52860681	52.66061635	56.39836806	55.73097045	56.52132663	34.68953708	-1	37.59383015	87.19622857	57.38816488	-1	58.6880146	87.99045608	65.41037286	57.87675238	-1	67.90480125	43.75446824	60.75664793	62.30625782
30531	-1	63.03686162	57.70581181	-1	-1	-1	56.06018221	54.57260897	89.22254718	35.10742904	65.97666891	43.94650927	41.51286915	76.39940722	-1	-1	46.0010854	45.21743084	58.98393562	38.90494077	-1	8.990506219	45.99956967	78.29856178	32.05289074	30.24064685	50.34004384	35.61834957	14.77123925	14.72388096	42.40547239	40.84699284	32.25535762	40.57296952	7.725581131	-1	13.25163303	70.19487556	41.30168789	-1	49.09765633	76.60406905	55.19674145	48.39301683	-1	55.98182447	33.9923162	37.60581104	55.37473806
30532	-1	66.20241092	65.01970267	-1	-1	-1	64.03682799	72.88077872	92.31632487	40.26468899	70.79675769	46.09439615	44.71737763	79.56946263	-1	-1	48.96034608	49.94902392	62.08261912	41.95861477	-1	41.57933212	49.49419288	81.55869526	63.15966997	33.93257162	53.46021559	38.77333374	40.51622386	34.78723704	45.62506674	58.87445982	60.12901754	59.32474676	38.45717322	-1	41.82953882	87.6780428	60.33318547	-1	58.31310457	82.66693439	58.34063958	51.05887177	-1	63.30008917	36.88212976	65.22145108	64.10832029
30533	-1	-1	-1	-1	-1	-1	-1	-1	-1	-1	-1	-1	-1	-1	-1	-1	-1	-1	-1	-1	-1	-1	-1	-1	-1	-1	-1	-1	-1	-1	-1	-1	-1	-1	-1	-1	-1	-1	-1	-1	-1	-1	-1	-1	-1	-1	-1	-1	-1
30538	-1	84.83867771	83.10435413	-1	-1	-1	82.00481154	85.82967025	111.0704455	59.21591862	89.8727834	66.96078547	64.20973212	98.20782278	-1	-1	67.92306838	69.0538443	80.829313	60.77354779	-1	53.74104801	68.9711579	100.0664982	75.34827003	51.81367059	72.17384933	57.4343048	52.58516231	47.18410329	64.19190623	71.39016259	72.5251657	71.81263762	50.57730114	-1	54.15431573	95.91354369	72.8136922	-1	74.17750863	95.08964286	77.01808797	70.84053184	-1	71.33478307	56.19639107	77.65176246	80.72719621
30540	-1	80.39190239	88.6926337	-1	-1	-1	87.51194381	96.39937045	107.5654013	63.63832748	94.12062116	71.70099368	66.98483246	93.31206664	-1	-1	66.66497377	73.17330023	77.23672188	57.98146451	-1	64.84477299	72.21940105	93.57058489	86.42938417	46.34034363	68.21101809	52.83072696	63.80931533	58.21001949	58.38033572	82.34939198	83.43249615	82.78277412	61.71235904	-1	65.12275951	110.5554184	83.78503796	-1	82.47822205	104.1526849	72.62876039	73.84697856	-1	84.70994559	57.59807333	88.52903067	88.36490002
30541	-1	74.23795602	73.5000429	-1	-1	-1	72.44811027	78.82303133	100.4442772	49.13362579	79.71833009	56.58886159	53.65058068	87.61990484	-1	-1	57.23424784	58.8657624	70.20562484	50.12725522	-1	47.38066094	58.50074851	89.53056595	68.97070004	41.53386864	61.5604438	46.83854399	46.25425266	40.53900576	53.63290365	64.58023062	66.0153015	65.05313059	44.24588435	-1	47.6888937	92.78186218	66.0720281	-1	65.34372286	84.54465885	66.41638073	60.1685895	-1	66.21031649	45.4990011	71.12122808	71.67130067
30543	-1	85.24593242	82.1291644	-1	-1	-1	80.92166419	81.92506749	111.461837	58.75069157	89.48694465	66.84926431	64.28093243	98.61056662	-1	-1	68.29196106	68.69965358	81.22142388	61.15899537	-1	48.45609742	68.93659687	100.479126	70.09108302	52.2745851	72.56940997	57.83495083	47.25651643	42.62525456	64.59992945	67.39623477	67.47817527	67.62969204	45.24473766	-1	49.03786117	82.00069353	68.55904301	-1	72.87437809	97.61496481	77.41728063	71.00661054	-1	76.01252225	56.45996562	72.63614055	79.45661355
30544	-1	84.94901055	94.05678126	-1	-1	-1	92.86995872	101.9015934	107.9407052	68.96188333	99.4379443	77.06955808	72.20462319	92.84153954	-1	-1	70.7649496	78.48420994	77.31600813	60.50998056	-1	70.37567703	77.48112813	50.89514081	91.95940901	54.17522993	67.76581831	52.01897298	69.33807822	63.72391871	43.97740376	87.85842442	88.9555332	88.2932873	67.2450216	-1	70.64808281	116.1430517	89.29606403	-1	87.93088784	109.8464637	72.07325837	79.1376079	-1	90.46114814	62.64641587	94.05101266	93.80071566
30548	-1	68.22111377	69.04736183	-1	-1	-1	67.94461233	75.39332734	94.52457992	44.39668121	74.939463	52.05000091	48.51081156	81.62834847	-1	-1	51.45480171	54.05084291	64.28136511	44.24524198	-1	43.86646979	53.47579026	83.47360052	65.45475897	35.1717829	55.61454629	40.86038107	42.78648994	37.1442172	47.60626965	61.24042404	62.48622175	61.69174078	40.73107377	-1	44.16562015	89.32309817	62.70167676	-1	61.73296878	77.8911511	60.44756754	55.06087045	-1	61.64588629	40.05113498	67.58864459	67.8596654
30550	-1	-1	-1	-1	-1	-1	-1	-1	-1	-1	-1	-1	-1	-1	-1	-1	-1	-1	-1	-1	-1	-1	-1	-1	-1	-1	-1	-1	-1	-1	-1	-1	-1	-1	-1	-1	-1	-1	-1	-1	-1	-1	-1	-1	-1	-1	-1	-1	-1
30552	-1	85.86091538	95.0557931	-1	-1	-1	93.86542818	102.9926051	107.4428514	69.93462639	100.4066587	78.06864659	73.11368708	90.26882845	-1	-1	71.00688115	79.44893649	76.90984411	59.79370927	-1	71.48750543	78.41541664	95.50828538	93.07062506	56.44867671	66.39406196	32.30864835	70.44817017	64.82312128	58.02029223	88.9539316	90.06187942	89.38993913	68.3580957	-1	71.75601426	117.2944008	90.39311856	-1	88.98649847	111.0626261	64.26297586	80.08779287	-1	91.72293371	63.45374458	95.15663324	94.84535673
30554	-1	109.3035747	117.8246685	-1	-1	-1	116.6316624	125.8105784	104.8656247	92.68839232	123.158099	100.8415887	95.82497043	118.0587872	-1	-1	92.95141873	102.197835	68.87461428	78.44716598	-1	94.31449909	101.1444583	119.5370481	115.8973241	79.83870769	81.47642423	75.86154878	93.27460012	87.64493726	80.90603354	111.774329	112.886238	112.210755	91.18566531	-1	94.58114389	140.1400575	113.2140753	-1	111.7887066	133.947463	94.38508744	102.8307886	-1	114.6231066	86.08986028	117.9806314	117.6414122
30555	-1	83.74016822	81.48485559	-1	-1	-1	80.65674106	89.94179317	109.8479978	56.88121872	87.44356263	58.84219684	61.79991059	97.10398818	-1	-1	66.48513174	66.67145972	79.61446957	59.48879338	-1	58.67003875	66.43211349	99.09426496	80.24824023	51.47082512	70.99304906	56.30740226	57.61852195	51.88671624	63.16004912	75.98751813	77.20096407	76.431657	55.55087967	-1	58.90734576	104.8859671	77.43733325	-1	75.23214062	100.1474223	75.87442995	68.29946825	-1	80.74133863	54.27447989	82.29053885	80.7568935
30558	-1	73.09397063	71.55475473	-1	-1	-1	70.59714419	77.3543702	99.24484301	47.25975562	77.85416371	54.24281666	51.96012612	86.4663803	-1	-1	55.94808842	57.02707965	69.00911885	48.90372618	-1	46.13796137	56.7417458	88.42311377	67.72328824	40.64401993	60.37745983	45.67628931	45.0198578	39.21349483	52.50433945	63.22426929	64.73162615	63.70459028	43.01144427	-1	46.41722775	92.1218496	64.72554643	-1	62.77071802	87.75544903	65.24791342	58.4406847	-1	68.21767357	44.00909817	69.83219899	69.18058679
30559	-1	74.60606753	77.25962581	-1	-1	-1	76.09859524	83.41383611	101.1404667	52.58709899	83.12739058	60.492299	56.55512157	87.9389906	-1	-1	58.5843555	62.22462427	70.87751905	51.02160869	-1	51.42519401	61.59103267	89.38858586	73.02138312	39.12466528	62.12727139	47.23281778	50.42943903	45.0597666	53.69755883	69.28464303	70.11646648	69.69081348	48.26861617	-1	51.77707362	96.27083193	70.68327522	-1	70.25404365	88.73112566	66.866389	63.235347	-1	67.65655837	47.81870474	75.22637601	76.3136222
30562	-1	-1	-1	-1	-1	-1	-1	-1	-1	-1	-1	-1	-1	-1	-1	-1	-1	-1	-1	-1	-1	-1	-1	-1	-1	-1	-1	-1	-1	-1	-1	-1	-1	-1	-1	-1	-1	-1	-1	-1	-1	-1	-1	-1	-1	-1	-1	-1	-1
30563	-1	68.01910183	65.71700266	-1	-1	-1	64.32004099	75.96236738	94.03940901	39.7383191	70.07887378	49.69877642	43.51422363	81.35325218	-1	-1	50.5569781	49.0073354	63.80954304	43.64984728	-1	44.54899733	48.06939686	83.3893959	66.12349852	35.96468324	55.20613286	40.54624808	43.53575999	37.88057986	47.43341508	62.0309279	63.04659204	62.45691837	41.43274976	-1	44.76464948	90.789556	63.45537436	-1	61.79888226	85.6338068	60.10617727	48.97531199	-1	66.29962305	37.38216722	68.12929482	67.32346309
30566	-1	90.66759447	83.48855157	-1	-1	-1	83.74440106	90.65339938	116.7987883	61.54362369	92.43546469	69.22169463	68.40212259	104.02986	-1	-1	73.47965409	71.90463389	86.56365786	66.45268379	-1	60.1595055	72.75426803	105.9906069	81.72585265	58.2246694	77.93523247	63.23820785	59.1518254	53.21161072	70.06966876	77.40178731	78.59007975	77.79748364	57.06186188	-1	60.32442805	107.4738542	78.77943688	-1	72.81986265	105.7292626	82.80886639	75.3529552	-1	85.90036082	61.21686578	83.66967344	65.95846522
30572	-1	86.2270606	79.79258191	-1	-1	-1	77.8797982	77.65036151	112.401279	57.59547549	88.53661241	66.90286323	64.4534834	99.58904463	-1	-1	69.15988853	67.78755368	82.16336682	62.07794415	-1	39.72208423	68.85664146	101.5002404	61.00526914	53.4989164	73.52261403	58.80587189	40.89563566	38.54332293	65.60168643	64.65308693	55.68922975	64.34810682	36.95836684	-1	38.20290422	94.94652969	65.05511685	-1	72.12351374	100.0218776	78.38272886	71.41673025	-1	79.52024319	57.07451747	60.44531196	78.10822836
30574	-1	91.38568707	85.84950518	-1	-1	-1	85.32070296	86.36419534	117.5408946	63.33244981	94.16581307	71.40452856	69.6222796	104.7506063	-1	-1	74.2615189	73.49920643	87.30439737	67.20601075	-1	57.23390462	74.10926156	106.6888012	78.80392512	58.81699132	78.66975065	63.96305382	56.15741667	49.77851021	70.77814533	73.88342598	75.70088176	74.29330323	54.13899842	-1	57.41923501	105.1787122	75.27611516	-1	70.06287113	105.6273049	83.53666105	76.4548846	-1	85.50409705	62.15813366	80.792099	77.40272573
30577	-1	78.83129696	73.47780041	-1	-1	-1	71.8222633	70.35656455	105.0166925	50.88668382	81.75740936	59.73563341	57.30167047	92.19383802	-1	-1	61.79471518	60.99804368	74.77809924	54.69893637	-1	18.61194321	61.7865641	94.09331481	45.74678399	46.03691835	66.13428905	51.41272462	30.61953687	30.51836958	58.2000794	56.64430238	47.69184521	56.36858003	23.75757281	-1	28.55824285	86.02756257	57.09647594	-1	64.88726573	92.40323764	70.9910759	64.18356077	-1	71.78394317	49.78419068	53.07256674	71.15952348
30582	-1	96.32202895	90.30174256	-1	-1	-1	89.92485731	91.76651428	122.4735604	67.99661806	98.85386353	76.15288048	74.456885	109.686321	-1	-1	79.18837952	78.21401099	92.23725785	72.13707574	-1	62.47013933	78.91031299	111.6275658	84.03665749	63.7699233	83.60351193	68.89819086	61.42935887	55.1364039	75.71551001	79.32982235	80.9065528	79.7071591	59.37886051	-1	62.6348823	110.4549222	80.67679307	-1	75.06311759	110.6853478	88.471387	81.32353448	-1	90.59804175	67.05419993	85.99289273	79.83872535
30598	-1	75.38423546	70.69901478	-1	-1	-1	69.42262661	66.75784816	101.5662282	47.85455272	78.67209	56.28715533	53.94579018	88.748896	-1	-1	58.33535784	57.92130115	71.32799382	51.24555924	-1	33.6742831	58.48720073	90.65610058	55.29819335	42.63691195	62.68565232	47.96664125	31.75229866	26.33275717	54.75944277	51.82158602	52.60348983	51.87416563	30.53248321	-1	34.17021689	83.19547655	52.71694717	-1	61.10630561	88.82985894	67.54412212	60.75727662	-1	68.24529579	46.34553828	57.76639719	67.67733224
30616	-1	69.06288373	67.8318472	-1	-1	-1	66.28602793	77.99960627	94.95459714	41.69111615	72.00177828	52.13301609	35.27655148	82.34698952	-1	-1	51.30049669	50.73698143	64.72969407	44.52384968	-1	46.56161815	45.59459546	84.43717769	68.13651733	37.23440399	56.15150081	41.52631848	45.55020158	39.90641995	48.4548552	64.06009087	65.06270068	64.48514297	43.44444114	-1	46.77982996	92.76376069	65.48329867	-1	63.89751863	87.44866149	61.07714138	53.30779873	-1	68.12716553	32.8252659	70.14573177	69.45461099
30643	-1	50.9072302	53.01902351	-1	-1	-1	51.87976657	60.15393483	77.29798963	28.15021998	58.66066314	35.95953614	31.9426074	64.35230568	-1	-1	34.33388829	37.74415215	47.05167454	27.04454417	-1	28.60105561	37.00235604	66.16573662	50.18738415	17.72988508	38.369015	23.59300655	27.54997559	21.9400338	30.31396665	46.06560791	47.20382913	46.50489896	25.46684593	-1	28.88912889	74.18684417	47.50972882	-1	46.32274375	65.66389871	43.1858801	38.53416465	-1	47.30533057	23.21892844	52.30299529	52.30510354
30648	-1	92.63027641	87.02443019	-1	-1	-1	85.23611087	84.11595041	118.8128336	64.51345508	95.40152104	73.48196583	71.03929156	105.9926995	-1	-1	75.58590383	74.63920797	88.57441477	68.4936519	-1	41.31201668	75.50333796	107.8951928	60.77619119	59.85297704	79.93138681	65.21105785	45.02110321	44.40573363	72.00058837	70.54275356	55.32856745	70.25593653	39.39185408	-1	32.63288728	100.1960605	70.97771954	-1	78.65679932	106.2544235	84.78902549	77.94193045	-1	85.66382514	63.55657503	61.41834398	84.8732797
30649	-1	-1	-1	-1	-1	-1	-1	-1	-1	-1	-1	-1	-1	-1	-1	-1	-1	-1	-1	-1	-1	-1	-1	-1	-1	-1	-1	-1	-1	-1	-1	-1	-1	-1	-1	-1	-1	-1	-1	-1	-1	-1	-1	-1	-1	-1	-1	-1	-1
30656	-1	90.26461383	95.58255092	-1	-1	-1	94.40981421	103.3615263	117.2120654	70.5231704	101.0047943	78.53361932	73.92986603	104.0002767	-1	-1	74.82127746	80.06005834	86.94937852	67.09657488	-1	71.85478997	79.1293042	105.6890475	93.43842981	56.94984354	78.18005212	63.28730604	70.81246391	65.1865082	69.90042811	89.31457228	90.43377364	89.75177989	68.72470333	-1	72.12642958	117.6333806	90.75548647	-1	89.36626883	111.1931367	82.9090598	80.70126015	-1	91.93632229	64.71760556	95.52929896	95.24905038
30671	-1	68.69831798	65.43440897	-1	-1	-1	64.21911706	64.93516643	94.91101304	42.10543626	72.84929991	50.23393285	47.68848291	82.06288415	-1	-1	51.73545898	52.06536433	64.67080144	44.60652054	-1	31.39565458	52.33332492	83.93497337	53.03210641	35.74744227	56.01968612	41.28665595	30.16349147	25.56742877	48.05418048	50.38996329	50.4294196	50.60665889	28.18387796	-1	31.98509569	64.61462341	51.52971469	-1	56.13746906	81.19991865	60.86853961	54.42217035	-1	59.72824057	39.88850697	55.58945114	62.72537995
30678	-1	77.19214517	83.91382917	-1	-1	-1	82.7143521	92.01400518	99.25393763	58.74191016	89.20612657	66.9419632	61.77555971	89.22671156	-1	-1	56.67305817	68.23976251	69.20485689	47.5088239	-1	60.53807278	67.13846721	91.95300734	82.12022646	47.31329503	61.66859526	48.10240624	59.4970038	53.85708642	55.52270286	77.98340158	79.1038086	78.42072324	57.41054214	-1	60.80047437	106.4060143	79.42434139	-1	77.95675472	100.30591	67.46110515	68.85993078	-1	81.0137292	51.85440948	84.1973832	83.79502534
30692	-1	65.70453344	65.24193885	-1	-1	-1	64.16921394	70.25496019	91.95556528	40.9105348	71.50065535	48.47826417	45.42683391	79.08562069	-1	-1	48.82680662	50.64660214	61.71398659	41.66248135	-1	38.67312968	50.28904996	80.94380621	60.26619832	32.69226479	53.05587484	38.3132115	37.55377601	31.91120529	45.06981082	55.98791965	57.33445554	56.44933494	35.5322358	-1	39.00044173	83.62752388	57.46400967	-1	57.1005387	60.94014561	57.89759965	51.98600695	-1	50.13923486	37.21522366	62.44374092	63.43645628
30698	-1	64.91023075	58.89211732	-1	-1	-1	56.87816641	56.42005438	91.08864833	36.51268355	67.42961467	45.6835099	43.22202927	78.27238093	-1	-1	47.85461146	46.66192612	60.85047734	40.76743408	-1	16.34424299	47.65178566	80.17909243	37.40265394	32.15665939	52.20856634	37.48999204	18.28485145	16.93389732	44.28257194	43.06400578	30.07049749	42.76868546	13.74172538	-1	13.44405385	73.01172256	43.48422363	-1	50.91448668	78.61841718	57.06741851	50.15945534	-1	58.06960696	35.79583975	34.39521631	57.03638888
30712	-1	53.58475326	51.19397343	-1	-1	-1	49.73424051	61.59755434	79.59207844	25.08783951	55.40580228	35.3959761	28.29892907	66.91387029	-1	-1	36.09250895	34.27880535	49.36271435	29.19834733	-1	30.17748183	33.04589651	68.95559025	51.75152864	21.55390944	40.76184077	26.10547281	29.16771789	23.51708908	32.99690496	47.6714903	48.67101474	48.09590173	27.06172591	-1	30.3904289	76.43126166	49.09370504	-1	47.45421301	71.28297753	45.66447168	35.25565621	-1	51.94711676	22.60401152	53.75296623	52.96340754
30719	-1	64.67451378	60.77639885	-1	-1	-1	59.50224686	58.99923508	90.87724402	37.67243469	68.45180441	45.96492073	43.49550674	78.03820499	-1	-1	47.68494276	47.68100071	60.63761404	40.56798183	-1	24.64283712	48.09275378	79.92004176	46.29529605	31.77969367	51.9891314	37.2602225	23.42278615	19.31838608	44.03481769	44.45253081	43.81112699	44.56303715	21.40236457	-1	25.32866642	59.24473228	45.44551187	-1	51.4062992	77.71126592	56.84084049	50.26973495	-1	56.70976159	35.7834858	48.98789466	57.98129609
30722	-1	73.182877	67.9055899	-1	-1	-1	66.26895544	64.82183131	99.36998113	45.29050674	76.15690132	54.11541164	51.67661734	86.54530263	-1	-1	56.15123201	55.3969852	69.1312705	49.05318391	-1	21.44038858	56.16724159	88.44262321	42.58354395	40.37602866	60.48694571	45.764549	25.04975455	24.97560493	52.55035896	51.07612053	42.59508716	50.81103336	16.1584409	-1	23.5199472	80.19939573	51.54336252	-1	59.28602841	86.73971543	65.34316509	58.55398099	-1	66.10479191	44.14847654	47.95880362	65.56866807
30747	-1	69.16128978	77.56391646	-1	-1	-1	76.37036292	85.56052613	52.22465529	52.42438803	82.89359439	60.58157249	55.5520211	78.28706561	-1	-1	52.52408645	61.93279187	14.6261232	37.43307867	-1	54.0664912	60.87522126	80.23708078	75.64925079	39.71536487	42.66374572	36.22542598	53.02645563	47.39574221	42.05318705	71.52480403	72.63764521	71.96132839	50.93778625	-1	54.33272187	99.89620697	72.96468216	-1	71.53510139	93.71197379	54.85703788	62.5643908	-1	74.39129946	45.80128574	77.73195931	77.38647749
30751	-1	72.59295323	70.30871647	-1	-1	-1	69.39650859	74.77591479	98.74954934	46.34729758	76.98895835	53.49204357	51.36439855	85.96382554	-1	-1	55.46502871	56.19209099	68.5133562	48.41225123	-1	43.72012686	56.08749511	87.91124305	65.30727624	40.08665251	59.87970771	45.17520231	42.56284915	36.65367095	51.99662425	60.58281604	62.330071	61.09313567	40.59377231	-1	44.00936362	89.87930321	62.12614713	-1	59.85561911	86.86227326	64.74792484	57.92218363	-1	67.07752946	43.50602164	67.43455235	66.95442952
30752	-1	96.75579926	90.86103406	-1	-1	-1	90.75646848	96.7378297	122.8926272	68.34309319	99.16745152	75.63587786	74.72961473	110.1197452	-1	-1	79.58147947	78.56598289	92.65724591	72.54859658	-1	66.27494063	79.17139538	112.0771252	87.84640491	64.29616921	84.02760752	69.32881564	65.2240294	59.2333325	76.15776719	83.34105164	84.75010271	83.76944361	63.17117408	-1	66.47022848	113.4239368	84.76519009	-1	76.11054681	111.6762792	88.89997299	81.58057943	-1	91.83319841	67.38790481	89.83656219	69.5295197
30772	-1	-1	-1	-1	-1	-1	-1	-1	-1	-1	-1	-1	-1	-1	-1	-1	-1	-1	-1	-1	-1	-1	-1	-1	-1	-1	-1	-1	-1	-1	-1	-1	-1	-1	-1	-1	-1	-1	-1	-1	-1	-1	-1	-1	-1	-1	-1	-1	-1
30789	-1	88.54573733	94.87661512	-1	-1	-1	93.70168938	102.3904526	115.5979116	69.87487967	100.3652118	77.89413544	73.33480448	101.9458367	-1	-1	73.8379941	79.42529293	85.30683123	65.71059536	-1	70.78855865	78.5266789	102.9717786	92.37450973	43.52884759	76.42884203	61.32967465	69.75728537	64.18286749	67.46625624	88.33096525	89.388278	88.76161159	67.6533854	-1	71.07508635	116.4101426	89.76290282	-1	88.55007329	109.8671116	81.026618	80.13403764	-1	90.31056489	64.11176485	94.48638547	94.45928114
30801	-1	80.04083375	78.98595209	-1	-1	-1	77.92405048	83.33898981	106.2654526	54.80138506	85.41320283	62.35983571	59.49474383	93.41714021	-1	-1	63.09572399	64.57401605	76.02525281	55.961018	-1	51.75744101	64.31335274	95.29683729	73.35242284	47.147636	67.37352433	52.64062375	50.61103149	44.94894623	59.41297726	69.00523188	70.43520089	69.47563934	48.61521933	-1	52.09558204	96.53760018	70.49426085	-1	70.46856234	86.52030845	72.22209437	66.06118305	-1	66.18131704	51.38646822	75.54748987	76.90772713
30812	-1	66.73229939	67.675634	-1	-1	-1	66.55704311	75.04223718	92.95279851	42.78666893	73.29427949	50.45446563	46.664539	80.13692319	-1	-1	49.73822484	52.3828569	62.71473422	42.63126785	-1	43.60954517	51.67133923	82.07211336	65.19330389	34.20788465	54.07088356	39.35326441	42.54517408	36.87057112	46.16411244	60.96881797	62.18935025	61.41712288	40.48110479	-1	43.88105229	89.42218649	62.42529541	-1	60.98218585	82.87226672	58.92903687	53.12014353	-1	63.91099698	38.17032073	67.28575335	66.94968767
30813	-1	80.52855469	75.26565782	-1	-1	-1	73.67865718	71.89090982	106.7134981	52.64292486	83.50611389	61.43136803	59.01197278	93.89138972	-1	-1	63.49032158	62.74915084	76.4749534	56.39534784	-1	31.73209657	63.5049385	95.79191619	53.43756555	47.74056809	67.83134132	53.11012197	29.70838761	31.91507877	59.89821633	58.08126206	51.31762706	57.79692592	28.53043457	-1	32.67676167	87.75584718	58.52316235	-1	66.53224076	94.08207851	72.68835541	65.88385542	-1	73.46589921	51.48278027	56.5716962	72.83911551
30840	-1	80.06717266	74.39547681	-1	-1	-1	73.22756971	67.08865585	106.2403189	51.96824663	82.84114207	60.69809215	58.42159411	93.43085081	-1	-1	62.99480363	62.12508277	76.00258765	55.91552133	-1	38.43145775	62.89503011	95.34634788	59.9801263	47.36611907	67.36253759	52.64708699	37.55361953	30.41493271	59.44590784	57.29787675	56.73610391	56.56830009	35.38770383	-1	38.48876685	89.55418638	57.06162993	-1	65.1485238	93.80133966	72.2234828	65.30028018	-1	73.34393376	50.9414957	61.82376059	71.29019448
30842	-1	74.28643018	69.03756434	-1	-1	-1	67.40784568	65.96962333	100.4742007	46.4136393	77.27843899	55.22984061	52.78906966	87.64880775	-1	-1	57.25671438	56.51831171	70.2354441	50.15777904	-1	22.872929	57.28182534	89.54528183	44.18403405	41.47468293	61.59091786	46.86819509	26.1982658	26.12168466	53.65339873	52.21253638	43.93584454	51.95141181	17.60974134	-1	24.91454459	81.23526411	52.68537758	-1	60.40813894	87.83773893	66.44691502	59.66478757	-1	67.1968151	45.2569321	49.28656649	66.69434776
30848	-1	69.76124739	67.31222403	-1	-1	-1	66.16585943	68.59337125	95.98265182	43.67986945	74.37635375	51.58827351	48.94482443	83.12804908	-1	-1	52.81978528	53.57415212	65.74202924	45.68155124	-1	35.88968934	53.65186475	84.99427777	57.5097395	36.77828286	57.08896158	42.35302538	34.71360308	29.64945804	49.11620201	54.09685899	54.78407323	54.4391276	32.70397512	-1	36.38093593	74.65947584	55.40989021	-1	58.16651746	81.33431872	61.93574984	55.62119438	-1	59.09700694	41.03293625	59.92532141	64.75269974
30854	-1	105.2859409	101.3096038	-1	-1	-1	99.96540461	99.52251534	131.4950303	78.25443986	109.0438116	86.64067665	84.13320058	118.6482009	-1	-1	88.31605646	88.2710277	101.2548972	81.18986836	-1	63.57973436	88.72240369	120.5201947	85.26277688	72.33311322	92.60426307	77.87178171	62.9601544	59.8439033	84.63937366	85.16514376	83.02359026	85.2013754	60.2446414	-1	64.47367597	104.3815484	86.05402042	-1	92.17510097	118.3973654	97.45356654	90.92445819	-1	97.38299262	76.42744443	88.22533174	98.67067338
30870	-1	88.8536318	84.01159847	-1	-1	-1	82.4667605	81.26368456	115.0510892	61.25970231	92.10205759	69.95711178	67.4842671	102.2153235	-1	-1	71.85193977	71.33787651	84.81166521	64.74011985	-1	40.93566373	72.00723614	104.0995194	62.71479857	55.97077648	76.16421397	61.43675739	41.81461357	41.4236624	68.21316497	67.3457394	61.1287819	67.15179728	37.39618791	-1	42.39274365	94.58039047	67.91301626	-1	75.26298019	102.3163065	81.01698422	74.33701985	-1	81.57909252	59.8950359	66.40202406	81.59818493
30871	-1	-1	-1	-1	-1	-1	-1	-1	-1	-1	-1	-1	-1	-1	-1	-1	-1	-1	-1	-1	-1	-1	-1	-1	-1	-1	-1	-1	-1	-1	-1	-1	-1	-1	-1	-1	-1	-1	-1	-1	-1	-1	-1	-1	-1	-1	-1	-1	-1
30875	-1	-1	-1	-1	-1	-1	-1	-1	-1	-1	-1	-1	-1	-1	-1	-1	-1	-1	-1	-1	-1	-1	-1	-1	-1	-1	-1	-1	-1	-1	-1	-1	-1	-1	-1	-1	-1	-1	-1	-1	-1	-1	-1	-1	-1	-1	-1	-1	-1
30877	-1	112.2251729	106.404389	-1	-1	-1	104.4820462	103.7274892	138.4055452	83.95947476	114.8628096	93.03658142	90.58271154	125.5874493	-1	-1	95.17488094	94.09648517	108.1672568	88.0852972	-1	62.52848748	95.02848694	127.4921623	83.11409361	79.46036007	99.52481831	84.80541387	65.10722295	64.12472592	91.59654851	90.25905877	70.7011032	89.96788161	60.14726218	-1	56.78345497	120.0688584	90.68656199	-1	98.24344221	125.8930846	104.3830965	97.50393016	-1	105.3242272	83.12998256	67.99400564	104.4127737
30890	-1	99.68746193	99.77999503	-1	-1	-1	98.70084943	105.6632833	125.9438536	75.25881162	105.8206958	82.81870266	79.55852443	113.0824493	-1	-1	82.80611211	84.9486478	95.70284997	75.64625106	-1	74.1767002	84.47010285	114.9594161	95.76574876	66.80554584	87.04651646	72.30798936	73.07538714	67.39894916	79.07737847	91.46975604	92.80289588	91.93101816	71.04167097	-1	74.47974384	119.6108132	92.94507757	-1	92.0811955	109.5437774	91.89064341	86.0916171	-1	92.42647515	71.24360777	97.90687385	98.29922775
30914	-1	72.62014723	67.34235958	-1	-1	-1	65.70558154	64.25843608	98.80724076	44.72743321	75.59385693	53.55250539	51.11373716	85.98257358	-1	-1	55.58847159	54.83394308	68.56853086	48.49043759	-1	20.87074451	55.60432327	87.8799075	42.00826587	39.813376	59.92420926	45.20181772	24.48661123	24.41228	51.98763723	50.51294314	42.02716251	50.24779312	15.59614612	-1	22.95047697	79.63779017	50.98009578	-1	58.72301712	86.1770848	64.78043217	57.99113186	-1	65.54225888	43.58566642	47.39124142	65.00558508
30915	-1	80.27570534	74.58971551	-1	-1	-1	73.74660336	62.92940078	106.4423717	52.18584734	83.04701075	60.73185161	58.58912146	93.6400446	-1	-1	63.18433942	62.35530001	76.20510036	56.11381776	-1	42.15965315	63.06754006	95.56412574	63.72375226	47.62488805	67.56705262	52.85486481	41.09842137	33.65639529	59.65982806	58.85653143	60.58291598	58.76884117	39.08270294	-1	42.30840151	91.46572252	59.51133026	-1	64.41177945	94.13806924	72.43021499	65.45228244	-1	73.79429221	51.11353392	65.67589241	70.57161176
30916	-1	-1	-1	-1	-1	-1	-1	-1	-1	-1	-1	-1	-1	-1	-1	-1	-1	-1	-1	-1	-1	-1	-1	-1	-1	-1	-1	-1	-1	-1	-1	-1	-1	-1	-1	-1	-1	-1	-1	-1	-1	-1	-1	-1	-1	-1	-1	-1	-1
30927	-1	93.1996185	88.0038721	-1	-1	-1	86.38858344	84.95748668	119.3885299	65.36322002	96.22494729	74.16196125	71.71824491	106.5619287	-1	-1	76.17318593	75.46452092	89.14969556	69.072744	-1	42.51186668	76.21503018	108.4569801	64.17478011	60.37965012	80.50482803	65.7815539	45.1608164	45.10294573	72.56573765	71.17677978	63.33879807	70.92283641	38.01605347	-1	44.43720216	100.0214303	71.65980859	-1	79.35214626	106.7401223	85.36044883	78.59070187	-1	86.08850952	64.17868617	68.66072956	85.64594056
30929	-1	-1	-1	-1	-1	-1	-1	-1	-1	-1	-1	-1	-1	-1	-1	-1	-1	-1	-1	-1	-1	-1	-1	-1	-1	-1	-1	-1	-1	-1	-1	-1	-1	-1	-1	-1	-1	-1	-1	-1	-1	-1	-1	-1	-1	-1	-1	-1	-1
30951	-1	-1	-1	-1	-1	-1	-1	-1	-1	-1	-1	-1	-1	-1	-1	-1	-1	-1	-1	-1	-1	-1	-1	-1	-1	-1	-1	-1	-1	-1	-1	-1	-1	-1	-1	-1	-1	-1	-1	-1	-1	-1	-1	-1	-1	-1	-1	-1	-1
30954	-1	86.77260591	80.67505397	-1	-1	-1	80.6390593	86.93605327	112.9076964	58.2344881	89.06797244	65.52615939	64.69595789	100.1362217	-1	-1	69.593848	68.48036297	82.67240481	62.5629268	-1	56.43235657	69.12163723	102.0949823	78.00308366	54.32040902	74.04318433	59.34502672	55.38911969	49.41761964	66.17498901	73.53866968	74.90095198	73.96231488	53.32922521	-1	56.62332307	103.5801366	74.95619875	-1	67.16883188	101.7475107	78.91599591	71.56320392	-1	81.91840724	57.38497699	79.9861868	61.33140999
30959	-1	136.5389574	135.3271293	-1	-1	-1	134.2400407	138.8635096	162.7867875	111.2813474	141.9143286	118.9677472	116.0998481	149.9099394	-1	-1	119.6657756	121.08289	132.5447457	112.4973541	-1	107.0064581	120.8998053	151.7536527	128.6079226	103.4282529	123.8851435	109.1391564	105.8597563	100.3399081	115.8858736	124.4748008	125.740747	124.9199857	103.8524313	-1	107.3846435	150.5422301	125.929355	-1	126.6488321	144.6743295	128.7249048	122.710766	-1	117.3059339	108.0052238	130.8605243	133.1367257
30982	-1	91.73679366	85.36863025	-1	-1	-1	82.96600199	83.47604681	117.9123243	63.07376752	94.01868498	72.46390668	69.9626289	105.0985526	-1	-1	74.67359161	73.23208846	87.67431288	67.5898001	-1	43.89370861	74.35846772	107.0078433	64.98947791	58.99740563	79.03313334	64.31568716	45.66444296	44.08048412	71.11014255	70.17129691	57.95394458	69.88759425	41.25877211	-1	41.22462859	100.1599882	70.60693405	-1	77.80729227	105.5129128	83.89277248	76.93597481	-1	84.99011383	62.58964375	62.16227263	83.86893364
31008	-1	71.83057746	68.85479104	-1	-1	-1	67.33987033	79.62931718	97.8417005	42.57604765	72.8660639	53.32221118	46.00935469	85.16071189	-1	-1	54.34755266	51.70618701	67.61215981	47.44943179	-1	48.20650073	50.52835577	87.19990536	69.77941141	39.78682368	59.01044891	44.35283237	47.20338993	41.55732113	51.24239266	65.71900539	66.68991944	66.14040942	45.09219077	-1	48.4126055	94.50596417	67.13692758	-1	65.49753911	89.4489488	63.91219245	53.59640127	-1	70.1009169	40.78905758	71.77014402	70.9554251
31015	-1	96.58641168	105.0155738	-1	-1	-1	103.8221401	113.0098572	82.99040753	79.87675375	110.3460691	88.03306542	83.00634232	105.6308458	-1	-1	80.01251509	89.38538414	38.61439828	65.05067809	-1	81.51538001	88.32872994	107.4862123	103.0981538	67.13725074	69.77180387	63.53939595	80.47537376	74.84488746	69.20968758	98.97402045	100.0866609	99.41052361	78.38664714	-1	81.7817005	127.3441946	100.4138702	-1	98.98520152	121.1581392	82.14666971	90.01727509	-1	101.836674	73.25902607	105.1809922	104.836867
31060	-1	72.44762406	74.73448156	-1	-1	-1	73.57045254	80.51092256	98.96203358	50.1444446	80.69727964	58.05525261	54.21434039	85.77904109	-1	-1	56.37219864	59.80208066	68.70026661	48.83349075	-1	48.38142288	59.22499167	87.24846178	69.98097373	37.09162645	59.95534209	45.06927818	47.40085933	42.10783074	51.54846576	66.36443991	67.1027512	66.7601676	45.21753062	-1	48.75487627	92.92725853	67.74876436	-1	67.58125342	85.96925257	64.70025883	60.89639969	-1	64.02021758	45.53939479	72.21640701	73.67502927
31106	-1	62.82460937	58.12616348	-1	-1	-1	56.85937436	54.10756082	89.0060518	35.28642447	66.10422992	43.71528996	41.38053269	76.18930332	-1	-1	45.77414772	45.35449602	58.76785499	38.68507601	-1	21.23272782	45.92116887	78.09719469	42.85461971	30.0812853	50.12567825	35.40693347	19.33436246	13.69632592	42.20022755	38.97850829	40.14557325	39.14609441	18.09402269	-1	21.71694983	70.82938118	40.01454736	-1	48.49571557	76.28288438	54.98432972	48.19212955	-1	55.70950002	33.78229636	45.30654377	55.07339415
31149	-1	99.27579399	92.43317807	-1	-1	-1	92.55761463	98.72871418	125.4107721	70.37491239	101.2534079	78.11305811	77.10804142	112.638669	-1	-1	82.09765895	80.69568321	95.17543888	75.06633469	-1	68.35475031	81.48916233	114.5962095	89.92192246	66.81535738	86.54607779	71.8476197	67.3362319	61.35196582	78.67674137	85.52775359	86.79299602	85.92748961	65.25686834	-1	68.52442308	115.717499	86.91070574	-1	79.64917503	114.2154536	91.41870807	84.03091293	-1	94.35081359	69.86502473	91.87445682	52.40397642
31152	-1	93.97385801	91.72621844	-1	-1	-1	90.55564158	93.07042011	120.2143935	68.07513639	98.76959251	76.03085412	73.30849484	107.3381613	-1	-1	77.08919648	77.96278164	89.97237752	69.92466222	-1	60.01974452	78.02698528	109.1781049	81.6455536	60.83509405	81.3132671	66.56743965	58.93659003	54.09186396	73.31182412	78.6275317	78.9661043	78.93747932	56.81684373	-1	60.55001652	96.81591389	79.89547938	-1	82.76068298	105.4773075	86.15334878	79.9950876	-1	82.81386757	65.36002947	84.11218781	89.29025893
31164	-1	61.32272269	56.02710961	-1	-1	-1	54.39598572	52.87976663	87.50889036	33.41719021	64.28412133	42.24118512	39.80775683	74.68526907	-1	-1	44.28829484	43.52500524	57.27024789	37.19153599	-1	10.12087132	44.29728124	76.58387649	32.0361576	28.52338459	48.62621861	33.9043055	12.97408936	13.01525776	40.69103479	39.13263719	31.01406691	38.86177755	6.29512961	-1	12.14500708	68.41640784	39.59197869	-1	47.39262961	74.88239005	53.48276608	46.68521957	-1	54.25520305	32.2823589	36.33175172	53.67719388
31168	-1	63.82469738	63.59211431	-1	-1	-1	62.4931698	68.13443901	90.12510795	39.32674395	69.92710703	47.02135638	43.87630584	77.1963264	-1	-1	47.09754202	49.0737607	59.87973478	39.86295118	-1	36.31931268	48.74356568	78.98134762	57.91732095	30.37098029	51.20531591	36.43569721	35.21547507	29.69909041	43.14009205	53.84049864	55.02418469	54.28050774	33.16816772	-1	36.67785758	80.47484569	55.28718145	-1	55.43767815	67.28807759	56.02884874	50.48238793	-1	29.9295453	35.6172724	60.13886657	61.78576491
31175	-1	-1	-1	-1	-1	-1	-1	-1	-1	-1	-1	-1	-1	-1	-1	-1	-1	-1	-1	-1	-1	-1	-1	-1	-1	-1	-1	-1	-1	-1	-1	-1	-1	-1	-1	-1	-1	-1	-1	-1	-1	-1	-1	-1	-1	-1	-1	-1	-1
31177	-1	95.77061833	96.38198776	-1	-1	-1	95.28611469	102.5764343	122.0615669	71.77258905	102.3214649	79.39948327	75.94420993	109.1739444	-1	-1	78.97458564	81.43797322	91.81889696	71.77771608	-1	71.05834091	80.89305254	111.0264625	92.64694737	62.75793652	83.15471157	68.40439608	69.97208706	64.32121649	75.15572664	88.4104385	89.6808191	88.86454636	67.92288186	-1	71.35922169	116.4990748	89.87565247	-1	88.94759604	105.1812392	87.99049472	82.49065215	-1	88.86995443	67.52716002	94.78381387	95.10305012
31189	-1	66.26787282	68.81063054	-1	-1	-1	67.66252733	76.00676362	92.70973826	43.91670865	74.42340345	51.77332443	47.64981612	79.72381494	-1	-1	49.8223241	53.50222228	62.46086458	42.4773845	-1	44.42547194	52.73242277	81.49854049	66.01206323	32.8688509	53.76626921	38.97212698	43.38142603	37.78940561	45.6645531	61.92455736	63.03068431	62.36035769	41.29020629	-1	44.71547031	89.98924152	63.36380226	-1	62.19650467	81.94679559	58.57037031	54.27340311	-1	63.16334409	38.84585362	68.12997257	68.16222745
31198	-1	55.92185289	49.4780347	-1	-1	-1	46.92673351	62.68900995	81.94309326	21.45924125	51.49125306	36.44309758	27.94392536	69.25386839	-1	-1	38.46444127	28.95128221	51.7130273	31.55516216	-1	31.21403383	28.75058045	71.2848129	52.77898231	23.83353773	43.10889468	28.44755827	30.26021025	24.65924473	35.33107914	48.87416752	49.62632805	49.27409621	28.10943469	-1	31.37228936	77.80296061	50.26156242	-1	48.71869917	73.24418139	48.0080333	38.34727328	-1	53.83160188	24.69531888	54.69398193	53.90003288
31214	-1	83.90304114	78.29786645	-1	-1	-1	77.12702092	69.32963799	110.0766182	55.84220434	86.71112378	64.54775592	62.27023244	97.26679858	-1	-1	66.83177525	65.99306707	79.83886449	59.75200505	-1	42.30213055	66.74829394	99.1819485	63.85591947	51.20010686	71.19871025	56.48310117	41.36064018	33.75654017	63.28166807	60.89650105	60.64984055	60.04259108	39.2521296	-1	42.38939731	93.33303323	60.47186811	-1	68.99890529	97.62224139	76.05954412	69.14407432	-1	77.15980998	54.78226115	65.74285199	75.17456175
31231	-1	64.18333716	65.36768939	-1	-1	-1	64.23622148	73.01166722	90.39731696	40.39996375	70.89588768	48.1265695	44.17188807	77.59304484	-1	-1	47.16448822	49.97457976	60.16000617	40.06968712	-1	41.5847686	49.20696429	79.54478973	63.16759196	31.7662889	51.5192045	36.80696332	40.52656084	34.85352866	43.62949026	58.9573726	60.15633003	59.40318507	38.45750698	-1	41.85067788	87.4517287	60.41025262	-1	58.89608815	81.22810424	56.38088048	50.62428252	-1	62.12594517	35.61229256	65.25137159	64.81401849
31269	-1	72.1944436	68.99299718	-1	-1	-1	67.96678391	69.68130132	98.37411346	45.529019	76.24605275	53.32112984	50.98486772	85.56343214	-1	-1	55.13341122	55.4701331	68.1363146	48.04993446	-1	38.48277395	55.64088196	87.4811265	60.0831185	39.51322902	59.49565452	44.7797514	37.15780971	31.11934541	51.5798706	54.83004378	57.20702525	55.43327609	35.34485899	-1	38.8482145	84.57200639	56.50658804	-1	58.61291111	85.22210889	64.35611618	57.66233456	-1	64.73629482	43.20250777	62.33116097	65.64067026
31278	-1	80.13931408	77.76602863	-1	-1	-1	76.0784127	88.53926282	106.0709831	51.29637496	81.55506724	62.53359139	40.35805787	93.43849921	-1	-1	62.47089753	60.14715182	75.84450507	55.65333146	-1	57.09792952	51.58370481	95.51097818	78.67087448	48.23455346	67.25837806	52.62218755	56.09732504	50.46014859	59.5372295	74.62524339	75.58159379	75.04554817	53.98328168	-1	57.30434765	103.3795341	76.0416692	-1	74.453812	98.23069193	72.17593052	63.74441866	-1	78.8898256	45.59776646	80.66165116	79.93156364
31282	-1	79.02406549	88.13935025	-1	-1	-1	86.95111299	96.02082017	99.81627748	63.03398038	93.50843526	71.15217653	66.25126613	86.13789304	-1	-1	64.52552647	72.55310927	69.00327655	53.67581213	-1	64.50319936	71.53786512	71.86934588	86.08668722	48.75051131	59.3180009	44.51538329	63.46490804	57.84640854	19.60897915	81.97944145	83.08086993	82.41476056	61.37304052	-1	64.77405159	110.2863127	83.41769782	-1	82.03601528	104.015436	64.25860803	73.20074276	-1	84.64831341	56.65228008	88.17605968	87.90147316
31290	-1	128.4784849	128.0969372	-1	-1	-1	126.8901292	130.9758041	154.8477117	104.1117137	134.7569608	112.1371633	108.9120339	141.8240972	-1	-1	111.9785147	113.9138603	124.5961979	104.6354526	-1	97.67637488	113.7462802	143.4838642	119.3027552	94.27048877	115.8959841	101.0827304	96.79062872	92.14110976	107.6983934	116.7077712	116.6346128	117.0006342	94.45669323	-1	98.21962029	137.7849832	117.9507817	-1	119.9927651	141.2393526	120.6903983	115.6189391	-1	119.0353958	100.6586333	121.7779653	126.2990483
31295	-1	94.70427206	97.02578031	-1	-1	-1	95.86865063	102.9836351	121.2113794	72.40038361	102.9477206	80.28996783	76.43425157	108.0433731	-1	-1	78.59807674	82.05023226	90.95059065	71.07493562	-1	70.97594864	81.45150216	109.5349864	92.57300543	59.48267674	82.20957952	67.33047369	69.97566597	64.61277745	73.82519103	88.83930474	89.67476593	89.24537012	67.81816875	-1	71.33302249	115.6883854	90.23790747	-1	89.90676015	107.6432187	86.95903047	83.10696896	-1	85.63279888	67.75024183	94.78583515	95.99380986
31316	-1	48.7421322	52.27387576	-1	-1	-1	51.08982397	60.31547547	74.92513162	27.13820861	57.60818156	35.22925529	30.38858176	62.17463821	-1	-1	31.64944579	36.65216242	44.69120987	24.5698598	-1	28.8563774	35.64461817	64.21843279	50.4384579	16.9271191	36.06193989	21.37545637	27.81147483	22.16147882	28.26419099	46.2822958	47.42142968	46.72160127	25.72931031	-1	29.11816906	74.73728849	47.72600202	-1	46.2308625	68.61154696	40.93928051	37.23577321	-1	49.38185091	20.99465021	52.51505412	52.07968019
31317	-1	88.33385787	85.1597224	-1	-1	-1	83.89818279	84.68674566	114.5615546	61.84193062	92.58914918	70.04198075	67.43122165	101.6958989	-1	-1	71.41630732	71.80155538	84.32021264	64.26627906	-1	50.23007949	72.07939559	103.5463338	71.88346655	55.25523708	75.66422332	60.9231691	49.31458022	45.29477776	67.67524653	70.2593253	69.41767759	70.42157675	46.96566898	-1	50.93548554	76.12134212	71.32294093	-1	76.07822703	100.9248373	80.50765166	74.17914052	-1	79.35503774	59.61157179	74.59177156	82.59580933
31334	-1	55.91671824	61.1454239	-1	-1	-1	59.94540317	69.28368469	81.40171642	35.96399727	66.42677367	44.16864099	38.9897544	69.02053143	-1	-1	37.60866104	45.45939634	51.19034848	30.85400245	-1	37.81790271	44.35317434	71.37707519	59.39978013	25.26731161	42.66677351	28.14776626	36.77588259	31.13060857	35.27900976	55.25500433	56.38116434	55.69293318	34.69094919	-1	38.07853931	83.70434407	56.69676877	-1	55.20888633	77.63744573	47.66241483	46.06751159	-1	58.36616467	29.08636147	61.47442023	61.04272847
31345	-1	102.6434819	98.6666901	-1	-1	-1	97.2643709	96.98570946	128.8605551	75.63451577	106.4295909	84.09265493	81.5400586	116.0042515	-1	-1	85.69790755	85.65368214	98.61981053	78.56037683	-1	59.68420523	86.12697388	117.8644459	81.39286727	69.62133659	89.96654759	75.22972659	59.62866557	57.33834176	81.98891075	82.79648817	79.36705319	82.77670112	56.26242151	-1	60.75915785	103.1801799	83.6066265	-1	89.75427837	115.7996966	94.812921	88.34377055	-1	94.74449094	73.82977283	84.58994139	96.17873169
31374	-1	61.90337789	56.96488193	-1	-1	-1	55.71493927	48.62825248	88.08263757	34.22474536	65.0561838	42.72676379	40.40816465	75.26781836	-1	-1	44.84713527	44.3142482	57.84456412	37.76064892	-1	20.15407413	44.9319768	77.17773449	41.75920057	29.17134781	49.20295011	34.4850786	18.49107187	3.220311238	41.27984341	34.30237016	38.9304171	31.3937715	17.0404138	-1	20.54062808	70.37576548	31.83737892	-1	47.40302775	75.43699076	54.06220917	47.23635175	-1	54.8976613	32.83961152	44.07622034	53.88942955
31400	-1	78.22008798	73.56100115	-1	-1	-1	72.205137	70.15120976	104.4072052	50.71526996	81.53598625	59.20821129	56.81783362	91.58410676	-1	-1	61.18639188	60.77909173	74.16859927	54.08956873	-1	34.96574133	61.35926128	93.48431021	56.6319164	45.43165997	65.52464572	50.80299806	32.9788525	29.88147175	57.59079561	55.70880541	54.21187139	55.58069194	31.74268312	-1	35.70074897	84.08991018	56.37248101	-1	64.25154945	91.60142461	70.38132714	63.63623788	-1	70.92292243	49.21107345	59.40392088	70.75145488
31405	-1	84.13032444	79.48063273	-1	-1	-1	78.94678896	82.73470563	110.2798064	56.49533356	87.26559711	63.90211144	62.43057552	97.49637213	-1	-1	66.98870695	66.58014951	80.04375137	59.94131697	-1	52.5282433	66.97142369	99.44314591	74.10610029	51.61285402	71.41099928	56.70744426	51.40953243	45.27059291	63.528653	69.24077683	71.05978522	69.72015453	49.41856947	-1	52.76097997	99.65416153	70.73656314	-1	37.12622029	98.61873571	76.2800274	69.18630376	-1	78.65475678	54.89564907	76.15617961	68.57608687
31412	-1	85.46499806	85.567606	-1	-1	-1	84.46169786	90.3590785	111.7880105	61.24219143	91.8336713	68.95773788	65.71134618	98.83648136	-1	-1	68.80116615	70.97352338	81.54117723	61.53780131	-1	58.53576297	70.60059143	100.5955154	80.13319099	51.85872012	72.86028883	58.0803113	57.44465306	51.93979477	64.76598887	76.08906047	77.23579267	76.52563204	55.38464725	-1	58.89123936	102.8045506	77.53080762	-1	77.5733604	88.67876553	77.67672139	72.32229565	-1	49.67319634	57.3938942	82.34946744	83.88062564
31422	-1	76.97745432	85.01022011	-1	-1	-1	83.81497879	93.04006854	93.87537933	59.86060625	90.32826121	68.03009501	62.96064075	87.4987623	-1	-1	59.4795397	69.36579368	63.98479232	39.92495636	-1	61.55241523	68.29527779	90.56961516	83.1349717	47.59068499	57.7190598	45.96425448	60.51194925	54.877955	53.65524899	79.00598404	80.12175205	79.44281684	58.42411123	-1	61.81735879	107.3950728	80.44627566	-1	79.00356022	101.2367954	65.06565412	69.99312516	-1	81.92765356	53.16175267	85.21582206	84.85080986
31438	-1	67.84721043	61.33820588	-1	-1	-1	58.80972543	74.59115852	93.86950887	33.27611009	63.29267979	48.33817486	40.05073556	81.17960498	-1	-1	50.3922989	40.84335015	63.63939994	43.48193459	-1	43.116387	41.25043657	83.21004114	64.68124453	35.75660502	55.03505271	40.37341476	42.16308417	36.56234494	47.256551	60.77789373	61.52787823	61.1775584	40.01190953	-1	43.2740943	89.7094005	62.16491033	-1	60.62165588	85.15922524	59.93397094	50.26373907	-1	65.74555503	36.65503532	66.59540468	65.79761371
31442	-1	74.83155528	68.41825834	-1	-1	-1	65.82890921	81.61335525	100.851677	40.4152436	70.45853141	55.37971785	46.62166404	88.16315174	-1	-1	57.37152369	47.80570715	70.62165517	50.46338148	-1	50.13739688	46.6698168	90.19459806	71.70234792	42.74541719	62.01774513	47.35671827	49.18361556	43.58300228	54.24062121	67.79790212	68.54970362	68.19785443	47.03278131	-1	50.29567032	96.72527203	69.18533438	-1	67.64449241	92.16262278	66.91711075	57.27352547	-1	72.75052572	43.56393647	73.61734318	72.8286679
31464	-1	95.4945355	90.23346237	-1	-1	-1	88.60218713	87.15125784	121.6819476	67.61324933	98.47866325	76.43225154	73.99291541	108.8569493	-1	-1	78.4637693	77.7187203	91.44321641	71.36531936	-1	44.02717128	78.48479563	110.7538966	65.40789041	62.68553655	82.79880099	68.07625832	47.36084266	47.30132584	74.86180024	73.39775407	65.10382438	73.13450357	38.48598968	-1	46.09415382	102.476396	73.86762705	-1	81.60522242	109.0480752	87.65492047	80.86920238	-1	88.41026	66.46252127	70.45230368	87.89051551
31469	-1	88.15244629	88.84299556	-1	-1	-1	87.74458534	95.08299815	114.4488264	64.22054987	94.76750149	71.85777075	68.3729801	101.5570833	-1	-1	71.3698232	73.88229833	84.20589461	64.167137	-1	63.55998332	73.32746386	103.4057595	85.14852982	55.11921893	75.54047506	60.7883068	62.47598011	56.82902629	67.5367995	80.92102838	82.18195985	81.37405992	60.42444886	-1	63.86057889	109.0011831	82.38472259	-1	81.44786682	97.50038553	80.37494678	74.92166791	-1	81.30437036	59.94031083	87.28481501	87.59407704
31471	-1	80.20590283	75.40822935	-1	-1	-1	74.02222208	71.7610659	106.3916115	52.61317451	83.44258097	61.15861859	58.77194195	93.56976992	-1	-1	63.16846291	62.68726811	76.15308597	56.07331565	-1	36.06179937	63.30276667	95.47130101	57.73703173	47.42495254	67.50949832	52.78841985	33.44874211	31.40784655	59.57718126	57.38935221	55.37124116	57.20490188	32.83147218	-1	36.84208123	86.80795824	57.97497604	-1	66.16862524	93.63941737	72.3665753	65.60076636	-1	72.9937495	51.18341782	60.57110195	72.63683885
31476	-1	81.0013378	83.27680546	-1	-1	-1	82.10677591	88.96207458	107.5197201	58.70384166	89.25941386	66.63090951	62.79016374	94.32976686	-1	-1	64.94107142	68.36499128	77.25749924	57.3948507	-1	56.73475104	67.79824519	95.78919454	78.33617071	45.58850211	68.51072737	53.62144219	55.77449719	50.53906091	60.0936336	74.81909229	75.47317413	75.20658577	53.56581923	-1	57.12076592	101.2623593	76.19200452	-1	76.12227482	94.87723729	73.25352672	69.47766956	-1	73.25843846	54.11738832	80.5886774	82.21456062
31493	-1	84.35239279	79.09632119	-1	-1	-1	78.40402588	77.75203726	110.5132996	56.47690319	87.30170352	64.6338745	62.68110839	97.71765245	-1	-1	67.24372945	66.61178366	80.27645891	60.18123143	-1	49.12979862	67.18911491	99.64997005	70.7023241	51.75035796	71.64026802	56.93113842	48.01611016	41.44670109	63.74198184	65.43974981	67.61954383	65.88554019	46.03408141	-1	49.32945974	97.24999389	66.88163285	-1	65.96725711	98.38827315	76.50549816	69.49876487	-1	78.17762746	55.17081943	72.71566219	73.35043125
31500	-1	-1	-1	-1	-1	-1	-1	-1	-1	-1	-1	-1	-1	-1	-1	-1	-1	-1	-1	-1	-1	-1	-1	-1	-1	-1	-1	-1	-1	-1	-1	-1	-1	-1	-1	-1	-1	-1	-1	-1	-1	-1	-1	-1	-1	-1	-1	-1	-1
31504	-1	79.21806832	86.68571696	-1	-1	-1	85.50677356	94.17900718	105.7861398	61.68306404	92.17321636	69.72817514	65.110323	91.4218441	-1	-1	65.02317162	71.23171122	75.43929675	56.33264323	-1	62.55639578	70.3198702	90.11088182	84.14273607	43.96854719	66.38896571	50.94852019	61.5285103	55.96584735	55.71642306	80.11902332	81.15963275	80.54792516	59.42023702	-1	62.84549534	108.1548525	81.54855165	-1	80.36796706	101.6639077	70.78571171	71.9522775	-1	82.03120141	55.80255583	86.25812889	86.27715805
31514	-1	76.90999947	73.59625218	-1	-1	-1	72.56601052	74.01710967	103.0893127	50.17746492	80.9012795	57.99936382	55.67864523	90.27864141	-1	-1	59.84842472	60.12850835	72.85151381	52.76512965	-1	42.79801515	60.32596639	92.19611559	64.39929904	44.22706286	64.2108735	49.49496852	41.45699544	35.41775658	56.29494786	59.1321205	61.53030232	59.73521993	39.65953414	-1	43.16873538	88.94864311	60.80869862	-1	63.15238072	89.99781044	69.07134501	62.3651771	-1	69.51176361	47.91129909	66.65588305	70.19666253
31529	-1	77.52415352	71.98074255	-1	-1	-1	70.24733441	68.95202567	103.7070569	49.4518215	80.334991	58.38258291	55.94678884	90.88667215	-1	-1	60.48062098	59.57497369	73.46862218	53.38800449	-1	27.22045253	60.41654091	92.78894499	48.39676033	44.74572301	64.82551787	50.10507673	29.76677316	29.20597851	56.8944439	55.35706088	44.60772573	55.06627823	24.71225273	-1	25.61027814	85.04840044	55.78688472	-1	63.53569205	91.13616611	69.68307643	62.84319203	-1	70.54227402	48.45517824	50.01728032	69.76674955
31538	-1	86.56280319	86.73376389	-1	-1	-1	85.62762681	91.62194253	112.8874955	62.38750005	92.97585673	70.10181125	66.83216499	99.93635173	-1	-1	69.9008923	72.11375539	82.64069105	62.63707875	-1	59.81546103	71.72718595	101.6971703	81.41234717	52.96984839	73.95981592	59.18005056	58.72544695	53.21294805	65.86690254	77.35918833	78.51074586	77.79658012	56.66524092	-1	60.16761929	104.1617803	78.80201472	-1	78.78416609	88.30014641	78.77632968	73.44119326	-1	51.87166595	58.50184418	83.62374446	85.07992273
31544	-1	89.1210534	85.5489713	-1	-1	-1	84.41859792	84.91139881	115.3074483	62.25995102	93.00661393	70.27874768	67.89406379	102.488249	-1	-1	72.08117834	72.23453221	85.06909905	64.9877511	-1	52.65508844	72.52033665	104.395037	74.27128383	56.3744857	76.42609985	61.70628613	51.21010964	45.76033362	68.49865043	70.11893467	71.5131708	70.50268113	49.49532417	-1	53.11383238	97.66075907	71.49119716	-1	75.62534894	102.119856	81.28393645	74.61467243	-1	81.42032247	60.15192895	76.65585761	82.43383127
31545	-1	65.1531839	58.87743412	-1	-1	-1	56.77218909	56.69299332	91.32917059	36.58804811	67.52250979	45.87754938	43.40728156	78.51515486	-1	-1	48.0909823	46.75516853	61.09114391	41.00677127	-1	17.64467938	47.81681535	80.4243121	38.85716818	32.41334839	52.44988386	37.73233115	19.16431506	17.36384259	44.52668007	43.48043161	32.94128424	43.1829319	14.94108286	-1	15.6972977	73.57727176	43.89567611	-1	51.14077885	78.91322543	57.30944311	50.36526248	-1	58.38950134	36.01473536	37.57020145	57.19766228
31551	-1	87.15124293	81.06452414	-1	-1	-1	79.00973607	78.6808211	113.3290382	58.70670899	89.6285691	67.91276801	65.44720444	100.5133348	-1	-1	70.09395588	68.85976307	83.09090334	63.00752761	-1	38.8200721	69.87117365	102.4206508	59.90566165	54.40104644	74.44915601	59.73083729	40.67603165	39.22884212	66.52385495	65.35405241	52.8126022	65.05905593	36.19837815	-1	36.08824619	95.33132798	65.7743212	-1	73.15662219	100.8730786	79.30818543	72.39060367	-1	80.3304422	58.03044168	57.16093651	79.26296613
31559	-1	69.15610182	63.35828179	-1	-1	-1	61.45338133	60.65240416	95.33669244	40.90671431	71.80835819	49.9714075	47.5191579	82.51839758	-1	-1	52.10639009	51.04268912	65.09839141	45.01654615	-1	19.34355906	51.96695957	84.42289737	39.873473	36.39009399	56.45589515	41.73640079	21.98948907	21.03941312	48.52738166	47.1748394	26.74448599	46.88373191	16.98723022	-1	13.26170429	76.97288951	47.60256376	-1	55.17364221	82.81939126	61.31411115	54.43827793	-1	62.24841478	40.06314504	31.18651247	61.3477628
31561	-1	95.17333549	89.6032442	-1	-1	-1	87.84071328	86.64314519	121.3561806	67.08150483	97.96692163	76.03048501	73.59054351	108.5357956	-1	-1	78.12971976	77.2055213	91.1177457	71.03712985	-1	43.97602511	78.05771725	110.4380292	63.96041391	62.39460258	82.47464419	67.75420184	47.478678	46.91337356	74.54354354	73.05416915	59.639392	72.76679478	41.95976436	-1	37.83552202	102.702648	73.48859229	-1	81.19695556	108.7903322	87.33220377	80.48989321	-1	88.19688019	66.10280995	65.53160339	87.42159859
31566	-1	67.8294456	62.51472893	-1	-1	-1	60.87230264	59.39309793	94.01552085	39.91117411	70.77951514	48.74549483	46.3105813	81.19196326	-1	-1	50.7947973	50.0201	63.7768824	43.69813411	-1	15.76801949	50.79848839	83.09062249	37.20102539	35.03036402	55.13287293	40.41098802	19.58430074	19.54336721	47.19775607	45.66015058	37.09676087	45.38872929	9.862579104	-1	18.05367226	74.94624744	46.11851989	-1	53.9015456	81.39339376	59.98944064	53.18981342	-1	60.76757988	38.7877466	42.45473259	60.18071862
31572	-1	81.92945022	91.12641771	-1	-1	-1	89.93774298	99.02140399	103.4771435	66.01730902	96.49119141	74.13881054	69.2261535	87.60345572	-1	-1	67.43523603	75.53532482	72.78617693	56.62025207	-1	67.50707813	74.51599783	85.79891593	89.09047234	51.92373476	62.8583712	44.58815915	66.46849038	60.84825501	46.63473415	84.98068244	86.08390996	85.41619146	64.37711245	-1	67.77733314	113.2962682	86.41919625	-1	85.03104811	107.0343299	65.73281349	76.18062916	-1	87.6749409	59.61442556	91.17898997	90.89492862
31573	-1	85.926028	82.5160409	-1	-1	-1	81.29424721	81.72495505	112.1351874	59.23512738	89.98634038	67.39127402	64.86955633	99.29062065	-1	-1	68.95324638	69.2057625	81.8952045	61.82882512	-1	48.14367295	69.50375892	101.1667805	69.7810249	52.99882503	73.24510303	58.51369446	46.86781469	42.2891497	65.28414869	67.16055612	67.18396168	67.36158011	44.93325772	-1	48.73689801	82.67799534	68.27877981	-1	73.17411368	98.54391194	78.09506805	71.61070022	-1	77.18967627	57.09055565	72.34558184	79.76857957
31583	-1	58.80959217	72.37388234	-1	-1	-1	71.18626535	80.2897609	89.9311626	47.26151371	77.73491664	55.37629879	50.47631837	76.26072246	-1	-1	49.12268582	56.77915962	59.64162949	40.07037769	-1	48.78540072	55.7616123	78.57081053	70.36857477	33.69561441	50.642246	35.57644173	47.745509	42.11979821	42.59348074	66.24999437	67.36025415	66.68624759	45.65594125	-1	49.05422701	94.58970097	67.68953009	-1	66.28353667	88.33047706	55.18651177	57.41687034	-1	69.00461984	40.89063206	72.45509792	72.14568324
31589	-1	91.50476327	98.39646413	-1	-1	-1	97.21930246	105.7683583	118.2033756	73.42432148	103.9191247	81.454137	76.90563395	104.0631562	-1	-1	77.09792527	82.98134559	87.8753403	68.60395315	-1	74.10946473	82.0968906	103.6223279	95.69675091	55.186171	78.88264687	63.54895897	73.08545535	67.54224339	68.80072534	91.70263292	92.72118512	92.12920884	70.97128006	-1	74.40463273	119.6466362	93.12898974	-1	92.01652901	113.0979662	83.34262757	83.72699591	-1	93.36759042	67.66174414	97.82076332	97.93888228
31610	-1	67.05283139	60.78980591	-1	-1	-1	58.79078926	58.51741777	93.22876756	38.51072411	69.44259828	47.77116097	45.31258237	80.41486924	-1	-1	49.99040241	48.6826344	62.99074855	42.90630685	-1	19.74135762	49.7255979	82.32420607	40.98252881	34.31412295	54.34951859	39.63202037	21.163838	19.23509919	46.42649484	45.35867242	35.32490409	45.056101	17.0174119	-1	17.96981903	75.50970501	45.76615791	-1	53.00456832	80.81175953	59.20911289	52.26644827	-1	60.290171	37.91552464	40.02308279	59.0521861
31620	-1	68.68332916	68.7432306	-1	-1	-1	67.63874202	73.5223409	95.00227655	44.42193024	75.0140032	52.13222592	48.89809956	82.05556104	-1	-1	52.00713973	54.15450116	64.75575367	44.74953709	-1	41.70754171	53.78502825	83.82056257	63.30487097	35.11307587	56.07620076	41.29842816	40.61431006	35.10399209	47.98836545	59.25037251	60.40666089	59.68799707	38.55677624	-1	42.06231687	85.98563567	60.69359082	-1	60.73334492	71.23403713	60.89412233	55.50717506	-1	31.18914007	40.58784452	65.52027064	67.04448283
31621	-1	-1	-1	-1	-1	-1	-1	-1	-1	-1	-1	-1	-1	-1	-1	-1	-1	-1	-1	-1	-1	-1	-1	-1	-1	-1	-1	-1	-1	-1	-1	-1	-1	-1	-1	-1	-1	-1	-1	-1	-1	-1	-1	-1	-1	-1	-1	-1	-1
31644	-1	-1	-1	-1	-1	-1	-1	-1	-1	-1	-1	-1	-1	-1	-1	-1	-1	-1	-1	-1	-1	-1	-1	-1	-1	-1	-1	-1	-1	-1	-1	-1	-1	-1	-1	-1	-1	-1	-1	-1	-1	-1	-1	-1	-1	-1	-1	-1	-1
31650	-1	119.3679477	114.1080569	-1	-1	-1	112.4744784	111.0401491	145.5555215	91.48762993	122.3531073	100.307987	97.8674923	132.7303338	-1	-1	102.3376723	101.5929837	115.316778	95.23899324	-1	67.76169287	102.3593894	134.627047	88.87850031	86.55757711	106.6723098	91.94968052	71.28362347	71.19510699	98.73505546	97.28852786	88.8726519	97.02621818	62.75136406	-1	69.80034125	126.3398308	97.75966557	-1	105.4849782	132.9215272	111.5283707	104.7439664	-1	112.2824973	90.33688649	94.23517726	111.7692962
31661	-1	96.31172185	97.72379538	-1	-1	-1	96.5680956	102.8579002	122.7623366	73.28060553	103.8554152	81.16303545	77.54533891	109.6543341	-1	-1	80.04307227	82.97572875	92.50540384	72.59438207	-1	70.65637851	82.50333311	111.2163837	92.25885149	61.51489014	83.7813076	68.92958234	69.6563699	64.3910313	75.47491178	88.66180126	89.40272457	89.05424979	67.48880577	-1	71.04700144	114.4854571	90.04196888	-1	90.23494593	107.9169922	88.54942796	84.2151606	-1	83.59086006	69.01129345	94.52026177	96.41092278
31667	-1	76.89815748	79.62479305	-1	-1	-1	78.46925904	86.17267067	103.4131878	54.86924109	85.39691067	62.75461446	58.74713875	90.26012787	-1	-1	60.78322365	64.4872762	73.15340648	53.26881499	-1	54.34332914	63.80171002	91.78390654	75.93580872	41.88237691	64.41560011	49.54370184	53.32852042	47.87159299	56.06026221	72.0607379	73.00134836	72.47874647	51.19501814	-1	54.67128358	99.47786932	73.47560797	-1	72.76129952	91.46658321	69.16928729	65.40956176	-1	71.52221146	49.97903982	78.10716932	78.78695825
31673	-1	65.68959706	59.89531115	-1	-1	-1	58.01342231	57.15437902	91.87010745	37.445308	68.34629184	46.50264006	44.0535018	79.05192188	-1	-1	48.63961569	47.58219665	61.63181358	41.5499009	-1	16.27776474	48.502111	80.95656747	37.24555223	32.92446138	52.98934661	38.26990269	18.54266674	17.5482071	45.06098711	43.68988294	29.40284922	43.39584011	13.74771067	-1	12.7255867	73.52257327	44.1133679	-1	51.69574966	79.35262805	57.84759615	50.97156563	-1	58.78281489	36.5964999	34.68786406	57.86904388
31685	-1	53.20617616	53.54406738	-1	-1	-1	52.44833068	60.71318511	79.38403285	28.73235537	59.25147335	36.27512266	32.75078518	66.59526007	-1	-1	36.11376742	38.35274194	49.14767825	29.04829744	-1	29.31835308	37.7106212	68.55123034	50.90213438	20.77844714	40.51227486	25.80671687	28.24385105	22.54497461	32.63335012	46.62813019	47.89827712	47.08199642	26.19073232	-1	29.58960811	75.16413942	48.09239566	-1	46.60709748	69.10588424	45.37918636	39.17108404	-1	49.99865613	24.39614263	52.9950599	52.621434
[truncated: 217 more columns]
