# Supplementary material for: Evidence for High Levels of Gene Flow in Hedgehogs (Erinaceus europaeus) Across South Wales, UK, Despite Potential Anthropogenic and Natural Barriers to Dispersal
Source: Ecol Evol. 2025 Apr 7;15(4):e71201. doi: 10.1002/ece3.71201 (PMC11975622; doi:10.1002/ece3.71201)
Supplement: Supplementary file 1 — Data S1. [file ECE3-15-e71201-s001.zip › ece371201-sup-0015-supinfo_HabG91.txt]

0	28705	28726	28740	28786	28794	28799	28807	28812	28825	28835	28840	28841	28856	28860	28875	28881	28885	28886	28891	28894	28896	28905	28909	28916	28921	28937	28938	28951	28980	28984	28990	28995	28997	29012	29022	29025	29027	29036	29044	29053	29060	29074	29083	29088	29126	29151	29167	29232	29261
28705	0	-1	-1	-1	-1	-1	-1	-1	-1	-1	-1	-1	-1	-1	-1	-1	-1	-1	-1	-1	-1	-1	-1	-1	-1	-1	-1	-1	-1	-1	-1	-1	-1	-1	-1	-1	-1	-1	-1	-1	-1	-1	-1	-1	-1	-1	-1	-1	-1
28726	-1	0	93.27006997	-1	-1	-1	91.93460727	100.7284326	112.4833938	68.02748548	99.64256631	77.05631983	72.78259018	96.5402672	-1	-1	68.91668016	77.64419751	82.42339784	60.71162742	-1	69.50217505	79.1513845	100.0212807	91.90660379	53.7557397	73.61590093	56.06154108	68.06261427	62.78445558	63.95186097	86.57913161	92.71723531	87.14267659	66.06647317	-1	69.93074997	114.7599169	88.18349135	-1	88.33822835	108.125273	77.91535331	77.67940872	-1	88.84239237	62.90392008	97.23385693	93.11274073
28740	-1	93.27006997	0	-1	-1	-1	73.42316049	95.76349148	122.1066257	54.68714217	87.93346304	73.569488	70.66468062	107.1686592	-1	-1	75.95625253	67.50691158	92.10828864	69.80707976	-1	64.55456925	74.92354331	110.4120491	86.90874739	61.40486403	83.70655675	66.55950114	63.3996835	58.2748331	74.35383626	82.39949237	87.30732979	82.82455112	61.1857029	-1	64.66961887	111.9316218	83.80582972	-1	84.25902325	109.3219559	88.3602813	76.87932625	-1	89.66309136	65.13741162	91.7487366	86.87824159
28786	-1	-1	-1	0	-1	-1	-1	-1	-1	-1	-1	-1	-1	-1	-1	-1	-1	-1	-1	-1	-1	-1	-1	-1	-1	-1	-1	-1	-1	-1	-1	-1	-1	-1	-1	-1	-1	-1	-1	-1	-1	-1	-1	-1	-1	-1	-1	-1	-1
28794	-1	-1	-1	-1	0	-1	-1	-1	-1	-1	-1	-1	-1	-1	-1	-1	-1	-1	-1	-1	-1	-1	-1	-1	-1	-1	-1	-1	-1	-1	-1	-1	-1	-1	-1	-1	-1	-1	-1	-1	-1	-1	-1	-1	-1	-1	-1	-1	-1
28799	-1	-1	-1	-1	-1	0	-1	-1	-1	-1	-1	-1	-1	-1	-1	-1	-1	-1	-1	-1	-1	-1	-1	-1	-1	-1	-1	-1	-1	-1	-1	-1	-1	-1	-1	-1	-1	-1	-1	-1	-1	-1	-1	-1	-1	-1	-1	-1	-1
28807	-1	91.93460727	73.42316049	-1	-1	-1	0	94.66585108	120.7636445	52.26864503	85.34652757	72.94706308	68.71552283	105.8304145	-1	-1	74.60339663	61.76114629	90.76561513	68.46161945	-1	62.78888029	72.55397331	109.0772582	85.11773508	60.08434591	82.36542258	65.22042745	61.79261207	56.97197631	73.01737159	81.18016891	85.29994349	81.57893241	59.44476689	-1	62.74758088	110.5791171	82.55049536	-1	83.67425429	108.1007868	87.02072424	75.36490884	-1	88.43879011	63.63292937	89.68738254	86.92963234
28812	-1	100.7284326	95.76349148	-1	-1	-1	94.66585108	0	129.662075	73.30276627	105.3089514	83.04926574	81.49605314	114.6421089	-1	-1	83.66494141	83.59559694	99.65833381	77.4057042	-1	60.69650933	87.0195865	117.8022554	83.09695282	68.41820658	91.23180754	74.04838786	58.99727603	47.68239776	81.78246532	75.96524367	83.88624158	74.39305515	57.30468694	-1	61.08729611	110.2256662	74.37237771	-1	86.80898758	114.1748608	95.85860669	86.35613794	-1	93.71756124	73.82346674	88.42318626	92.09346022
28825	-1	112.4833938	122.1066257	-1	-1	-1	120.7636445	129.662075	0	96.83121443	128.4414656	105.9086788	101.4811816	121.9372909	-1	-1	95.71467606	106.4368424	64.89180244	80.64334207	-1	98.44921853	107.8944243	125.2309332	120.8531424	83.5995033	88.50237738	79.99678124	97.00939779	91.7245002	86.78323033	115.5179328	121.659554	116.0817253	95.01444784	-1	98.87449402	143.737884	117.1226057	-1	117.2483069	137.1897466	100.8399148	106.4605244	-1	117.9151402	91.40821577	126.1754969	122.0095967
28835	-1	68.02748548	54.68714217	-1	-1	-1	52.26864503	73.30276627	96.83121443	0	50.01557365	49.10976472	43.81469882	81.91872425	-1	-1	50.63181069	36.91382807	66.83455678	44.51828271	-1	42.03296884	47.29824914	85.18608098	64.40245871	36.2853853	58.44067572	41.30485871	40.78140936	35.61275722	49.1166944	59.60323158	64.92488446	60.08482635	38.64329617	-1	42.24324966	88.70093123	61.09049748	-1	61.30514214	84.79495002	63.10279394	50.90282635	-1	65.30247839	39.37727993	69.38692254	64.81970487
28840	-1	99.64256631	87.93346304	-1	-1	-1	85.34652757	105.3089514	128.4414656	50.01557365	0	80.86639647	75.18867389	113.5327136	-1	-1	82.23485532	68.43894882	98.44505314	76.12656769	-1	74.06083807	78.56271546	116.8035791	96.43358944	67.918458	90.05232523	72.91815757	72.78866377	67.60030228	80.73255608	91.56825557	96.98285655	92.05894084	70.66713433	-1	74.29135264	120.6099895	93.06845994	-1	93.22534509	116.5125135	94.71567567	82.41115575	-1	97.04409931	70.91503624	101.4500742	96.83991447
28841	-1	77.05631983	73.569488	-1	-1	-1	72.94706308	83.04926574	105.9086788	49.10976472	80.86639647	0	56.61279768	90.96643071	-1	-1	59.77209431	59.24108431	75.9100881	53.6113154	-1	52.11806027	62.02346081	94.21307767	74.51262692	45.22880593	67.5064577	50.35772735	50.69322039	45.29868946	58.15381057	69.10132042	75.24216054	69.65593061	48.69952669	-1	52.48312266	98.03201853	70.6920527	-1	69.78450555	93.397475	72.15865223	61.38966653	-1	73.97712818	49.50520057	79.74619029	73.6578316
28856	-1	72.78259018	70.66468062	-1	-1	-1	68.71552283	81.49605314	101.4811816	43.81469882	75.18867389	56.61279768	0	86.63973333	-1	-1	55.1362456	52.64697431	71.4891617	49.13101256	-1	50.34093692	45.94956161	89.96371236	72.73313397	41.30239746	63.11803945	46.01324885	48.95064799	43.66202261	53.86724649	67.50275576	73.44263459	68.04536501	46.92284536	-1	50.69231437	96.15757875	69.07695631	-1	69.03572214	90.77324673	67.80373492	56.15030291	-1	71.46524608	40.56826691	77.94079883	73.34911434
28860	-1	96.5402672	107.1686592	-1	-1	-1	105.8304145	114.6421089	121.9372909	81.91872425	113.5327136	90.96643071	86.63973333	0	-1	-1	82.06403279	91.53248264	91.67841508	71.95933568	-1	83.41332167	93.0242115	107.8982895	105.817739	67.64269873	81.61625995	60.01324501	81.97451889	76.69803745	70.98550353	100.4936406	106.6282765	101.056844	79.9775773	-1	83.8418481	128.6708464	102.0975182	-1	102.2549027	122.0610103	82.79955423	91.5691363	-1	102.7596431	76.68868241	111.1448551	107.0267341
28875	-1	-1	-1	-1	-1	-1	-1	-1	-1	-1	-1	-1	-1	-1	0	-1	-1	-1	-1	-1	-1	-1	-1	-1	-1	-1	-1	-1	-1	-1	-1	-1	-1	-1	-1	-1	-1	-1	-1	-1	-1	-1	-1	-1	-1	-1	-1	-1	-1
28881	-1	-1	-1	-1	-1	-1	-1	-1	-1	-1	-1	-1	-1	-1	-1	0	-1	-1	-1	-1	-1	-1	-1	-1	-1	-1	-1	-1	-1	-1	-1	-1	-1	-1	-1	-1	-1	-1	-1	-1	-1	-1	-1	-1	-1	-1	-1	-1	-1
28885	-1	68.91668016	75.95625253	-1	-1	-1	74.60339663	83.66494141	95.71467606	50.63181069	82.23485532	59.77209431	55.1362456	82.06403279	-1	-1	0	60.22142003	65.80172242	42.73626579	-1	52.4791284	61.60965964	85.90382445	74.88217447	39.20044147	57.87102907	41.26545167	51.03786467	45.73884752	49.51741736	69.52888559	75.68122031	70.09355549	49.04606309	-1	52.89861175	97.82290117	71.13473302	-1	71.20560047	91.394963	62.95837828	60.2235201	-1	72.15940122	44.8019396	80.19602455	75.94683858
28886	-1	77.64419751	67.50691158	-1	-1	-1	61.76114629	83.59559694	106.4368424	36.91382807	68.43894882	59.24108431	52.64697431	91.53248264	-1	-1	60.22142003	0	76.44071844	54.1196375	-1	52.29731855	55.50741234	94.80707153	74.66959831	45.93796837	68.04938087	50.91714147	51.0285288	45.85798013	58.73428872	69.82234081	75.21432237	70.31518315	48.90359792	-1	52.52499672	98.81692884	71.32574755	-1	71.5378368	94.61259147	72.71418789	60.31331213	-1	75.15920393	48.77754105	79.67961545	75.28340978
28891	-1	82.42339784	92.10828864	-1	-1	-1	90.76561513	99.65833381	64.89180244	66.83455678	98.44505314	75.9100881	71.4891617	91.67841508	-1	-1	65.80172242	76.44071844	0	51.03259911	-1	68.44441226	77.9005208	94.76884734	90.8483688	53.53438855	57.61920328	49.6660221	67.00466105	61.72032605	56.10665266	85.51390492	91.65505376	86.0776575	65.0095769	-1	68.86990321	113.7310123	87.11852386	-1	87.24633328	107.1788474	70.44478903	76.46525445	-1	87.90242089	61.42412434	96.1710386	92.00831599
28894	-1	60.71162742	69.80707976	-1	-1	-1	68.46161945	77.4057042	80.64334207	44.51828271	76.12656769	53.6113154	49.13101256	71.95933568	-1	-1	42.73626579	54.1196375	51.03259911	0	-1	46.20127995	55.55931273	76.30168108	68.60494504	31.8316067	45.14871879	30.6583449	44.76091331	39.47155849	39.28897108	63.26383808	69.4091839	63.82794434	42.76702228	-1	46.62484291	91.50636881	64.86893473	-1	64.97789219	84.99058664	52.06199339	54.13643294	-1	65.73022492	38.99401717	73.92479581	69.73363716
28896	-1	-1	-1	-1	-1	-1	-1	-1	-1	-1	-1	-1	-1	-1	-1	-1	-1	-1	-1	-1	0	-1	-1	-1	-1	-1	-1	-1	-1	-1	-1	-1	-1	-1	-1	-1	-1	-1	-1	-1	-1	-1	-1	-1	-1	-1	-1	-1	-1
28905	-1	69.50217505	64.55456925	-1	-1	-1	62.78888029	60.69650933	98.44921853	42.03296884	74.06083807	52.11806027	50.34093692	83.41332167	-1	-1	52.4791284	52.29731855	68.44441226	46.20127995	-1	0	55.84899192	86.5534726	35.14691909	37.07623731	60.01336579	42.82276996	20.44887071	21.10844955	50.54269544	46.8344566	42.17860396	46.7232128	13.65761157	-1	18.43836435	76.15726699	47.49715061	-1	57.00893307	82.80724887	64.63499407	55.23705065	-1	62.15622082	42.6697922	47.01270423	62.24053652
28909	-1	79.1513845	74.92354331	-1	-1	-1	72.55397331	87.0195865	107.8944243	47.29824914	78.56271546	62.02346081	45.94956161	93.0242115	-1	-1	61.60965964	55.50741234	77.9005208	55.55931273	-1	55.84899192	0	96.32670856	78.23693273	47.57656875	69.52007512	52.40277038	54.48351292	49.21391102	60.24063226	73.08063391	78.91129379	73.61254751	52.43630903	-1	56.17385815	101.8293847	74.63957961	-1	74.6179972	96.75347106	74.19620362	61.90155725	-1	77.40800129	48.7111675	83.40265797	78.77409689
28916	-1	100.0212807	110.4120491	-1	-1	-1	109.0772582	117.8022554	125.2309332	85.18608098	116.8035791	94.21307767	89.96371236	107.8982895	-1	-1	85.90382445	94.80707153	94.76884734	76.30168108	-1	86.5534726	96.32670856	0	108.9584437	69.77071426	85.36019163	67.17735674	85.11636666	79.85068736	57.37839619	103.6494216	109.7736351	104.211712	83.11658568	-1	86.98568231	131.7752619	105.2520527	-1	105.4475517	125.1117588	89.29738769	94.85987274	-1	105.7673117	80.09881123	114.290908	110.2295751
28921	-1	91.90660379	86.90874739	-1	-1	-1	85.11773508	83.09695282	120.8531424	64.40245871	96.43358944	74.51262692	72.73313397	105.817739	-1	-1	74.88217447	74.66959831	90.8483688	68.60494504	-1	35.14691909	78.23693273	108.9584437	0	59.48375308	82.41746645	65.22709064	42.97312165	43.53369764	72.94741249	69.26181035	63.42586478	69.14833132	36.16456439	-1	39.1107034	98.62873366	69.92113373	-1	79.40866257	105.2218146	87.03925565	77.63349035	-1	84.57596591	65.06916058	68.38610969	84.62896844
28937	-1	53.7557397	61.40486403	-1	-1	-1	60.08434591	68.41820658	83.5995033	36.2853853	67.918458	45.22880593	41.30239746	67.64269873	-1	-1	39.20044147	45.93796837	53.53438855	31.8316067	-1	37.07623731	47.57656875	69.77071426	59.48375308	0	44.83989172	27.23592602	35.64716116	30.43190586	34.21021586	54.24547023	60.32033249	54.80340997	33.63408291	-1	37.52538385	82.13078985	55.84215539	-1	56.21579516	75.2173942	49.16188636	46.06727597	-1	55.66174323	31.78598739	64.84078942	61.0436666
28938	-1	73.61590093	83.70655675	-1	-1	-1	82.36542258	91.23180754	88.50237738	58.44067572	90.05232523	67.5064577	63.11803945	81.61625995	-1	-1	57.87102907	68.04938087	57.61920328	45.14871879	-1	60.01336579	69.52007512	85.36019163	82.41746645	44.83989172	0	39.08744055	58.57386912	53.29190619	46.57985376	77.0860705	83.22536211	77.64966901	56.57824491	-1	60.43980792	105.2908689	78.69048256	-1	78.82740889	98.71945199	59.24391085	68.07757979	-1	79.43613352	53.09302453	87.7415359	83.59261744
28951	-1	56.06154108	66.55950114	-1	-1	-1	65.22042745	74.04838786	79.99678124	41.30485871	72.91815757	50.35772735	46.01324885	60.01324501	-1	-1	41.26545167	50.91714147	49.6660221	30.6583449	-1	42.82276996	52.40277038	67.17735674	65.22709064	27.23592602	39.08744055	0	41.38374542	36.10558007	29.39759243	59.90073351	66.03683117	60.46406173	39.38721459	-1	43.25066647	88.08634308	61.50478028	-1	61.65593137	81.48779652	36.13344565	50.95119045	-1	62.19215506	36.04113342	70.55328824	66.42580043
28980	-1	68.06261427	63.3996835	-1	-1	-1	61.79261207	58.99727603	97.00939779	40.78140936	72.78866377	50.69322039	48.95064799	81.97451889	-1	-1	51.03786467	51.0285288	67.00466105	44.76091331	-1	20.44887071	54.48351292	85.11636666	42.97312165	35.64716116	58.57386912	41.38374542	0	19.04590523	49.10484466	44.80336011	44.65992358	44.70291324	16.91216026	-1	21.5559306	74.65366068	45.48450558	-1	55.47219642	81.30778005	63.19582441	53.81804411	-1	60.65466923	41.24114956	49.32534051	60.80691067
28984	-1	62.78445558	58.2748331	-1	-1	-1	56.97197631	47.68239776	91.7245002	35.61275722	67.60030228	45.29868946	43.66202261	76.69803745	-1	-1	45.73884752	45.85798013	61.72032605	39.47155849	-1	21.10844955	49.21391102	79.85068736	43.53369764	30.43190586	53.29190619	36.10558007	19.04590523	0	43.83430825	34.50198168	44.51740489	30.96606483	17.69196638	-1	21.64767425	70.95462785	30.48549837	-1	49.58753761	76.05912673	57.91658996	48.49862517	-1	55.50442118	35.93272976	49.08578025	55.05523692
28990	-1	63.95186097	74.35383626	-1	-1	-1	73.01737159	81.78246532	86.78323033	49.1166944	80.73255608	58.15381057	53.86724649	70.98550353	-1	-1	49.51741736	58.73428872	56.10665266	39.28897108	-1	50.54269544	60.24063226	57.37839619	72.94741249	34.21021586	46.57985376	29.39759243	49.10484466	43.83430825	0	67.63164373	73.76047863	68.19433778	47.10632352	-1	50.97322237	95.7807319	69.23482541	-1	69.41307652	89.14242565	51.13276547	58.77982066	-1	69.81696199	43.96026448	78.27743354	74.19036744
28995	-1	86.57913161	82.39949237	-1	-1	-1	81.18016891	75.96524367	115.5179328	59.60323158	91.56825557	69.10132042	67.50275576	100.4936406	-1	-1	69.52888559	69.82234081	85.51390492	63.26383808	-1	46.8344566	73.08063391	103.6494216	69.26181035	54.24547023	77.0860705	59.90073351	44.80336011	34.50198168	67.63164373	0	70.25833806	56.83096631	43.4067025	-1	47.38865131	95.5547141	59.6379755	-1	73.21498116	99.8224795	81.71145307	72.30780943	-1	79.30408427	59.7336529	74.82403427	78.89466774
28997	-1	92.71723531	87.30732979	-1	-1	-1	85.29994349	83.88624158	121.659554	64.92488446	96.98285655	75.24216054	73.44263459	106.6282765	-1	-1	75.68122031	75.21432237	91.65505376	69.4091839	-1	42.17860396	78.91129379	109.7736351	63.42586478	60.32033249	83.22536211	66.03683117	44.65992358	44.51740489	73.76047863	70.25833806	0	70.12896004	39.59384751	-1	35.29661233	99.97756803	70.89352381	-1	80.18258858	106.1146587	87.84850418	78.37794529	-1	85.51116279	65.83780188	59.30184017	85.3123
29012	-1	87.14267659	82.82455112	-1	-1	-1	81.57893241	74.39305515	116.0817253	60.08482635	92.05894084	69.65593061	68.04536501	101.056844	-1	-1	70.09355549	70.31518315	86.0776575	63.82794434	-1	46.7232128	73.61254751	104.211712	69.14833132	54.80340997	77.64966901	60.46406173	44.70291324	30.96606483	68.19433778	56.83096631	70.12896004	0	43.30138495	-1	47.26312911	95.86840066	41.47997859	-1	73.82098877	100.4033034	82.2748625	72.86303555	-1	79.87478679	60.29306028	74.694037	79.41682266
29022	-1	66.06647317	61.1857029	-1	-1	-1	59.44476689	57.30468694	95.01444784	38.64329617	70.66713433	48.69952669	46.92284536	79.9775773	-1	-1	49.04606309	48.90359792	65.0095769	42.76702228	-1	13.65761157	52.43630903	83.11658568	36.16456439	33.63408291	56.57824491	39.38721459	16.91216026	17.69196638	47.10632352	43.4067025	39.59384751	43.30138495	0	-1	16.11565328	72.60586064	44.07796594	-1	53.5934781	79.35805947	61.19955921	51.81393596	-1	58.69776483	39.24221814	44.36663717	58.83820082
29025	-1	-1	-1	-1	-1	-1	-1	-1	-1	-1	-1	-1	-1	-1	-1	-1	-1	-1	-1	-1	-1	-1	-1	-1	-1	-1	-1	-1	-1	-1	-1	-1	-1	-1	-1	0	-1	-1	-1	-1	-1	-1	-1	-1	-1	-1	-1	-1	-1
29027	-1	69.93074997	64.66961887	-1	-1	-1	62.74758088	61.08729611	98.87449402	42.24324966	74.29135264	52.48312266	50.69231437	83.8418481	-1	-1	52.89861175	52.52499672	68.86990321	46.62484291	-1	18.43836435	56.17385815	86.98568231	39.1107034	37.52538385	60.43980792	43.25066647	21.5559306	21.64767425	50.97322237	47.38865131	35.29661233	47.26312911	16.11565328	-1	0	77.01079258	48.02990327	-1	57.4023548	83.29867683	65.06250157	55.61465077	-1	62.68096938	43.06598206	41.09105013	62.56498759
29036	-1	114.7599169	111.9316218	-1	-1	-1	110.5791171	110.2256662	143.737884	88.70093123	120.6099895	98.03201853	96.15757875	128.6708464	-1	-1	97.82290117	98.81692884	113.7310123	91.50636881	-1	76.15726699	101.8293847	131.7752619	98.62873366	82.13078985	105.2908689	88.08634308	74.65366068	70.95462785	95.7807319	95.5547141	99.97756803	95.86840066	72.60586064	-1	77.01079258	0	96.81356811	-1	103.6583791	127.1705339	109.9023488	100.9076761	-1	105.7622544	88.18985035	104.5769087	109.1942848
29044	-1	88.18349135	83.80582972	-1	-1	-1	82.55049536	74.37237771	117.1226057	61.09049748	93.06845994	70.6920527	69.07695631	102.0975182	-1	-1	71.13473302	71.32574755	87.11852386	64.86893473	-1	47.49715061	74.63957961	105.2520527	69.92113373	55.84215539	78.69048256	61.50478028	45.48450558	30.48549837	69.23482541	59.6379755	70.89352381	41.47997859	44.07796594	-1	48.02990327	96.81356811	0	-1	74.87590775	101.4520951	83.31561084	73.89995184	-1	80.91992794	61.33187779	75.45807716	80.43609922
29053	-1	-1	-1	-1	-1	-1	-1	-1	-1	-1	-1	-1	-1	-1	-1	-1	-1	-1	-1	-1	-1	-1	-1	-1	-1	-1	-1	-1	-1	-1	-1	-1	-1	-1	-1	-1	-1	-1	-1	0	-1	-1	-1	-1	-1	-1	-1	-1	-1
29060	-1	88.33822835	84.25902325	-1	-1	-1	83.67425429	86.80898758	117.2483069	61.30514214	93.22534509	69.78450555	69.03572214	102.2549027	-1	-1	71.20560047	71.5378368	87.24633328	64.97789219	-1	57.00893307	74.6179972	105.4475517	79.40866257	56.21579516	78.82740889	61.65593137	55.47219642	49.58753761	69.41307652	73.21498116	80.18258858	73.82098877	53.5934781	-1	57.4023548	103.6583791	74.87590775	-1	0	102.5775619	83.46284346	73.7854083	-1	82.61325906	61.32047896	84.70163493	72.97014275
29074	-1	108.125273	109.3219559	-1	-1	-1	108.1007868	114.1748608	137.1897466	84.79495002	116.5125135	93.397475	90.77324673	122.0610103	-1	-1	91.394963	94.61259147	107.1788474	84.99058664	-1	82.80724887	96.75347106	125.1117588	105.2218146	75.2173942	98.71945199	81.48779652	81.30778005	76.05912673	89.14242565	99.8224795	106.1146587	100.4033034	79.35805947	-1	83.29867683	127.1705339	101.4520951	-1	102.5775619	0	103.3105388	95.32166584	-1	91.51747731	82.18013851	110.6460669	107.7748122
29083	-1	77.91535331	88.3602813	-1	-1	-1	87.02072424	95.85860669	100.8399148	63.10279394	94.71567567	72.15865223	67.80373492	82.79955423	-1	-1	62.95837828	72.71418789	70.44478903	52.06199339	-1	64.63499407	74.19620362	89.29738769	87.03925565	49.16188636	59.24391085	36.13344565	63.19582441	57.91658996	51.13276547	81.71145307	87.84850418	82.2748625	61.19955921	-1	65.06250157	109.9023488	83.31561084	-1	83.46284346	103.3105388	0	72.74659916	-1	84.01867937	57.81936759	92.36488341	88.23152086
29088	-1	77.67940872	76.87932625	-1	-1	-1	75.36490884	86.35613794	106.4605244	50.90282635	82.41115575	61.38966653	56.15030291	91.5691363	-1	-1	60.2235201	60.31331213	76.46525445	54.13643294	-1	55.23705065	61.90155725	94.85987274	77.63349035	46.06727597	68.07757979	50.95119045	53.81804411	48.49862517	58.77982066	72.30780943	78.37794529	72.86303555	51.81393596	-1	55.61465077	100.9076761	73.89995184	-1	73.7854083	95.32166584	72.74659916	0	-1	76.04636042	49.41411215	82.88306288	78.26072277
29126	-1	-1	-1	-1	-1	-1	-1	-1	-1	-1	-1	-1	-1	-1	-1	-1	-1	-1	-1	-1	-1	-1	-1	-1	-1	-1	-1	-1	-1	-1	-1	-1	-1	-1	-1	-1	-1	-1	-1	-1	-1	-1	-1	-1	0	-1	-1	-1	-1
29151	-1	88.84239237	89.66309136	-1	-1	-1	88.43879011	93.71756124	117.9151402	65.30247839	97.04409931	73.97712818	71.46524608	102.7596431	-1	-1	72.15940122	75.15920393	87.90242089	65.73022492	-1	62.15622082	77.40800129	105.7673117	84.57596591	55.66174323	79.43613352	62.19215506	60.65466923	55.50442118	69.81696199	79.30408427	85.51116279	79.87478679	58.69776483	-1	62.68096938	105.7622544	80.91992794	-1	82.61325906	91.51747731	84.01867937	76.04636042	-1	0	62.94149071	90.04912952	87.89518465
29167	-1	62.90392008	65.13741162	-1	-1	-1	63.63292937	73.82346674	91.40821577	39.37727993	70.91503624	49.50520057	40.56826691	76.68868241	-1	-1	44.8019396	48.77754105	61.42412434	38.99401717	-1	42.6697922	48.7111675	80.09881123	65.06916058	31.78598739	53.09302453	36.04113342	41.24114956	35.93272976	43.96026448	59.7336529	65.83780188	60.29306028	39.24221814	-1	43.06598206	88.18985035	61.33187779	-1	61.32047896	82.18013851	57.81936759	49.41411215	-1	62.94149071	0	70.34715061	65.92587643
29232	-1	97.23385693	91.7487366	-1	-1	-1	89.68738254	88.42318626	126.1754969	69.38692254	101.4500742	79.74619029	77.94079883	111.1448551	-1	-1	80.19602455	79.67961545	96.1710386	73.92479581	-1	47.01270423	83.40265797	114.290908	68.38610969	64.84078942	87.7415359	70.55328824	49.32534051	49.08578025	78.27743354	74.82403427	59.30184017	74.694037	44.36663717	-1	41.09105013	104.5769087	75.45807716	-1	84.70163493	110.6460669	92.36488341	82.88306288	-1	90.04912952	70.34715061	0	89.81554099
29261	-1	93.11274073	86.87824159	-1	-1	-1	86.92963234	92.09346022	122.0095967	64.81970487	96.83991447	73.6578316	73.34911434	107.0267341	-1	-1	75.94683858	75.28340978	92.00831599	69.73363716	-1	62.24053652	78.77409689	110.2295751	84.62896844	61.0436666	83.59261744	66.42580043	60.80691067	55.05523692	74.19036744	78.89466774	85.3123	79.41682266	58.83820082	-1	62.56498759	109.1942848	80.43609922	-1	72.97014275	107.7748122	88.23152086	78.26072277	-1	87.89518465	65.92587643	89.81554099	0
29272	-1	86.1965293	89.87568554	-1	-1	-1	88.58352586	95.88848993	115.4646862	65.02124177	96.69276114	73.83690556	70.49918543	100.101063	-1	-1	70.07077486	74.7472932	85.43814121	63.3896058	-1	64.32026546	76.62562536	102.8623575	86.73420213	51.56718933	76.91175482	59.57441816	62.90520233	57.809187	67.02354527	81.65657037	87.62443604	82.20504992	60.86532845	-1	64.81178533	108.8893848	83.24041623	-1	84.10862358	100.3214633	81.42654263	75.12110067	-1	80.46773208	61.47825613	92.15300898	89.06474968
29297	-1	95.34160196	95.54719756	-1	-1	-1	93.86097334	105.1757319	123.9525704	69.32285731	100.7908302	80.58057776	65.09608728	109.1664758	-1	-1	77.48982609	78.4950845	93.96414322	71.57336381	-1	74.02395734	76.01508293	112.5301353	96.42015808	64.03020528	85.61113898	68.53039211	72.61181329	67.3107571	76.41433712	91.1286907	97.16267716	91.68087083	70.60061404	-1	74.4003336	119.6770837	92.71657228	-1	92.68583127	113.954644	90.31528326	80.20106768	-1	94.68533112	58.81144596	101.6671094	97.16139915
29299	-1	75.53673042	78.70929867	-1	-1	-1	77.40293815	86.18312736	104.5377591	53.50547675	85.12656029	62.3149851	58.58911051	89.52465248	-1	-1	58.5647658	63.14458224	74.53464572	52.27730908	-1	55.02701793	64.79489161	92.74354514	77.43040705	43.69017977	66.10621048	48.92733594	53.57660568	48.25795637	56.69964028	72.03636652	78.23216187	72.60533814	51.59412752	-1	55.44831677	100.3742379	73.64827949	-1	73.67461581	93.89293556	70.73442617	63.11487869	-1	74.75256856	49.46539279	82.74775599	78.45388477
29312	-1	71.81115482	68.9951427	-1	-1	-1	67.5893454	67.31215285	100.8000034	45.79122496	77.70623113	55.20399544	53.27769826	85.71934907	-1	-1	54.90786352	55.91060792	70.79222142	48.57569308	-1	32.10220715	58.94724111	88.80627606	54.59294074	39.08079734	62.3482382	45.13756888	31.02104732	28.03666426	52.81961491	52.7778349	56.11241559	53.03670655	28.48574842	-1	33.09856582	66.53539083	53.95969358	-1	60.9373081	84.36608168	66.95529811	58.04312561	-1	62.97881431	45.3029662	60.72905094	66.40267489
29340	-1	89.44967375	84.63224201	-1	-1	-1	82.90721834	80.7723644	118.3988935	62.07030857	94.09067346	72.10423642	70.32481342	103.3606571	-1	-1	72.43287665	72.3265984	88.3939317	66.15219009	-1	37.95051001	75.84317051	106.4980181	60.62329779	57.00789898	79.96220649	62.77056274	40.34803226	41.1512219	70.48850142	66.8471184	63.49935515	66.74979082	33.59345488	-1	40.12620615	95.84832804	67.52970949	-1	77.0128227	102.7288068	84.583076	75.21186579	-1	82.0566422	62.63512242	68.24647694	82.2665925
29465	-1	71.90610046	66.37597773	-1	-1	-1	64.28889157	63.10069642	100.8473244	44.02749212	76.09363498	54.41024667	52.60217303	85.81708286	-1	-1	54.86712116	54.32252626	70.84289274	48.59640836	-1	21.93686675	58.06013168	88.96358429	43.44564292	39.51551739	62.41350738	45.22543867	24.09361113	23.78485374	52.9499057	49.52268249	35.78498402	49.39168223	19.22959539	-1	16.8266047	79.30257115	50.15512058	-1	59.37239935	85.32719336	67.03698577	57.54835731	-1	64.73446892	45.0150111	36.77525509	64.47627658
29551	-1	-1	-1	-1	-1	-1	-1	-1	-1	-1	-1	-1	-1	-1	-1	-1	-1	-1	-1	-1	-1	-1	-1	-1	-1	-1	-1	-1	-1	-1	-1	-1	-1	-1	-1	-1	-1	-1	-1	-1	-1	-1	-1	-1	-1	-1	-1	-1	-1
29562	-1	-1	-1	-1	-1	-1	-1	-1	-1	-1	-1	-1	-1	-1	-1	-1	-1	-1	-1	-1	-1	-1	-1	-1	-1	-1	-1	-1	-1	-1	-1	-1	-1	-1	-1	-1	-1	-1	-1	-1	-1	-1	-1	-1	-1	-1	-1	-1	-1
29594	-1	103.6267064	98.3283355	-1	-1	-1	98.04289098	101.5210363	132.5314402	75.89468244	107.8751514	84.66046376	84.08504773	117.5417631	-1	-1	86.48130342	86.25421973	102.52971	80.25907003	-1	71.96305147	89.57961867	120.7375478	94.35532787	71.51947252	94.1119624	76.94211901	70.48746075	64.60390207	84.70158844	88.37309917	95.07018219	88.91867691	68.55761801	-1	72.31059574	118.9565394	89.94715284	-1	78.7891751	118.0302684	98.74863046	88.92853107	-1	98.07530193	76.52738558	99.58008457	78.83095685
29623	-1	97.92837695	92.92534746	-1	-1	-1	91.13071492	89.12260813	126.8748898	70.42058202	102.4520827	80.5338318	78.75379594	111.8395009	-1	-1	80.90388952	80.68797002	96.87011715	74.62668424	-1	42.19509994	84.25712686	114.9802173	48.80333137	65.50558137	88.43921757	71.24884995	49.01368919	49.5628127	78.96917755	75.2902057	69.24664792	75.17682379	42.04072451	-1	44.81468109	104.6544884	75.94963561	-1	85.43151473	111.2446409	93.06101461	83.65466114	-1	90.59905604	71.09056516	74.23236276	90.65045133
30143	-1	88.60983019	83.14885932	-1	-1	-1	81.10691848	79.79081195	117.5516872	60.78074258	92.84219867	71.12603205	69.32276829	102.5208454	-1	-1	71.57256972	71.07251772	87.54721573	65.30108874	-1	38.29408764	74.78686416	105.6666825	59.62898614	56.21557215	79.11765324	61.92931657	40.65603633	40.44429548	69.6533072	66.18368649	50.01283581	66.05372	35.66613956	-1	32.13136577	95.92730982	66.81784991	-1	76.07601064	102.0173071	83.74093526	74.26272684	-1	81.41833151	61.72545985	51.30144852	81.19478411
30183	-1	51.86357629	50.86060823	-1	-1	-1	49.29463406	60.58963084	80.62971005	24.74949411	56.23683396	35.62045373	29.79710135	65.74763471	-1	-1	34.3731959	34.10379717	50.6350449	28.30073972	-1	29.46355007	35.57805311	69.0450401	51.85925117	20.27949615	42.25040605	25.1280644	28.0498305	22.7364036	32.9617459	46.55160262	52.59763305	47.10443349	26.04129088	-1	29.83659765	75.15895826	48.14034002	-1	48.04087273	69.60037609	46.92252869	32.63036091	-1	50.32032251	23.33508382	57.10154295	52.48351659
30197	-1	93.13817894	88.27488049	-1	-1	-1	86.53939479	84.39372012	122.0864489	65.72706948	97.74990248	75.77646276	73.99944961	107.0492624	-1	-1	76.11861986	75.98629117	92.0815569	69.83919168	-1	41.10907442	79.51429612	110.1878924	63.70550327	60.70364261	83.65013362	66.45896119	43.97822255	44.7766424	74.17780095	70.48735482	66.8527995	70.38389235	34.27375789	-1	43.42637627	99.64341198	71.161268	-1	80.6728329	106.4263196	88.27134446	78.88933297	-1	85.76317941	66.31633192	71.61337226	85.92050293
30241	-1	82.28578326	77.38939976	-1	-1	-1	75.64034511	73.52531213	111.233634	54.85184351	86.87671977	64.91621926	63.13856875	96.19687494	-1	-1	65.26504862	65.11302279	81.22877041	58.98615072	-1	29.39597019	68.65069957	99.33600166	51.28395987	49.85404051	72.79747168	55.60649075	33.18644284	33.92178392	63.32568481	59.63692305	55.47922295	59.53091481	23.70098214	-1	31.8518381	88.8450688	60.30713016	-1	69.81260197	95.58064938	77.41882205	68.03103487	-1	74.92174546	55.46014699	60.28537861	75.05344556
30253	-1	66.33658415	62.16716782	-1	-1	-1	60.80403251	57.40034949	95.28068005	39.36682957	71.33767369	48.96674643	47.29395444	80.25024006	-1	-1	49.30211894	49.58078624	65.27624227	43.02983648	-1	24.41314778	52.86919658	83.39839226	46.86281677	33.95877877	56.84665571	39.6585523	22.01927821	17.18832285	47.38405663	42.36677019	48.03049626	42.53116837	20.96124249	-1	25.0998463	73.49588856	43.40952078	-1	53.50962326	79.49011657	61.47003977	52.10944393	-1	58.86733529	39.52098163	52.6231916	59.07260589
30288	-1	105.4272995	114.0692113	-1	-1	-1	112.7451487	121.0722198	134.7294949	88.94738102	120.5800935	97.9149059	93.93278739	118.0671732	-1	-1	91.30131278	98.59802433	104.6055053	83.40651384	-1	89.71389916	100.223189	117.7087257	112.1216835	70.45429177	95.7390606	77.8010103	88.287658	83.08204495	83.3378832	106.8993538	112.960574	107.4560295	86.27102204	-1	90.16493216	134.7537735	108.4942784	-1	108.891313	127.8949083	99.84174133	98.73540944	-1	108.2825957	84.33898888	117.4813081	113.7184279
30291	-1	78.87841256	88.49186862	-1	-1	-1	87.16418838	95.73669816	108.801756	63.30924115	94.93309077	72.29261559	68.19703117	92.21388438	-1	-1	65.27361825	72.94364847	78.69572761	57.35461035	-1	64.45632829	74.51695533	93.51078435	86.86221839	45.36537963	69.84510548	51.94958043	63.02158958	57.7727957	58.29230182	81.5761876	87.6851317	82.13715909	61.01758485	-1	64.89463564	109.6189151	83.17702684	-1	83.43417836	102.8507759	73.96671083	73.02272902	-1	83.44491209	58.50864543	92.20357377	88.23447166
30298	-1	-1	-1	-1	-1	-1	-1	-1	-1	-1	-1	-1	-1	-1	-1	-1	-1	-1	-1	-1	-1	-1	-1	-1	-1	-1	-1	-1	-1	-1	-1	-1	-1	-1	-1	-1	-1	-1	-1	-1	-1	-1	-1	-1	-1	-1	-1	-1	-1
30302	-1	82.14859742	76.72797531	-1	-1	-1	75.88242792	65.92529234	111.0753625	54.47415358	86.49744419	64.25722998	62.8040075	96.06242346	-1	-1	65.06583597	64.81668622	81.07208616	58.81528109	-1	44.09783041	68.30016556	99.23071862	66.48199043	49.8844438	72.64760704	55.46733399	42.62979322	35.42559848	63.20722206	60.27320867	67.14071265	60.31519414	40.71834792	-1	44.39170004	93.04902348	61.10693843	-1	67.38891439	95.77809215	77.27669924	67.6857228	-1	75.42553313	55.18789949	71.65382243	72.47288189
30311	-1	-1	-1	-1	-1	-1	-1	-1	-1	-1	-1	-1	-1	-1	-1	-1	-1	-1	-1	-1	-1	-1	-1	-1	-1	-1	-1	-1	-1	-1	-1	-1	-1	-1	-1	-1	-1	-1	-1	-1	-1	-1	-1	-1	-1	-1	-1	-1	-1
30316	-1	75.48786702	75.54838029	-1	-1	-1	74.094179	84.46444385	104.2765001	49.79242518	81.33270066	59.76712778	54.94188343	89.38139133	-1	-1	58.04830434	59.2656749	74.28099186	51.95434509	-1	53.34621973	60.84784859	92.67062541	75.74444143	43.87387563	65.89200551	48.76403555	51.91695018	46.59149124	56.59140522	70.38958406	76.50355381	70.94946511	49.92079324	-1	53.73492189	98.94290509	71.98838115	-1	71.88639752	93.20279702	70.5597661	56.61115731	-1	73.95030615	47.54961291	81.01144134	76.44767819
30323	-1	94.03215359	103.9516785	-1	-1	-1	102.6103167	111.4780254	96.68076768	78.68522795	110.2967927	87.7525604	83.35971888	102.4553654	-1	-1	77.99365094	88.29369779	62.89880069	64.48376215	-1	80.25934093	89.76309651	104.2793212	102.6634413	65.08075753	66.94835271	60.143994	78.81991243	73.53810656	64.45617268	97.33235294	103.4713412	97.89592136	76.824218	-1	80.6857882	125.5367748	98.93672343	-1	99.07393859	118.9671726	80.6667341	88.32210954	-1	99.68232706	73.32839984	107.9875116	103.8389476
30328	-1	66.05154885	76.14066128	-1	-1	-1	74.79951638	83.66611583	80.91483875	50.87471823	82.48635863	59.94056736	55.55191533	74.06109196	-1	-1	50.30251325	60.48340385	50.0341917	37.57086459	-1	52.44771654	61.9540175	77.81662633	74.85181594	37.27660608	9.947074477	31.5375914	51.00821973	45.72623494	39.04718446	69.52039379	75.65970603	70.08399351	49.01260133	-1	52.87415402	97.72530997	71.12480822	-1	71.26164889	91.15403795	51.70303917	60.51157236	-1	71.87079245	45.52663712	80.17587829	76.02683315
30337	-1	93.13548203	88.27078865	-1	-1	-1	86.52980477	84.41721039	122.0839771	65.72356359	97.74671214	75.77691254	73.99780163	107.0465074	-1	-1	76.11662158	75.98275756	92.07906621	69.83686934	-1	40.67705613	79.51238045	110.1847749	62.83927029	60.69884252	83.64756303	66.45626301	44.07020154	44.80999834	74.17484687	70.51613923	66.61975591	70.41391659	34.11124705	-1	43.07042981	99.62756232	71.19171386	-1	80.6808527	106.4243491	88.26868224	78.88827224	-1	85.75952269	66.31482695	71.40771325	85.92599306
30338	-1	92.17187629	86.05979318	-1	-1	-1	83.49244608	83.61305594	121.1081649	63.86161581	95.96901516	74.58644237	72.72427866	106.0824673	-1	-1	75.11968477	74.17829399	91.1040339	68.85485001	-1	43.93946543	78.1279102	109.2338946	65.84095094	59.80834007	82.6759983	65.48995351	45.40839105	44.50453565	73.21795972	70.20464077	62.3601007	70.07791834	41.02301208	-1	41.24789522	100.1549233	70.84140263	-1	79.69164469	105.7058163	87.30096354	77.72643724	-1	85.16001845	65.22548117	65.95246057	84.67941098
30349	-1	-1	-1	-1	-1	-1	-1	-1	-1	-1	-1	-1	-1	-1	-1	-1	-1	-1	-1	-1	-1	-1	-1	-1	-1	-1	-1	-1	-1	-1	-1	-1	-1	-1	-1	-1	-1	-1	-1	-1	-1	-1	-1	-1	-1	-1	-1	-1	-1
30350	-1	-1	-1	-1	-1	-1	-1	-1	-1	-1	-1	-1	-1	-1	-1	-1	-1	-1	-1	-1	-1	-1	-1	-1	-1	-1	-1	-1	-1	-1	-1	-1	-1	-1	-1	-1	-1	-1	-1	-1	-1	-1	-1	-1	-1	-1	-1	-1	-1
30351	-1	-1	-1	-1	-1	-1	-1	-1	-1	-1	-1	-1	-1	-1	-1	-1	-1	-1	-1	-1	-1	-1	-1	-1	-1	-1	-1	-1	-1	-1	-1	-1	-1	-1	-1	-1	-1	-1	-1	-1	-1	-1	-1	-1	-1	-1	-1	-1	-1
30355	-1	93.72058216	90.0803306	-1	-1	-1	88.67947267	86.98559793	122.6788593	67.10686376	99.05472776	76.62252081	74.85590843	107.6329087	-1	-1	76.7271686	77.28043298	92.67338944	70.43621086	-1	52.18221167	80.46819467	110.7623941	74.66880474	61.23567935	84.23933758	67.04427043	50.5129755	47.37945047	74.75650643	72.30059163	76.11350466	72.50835432	48.62132215	-1	53.11295692	94.19960118	73.41203918	-1	81.67483599	106.6019575	88.85767505	79.64786026	-1	85.70185419	67.00638015	80.72856153	87.21386725
30357	-1	-1	-1	-1	-1	-1	-1	-1	-1	-1	-1	-1	-1	-1	-1	-1	-1	-1	-1	-1	-1	-1	-1	-1	-1	-1	-1	-1	-1	-1	-1	-1	-1	-1	-1	-1	-1	-1	-1	-1	-1	-1	-1	-1	-1	-1	-1	-1	-1
30361	-1	85.47372356	80.36683755	-1	-1	-1	78.52192305	76.64841281	114.4190978	57.89367697	89.93182551	68.05739806	66.2733178	99.38484433	-1	-1	68.44607834	68.16688163	84.41440044	62.17029341	-1	32.22043007	71.76790956	102.5268559	51.11281376	53.05817811	75.98383345	58.79397366	36.77274061	37.1361592	66.51522664	62.87005721	54.47744809	62.75141276	30.52927043	-1	28.92888478	92.34541795	63.52164835	-1	72.9626726	98.81080527	80.60600127	71.18275722	-1	78.1766942	58.62492481	59.71183375	78.15913381
30363	-1	115.3992614	116.818607	-1	-1	-1	115.579402	121.3345209	144.5088866	92.34361364	124.0690064	101.0441397	98.35186893	129.3170272	-1	-1	98.81760527	102.1703731	114.493758	92.34314339	-1	89.77165066	104.3350383	132.2834492	112.1900299	81.98199029	106.0168322	88.75659583	88.29091518	83.15368921	96.35186474	106.9646376	113.1146734	107.5300632	86.31398873	-1	90.28860818	133.6052692	108.572881	-1	110.0642027	118.425939	110.5875112	102.9379367	-1	84.84209914	89.7219145	117.6504242	115.2699914
30365	-1	97.5705398	95.76603223	-1	-1	-1	94.49267353	96.04209508	126.5604408	72.16921086	104.0227942	81.20006892	79.22100315	111.4835407	-1	-1	80.66386432	82.2047812	96.55292067	74.33410664	-1	63.20694606	84.97137186	114.5781348	85.65545094	64.88655341	88.10979102	70.90089371	61.67217736	57.22647456	78.58813739	81.4042921	86.82139592	81.85710343	59.69896764	-1	63.91391217	99.11893914	82.85694864	-1	87.63314666	108.9292919	92.71802365	83.90039701	-1	86.59105565	71.10926454	91.39469956	93.17521467
30368	-1	92.02255859	86.54632976	-1	-1	-1	84.49312977	83.20779401	120.9642776	64.18234663	96.24485759	74.53621968	72.73173737	105.9335647	-1	-1	74.98492849	74.47476209	90.95981464	68.71361192	-1	41.7744619	78.19444503	109.0795428	63.14059787	59.62907852	82.53029032	65.34201099	44.09847482	43.86746977	73.06610274	69.60631242	53.87921098	69.47623282	39.13212171	-1	35.80133433	99.35675801	70.24026328	-1	79.48930939	105.4330287	87.15361439	77.67311423	-1	84.83538184	65.13670914	53.56938591	84.60491761
30369	-1	72.18339334	76.50403141	-1	-1	-1	75.19565311	83.80413179	101.418827	51.33550289	82.96154368	60.18210669	56.39823734	86.26958768	-1	-1	55.72793291	60.98102419	71.4069304	49.22956721	-1	52.60236585	62.62900232	89.3973453	75.00695516	39.98436343	62.93402082	45.69605098	51.15511445	45.86044118	53.39802241	69.64577857	75.81874759	70.21278737	49.16703135	-1	53.03161409	97.86026182	71.25502245	-1	71.38739247	90.93806456	67.51679291	61.01784303	-1	71.86363258	47.12535744	80.33583043	76.1902737
30381	-1	-1	-1	-1	-1	-1	-1	-1	-1	-1	-1	-1	-1	-1	-1	-1	-1	-1	-1	-1	-1	-1	-1	-1	-1	-1	-1	-1	-1	-1	-1	-1	-1	-1	-1	-1	-1	-1	-1	-1	-1	-1	-1	-1	-1	-1	-1	-1	-1
30386	-1	-1	-1	-1	-1	-1	-1	-1	-1	-1	-1	-1	-1	-1	-1	-1	-1	-1	-1	-1	-1	-1	-1	-1	-1	-1	-1	-1	-1	-1	-1	-1	-1	-1	-1	-1	-1	-1	-1	-1	-1	-1	-1	-1	-1	-1	-1	-1	-1
30388	-1	81.55384303	90.82200643	-1	-1	-1	89.47717909	98.41057674	100.5274817	65.53640566	97.1451602	74.6254216	70.15846683	92.47167703	-1	-1	63.95232483	75.13879867	70.91086218	43.60510268	-1	67.20434563	76.58293675	96.88247439	89.60806774	52.72923423	65.1259194	51.07578437	65.76407947	60.4756725	59.76434406	84.26818396	90.41279754	84.83222939	63.76997502	-1	67.62829318	112.5057848	85.87319972	-1	85.98581143	105.9821451	72.42345323	75.15706445	-1	86.71908891	60.03802305	94.92848528	90.74286913
30389	-1	100.5625825	110.9968242	-1	-1	-1	109.6593306	118.4493805	122.9944784	85.7527436	117.3675892	94.79606343	90.48661419	106.4194077	-1	-1	85.97135764	95.36823404	92.34013851	75.49029168	-1	87.21525642	96.86637817	104.7155166	109.6198156	71.17127309	82.37994918	62.9944233	85.77693563	80.50335406	63.42738693	104.2998215	110.4315627	104.8627687	83.77921347	-1	87.64473981	132.4634691	105.9033493	-1	106.0708009	125.8408276	85.00796189	95.40920827	-1	106.527325	80.55389812	114.9483195	110.8451504
30390	-1	-1	-1	-1	-1	-1	-1	-1	-1	-1	-1	-1	-1	-1	-1	-1	-1	-1	-1	-1	-1	-1	-1	-1	-1	-1	-1	-1	-1	-1	-1	-1	-1	-1	-1	-1	-1	-1	-1	-1	-1	-1	-1	-1	-1	-1	-1	-1	-1
30393	-1	-1	-1	-1	-1	-1	-1	-1	-1	-1	-1	-1	-1	-1	-1	-1	-1	-1	-1	-1	-1	-1	-1	-1	-1	-1	-1	-1	-1	-1	-1	-1	-1	-1	-1	-1	-1	-1	-1	-1	-1	-1	-1	-1	-1	-1	-1	-1	-1
30395	-1	55.00133225	54.12952772	-1	-1	-1	52.98734731	57.41815201	83.94692683	30.01397619	61.7890696	38.46671051	36.54766443	68.92547652	-1	-1	37.95745569	39.94156144	53.9431116	31.69125537	-1	26.31707039	42.38184477	72.09118664	48.73275318	22.73651684	45.51560509	28.3317296	24.72384698	19.26433537	36.06921934	42.8857695	49.63288247	43.51997821	22.87341848	-1	26.81156136	71.14089746	44.59083869	-1	46.13398722	66.96593395	50.14180681	41.08227762	-1	46.9076067	28.33543442	54.16832089	51.67013516
30396	-1	66.89916845	65.2757533	-1	-1	-1	64.28700131	73.87534438	95.75322326	40.36001304	72.03848854	43.25323711	46.96676247	80.81202642	-1	-1	49.61627871	50.24011991	65.75470329	43.45527723	-1	42.87767231	52.5844423	84.06185147	65.27559191	35.09440386	57.35122479	40.20302685	41.4363843	36.05525007	48.00124031	59.8373048	66.03239464	60.40165494	39.45418157	-1	43.26382571	88.59482102	61.44214525	-1	60.86519993	83.47206502	62.00373332	51.43230794	-1	64.12280851	39.48520194	70.54091477	65.20996847
30397	-1	89.89552148	93.15832966	-1	-1	-1	91.86843407	98.55031131	119.1592988	68.44624357	100.1383903	77.28136044	74.09783064	103.7733266	-1	-1	73.79315154	78.20739285	89.1312027	67.09620754	-1	66.79564927	80.18439689	106.4908398	89.21420789	54.99037448	80.59960439	63.2517673	65.39464898	60.39960316	70.67109723	84.28100389	90.14303725	84.81925705	63.33117022	-1	67.31781118	110.9289323	85.85080948	-1	87.11395643	102.3356022	85.10738546	78.73493222	-1	80.18452659	65.16507316	94.67726725	92.13878761
30399	-1	110.6046662	105.7706339	-1	-1	-1	104.0330347	101.9506107	139.5539925	83.21414886	115.2358254	93.25972356	91.47740115	124.515579	-1	-1	93.58825998	93.47131525	109.5490187	87.30738412	-1	58.32156747	96.9942124	127.6526879	80.1793761	78.1613963	101.1172452	83.92552083	61.64738981	62.34759403	91.64328322	88.04081074	84.16257022	87.94347797	52.94933007	-1	60.56645603	117.0185259	88.72324058	-1	98.17752525	123.8881057	105.7380576	96.36635801	-1	103.2159563	83.78998332	88.9597878	103.4249438
30411	-1	97.31383611	95.07649315	-1	-1	-1	93.81523237	94.76107913	126.285291	71.59194975	103.4612292	80.65020052	78.7748114	111.2287011	-1	-1	80.3536336	81.65487588	96.27912228	74.04823024	-1	62.1107371	84.49526838	114.3478014	84.55747319	64.77195937	87.84183047	70.64205435	60.45478767	55.87099791	78.3467206	80.03684993	85.70536397	80.4974958	58.61465462	-1	62.80099082	100.2648653	81.50082406	-1	86.67756428	109.17171	92.45666908	83.46411301	-1	87.55942593	70.73171427	90.27851083	92.29445087
30412	-1	78.57543037	88.98306978	-1	-1	-1	87.64662328	96.41146411	101.4976156	63.74600738	95.36188076	72.78300548	68.49681424	85.58091176	-1	-1	64.15161603	73.36362853	70.83077465	53.94136808	-1	65.17166236	74.87009211	72.98422349	87.57638062	48.83585397	61.30020926	44.02101251	63.73381215	58.46329157	22.79797966	82.26063668	88.38946299	82.82332944	61.73529307	-1	65.60220227	110.409636	83.86381741	-1	84.04213577	103.7711151	65.79095034	73.40919456	-1	84.44563053	58.59031374	92.90641945	88.81946068
30414	-1	88.67436989	84.27674366	-1	-1	-1	83.9864487	93.0583625	117.5416981	60.64648578	92.4984441	62.57587666	68.52554161	102.5866113	-1	-1	71.42890212	70.92758904	87.5422556	65.25108885	-1	62.31082449	73.95350279	105.820052	84.7046255	56.77555788	79.13476257	61.98033564	60.87825602	55.41259841	69.76686493	79.2073572	85.42851563	79.76202639	58.89502173	-1	62.67054142	108.4134806	80.79765914	-1	78.8986754	104.4946029	83.78274739	73.34351532	-1	84.9647044	61.26478317	89.93296223	81.96992101
30415	-1	95.47876324	90.65583101	-1	-1	-1	88.92076096	86.8411188	124.4283317	68.09597335	100.1170593	78.13789555	76.35493089	109.3896494	-1	-1	78.46306296	78.35243858	94.42333994	72.18186519	-1	43.31527538	81.87259012	112.5264323	65.24468149	63.03363326	85.99148924	68.79964421	46.53925634	47.23739517	76.51717515	72.92719215	69.12674009	72.83125725	37.91846155	-1	45.55177479	101.8683559	73.61159846	-1	83.05881614	108.760143	90.61221432	81.24321934	-1	88.08580815	68.66591421	73.91896937	88.30759287
30416	-1	90.2981727	93.29572286	-1	-1	-1	92.01197195	100.312758	119.3886821	68.22469119	99.86486272	76.93052239	73.51408255	104.2960792	-1	-1	73.55807742	77.90152965	89.38033002	67.17006428	-1	69.11129944	79.6606681	107.4299139	91.51678439	57.9665225	80.92836868	63.71406177	67.65705353	62.3577355	71.42486734	86.13625324	92.33585495	86.70616783	65.67493527	-1	69.54603271	114.3186886	87.74965607	-1	87.92705556	106.8850656	85.5305666	78.01582052	-1	88.06240694	64.53900389	96.85434039	92.77877337
30418	-1	-1	-1	-1	-1	-1	-1	-1	-1	-1	-1	-1	-1	-1	-1	-1	-1	-1	-1	-1	-1	-1	-1	-1	-1	-1	-1	-1	-1	-1	-1	-1	-1	-1	-1	-1	-1	-1	-1	-1	-1	-1	-1	-1	-1	-1	-1	-1	-1
30422	-1	112.4926774	122.8852722	-1	-1	-1	121.5503777	130.2778911	137.5663439	97.65860472	129.2760005	106.6862249	102.4345546	120.312397	-1	-1	98.35704575	107.2793833	107.0921801	88.7182475	-1	99.0296791	108.7981936	58.79077989	121.4346329	82.27498189	97.67590843	79.54349969	97.59252693	92.32654067	68.87998687	116.1251868	122.2496937	116.6875023	95.59282631	-1	99.46178421	144.2525013	117.7278528	-1	117.9222585	137.590569	101.6441307	107.331727	-1	118.247332	92.56706439	126.7669466	122.7039875
30423	-1	74.36401167	54.64334637	-1	-1	-1	45.12465157	77.50396222	103.1900478	33.03249372	66.68032803	55.22751308	51.10427116	88.25961938	-1	-1	57.02473006	44.71609352	73.1922022	50.88654409	-1	45.93777225	54.97647689	91.50953809	68.28215696	42.53074281	64.79283945	47.64909516	44.84644689	39.87069434	55.44824249	64.01708614	68.59642242	64.43767641	42.57760989	-1	45.99256789	93.39922477	65.41788959	-1	66.20637998	90.6160862	69.44905933	57.73173216	-1	70.9869826	46.03687198	73.01580378	69.35649111
30424	-1	80.08439505	91.13459366	-1	-1	-1	89.79462626	98.65462337	108.4123511	65.87154183	97.48361267	74.92935658	70.56344338	92.38352355	-1	-1	65.8750619	75.48142962	78.34406381	56.78283778	-1	67.43757477	76.95866246	97.06482827	89.84167293	52.30482554	69.31234669	51.74461763	65.99773007	60.71488312	60.60889406	84.50860224	90.64954459	85.0723609	64.00249182	-1	67.86398706	112.715738	86.11324009	-1	86.2484046	106.1350902	73.50832551	75.50850132	-1	86.86006935	60.57070826	95.16572829	91.01460465
30426	-1	75.55440239	79.32908691	-1	-1	-1	78.03476388	85.27760249	104.8395045	54.48709887	86.16045958	63.31531677	59.97366499	89.44530139	-1	-1	59.49354528	64.21572262	74.81089897	52.78064151	-1	53.67161172	66.10015571	92.16249607	76.08629891	40.6500362	66.27626491	48.92498911	52.26206795	47.18794625	56.34328248	71.0434662	76.9829168	71.58927032	50.21485881	-1	54.16827601	98.18929266	72.62359598	-1	73.54803293	89.87053704	70.78122255	64.60480713	-1	69.75009394	50.94492524	81.51233794	78.5079544
30428	-1	81.05283849	66.14292043	-1	-1	-1	66.17477118	85.95289462	109.8645853	38.23880894	71.67098728	61.58923941	57.42764188	94.94640362	-1	-1	63.67650392	53.7184763	79.86754737	57.55463048	-1	54.74090481	61.31278149	98.20891329	77.11061954	49.28724436	71.47187448	54.33356574	53.48669147	48.29809593	62.14181521	72.29285835	77.63551146	72.77187635	51.35158074	-1	54.95248078	101.4512248	73.77629996	-1	73.90763181	97.68851836	76.1321127	64.08552795	-1	78.17580398	52.56623042	82.09897332	77.24153765
30434	-1	50.51001728	60.18073724	-1	-1	-1	58.85293329	67.44132051	80.57180523	34.9943117	66.61760882	43.97789934	39.87704494	64.06919819	-1	-1	36.9603869	44.6277501	50.4720566	29.0776486	-1	36.16627977	46.19824749	65.5907747	58.57204296	17.26331847	41.63770568	23.78418278	34.7309512	29.47919905	30.27904858	53.28162224	59.39388567	53.84289432	32.72781507	-1	36.60373366	81.33730453	54.88287569	-1	55.13043735	74.57515182	45.78521419	44.70278996	-1	55.18427415	30.18558456	63.91217502	59.92901474
30436	-1	75.3110375	85.71658606	-1	-1	-1	84.38055335	93.13552677	98.8193854	60.48227547	92.09855188	69.51677065	65.23976473	82.53003521	-1	-1	60.96632755	70.10073367	68.20501318	50.9111386	-1	61.89351339	71.61047677	63.0341381	84.29829376	45.44643919	58.70652046	41.19731297	60.45584567	55.18651699	19.77804009	78.98420318	85.1118976	79.54679718	58.45701677	-1	62.32446584	107.1274932	80.5872492	-1	80.76980244	100.4827556	63.05814459	70.14808317	-1	81.15262252	55.34366087	89.6289322	85.54829265
30437	-1	68.26781275	63.31749394	-1	-1	-1	61.55070611	59.46084869	97.21482203	40.79673819	72.82477484	50.88305576	49.10588239	82.17895936	-1	-1	51.24466954	51.06124951	67.21001803	44.96686478	-1	4.130074869	54.61371645	85.31915007	33.83144348	35.84210131	58.77897855	41.58839979	19.21988785	19.87393367	49.30835092	45.60030256	40.90465575	45.48884777	12.45903907	-1	17.15043154	74.92728797	46.26268989	-1	55.77393134	81.57344678	63.400621	54.00220879	-1	60.92275775	41.43511848	45.74195722	61.00497192
30438	-1	-1	-1	-1	-1	-1	-1	-1	-1	-1	-1	-1	-1	-1	-1	-1	-1	-1	-1	-1	-1	-1	-1	-1	-1	-1	-1	-1	-1	-1	-1	-1	-1	-1	-1	-1	-1	-1	-1	-1	-1	-1	-1	-1	-1	-1	-1	-1	-1
30439	-1	91.41326184	101.7900943	-1	-1	-1	100.4505218	109.287232	112.7356153	76.53285871	108.1457768	85.58887552	81.23385786	97.17422935	-1	-1	76.35894399	86.14430603	82.16934695	65.1927898	-1	78.06315364	87.626393	101.6310201	100.4674256	62.56897685	70.16308795	52.0019457	76.62403946	71.34506561	62.58658022	95.14001716	101.2767622	95.70339871	74.62769527	-1	78.49073155	123.3298024	96.74413642	-1	96.89219537	116.7376269	65.81953946	86.17709863	-1	97.44440909	71.24890178	105.7931562	101.6609966
30440	-1	106.4598531	114.2185697	-1	-1	-1	112.8983353	121.0176412	135.8890012	89.14911509	120.7894696	98.09773066	94.22541855	119.5336166	-1	-1	92.00098383	98.8140484	105.7906584	84.37110636	-1	89.59563317	100.4866932	120.2291722	112.004986	70.23029514	97.00370418	79.20921695	88.17622382	83.00582232	85.34657844	106.8343648	112.8571024	107.3875876	86.14935088	-1	90.05719383	134.5347758	108.4245381	-1	108.9361174	127.5959028	101.2027417	98.9990808	-1	107.8200604	84.73145676	117.3797422	113.7861271
30441	-1	94.32944276	104.7669108	-1	-1	-1	103.4326177	112.148242	120.6083627	79.54367755	111.1615769	88.56756334	84.32876279	102.402367	-1	-1	80.36650939	89.16553597	90.24516992	71.02294918	-1	80.89770968	90.6887672	89.15094103	103.3027331	63.98697207	80.87711838	62.16686422	79.46071869	74.19596552	59.57343181	97.9949412	104.1183771	98.55716517	77.46071794	-1	81.33027494	126.1160851	99.59748323	-1	99.79646397	119.4457896	84.49066979	89.2198032	-1	100.0983303	74.47640947	108.6357191	104.5796285
30442	-1	108.6241086	118.9920807	-1	-1	-1	117.6537922	126.4606291	129.3157489	93.74321232	125.3573561	102.7914325	98.46472358	114.8552387	-1	-1	93.79438473	103.3572146	98.51104318	82.88276129	-1	95.2299703	104.8493512	113.684645	117.6344284	79.38006893	88.15403945	71.12438596	93.79138882	88.51595485	71.76631384	112.3119117	118.4453272	112.8750035	91.79413152	-1	95.65878381	140.4846456	113.915636	-1	114.0763466	133.8732535	91.21896517	103.3953634	-1	114.5664486	88.5118946	122.9619553	118.8486876
30443	-1	95.74377023	93.47183106	-1	-1	-1	92.13366372	92.69572247	124.7382532	70.07360508	101.9580672	79.30681844	77.33989921	109.6532399	-1	-1	78.85440783	80.1511665	94.73018591	72.51622787	-1	58.79691773	83.05167818	112.7360992	81.26428584	62.99004561	86.28486516	69.07227081	57.41454831	53.62080481	76.75132634	78.08904747	82.58644382	78.44333248	55.2438039	-1	59.63099504	87.50671279	79.40420655	-1	85.37951393	107.8004919	90.89048938	82.06604391	-1	85.95740985	69.28921081	87.17969267	90.88146887
30449	-1	76.89583718	76.78070854	-1	-1	-1	75.63514026	84.32229021	105.763546	51.82549283	83.486688	58.74009492	57.81320691	90.81456254	-1	-1	59.64350455	61.59371413	75.76452311	53.46967097	-1	53.30264266	63.66486617	94.05960698	75.7039965	45.07395415	67.35844385	50.20688474	51.84048679	46.45326023	58.00138559	70.20997739	76.48881126	70.78527675	49.87460326	-1	53.71015909	98.85873864	71.83052989	-1	71.40947482	93.43268105	72.00834465	62.0776781	-1	74.12457429	49.76503912	81.00237278	76.10659605
30451	-1	85.91505994	83.24677008	-1	-1	-1	81.92931712	81.89347639	114.8897889	59.94344803	91.84075229	69.18754494	67.3208077	99.82747964	-1	-1	68.96711568	70.04463616	84.88323463	62.65576582	-1	48.45012746	73.00629036	102.9383394	70.91070485	53.32382039	76.4443973	59.24201522	46.81595482	42.71933634	66.94092643	67.17670061	72.16925251	67.54038951	44.92721303	-1	49.22921312	80.05167674	68.5054414	-1	74.89956749	98.13631372	81.05739657	72.05215409	-1	76.64048502	59.33332455	76.75790181	80.46985899
30454	-1	110.2979706	111.645967	-1	-1	-1	110.424315	116.8329132	139.3570425	87.04739704	118.7546639	95.62483829	92.94629414	124.2421644	-1	-1	93.54155303	96.84802111	109.347083	87.15051644	-1	85.53354372	98.94266716	127.3144588	107.9461165	77.52582805	100.8913122	83.66601679	84.03609235	78.75426367	91.33560662	102.5071739	108.8226526	103.090616	82.08782438	-1	86.01218725	130.1517799	104.1402909	-1	105.0449265	104.3264908	105.4868212	97.47983997	-1	98.95296008	84.32382675	113.3514756	110.202549
30457	-1	62.9267492	57.98293922	-1	-1	-1	56.22197827	54.10980946	91.87376076	35.46036861	67.48790146	45.54224612	43.76609114	76.83791158	-1	-1	45.90359139	45.7246223	61.86895771	39.625796	-1	9.691393664	49.27454874	79.97812907	32.58368275	30.50120812	53.43792138	36.24734898	13.853835	14.51779483	43.96731842	40.24633501	35.92244328	40.13428175	7.387660715	-1	12.40078861	69.58504299	40.90792631	-1	50.42982691	76.23112005	58.05956808	48.66170537	-1	55.58037999	36.09437324	40.71021842	55.66274791
30458	-1	-1	-1	-1	-1	-1	-1	-1	-1	-1	-1	-1	-1	-1	-1	-1	-1	-1	-1	-1	-1	-1	-1	-1	-1	-1	-1	-1	-1	-1	-1	-1	-1	-1	-1	-1	-1	-1	-1	-1	-1	-1	-1	-1	-1	-1	-1	-1	-1
30459	-1	90.63897752	102.4225819	-1	-1	-1	101.0867571	109.864811	120.741795	77.18320245	108.7987451	86.21526585	81.93788649	103.8942686	-1	-1	77.90994306	86.80053126	90.63819505	69.32152607	-1	78.63174882	88.30815538	106.9920765	101.0363267	62.53688166	81.65883844	63.70542567	77.19302287	71.91868813	71.085752	95.71468304	101.8482199	96.27780937	75.19570714	-1	79.06133376	123.8793442	97.31846406	-1	97.4851553	117.2413127	85.68212395	86.84095319	-1	97.93749293	72.04879267	106.3650164	102.2612478
30460	-1	91.34762447	85.26880916	-1	-1	-1	82.98244236	82.60969013	120.2839269	63.10157308	95.20294564	73.75005605	71.91766001	105.2583882	-1	-1	74.29524624	73.43285277	90.27980693	68.03052497	-1	43.56909913	77.33112372	108.4101201	65.59190671	58.98604506	81.85180826	64.6658384	44.76333617	43.59180427	72.39405352	69.31365493	63.28836656	69.17333564	40.57833575	-1	41.64152306	99.38648508	69.930349	-1	78.78075194	104.8758071	86.47682367	76.90863356	-1	84.33354078	64.4055	67.30473554	83.75000803
30461	-1	81.80322903	76.09044373	-1	-1	-1	73.91502549	73.01760867	110.7427713	53.7987254	85.87681822	64.27375811	62.456058	95.71413664	-1	-1	64.75966896	64.10432193	80.73844616	58.49100457	-1	32.6932005	67.89862514	98.86242773	54.52671275	49.42256894	72.3095344	55.12218274	34.39557131	33.79651828	62.84793203	59.53149251	50.4331353	59.39652856	29.82758199	-1	29.57169828	89.41634042	60.15750196	-1	69.2607608	95.26034248	76.93353779	67.41774667	-1	74.68465726	54.894665	54.0351014	74.32192647
30462	-1	71.11062625	73.911832	-1	-1	-1	72.61237288	81.36060193	100.0790589	48.72379055	80.347231	57.48292639	53.86937026	85.08102936	-1	-1	54.07084316	58.36939804	70.07690492	47.8107504	-1	50.21333091	60.04820787	88.30524481	72.61667631	39.26084329	61.65379519	44.48131775	48.76106923	43.43703698	52.25829947	67.21283996	73.41803168	67.78272844	46.78067965	-1	50.63425806	95.5688069	68.82603783	-1	68.83712041	89.12280295	66.28712416	58.34412258	-1	69.99023561	44.84811116	77.93363138	73.62133042
30464	-1	89.99689427	86.05343648	-1	-1	-1	84.62846419	82.29958089	118.9493321	63.18143329	95.14476891	72.78209114	71.04413831	103.9095725	-1	-1	72.98683143	73.37718723	88.94427364	66.70341516	-1	47.33122778	76.63399068	107.0463815	69.81997709	57.55381543	80.51201365	63.31972232	45.24344287	42.44972055	71.03717326	67.63855498	71.26244383	67.75757126	43.78852275	-1	48.2576102	93.62779185	68.6266712	-1	77.66393973	103.0041926	85.1323673	75.85403937	-1	82.2183256	63.23732771	75.8811382	83.1754362
30465	-1	84.68734607	84.30019375	-1	-1	-1	83.12087786	87.64358036	113.6742655	60.13421603	91.90291804	68.7040904	66.57558468	98.61005927	-1	-1	67.75968619	70.04441013	83.66761201	61.44115762	-1	56.28356534	72.44076171	101.7258664	78.7026144	52.13482722	75.2276978	58.02466619	54.72055969	49.42432544	65.72653806	73.14024827	79.63058093	73.74200916	52.83131533	-1	56.80098322	100.2040036	74.79989825	-1	76.62664151	92.93612281	79.83996677	71.13259252	-1	69.34418514	58.26729152	84.16923011	82.07470278
30472	-1	53.93242391	53.68164569	-1	-1	-1	52.57277879	61.15295989	82.80263722	28.80685664	60.47956004	35.07029087	34.87183228	67.85151573	-1	-1	36.6865529	38.60155979	52.80347339	30.50988847	-1	30.14929484	40.715763	71.09436118	52.55065779	22.09865877	44.39675127	27.24424285	28.68537656	23.2906734	35.03715261	47.04484713	53.33556965	47.62090443	26.72143467	-1	30.55678623	75.7197975	48.66643668	-1	48.17161696	70.37220704	49.04595062	39.17716764	-1	51.05072573	26.8186395	57.8492789	52.84834898
30473	-1	89.50135094	88.86241835	-1	-1	-1	87.77808556	96.73025113	118.3652206	63.94249478	95.61243806	69.32650396	70.1499289	103.4182564	-1	-1	72.24063306	73.75394944	88.36632745	66.07029155	-1	65.72199281	75.92442288	106.6643292	88.12222894	57.68219224	79.96093939	62.81024568	64.2662079	58.87903995	70.60557313	82.64341176	88.89793433	83.2153151	62.29548259	-1	66.12253613	111.3343848	84.25907786	-1	83.76731152	106.0269863	84.61151991	74.48646351	-1	86.70213453	62.2831065	93.40989099	88.34253254
30474	-1	101.935987	112.3269128	-1	-1	-1	110.9921208	119.7171477	127.14564	87.10093665	118.7184336	96.12793904	91.87855073	109.8118667	-1	-1	87.81852812	96.72192487	96.68357744	78.21627718	-1	88.46837235	98.24155326	42.09718567	110.873342	71.68591654	87.27481268	69.09114255	87.03126713	81.76558481	59.30079273	105.5643182	111.6885349	106.1266084	85.03148723	-1	88.90058207	133.6901808	107.1669497	-1	107.3624318	127.0266966	91.21148918	96.77472143	-1	107.6822623	82.01362859	116.2058075	112.1444539
30477	-1	72.60655233	82.53445747	-1	-1	-1	81.19288169	90.06576135	79.67619356	57.26656802	88.87792207	66.3351918	61.93760766	81.08667369	-1	-1	56.54271171	66.87460158	47.893935	42.99379152	-1	58.84824153	68.34230423	83.85857657	81.25230935	43.73221026	41.95315607	38.77186501	57.40871647	52.1262829	44.66554306	75.92034924	82.0599359	76.48396985	55.41318545	-1	59.2744725	104.127776	77.52479092	-1	77.65977534	97.56145696	59.22882102	66.90206178	-1	78.27906105	51.90095899	86.57606579	82.42417374
30478	-1	67.35132777	62.68700048	-1	-1	-1	61.07948565	58.28449748	96.2981021	40.06921381	72.07655675	49.98168564	48.23906383	81.26323056	-1	-1	50.32655514	50.31642938	66.29336585	44.04961375	-1	19.7284827	53.77181625	84.40508561	42.25257674	34.93591344	57.86257615	40.67245572	1.406105622	18.33366705	48.39355531	44.09192126	43.93861831	43.99110873	16.1923984	-1	20.83464581	73.94513591	44.77255407	-1	54.76068627	80.59686107	62.48453357	53.10657834	-1	59.94389925	40.52975103	48.60408589	60.0950012
30479	-1	90.21274754	85.34481571	-1	-1	-1	83.60869148	81.45923106	119.1608976	62.79841085	94.82147241	72.84906619	71.07248609	104.123844	-1	-1	73.19283642	73.0579366	89.15601449	66.91356927	-1	38.15892759	76.5869907	107.2626374	60.78030159	57.77914264	80.72462935	63.53351681	41.0386471	41.84174383	71.25247256	67.55431748	63.91027998	67.45013933	31.16438688	-1	40.48735812	96.72971734	68.22722561	-1	77.74353913	103.5017329	85.34588356	75.96260956	-1	82.83965921	63.39003581	68.67023077	82.9908028
30480	-1	96.26840536	106.7866024	-1	-1	-1	105.4519804	114.1780312	122.7829531	81.56058659	113.1780792	90.58635759	86.3397755	103.8548485	-1	-1	82.33862301	91.18163629	92.45108948	73.00574786	-1	82.93019074	92.70190662	98.28102607	105.3351432	66.12981168	83.05404778	63.94638412	81.49294692	76.22672573	64.32168072	100.0252569	106.1501899	100.5876137	79.49334836	-1	83.36228221	128.1531737	101.6279809	-1	101.8219351	121.4886349	86.42515805	91.23377067	-1	102.1475165	76.47926713	110.6674441	106.6039
30481	-1	99.23290626	93.7950085	-1	-1	-1	93.31079373	93.55111483	128.1477437	71.5124234	103.5175245	80.86126389	79.78503497	113.1475903	-1	-1	82.11597945	81.87185417	98.14531761	75.88090638	-1	65.03622053	85.27999135	116.3311193	87.42510385	67.05591599	89.72452916	72.54999212	63.56246854	57.3863656	80.30072193	81.22819911	88.11532442	81.72867713	61.64015605	-1	65.36148608	112.6869713	82.73507137	-1	78.96642665	113.2535744	94.35778336	84.64765373	-1	93.11994588	72.19812153	92.62544649	84.59305266
30482	-1	87.4630185	82.52357717	-1	-1	-1	80.76148878	78.65999143	116.4101542	59.99944868	92.02680339	70.08069282	68.3038196	101.3741635	-1	-1	70.44023018	70.26332278	86.40534168	64.162265	-1	25.63275082	73.81255392	104.5142066	54.13561953	55.03647764	77.97426488	60.78362865	38.39137654	39.06819824	68.50347435	64.79338964	60.28069833	64.68268512	31.56501991	-1	36.5983164	94.10578168	65.45687723	-1	74.97121631	100.7664409	82.59586538	73.19927671	-1	80.11445204	60.63151344	65.10179678	80.20459266
30486	-1	97.9204412	108.3091804	-1	-1	-1	106.9745149	115.6964654	123.2968147	83.08405923	114.7016814	92.11029935	87.86372932	105.8663651	-1	-1	83.82527725	92.70530661	92.84956235	74.26794062	-1	84.44699206	94.2259456	60.55182346	106.8519812	67.63021205	83.45012077	65.20452585	83.0099452	77.74463951	56.47416309	101.5434813	107.6673377	102.10574	81.01006688	-1	84.8793313	129.6675463	103.1460698	-1	103.3428854	123.0021446	87.34869673	92.75866497	-1	103.6562268	78.00198192	112.1846348	108.12527
30490	-1	93.81274386	88.9319948	-1	-1	-1	87.18395973	85.08857243	122.7610459	66.38970836	98.41386242	76.45053415	74.67099069	107.7237722	-1	-1	76.79334438	76.64983205	92.75614796	70.51383489	-1	41.02507585	80.18423893	110.8622658	62.62303419	61.37737504	84.32470199	67.13348968	44.77793229	45.48822655	74.85223489	71.19605172	67.00349673	71.09276656	35.74241509	-1	43.32614588	100.3295346	71.87006861	-1	81.35493148	107.1048529	88.94588513	79.5627432	-1	86.44197247	66.99030204	71.82002648	86.59670123
30491	-1	83.32442454	77.24128736	-1	-1	-1	75.14478531	74.45276276	112.2604344	55.10607334	87.20459445	65.71084141	63.90019624	97.2353057	-1	-1	66.27108494	65.44904209	82.25634197	60.00681503	-1	35.94317616	69.31842531	100.3875893	58.00892918	50.96611196	73.82845692	56.64267263	36.96847601	35.53565741	64.37127568	61.26976402	56.09432677	61.11935112	32.91934697	-1	34.28393485	91.44916761	61.87127896	-1	70.68509061	96.85537132	78.45360463	68.88537239	-1	76.31914225	56.38243274	60.20952913	75.62959896
30494	-1	-1	-1	-1	-1	-1	-1	-1	-1	-1	-1	-1	-1	-1	-1	-1	-1	-1	-1	-1	-1	-1	-1	-1	-1	-1	-1	-1	-1	-1	-1	-1	-1	-1	-1	-1	-1	-1	-1	-1	-1	-1	-1	-1	-1	-1	-1	-1	-1
30496	-1	82.89730053	93.29765807	-1	-1	-1	91.95823508	100.7920266	104.7367735	68.04126796	99.65431009	77.09635314	72.74454353	88.38462078	-1	-1	67.90308021	77.65298203	74.21016278	56.86047508	-1	69.56738134	79.13616867	93.05161775	91.97167038	54.04081784	62.59189549	42.39345078	68.12830655	62.84963394	54.11220098	86.64466577	92.78114971	87.20802505	66.13188896	-1	69.9950719	114.8329468	88.24875487	-1	88.39792914	108.2387493	54.8526568	77.68623722	-1	88.94450857	62.76340468	97.2975655	93.16708263
30500	-1	81.60269527	81.14304469	-1	-1	-1	79.60625088	90.58806291	110.3595801	55.14240193	86.64580773	65.75616577	60.02338131	95.48385472	-1	-1	64.09049105	64.52645399	80.36532929	58.02727174	-1	59.46048723	65.94755407	98.7865806	81.85711714	50.04384813	71.98269123	54.86313455	58.04186296	52.72648714	62.70076857	76.53652734	82.603147	77.09156265	56.03698421	-1	59.83934246	105.1158392	78.12842194	-1	78.03915959	99.46727888	76.65691695	63.34258369	-1	80.19886982	53.14573092	87.10848437	82.52494908
30502	-1	56.64926691	65.80598769	-1	-1	-1	64.46076586	73.40068616	75.72410599	40.51842658	72.12689306	49.60995156	45.13469139	67.74296997	-1	-1	38.80505301	50.12017995	46.15132355	15.84114198	-1	42.19553525	51.56155459	72.08994661	64.59922216	27.78365163	40.58186052	26.39422718	40.75521182	35.46624105	35.01238882	59.25861702	65.4036573	59.82269744	38.76123288	-1	42.61925113	87.49917842	60.8636796	-1	60.97409859	80.98037143	47.76540571	50.13757398	-1	61.71886189	35.00389809	69.91929927	65.73035404
30516	-1	-1	-1	-1	-1	-1	-1	-1	-1	-1	-1	-1	-1	-1	-1	-1	-1	-1	-1	-1	-1	-1	-1	-1	-1	-1	-1	-1	-1	-1	-1	-1	-1	-1	-1	-1	-1	-1	-1	-1	-1	-1	-1	-1	-1	-1	-1	-1	-1
30517	-1	49.56205484	59.56552712	-1	-1	-1	58.22252763	67.13365307	77.25426773	34.28718124	65.89700555	43.36423306	38.93486148	62.44389566	-1	-1	33.67556757	43.89210701	47.25312979	24.94924635	-1	35.92519821	45.34819553	66.74500886	58.32901842	21.30416439	38.68694183	21.66284709	34.48488622	29.19754732	30.29027966	52.99017649	59.13456398	53.55421856	32.49065529	-1	36.34978095	81.22080877	54.59519411	-1	54.71292828	74.67841055	43.3702303	43.9119656	-1	55.41574055	28.86488522	63.650387	59.4728403
30518	-1	83.74007587	88.30649857	-1	-1	-1	87.00303899	94.62447282	113.1034659	63.36937437	95.02898644	72.23069193	68.70867038	97.63439659	-1	-1	67.88927775	73.07239103	83.06994792	61.08376614	-1	63.09698789	74.87838421	100.2716487	85.50938361	48.18199379	74.51347795	57.12873195	61.68395821	56.56919926	64.48840432	80.41344571	86.38692285	80.96228853	59.64467429	-1	63.57861461	107.8047775	81.99767683	-1	82.7361949	100.285594	78.9939966	73.36681024	-1	80.26487937	59.54939798	90.91342417	87.64764372
30526	-1	-1	-1	-1	-1	-1	-1	-1	-1	-1	-1	-1	-1	-1	-1	-1	-1	-1	-1	-1	-1	-1	-1	-1	-1	-1	-1	-1	-1	-1	-1	-1	-1	-1	-1	-1	-1	-1	-1	-1	-1	-1	-1	-1	-1	-1	-1	-1	-1
30530	-1	74.5796689	63.063302	-1	-1	-1	63.91680242	69.41657503	103.4759684	43.73138461	76.06841992	55.76075405	54.20348022	88.48860747	-1	-1	57.41857115	54.66943111	73.47437724	51.20242155	-1	39.08534676	59.32284524	91.68274631	61.41951931	42.45354179	65.0576407	47.88870774	38.08387876	32.8076439	55.64731521	57.37623143	61.67200108	57.60793256	35.75483487	-1	39.07547731	88.25703141	58.5044785	-1	61.25603732	89.101649	69.69513364	59.48297469	-1	69.01054129	47.23977591	66.11096615	63.65052683
30531	-1	64.02873281	59.122168	-1	-1	-1	57.3734975	55.24078137	92.9762724	36.58779313	68.61311096	46.65405582	44.87788756	77.93986977	-1	-1	47.00707314	46.84970874	62.97143258	40.72859974	-1	9.23838628	50.38931904	81.07943663	33.15145046	31.59951314	54.54023573	37.34941531	14.8878873	15.63477927	45.06892137	41.35566329	37.32574405	41.24750103	7.784829249	-1	13.80914855	70.61869297	42.0228576	-1	51.54430729	77.32544843	59.16170211	49.77076102	-1	56.66934473	37.20092405	42.10863415	56.78462582
30532	-1	66.54144572	66.35964606	-1	-1	-1	65.23957617	73.80838675	95.41173349	41.46992047	73.14016994	47.98637357	47.50375775	80.46067371	-1	-1	49.29561534	51.25689082	65.41257406	43.11895127	-1	42.80131591	53.35590817	83.70368736	65.20278979	34.70887124	57.00586214	39.85338423	41.33698923	35.94331298	47.64640741	59.69704848	65.98860178	60.27335154	39.37327802	-1	43.20951017	88.36413801	61.3189991	-1	60.84220517	82.99411432	61.65508002	51.79855124	-1	63.67607881	39.43399873	70.50245127	65.53467087
30533	-1	-1	-1	-1	-1	-1	-1	-1	-1	-1	-1	-1	-1	-1	-1	-1	-1	-1	-1	-1	-1	-1	-1	-1	-1	-1	-1	-1	-1	-1	-1	-1	-1	-1	-1	-1	-1	-1	-1	-1	-1	-1	-1	-1	-1	-1	-1	-1	-1
30538	-1	85.531906	84.58814664	-1	-1	-1	83.37745854	86.61414939	114.5269918	60.66794498	92.4728694	69.43513575	67.36674913	99.44875145	-1	-1	68.63454494	70.6323911	84.51939287	62.30133093	-1	54.75463256	73.18475398	102.5444832	77.18454979	52.8575625	76.07567737	58.86625474	53.19364222	48.17370974	66.55409118	72.02860431	78.20050806	72.58688056	51.28244802	-1	55.34179793	96.24235401	73.62806002	-1	76.63683447	95.38401398	80.68343133	71.98076557	-1	71.52788946	59.13434901	82.75229694	82.15990915
30540	-1	80.90724457	90.49023722	-1	-1	-1	89.16266577	97.73563847	110.8641492	65.30762874	96.93148198	74.29022337	70.19642095	94.314019	-1	-1	67.29320625	74.94208529	80.76071315	59.39719026	-1	66.45580271	76.5158085	95.68494298	88.86168334	47.33364136	71.91816461	54.0406919	65.02098248	59.77187927	60.43605627	83.57515305	89.6845158	84.13616368	63.01708328	-1	66.89404452	111.6190465	85.17604672	-1	85.43233727	104.8500945	76.05145594	75.02081804	-1	85.44625555	60.51067125	94.20294762	90.23261591
30541	-1	74.7628692	74.93582702	-1	-1	-1	73.76186035	79.66044475	103.73163	50.49733217	82.22696154	58.89730865	56.65699185	88.69487365	-1	-1	57.77278361	60.34544037	73.72681948	51.48397841	-1	48.50305517	62.57406689	91.84839771	70.91505998	42.43935176	65.29444917	48.10387623	46.96992294	41.59207421	55.83222869	65.29116981	71.78613827	65.89413712	45.06131457	-1	48.97637872	93.32649608	66.95176331	-1	67.79490753	84.63615457	69.91557262	61.14700183	-1	66.363092	48.26768733	76.31526574	73.07599871
30543	-1	85.90980088	83.45373888	-1	-1	-1	82.14663451	82.50621157	114.8884265	60.07872763	91.96537217	69.27090959	67.37663147	99.82226006	-1	-1	68.97260068	70.16388175	84.88161654	62.65643703	-1	49.19151041	73.07797569	102.9287393	71.64950813	53.29354482	76.44165022	59.23754364	47.59441099	43.42434313	66.93331983	67.81098828	72.88897036	68.19707021	45.67065757	-1	49.95597979	82.02313243	69.17085872	-1	75.15810793	97.95072921	81.05339064	72.09542077	-1	76.28643402	59.35865874	77.47417434	80.72229187
30544	-1	87.01295459	97.40096887	-1	-1	-1	96.06632923	104.7876383	112.4209861	72.17602541	103.7936736	81.20210982	76.95611929	94.97428037	-1	-1	72.92202017	81.79732651	81.97650376	63.37341661	-1	73.53801787	83.3181741	50.93151887	95.94301105	56.71414964	72.57903395	54.32320522	72.10098344	66.83575718	45.77896677	90.63462193	96.75840196	91.1968739	70.10108427	-1	73.97038428	118.7583089	92.23720129	-1	92.43429729	112.0925111	76.47132089	81.85080304	-1	92.74627787	67.09502193	101.2757042	97.21675739
30548	-1	68.56577764	70.39639048	-1	-1	-1	69.16042156	76.20462339	97.63275879	45.64836963	77.33437891	54.23279659	51.36487064	82.5219036	-1	-1	51.81550647	55.41113579	67.62309546	45.42403155	-1	44.95409174	57.40359204	85.60683139	67.36405525	35.88366605	59.16790402	41.94463467	43.47127333	38.17522264	49.62262674	61.93222511	68.21948997	62.5125261	41.51193572	-1	45.41653923	89.84230686	63.56066116	-1	64.16425292	77.95251058	63.76459725	55.88081796	-1	61.77887031	42.64875862	72.74459811	69.22557483
30550	-1	-1	-1	-1	-1	-1	-1	-1	-1	-1	-1	-1	-1	-1	-1	-1	-1	-1	-1	-1	-1	-1	-1	-1	-1	-1	-1	-1	-1	-1	-1	-1	-1	-1	-1	-1	-1	-1	-1	-1	-1	-1	-1	-1	-1	-1	-1	-1	-1
30552	-1	86.73226038	97.22922069	-1	-1	-1	95.89020974	104.7167032	110.6412424	71.97498903	103.5883481	81.02747622	76.68438476	90.72724335	-1	-1	71.94631514	81.58739714	80.30253459	61.3484296	-1	73.49076142	83.07351881	97.66825016	95.89509125	57.88623975	69.72957945	32.31093421	72.05176491	66.77377459	59.83521175	90.56897863	96.70491213	91.13229185	70.05518899	-1	73.91872091	118.7537548	92.1730057	-1	92.32477741	112.1542657	66.62325138	81.62171392	-1	92.85795211	66.71384784	101.2213809	97.09482184
30554	-1	113.6957935	123.489981	-1	-1	-1	122.1478868	131.0296906	108.1254204	98.21943502	129.8303989	107.2913389	102.8828003	122.5782428	-1	-1	97.34035372	107.826609	71.66752968	83.13964803	-1	99.81371461	109.2906404	125.1924002	122.2177331	84.78735579	87.57440373	80.43094993	98.37410054	93.09085681	86.0679936	116.8847223	123.0249472	117.448396	96.37875474	-1	100.239621	145.0963436	118.4892353	-1	118.621113	138.5365279	101.0904797	107.8528198	-1	119.2565116	92.83268559	127.5410128	123.384419
30555	-1	84.23429539	82.87998035	-1	-1	-1	81.92744988	90.97711777	113.098477	58.14447476	89.84424215	60.3056254	64.68846905	98.15018501	-1	-1	66.9756683	68.0463034	83.09949349	60.80425528	-1	60.0047252	70.38333222	101.3940089	82.40382951	52.40060773	74.69377649	57.542467	58.553103	53.15517982	65.33623719	76.92429305	83.1703627	77.49356686	56.58003867	-1	60.39809609	105.696034	78.53609848	-1	77.86020418	100.618292	79.34393581	69.1485509	-1	81.25841879	56.96725768	87.68090753	82.25937784
30558	-1	73.5566409	72.899428	-1	-1	-1	71.8251114	78.1153875	102.4671484	48.53263281	80.27124562	56.43476395	54.88054436	87.48028326	-1	-1	56.41637088	58.41711489	72.4656252	50.19323186	-1	47.20775114	60.72834681	90.68528044	69.61482966	41.51482832	64.04823609	46.87982473	45.68148183	40.19625062	54.64543494	63.86656331	70.44599688	64.47553663	43.77479896	-1	47.64951205	92.64663129	65.53490487	-1	65.10303942	87.99900666	68.68572518	59.33123466	-1	68.49529581	46.69966054	74.96924002	70.46390097
30559	-1	74.98622843	78.65832764	-1	-1	-1	77.36139502	84.26976036	104.2837786	53.89083986	85.57508271	62.74298361	59.46210039	88.85345764	-1	-1	58.99123759	63.63723081	74.25271739	52.24414315	-1	52.52476564	65.5711094	91.51321947	74.94252311	39.72956711	65.70870356	48.34082433	51.1316493	46.13595987	55.7193738	70.01930672	75.86504569	70.55625728	49.06109369	-1	53.04215727	96.80185524	71.5871907	-1	72.75159264	88.92039406	70.20213021	64.10839837	-1	67.85078694	50.46498148	80.39807881	77.74232133
30562	-1	-1	-1	-1	-1	-1	-1	-1	-1	-1	-1	-1	-1	-1	-1	-1	-1	-1	-1	-1	-1	-1	-1	-1	-1	-1	-1	-1	-1	-1	-1	-1	-1	-1	-1	-1	-1	-1	-1	-1	-1	-1	-1	-1	-1	-1	-1	-1	-1
30563	-1	68.94177457	67.37451748	-1	-1	-1	65.77805361	77.42512577	97.7142328	41.14094631	72.61063432	52.30537189	46.45558092	82.82766473	-1	-1	51.46651583	50.46610519	67.71927395	45.38762548	-1	46.29962232	52.03924552	86.12115819	68.69429254	37.33862376	59.33323033	42.20891389	44.8915848	39.58098308	50.03970483	63.40226382	69.42419078	63.95252126	42.87872317	-1	46.66623522	92.03858092	64.98731919	-1	64.87927916	86.57335122	64.00386714	49.72434494	-1	67.28087225	40.37357752	73.92650898	69.27288407
30566	-1	92.62249117	85.6128696	-1	-1	-1	85.93882732	92.35475559	121.5130306	63.84687931	95.89936503	72.71538003	72.66634778	106.5354904	-1	-1	75.44033463	74.40015983	91.51210059	69.23426924	-1	62.31305737	78.0303326	109.7437289	84.69904464	60.58231359	83.09801095	65.93355431	60.90571198	55.2361957	73.70202985	79.11227973	85.36218135	79.62260554	58.91258605	-1	62.62282903	109.2364152	80.63734204	-1	75.5598548	107.4825312	87.73866201	77.63876782	-1	87.65485006	65.36161769	89.86095106	66.39384902
30572	-1	87.59787197	81.37946816	-1	-1	-1	79.35163295	78.69131542	116.5326092	59.30818818	91.41354412	69.95147764	68.14740743	101.5087527	-1	-1	70.54099926	69.66719032	86.52860111	64.27831783	-1	40.79094162	73.55781838	104.662492	62.88487101	55.24772524	78.10108813	60.91587282	41.64573258	39.90218016	68.64551587	65.63079357	61.2066413	65.47626713	37.73979676	-1	39.3057649	95.91524028	66.22540721	-1	74.9126706	101.1558791	82.72665098	73.13996969	-1	80.63443136	60.64420119	65.36103515	79.8084812
30574	-1	92.42640889	87.20676734	-1	-1	-1	86.67740269	86.92062601	121.341857	64.8239533	96.81739672	74.08807798	73.0148152	106.3413541	-1	-1	75.31084548	75.16181524	91.33940839	69.07520221	-1	58.35469579	78.5243476	109.5246662	80.74552633	60.24859655	82.91850363	65.74381561	56.86437497	50.68063057	73.49437685	74.47373161	81.45109183	74.99418919	54.95597428	-1	58.69194169	105.9173217	76.00925001	-1	71.62389353	106.4294207	87.55164086	77.86119535	-1	86.29748993	65.4031386	85.963468	78.10808481
30577	-1	79.94822917	75.01661733	-1	-1	-1	73.25748896	71.14977166	108.8954673	52.49003449	84.51691188	62.56782448	60.79105066	93.85937109	-1	-1	62.92572901	62.75343283	78.89064778	56.64763379	-1	18.69516267	66.30042069	96.99929114	46.79550135	47.52099473	70.4595403	53.2688568	30.86124837	31.55478365	60.9886148	57.27872784	52.86086741	57.16870793	23.93652991	-1	29.20365899	86.57773432	57.94320796	-1	67.45853201	93.25005252	75.0811064	65.68590835	-1	72.59702488	53.11763766	57.67588528	72.6935187
30582	-1	97.35601208	91.6051321	-1	-1	-1	91.24531377	92.33825367	126.2676183	69.45101565	101.4689253	78.81538438	77.83201731	111.2704117	-1	-1	80.23048836	79.84463504	96.26538699	73.99922806	-1	63.59741496	83.30463857	114.4571136	85.98440424	65.19648374	87.84547507	70.67225023	62.14613102	56.06010759	78.42526239	79.94482293	86.65910773	80.43185	60.20270912	-1	63.91137034	111.2032672	81.43311499	-1	76.63003258	111.487351	92.47969387	82.71527549	-1	91.39270116	70.28913164	91.16594814	80.37328235
30598	-1	76.21599398	72.02112798	-1	-1	-1	70.66207798	67.15288268	105.1596802	49.23048958	81.20251722	58.83525635	57.1665719	90.12965392	-1	-1	59.18038981	59.44669457	75.15526982	52.90861879	-1	34.2899415	62.74003486	93.27828246	56.73839431	43.84088486	66.72580397	49.53788554	31.90096483	26.92501663	57.26373005	52.00456634	57.89715368	52.22795078	30.84054627	-1	34.9691237	83.50731732	53.11867026	-1	63.34754137	89.38208201	71.34932281	61.98351757	-1	68.76754937	49.39706331	62.48887828	68.90989079
30616	-1	72.75686398	72.35555423	-1	-1	-1	70.60700016	82.28489643	101.3943233	45.97848788	77.42352516	57.61051401	39.51647837	86.59158309	-1	-1	54.96720918	55.07106096	71.40481229	49.02385286	-1	51.13287755	51.59889574	89.94345769	73.52807334	41.39581396	63.04634609	45.95837691	49.72611792	44.42786186	53.83341298	68.25138827	74.26230549	68.80120936	47.71086209	-1	51.50297473	96.82753573	69.83589626	-1	69.80105227	91.19257348	67.74494173	57.17855195	-1	71.91351155	37.66165905	78.76516975	74.23566068
30643	-1	51.23965665	54.41843012	-1	-1	-1	53.1380864	61.06001329	80.39429533	29.43404764	61.08656928	38.16246376	34.79952989	65.23361214	-1	-1	34.68179366	39.13132131	50.3814219	28.21160497	-1	29.7809382	40.93765363	68.28684749	52.18871406	18.43284601	41.90981708	24.66496736	28.32930476	23.06907817	32.31828001	46.85748611	53.02683833	47.42491227	26.34019349	-1	30.23067267	74.80862727	48.46757035	-1	48.84964521	65.83897956	46.48985165	39.35165889	-1	47.55357207	25.80646317	57.54825289	53.75354796
30648	-1	94.34026869	89.11815817	-1	-1	-1	87.2148259	85.50311454	123.2844322	66.67984935	98.72545164	76.90071926	75.11146578	108.2513709	-1	-1	77.30929292	76.95939238	93.27981386	71.03500103	-1	42.36321026	80.59628995	111.3947324	62.55010023	61.93226453	84.84959657	67.66026922	45.88247104	46.0449821	75.3824869	71.78379145	60.51290244	71.66017154	40.22318185	-1	32.99260247	101.3664865	72.42788869	-1	81.81687747	107.700386	89.47215329	80.03057765	-1	87.07843981	67.47957379	66.08688898	86.98808651
30649	-1	-1	-1	-1	-1	-1	-1	-1	-1	-1	-1	-1	-1	-1	-1	-1	-1	-1	-1	-1	-1	-1	-1	-1	-1	-1	-1	-1	-1	-1	-1	-1	-1	-1	-1	-1	-1	-1	-1	-1	-1	-1	-1	-1	-1	-1	-1	-1	-1
30656	-1	90.49928387	97.01077147	-1	-1	-1	95.69088452	104.3377069	120.2324436	71.82007738	103.4428174	80.74571932	76.76824394	104.7977303	-1	-1	75.10243412	81.45571344	90.20229251	68.19125224	-1	73.11026488	83.05233214	107.7302315	95.51513466	57.62526204	81.63855334	64.27598255	71.66806879	66.38895874	71.82402237	90.18115889	96.32937862	90.74578506	69.67399439	-1	73.54157964	118.3442803	91.78706984	-1	91.95585041	111.5327107	86.12639568	81.49959847	-1	92.32174709	67.26190069	100.84668	96.75074575
30671	-1	69.39303118	66.77755398	-1	-1	-1	65.46387913	65.52938266	98.36843518	43.45548069	75.34995605	52.68434254	50.81216253	83.30552079	-1	-1	52.44686028	53.55254397	68.361841	46.13472919	-1	32.13871084	56.50166718	86.41574062	54.59830425	36.79819182	59.92282339	42.72017225	30.50900659	26.38053687	50.41862167	50.81555715	55.8492728	51.18651567	28.6172481	-1	32.91180594	64.62984344	52.15442037	-1	58.43774853	81.57003749	64.53562474	55.53993625	-1	60.03825257	42.81725903	60.43675059	64.00849619
30678	-1	77.93543937	85.89800456	-1	-1	-1	84.54849941	93.55797458	102.4885206	60.58944936	92.19483023	69.70827252	65.14283627	90.47204885	-1	-1	57.31198397	70.1843244	72.69298954	48.72732047	-1	62.3641265	71.59577508	94.50174352	84.76744156	48.61361358	65.48979548	49.5177941	60.92322659	55.6283695	57.90982093	79.41935167	85.56876606	79.98378803	58.93054243	-1	62.78539706	107.6910067	81.02488969	-1	81.11228885	101.2239061	71.12107053	70.19269885	-1	81.97811929	54.89855204	90.08392504	85.8599752
30692	-1	66.14622294	66.59790728	-1	-1	-1	65.40292432	71.01555925	95.16020189	42.19508403	73.9301143	50.72001759	48.35553368	80.07562551	-1	-1	49.28461753	52.04719024	65.15221458	42.93779309	-1	39.70629429	54.28451059	83.17264836	62.1213707	33.49503392	56.70602062	39.4940028	38.18179729	32.88673802	47.18207643	56.6208732	63.01779237	57.21291964	36.2582191	-1	40.19985112	84.06845792	58.26637623	-1	59.4825689	60.95969322	61.31157256	52.88720726	-1	50.17514638	39.90464022	67.55050941	64.77080083
30698	-1	66.45975518	60.75781956	-1	-1	-1	58.60866479	57.65392353	95.39935846	38.46597509	70.54302301	48.93046857	47.11580075	80.37068546	-1	-1	49.41633299	48.77221548	65.39503086	43.14761123	-1	17.38207601	52.55984052	83.51894708	39.23481669	34.07896046	56.96610673	39.77873855	19.05456651	18.4375891	47.5044659	44.17564682	35.3413595	44.0391542	14.50640825	-1	14.38098188	74.07062299	44.79944411	-1	53.90931555	79.91494031	61.59009757	52.07587746	-1	59.33899283	39.55221111	39.03460065	58.97084497
30712	-1	54.27032262	52.58294383	-1	-1	-1	50.91958103	62.80719007	83.03041899	26.21610052	57.66351653	37.75393701	30.933329	68.15151808	-1	-1	36.766485	35.45948201	53.03595814	30.69979664	-1	31.67490171	36.71915515	71.45042482	54.06904457	22.68974994	44.6524244	27.5314366	30.27074143	24.96510663	35.36633061	48.79070257	54.79459676	49.33926979	28.25459383	-1	32.03827027	77.42997826	50.37336012	-1	50.28178173	71.97803629	49.32561724	35.8066937	-1	52.683123	25.33671307	59.29602909	54.65786562
30719	-1	65.5481682	62.23802564	-1	-1	-1	60.86890724	59.68666309	94.51356974	39.15803191	71.08933773	48.58531098	46.78451128	79.4600014	-1	-1	48.57514072	49.30826547	64.50759344	42.27494129	-1	25.42097824	52.42127529	82.58043811	47.89684491	33.01136758	56.07134018	38.87285663	23.80919959	20.22865147	46.57865152	44.96428756	49.27465642	45.23557679	21.86997573	-1	26.29614002	59.26674076	46.16426701	-1	53.82637185	78.27771972	60.68719788	51.55783692	-1	57.22296222	38.88767398	53.88008388	59.3844707
30722	-1	74.20043362	69.3534202	-1	-1	-1	67.61395336	65.52141424	103.1494262	46.80085222	78.82316966	56.84997575	55.06885488	88.11139112	-1	-1	57.18304136	57.05886392	73.1444776	50.90261734	-1	21.83241878	60.58470786	91.24896392	43.73844886	41.75981732	64.71281259	47.5212584	25.20358604	25.91728913	55.23934978	51.61552594	47.70331631	51.51626517	16.21095708	-1	24.11180308	80.64573596	52.2952478	-1	61.76250072	87.48617659	69.3337481	59.95848841	-1	66.81697396	47.3833167	52.49991595	67.00880548
30747	-1	72.31110056	81.98087437	-1	-1	-1	80.6381223	89.53231437	52.94765	56.70671203	88.31714521	65.78273551	61.36013045	81.6168311	-1	-1	55.65286339	66.31273678	14.83888318	40.80623164	-1	58.31867435	67.77197782	84.76767568	80.72262165	43.42430896	47.69870614	39.62281775	56.87890453	51.59442328	46.16559536	75.38796446	81.52923885	75.95172713	54.88385594	-1	58.74411017	103.6058174	76.99259779	-1	77.11985583	97.05468369	60.41796097	66.33705062	-1	77.77873301	51.29307746	86.04521308	81.88166148
30751	-1	74.84752607	73.37840101	-1	-1	-1	72.35938163	77.18549444	103.764686	49.36956156	81.15684397	57.49359874	56.06947681	88.76929145	-1	-1	57.7280535	59.3379067	73.76259264	51.49528424	-1	46.45338678	61.8534218	91.96321207	68.86260354	42.74000242	65.34281367	48.17054872	44.88322038	39.28017285	55.92833772	62.865634	69.71102674	63.50552128	43.02039491	-1	46.90710611	92.07193538	64.57755453	-1	63.83090221	88.85409133	69.97754118	60.60362526	-1	69.08726403	47.99048379	74.23876504	69.93497345
30752	-1	98.65504888	93.0351463	-1	-1	-1	92.96129095	98.3641615	127.551478	70.66341534	102.6480657	79.10329357	78.96348974	112.5696674	-1	-1	81.48718234	81.06681567	97.5502686	75.27495857	-1	68.36023837	84.42529495	115.7741538	90.75172131	66.59626849	89.13484297	71.96850943	66.9066363	61.17975984	79.73422038	84.97049628	91.45908485	85.51459146	64.95318152	-1	68.70370778	115.1120274	86.5436498	-1	78.54532736	113.362906	93.77408249	83.82932741	-1	93.51978302	71.48435277	95.96556476	69.71062881
30772	-1	-1	-1	-1	-1	-1	-1	-1	-1	-1	-1	-1	-1	-1	-1	-1	-1	-1	-1	-1	-1	-1	-1	-1	-1	-1	-1	-1	-1	-1	-1	-1	-1	-1	-1	-1	-1	-1	-1	-1	-1	-1	-1	-1	-1	-1	-1	-1	-1
30789	-1	89.14453305	96.61379524	-1	-1	-1	95.29373715	103.6437271	118.9692408	71.49112781	103.1237403	80.43073227	76.50850021	103.0753109	-1	-1	74.47958765	81.14311839	88.9083143	67.16852121	-1	72.30926329	82.78125265	105.2953067	94.71661827	43.57124314	80.22985233	62.65484381	70.87923139	65.65973445	69.69528659	89.47181189	95.55183615	90.03022691	68.86748134	-1	72.75731895	117.3747194	91.06915539	-1	91.42991086	110.4598693	84.57188393	81.26733955	-1	90.92993065	67.00150929	100.0721049	96.25626169
30801	-1	80.6522626	80.48573728	-1	-1	-1	79.30598644	84.23322263	109.6401731	56.23746674	87.99438979	64.76763042	62.58891262	94.57739834	-1	-1	63.72416159	66.12843472	79.63362052	57.40629316	-1	52.92241024	68.47227714	97.69648671	75.33954645	48.12180234	71.1940025	53.99165757	51.37012771	46.0560421	61.69574577	69.76936576	76.25215189	70.37068189	49.47280354	-1	53.42798488	97.09499897	71.42817834	-1	72.98106608	86.63332581	75.80671236	67.13044788	-1	66.26195377	54.24620248	80.78815845	78.37806113
30812	-1	67.07330751	69.0942444	-1	-1	-1	67.83289255	76.00530601	96.05456643	44.07779736	75.72581357	52.65401285	49.51663901	81.03008818	-1	-1	50.08549844	53.77429928	66.05062999	43.80027566	-1	44.8563646	55.6044364	84.21444972	67.26143677	34.96536863	57.62058166	40.4359803	43.39103307	38.05894298	48.18509303	61.82153167	68.07683666	62.39706691	41.42168363	-1	45.28789343	90.12203483	63.44281515	-1	63.55290759	83.16917256	62.2454416	53.93015522	-1	64.26879712	40.75337468	72.59511757	68.43491468
30813	-1	81.44836865	76.61514293	-1	-1	-1	74.92728432	72.47174985	110.395135	54.056341	86.07556403	64.06645405	62.30633996	95.35985636	-1	-1	64.42411148	64.31445387	80.39037062	58.14686607	-1	32.10517832	67.82473911	98.50095461	54.63185734	49.02818442	71.95948395	54.76917302	29.73814491	32.73720119	62.4897542	58.4984909	56.36465599	58.3819085	28.60352028	-1	33.22555752	88.11440926	59.15508077	-1	68.8998802	94.73063228	76.58131301	67.1902608	-1	74.08117096	54.61951519	61.04955513	74.17281324
30840	-1	81.32069968	76.00047968	-1	-1	-1	74.79304562	67.38122932	110.2546362	53.67761851	85.70839526	63.63313973	62.03248996	95.23362003	-1	-1	64.2589942	63.99705411	80.25082175	57.9988263	-1	39.66365128	67.52799119	98.3920382	62.03519788	48.99970377	71.82402964	54.64012589	38.34689476	31.17773944	62.37300461	57.88413663	62.60659339	57.19945459	36.31498771	-1	39.87868823	90.42984964	57.69692214	-1	67.66983224	94.8012351	76.4504965	66.92544666	-1	74.32550854	54.40325117	67.11754865	72.76715222
30842	-1	75.2667842	70.45086959	-1	-1	-1	68.71847241	66.63378351	104.2164521	47.88884144	79.90950326	57.92772048	56.14480764	89.17766709	-1	-1	58.25136242	58.14488626	74.21145357	51.9700395	-1	23.24033255	61.66303634	92.31432981	45.32757121	42.82097583	65.77957306	48.58768202	26.31911877	27.02763689	56.30512738	52.71624035	49.01872631	52.62092033	17.64380593	-1	25.48366985	81.64365716	53.40153407	-1	62.848968	88.54672696	70.40026468	61.03256609	-1	67.87139536	48.45479202	53.80193803	68.09909994
30848	-1	70.37568962	68.65118783	-1	-1	-1	67.40012032	69.21021588	99.35998465	45.00476358	76.85044321	53.96987028	52.00601883	84.29034102	-1	-1	53.45132551	55.0304717	69.35294995	47.12980894	-1	36.70687106	57.76417395	87.39437705	59.14971173	37.74726001	60.91185591	43.70623678	35.12851298	30.47756183	51.40013981	54.55719357	60.26886319	55.04338378	33.2123669	-1	37.37574719	74.79182731	56.05646218	-1	60.46719372	81.59146661	65.52243831	56.67041346	-1	59.27640506	43.88637333	64.83621351	66.03320117
30854	-1	106.0403874	102.6320285	-1	-1	-1	101.1898461	100.0806656	135.0119597	79.60538766	111.5473316	89.138728	87.29771755	119.9504451	-1	-1	89.08678768	89.7647189	105.0054517	82.77754101	-1	64.15771505	92.92448384	123.0605474	86.6624058	73.44357693	96.56696703	79.36489431	63.16468924	60.6282101	87.0634039	85.55280237	88.28924267	85.74973235	60.51335851	-1	65.24193328	104.4029818	86.64832297	-1	94.47470323	118.8543097	101.180251	92.08978982	-1	97.79176111	79.41057417	92.92001361	99.94759112
30870	-1	89.68967818	85.31954446	-1	-1	-1	83.67350817	81.81414978	118.6491678	62.62013517	94.61744831	72.51840135	70.70580168	103.5994899	-1	-1	72.70289114	72.84722818	88.64344404	66.4085092	-1	41.30707082	76.25772797	106.7229464	63.90440034	57.16847024	80.20843326	63.01164964	41.8621172	42.21111054	70.71971912	67.73229479	66.19691905	67.70324259	37.46187062	-1	42.95895481	94.82874427	68.51092656	-1	77.58457809	102.876611	84.82558229	75.5673231	-1	82.10272971	62.95181022	70.90070888	82.88700491
30871	-1	-1	-1	-1	-1	-1	-1	-1	-1	-1	-1	-1	-1	-1	-1	-1	-1	-1	-1	-1	-1	-1	-1	-1	-1	-1	-1	-1	-1	-1	-1	-1	-1	-1	-1	-1	-1	-1	-1	-1	-1	-1	-1	-1	-1	-1	-1	-1	-1
30875	-1	-1	-1	-1	-1	-1	-1	-1	-1	-1	-1	-1	-1	-1	-1	-1	-1	-1	-1	-1	-1	-1	-1	-1	-1	-1	-1	-1	-1	-1	-1	-1	-1	-1	-1	-1	-1	-1	-1	-1	-1	-1	-1	-1	-1	-1	-1	-1	-1
30877	-1	116.7252266	111.2599641	-1	-1	-1	109.2139909	107.9083291	145.6670462	88.89288098	120.9546485	99.2408061	97.43708355	130.6362387	-1	-1	99.68787297	99.18478448	115.6625769	93.41643183	-1	66.42050832	102.9007684	133.782111	87.75670288	84.33116752	107.2330247	90.04470298	68.77885201	68.56318472	97.7687186	94.30226289	78.26530729	94.17234982	63.79164577	-1	60.27397904	124.046891	94.93649056	-1	104.1919609	130.1335443	111.8563177	102.3774765	-1	109.5349049	89.84044655	74.54321649	109.3099191
30890	-1	100.0807042	101.1351268	-1	-1	-1	99.92784729	106.4532736	129.1001029	76.52802144	108.2338914	85.02504836	82.44840024	114.0251679	-1	-1	83.2142367	86.32979555	99.09279213	76.87250563	-1	75.24707752	88.4306327	117.1433752	97.65793267	67.57261667	90.64866102	73.44124262	73.74114423	68.40681513	81.14366457	92.1371053	98.5201712	92.72783341	71.80519719	-1	75.71422094	120.1085589	93.78033014	-1	94.48825846	109.5857093	95.25719682	86.95016666	-1	92.53555446	73.88559315	103.0470661	99.64946752
30914	-1	73.63890388	68.79134356	-1	-1	-1	67.0517294	64.95919676	102.5878857	46.23894247	78.26129007	56.28826123	54.50716252	87.54986251	-1	-1	56.62148037	56.4969882	72.58293792	50.34107061	-1	21.2637225	60.02297301	90.68744961	43.16368668	41.19836912	64.15127633	46.95972746	24.64158252	25.35514759	54.677829	51.05353194	47.13632957	50.95420822	15.64948536	-1	23.54319051	80.08534117	51.73316441	-1	61.20066685	86.9247509	68.7722157	59.3968312	-1	66.25564778	46.8217029	51.93330372	66.44689451
30915	-1	81.48196436	76.11210867	-1	-1	-1	75.24520541	63.09163517	110.4092941	53.83531882	85.8564158	63.60920855	62.14860436	95.39580203	-1	-1	64.40075459	64.17254744	80.40598104	58.14950442	-1	43.3020918	67.64794613	98.5634727	65.68754499	49.2143132	71.98133963	54.8008195	41.81769027	34.3972088	62.54026075	59.4118245	66.35666265	59.37521359	39.9215363	-1	43.60370717	92.28305168	60.12784319	-1	66.78275867	95.09528243	76.61025127	67.02745786	-1	74.73481433	54.52634306	70.87164336	71.89749618
30916	-1	-1	-1	-1	-1	-1	-1	-1	-1	-1	-1	-1	-1	-1	-1	-1	-1	-1	-1	-1	-1	-1	-1	-1	-1	-1	-1	-1	-1	-1	-1	-1	-1	-1	-1	-1	-1	-1	-1	-1	-1	-1	-1	-1	-1	-1	-1	-1	-1
30927	-1	94.11962483	89.36177516	-1	-1	-1	87.64413561	85.56400639	123.0704453	66.78191895	98.79940031	76.80039927	75.01493593	108.0303932	-1	-1	77.10754957	77.03430434	93.06536247	70.82470198	-1	42.84366895	80.5376533	111.1655274	65.30953981	61.66510664	84.63311723	67.44065724	45.22860614	45.95066038	75.15701689	71.62224703	68.38406634	71.53410983	38.03288436	-1	44.97396812	100.3680278	72.31772444	-1	81.73519326	107.3882223	89.25339657	79.8990002	-1	86.70197361	67.3165986	73.13775325	86.99346176
30929	-1	-1	-1	-1	-1	-1	-1	-1	-1	-1	-1	-1	-1	-1	-1	-1	-1	-1	-1	-1	-1	-1	-1	-1	-1	-1	-1	-1	-1	-1	-1	-1	-1	-1	-1	-1	-1	-1	-1	-1	-1	-1	-1	-1	-1	-1	-1	-1	-1
30951	-1	-1	-1	-1	-1	-1	-1	-1	-1	-1	-1	-1	-1	-1	-1	-1	-1	-1	-1	-1	-1	-1	-1	-1	-1	-1	-1	-1	-1	-1	-1	-1	-1	-1	-1	-1	-1	-1	-1	-1	-1	-1	-1	-1	-1	-1	-1	-1	-1
30954	-1	88.81044555	82.97154043	-1	-1	-1	82.97303137	88.71449178	117.7050699	60.6816402	92.67541299	69.1233901	69.06387762	102.7247745	-1	-1	71.63794062	71.11014525	87.70396024	65.42775264	-1	58.66448647	74.50830688	105.9307929	81.05515758	56.75985716	79.28899312	62.12333147	57.21933075	51.51498786	69.89015214	75.31923542	81.75587461	75.85862839	55.25813588	-1	59.00306149	105.4147126	76.88580431	-1	69.81386125	103.5757634	83.92873031	73.94694824	-1	83.74726432	61.61859698	86.2609702	61.67884117
30959	-1	137.1163604	136.7450714	-1	-1	-1	135.5427625	139.6221041	166.1276189	112.6523705	144.43214	121.3388577	119.1525998	151.0347275	-1	-1	120.2617588	122.5764229	136.1190527	113.9096722	-1	108.0104754	125.0131526	154.1147601	130.4344174	104.3531806	127.6709831	110.4550354	106.4585118	101.3059971	118.1315532	125.0945722	131.4023262	125.6729239	104.5484148	-1	108.5598069	150.8881087	126.7217072	-1	129.0627702	144.8266653	132.2739411	123.742843	-1	117.3763706	110.8305521	135.9466503	134.5162459
30982	-1	93.11805437	87.02717466	-1	-1	-1	84.47332201	84.55192365	122.0545216	64.82289231	96.92883931	75.53607907	73.67551642	107.028656	-1	-1	76.06634455	75.13852132	92.05037945	69.80129508	-1	44.82293708	79.0810208	110.1799001	66.71639624	60.75350417	83.62229409	66.43617452	46.31355372	45.43451795	74.16404936	71.13590403	63.15916629	71.00912938	41.91178916	-1	42.08084161	101.0789067	71.77266654	-1	80.6368997	106.6478938	88.24720444	78.67575362	-1	86.10033221	66.17363275	66.72961576	85.62927644
31008	-1	72.92464334	70.63104827	-1	-1	-1	68.9069254	81.24023154	101.6885117	44.08363501	75.5032258	56.08619855	49.02078542	86.80676543	-1	-1	55.42999723	53.26223839	71.69386426	49.35938857	-1	50.10539239	54.5772633	90.10301607	72.49831332	41.33057528	63.3094556	46.18721166	48.70837276	43.40764702	54.02015882	67.24094431	73.21380521	67.78631404	46.68665118	-1	50.4611538	95.90923378	68.81903626	-1	68.72740308	90.55200672	67.98171031	54.56147267	-1	71.24456064	43.9238443	77.71331816	73.04962138
31015	-1	101.5246659	111.2223086	-1	-1	-1	109.8797006	118.7711963	85.79068666	85.94893444	117.5594833	95.02405549	90.60452855	110.7373915	-1	-1	84.93368306	95.55520995	40.2364121	70.22919231	-1	87.55705027	97.01549827	113.7798886	109.961013	72.63405893	76.55424455	68.7096626	86.11731396	80.83310061	75.06910714	104.6267118	110.7677598	105.1904553	84.12220116	-1	87.98258824	132.8432139	106.2313192	-1	106.3595788	126.290186	89.47471279	95.57993437	-1	107.0133603	80.54118479	115.2837539	111.1217112
31060	-1	72.86276642	76.13895549	-1	-1	-1	74.84119944	81.35368657	102.1399219	51.46175307	83.15917481	60.32880932	57.14735029	86.72903157	-1	-1	56.81273746	61.23037552	72.11014342	50.09006468	-1	49.4574565	63.22889835	89.41012061	71.87864256	37.73985835	63.5718378	46.21263576	48.08052462	43.16966942	53.60658079	67.08330915	72.82998405	67.6107056	45.98624404	-1	49.99786406	93.42895034	68.63799123	-1	70.07319389	86.17030466	68.07161252	61.79732642	-1	64.2073487	48.21690643	77.36708929	75.1018421
31106	-1	63.65454827	59.44469285	-1	-1	-1	58.09631651	54.48980877	92.59766142	36.65961	68.63194661	46.26075451	44.5990745	77.56826568	-1	-1	46.61727892	46.87736369	62.59329306	40.34626635	-1	21.85297796	50.17168089	80.71765578	44.29941558	31.28381432	54.16400847	36.97637334	19.48673893	14.27260165	44.70275901	39.14500511	45.44312113	39.48248538	18.40667982	-1	22.52001595	71.14375024	40.39908227	-1	50.72838436	76.83378188	58.78773256	49.41618774	-1	56.23090089	36.83179647	50.03279667	56.29861346
31149	-1	100.8505169	94.21000894	-1	-1	-1	94.39092716	100.016622	129.745004	72.32142869	104.3603463	81.24719083	81.00145728	114.764033	-1	-1	83.67865184	82.82991614	99.7438476	77.46804969	-1	70.10907358	86.39696491	117.9687061	92.4960474	68.79102705	91.32872756	74.16274692	68.68909556	62.96707537	81.92864771	86.82865963	93.16751592	87.34274105	66.70822448	-1	70.42465898	117.0818973	88.35871708	-1	81.87588018	115.5816703	95.96825349	85.94396689	-1	95.71671779	73.63263509	97.66845909	52.44907504
31152	-1	94.55219563	93.03430912	-1	-1	-1	91.75696052	93.66468977	123.55565	69.36773775	101.2113997	78.38163518	76.33581606	108.4634684	-1	-1	77.68532076	79.38632438	93.54711229	71.33738914	-1	60.79285168	82.1056107	111.539402	83.24121662	61.75954765	85.09960652	67.88384018	59.31182971	54.89926637	75.5578338	79.06703049	84.40803209	79.52141311	57.28116556	-1	61.50151339	96.9226292	80.52168748	-1	85.04463207	105.7077081	89.70287233	81.0102514	-1	82.97105981	68.17846654	88.98035885	90.54912086
31164	-1	62.26624804	57.39817036	-1	-1	-1	55.66434546	53.49949722	91.21427715	34.85172689	66.87468568	44.90082711	43.12525936	76.17737182	-1	-1	45.24596327	45.111312	61.20940397	38.96686952	-1	10.43983512	48.63982493	79.31635466	33.17476323	29.83373895	52.77806072	35.58701526	13.04540743	13.87740267	43.3061049	39.59232754	36.05370968	39.4874861	6.312619347	-1	12.67747121	68.79144523	40.2643408	-1	49.79159443	75.55505955	57.39936324	48.01515914	-1	54.893935	35.4428566	40.80314138	55.03994155
31168	-1	64.24682445	64.91824297	-1	-1	-1	63.69750037	68.85357241	93.31051961	40.58669215	72.33243827	49.25613813	46.78827736	78.16415216	-1	-1	47.53868772	50.45097829	63.29840569	41.12078847	-1	37.29196925	52.72098588	81.18231583	59.71207483	31.12663831	54.8347791	37.59488671	35.7849765	30.63172099	45.22719822	54.42873483	60.65005349	55.00071579	33.8332985	-1	37.81877492	80.8346088	56.046424	-1	57.79436724	67.31892985	59.42030247	51.36848163	-1	29.93007525	38.29068923	65.1885952	63.09555023
31175	-1	-1	-1	-1	-1	-1	-1	-1	-1	-1	-1	-1	-1	-1	-1	-1	-1	-1	-1	-1	-1	-1	-1	-1	-1	-1	-1	-1	-1	-1	-1	-1	-1	-1	-1	-1	-1	-1	-1	-1	-1	-1	-1	-1	-1	-1	-1	-1	-1
31177	-1	96.12182287	97.72386031	-1	-1	-1	96.49637829	103.3717034	125.1761119	73.02082504	104.7131822	81.58094348	78.80072652	110.0741221	-1	-1	79.34149816	82.79589085	95.16702689	72.96273347	-1	72.1309321	84.82229859	113.1666254	94.54125512	63.47754774	86.71461253	69.49523723	70.64131201	65.3356036	77.17885215	89.08517598	95.39949382	89.66844132	68.68868007	-1	72.59539109	117.0017394	90.71782596	-1	91.3621346	105.2274872	91.3142387	83.31392634	-1	88.98579801	70.1299693	99.92525295	96.45493739
31189	-1	66.87168979	70.49997963	-1	-1	-1	69.20984951	77.19987105	96.07992157	45.49047387	77.13943787	54.26765216	50.79458838	80.87510475	-1	-1	50.44917489	55.17919601	66.06414872	43.92042796	-1	45.88811216	56.95601389	83.88426218	68.29617752	33.81179885	57.57922632	40.31480084	44.44425582	39.20503636	47.93599659	63.00346013	69.13690917	63.56730311	42.44619784	-1	46.34010227	90.89101876	64.60851368	-1	65.01528629	82.41686687	62.14476663	55.37940498	-1	63.68757467	41.71791497	73.65849446	69.90203844
31198	-1	56.99027486	50.82300861	-1	-1	-1	47.95255181	64.13335949	85.76557273	22.39941024	53.56090734	39.11121963	30.67967941	70.87424739	-1	-1	39.52470445	29.80393328	55.77029413	33.44151206	-1	32.9427867	32.18099845	74.16068502	55.32655634	25.34373182	47.38300911	30.25651054	31.60207143	26.35323111	38.08234375	50.24578771	55.96650894	50.76714786	29.53532868	-1	33.24172784	79.07923295	51.78969488	-1	51.79948782	74.28574153	52.05211976	39.37865329	-1	54.90558598	27.78067162	60.45115339	55.81095971
31214	-1	85.10189496	79.85524892	-1	-1	-1	78.64331576	69.56000792	114.0362869	57.50169525	89.52836145	67.42937683	65.82804191	99.01488834	-1	-1	68.041362	67.81454618	84.03244721	61.78067892	-1	43.4781752	71.328725	102.1729182	65.85477028	52.77881584	75.60553942	58.42146596	42.09774086	34.42813887	66.15406345	61.40956619	66.46518632	60.59145084	40.12324503	-1	43.72376456	94.15240879	61.02286109	-1	71.46888441	98.56654541	80.23188056	70.71565345	-1	78.08559569	58.18983522	70.98162369	76.6024077
31231	-1	65.6447628	67.94074722	-1	-1	-1	66.66394678	75.13635585	94.62227839	42.84107562	74.47727976	51.47220847	48.16454666	79.60865012	-1	-1	48.63745067	52.51457443	64.61907779	42.36222373	-1	43.99293273	54.28257031	82.8102384	66.39702928	33.64950826	56.19182611	39.01221873	42.53417054	37.20403957	46.77329953	60.97282402	67.20448563	61.54560579	40.55947364	-1	44.41843373	89.31397883	62.5901499	-1	62.63083383	82.69030519	60.82014737	52.57583248	-1	63.64599398	39.32891048	71.72128805	67.46049693
31269	-1	72.86923636	70.33406454	-1	-1	-1	69.21756127	70.23418635	101.8103459	46.87238308	78.73941209	55.7297484	54.08474109	86.78785798	-1	-1	55.82008501	56.94977629	71.80644804	49.55526481	-1	39.36459319	59.78835117	89.94856712	61.78772915	40.56868917	63.37892499	46.19447666	37.61637951	31.86743682	53.92868756	55.21473811	62.74676823	55.95579329	35.91949799	-1	39.90096342	84.93328779	57.07147567	-1	60.80690992	85.6003079	68.00484857	58.75212348	-1	65.09980408	46.1045879	67.2959705	66.85855103
31278	-1	85.71787904	84.03475362	-1	-1	-1	82.11997516	94.6521971	114.3981508	57.28601736	88.67581728	69.83581336	45.60885431	99.56824686	-1	-1	68.02875836	66.15576729	84.40686961	62.0419694	-1	63.49675154	58.43272679	102.9004581	85.88965362	54.2726127	76.03953479	58.93976412	62.10272105	56.81233873	66.79996994	80.64916925	86.60497077	81.1934331	60.0777208	-1	63.85253891	109.2837921	82.22573814	-1	82.18875048	103.8359575	80.72908251	69.41682056	-1	84.53511769	52.62187347	91.1042241	86.53211216
31282	-1	80.82209077	91.22447314	-1	-1	-1	89.88807214	98.65166966	103.7519499	65.98774965	97.60367263	75.02447956	70.73932551	87.88379734	-1	-1	66.4007304	75.60547157	73.08439174	56.19759922	-1	67.41156749	77.11231689	73.34687957	89.81629391	51.06215892	63.56189044	46.33315787	65.97374389	60.70338637	19.61452792	84.50077951	90.62944483	85.06345814	63.97518124	-1	67.84216172	112.6490131	86.10394091	-1	86.2828268	106.0097586	68.08627732	75.65127738	-1	86.68359864	60.83395554	95.14641142	91.06029665
31290	-1	128.914347	129.3525098	-1	-1	-1	128.0273113	131.578939	158.0461681	105.3267872	137.1198193	114.37968	111.821297	142.8009317	-1	-1	112.4354076	115.2527816	128.027419	105.9088266	-1	98.44602826	117.7132952	145.6848761	120.894191	94.99865032	119.5364509	102.2517454	97.17009235	92.96257759	109.7898167	117.1683399	122.0688166	117.6024758	94.91814584	-1	99.16480789	137.9658788	118.5938075	-1	122.2788698	141.4038449	124.0900487	116.5091398	-1	119.1611137	103.3425127	126.6376754	127.5409543
31295	-1	95.06183935	98.38659375	-1	-1	-1	97.09504778	103.7931197	124.3320185	73.66994458	105.3614651	82.51033068	79.31327918	108.9367007	-1	-1	78.98107651	83.42971137	94.30329552	72.273877	-1	72.02768802	85.40258978	111.641537	94.44636248	60.07998572	85.76911517	68.4170413	70.62981248	65.64185345	75.82746199	89.52625073	95.37626097	90.06340769	68.56274282	-1	72.55076251	116.1673138	91.09451494	-1	92.35910778	107.7886292	90.27387886	83.9530106	-1	85.77752746	70.37142601	99.91057456	97.37966252
31316	-1	49.00013394	53.70322839	-1	-1	-1	52.3700721	61.30282492	77.94711222	28.43178536	60.04274664	37.43550517	33.21451986	62.99079669	-1	-1	31.91797907	38.04318801	47.94767892	25.65713228	-1	30.12656783	39.55646605	66.29334392	52.52983166	17.65877729	39.53283967	22.38035964	28.68163631	23.37589416	30.2134172	47.16150158	53.33064638	47.72785017	26.69342532	-1	30.54731207	75.46552867	48.76972284	-1	48.82927576	68.9675818	44.17918368	38.01948194	-1	49.78567362	23.52067163	57.84587654	53.58780346
31317	-1	88.98294937	86.45025384	-1	-1	-1	85.08753834	85.23531909	117.9732997	63.14106632	95.03926766	72.44854031	70.50818738	102.8921658	-1	-1	72.08247677	73.23812672	87.9654888	65.74923218	-1	50.8790991	76.20015743	105.979273	73.35476879	56.25373476	79.52131408	62.31044983	49.57705248	46.06429105	69.99256089	70.64285267	74.74586314	70.95941178	47.3054145	-1	51.76948782	76.13079317	71.90536761	-1	78.34327169	101.2606754	84.1282064	75.25098201	-1	79.63513653	62.4946187	79.34772472	83.83790718
31334	-1	56.26187623	62.70848317	-1	-1	-1	61.35822325	70.40749853	84.48807629	37.38992139	68.99385035	46.51231831	41.93538601	69.91895858	-1	-1	37.92749016	46.98221551	54.5130486	31.99555886	-1	39.22440221	48.38853861	73.55284893	61.62743882	26.14142698	46.21180856	29.23194995	37.78250323	32.48179865	37.31961524	56.27099754	62.42642174	56.83596648	35.79140532	-1	39.64381412	84.56990129	57.8772654	-1	57.94398278	78.13452474	50.98656926	46.97730782	-1	58.91009774	31.7102883	66.94123937	62.68695521
31345	-1	103.3447021	99.924509	-1	-1	-1	98.4211979	97.49199223	132.324117	76.92309926	108.8711579	86.53622403	84.64827216	117.2528661	-1	-1	86.41531313	87.08549157	102.3169583	80.09485108	-1	60.15223732	90.27153275	120.3505072	82.68085169	70.67575381	93.87572491	76.66926049	59.74048259	58.07373177	84.35897139	83.13745833	84.52406906	83.27783269	56.42232516	-1	61.41782838	103.2511551	84.15339744	-1	92.0064756	116.2113096	98.48585283	89.45383374	-1	95.11188186	76.75857355	89.17620184	97.40291883
31374	-1	63.17326939	58.69054565	-1	-1	-1	57.3777457	48.92551066	92.11373137	36.01706362	68.00345677	45.69863897	44.05760554	77.08683685	-1	-1	46.12883778	46.25960236	62.10952855	39.86101766	-1	21.39212089	49.61120428	80.23898268	43.82022748	30.81786261	53.68098321	36.49446369	19.28455172	3.257552871	44.22282656	34.53084876	44.82594166	31.47688546	17.97239025	-1	21.94846804	71.24357979	31.90529373	-1	50.01388129	76.43780641	58.30552507	48.89282292	-1	55.87647149	36.32491013	49.39757194	55.48976014
31400	-1	79.28215948	75.11158464	-1	-1	-1	73.66132397	70.85398202	108.2313201	52.3187271	84.29439043	61.99370144	60.27028331	93.194866	-1	-1	62.26296925	62.53144802	78.22648098	55.98365871	-1	35.63693844	65.84302164	96.33547645	58.12892866	46.86062459	69.79518598	52.6043737	33.21939619	30.80502116	60.3245399	56.23406479	59.58546537	56.27230798	32.10214242	-1	36.57282845	84.53042285	57.10985174	-1	66.76992784	92.38194582	74.41661796	65.09534879	-1	71.66675317	52.494791	64.20866996	72.24807524
31405	-1	87.23501553	82.99600138	-1	-1	-1	82.43814876	85.43826241	116.1449365	60.11380829	92.04275218	68.65372871	67.90659333	101.1514569	-1	-1	70.10224533	70.36248789	86.14295734	63.87456335	-1	55.72728068	73.47768482	104.343857	78.12599826	55.1108171	77.72402353	60.55250754	54.1971484	48.29359204	68.30948673	71.93725436	78.89201877	72.53530393	52.31346372	-1	56.11438921	102.4537252	73.58658603	-1	38.11316323	101.4754834	82.35943539	72.66920939	-1	81.50255031	60.21013075	83.41005321	71.15055573
31412	-1	85.85336097	86.87583031	-1	-1	-1	85.64612951	91.07003274	114.939647	62.47986588	94.21648993	71.1653476	68.59380337	99.76974125	-1	-1	69.20897228	72.32720978	84.9259703	62.76233697	-1	59.50007085	74.54963771	102.7603395	81.91952124	52.57337253	76.45552077	59.20507946	58.00645221	52.86526411	66.81772059	76.6706171	82.85255048	77.23892786	56.04150771	-1	60.02330869	103.1627043	78.28304798	-1	79.92160224	88.70071933	81.03337551	73.17763296	-1	49.67412206	60.03477966	87.38995779	85.1788295
31422	-1	78.66617224	87.96111585	-1	-1	-1	86.61638435	95.54818808	97.59519977	62.67599349	94.28481833	71.76440029	67.29946506	89.53855803	-1	-1	61.12281698	72.27854242	67.96841901	41.32832568	-1	64.34169128	73.72335322	93.96414143	86.74542203	49.8510445	62.13751253	48.13018375	62.90143938	57.61317122	56.83461431	81.40571619	87.5502241	81.96975293	60.90730391	-1	64.76569567	109.6425897	83.01072031	-1	83.12387064	103.1177717	69.47129411	72.29702251	-1	83.85433052	57.1815299	92.06592308	87.88112425
31438	-1	72.51798837	66.29158736	-1	-1	-1	63.44944062	79.63983417	101.2942804	37.82677259	68.97268747	54.61048977	46.40317594	86.4023052	-1	-1	55.05476207	45.31692991	71.29895948	48.97055956	-1	48.44971139	48.32681968	89.68824958	70.83340555	40.86924489	62.91146424	45.78468255	47.10941642	41.86066568	53.61014616	65.75375009	71.47274347	66.27488255	45.04235805	-1	48.74818087	94.58974502	67.29733061	-1	67.30634261	89.80393795	67.58035877	54.89690422	-1	70.42281158	43.34478	75.95728252	71.31276872
31442	-1	76.21050312	70.07150946	-1	-1	-1	67.1567461	83.36771754	104.984628	41.6641433	72.83817531	58.35940681	49.6230892	90.09404487	-1	-1	58.74219546	48.95350929	74.98939763	52.66018022	-1	52.17590932	50.24420967	93.3810179	74.5596687	44.5662517	66.60235517	49.47617904	50.83532133	45.58698521	57.30241605	69.47957851	75.19952699	70.00094175	48.76844906	-1	52.47479093	98.31165374	71.02349325	-1	71.03569942	93.51477229	71.27171306	58.61820725	-1	74.13503363	46.95236843	79.68413403	75.04998611
31464	-1	96.46859048	91.639231	-1	-1	-1	89.90526291	87.80773787	125.4178903	69.08124199	101.1025498	79.12354211	77.34203074	110.3795216	-1	-1	79.45208574	79.33816955	95.41291948	73.17125764	-1	44.38449342	82.85927889	113.5166952	66.5461136	64.02570456	86.98115817	69.78945426	47.47273063	48.19972622	77.50726184	73.89385981	70.17789195	73.79645389	38.51072777	-1	46.65510718	102.8789878	74.57622958	-1	84.03874886	109.7508705	91.60198506	82.23045374	-1	89.07872842	69.65396732	74.95878189	89.28790593
31469	-1	88.49908229	90.18454735	-1	-1	-1	88.954015	95.88067845	117.5588533	65.46733148	97.15769109	74.03721996	71.22621788	102.4526116	-1	-1	71.73229407	75.23842975	87.54948946	65.34770953	-1	64.6345155	77.25373491	105.5410745	87.04476525	55.83340023	79.09577334	61.87451887	63.14733364	57.84600793	69.55517761	81.598486	87.9024578	82.18063098	61.1921964	-1	65.09861388	109.5061835	83.22954905	-1	83.86514735	97.54897017	83.69399929	75.74137789	-1	81.4228389	62.53897821	92.42805514	88.94784769
31471	-1	81.24432369	76.92046665	-1	-1	-1	75.44039213	72.42607659	110.1919755	54.18183048	86.16647904	63.91721844	62.19676358	95.15691913	-1	-1	64.22109017	64.40577878	80.18722882	57.94357748	-1	36.67842574	67.75758961	98.29904913	59.17917889	48.83126452	71.75634839	54.56615916	33.6258825	32.29734532	62.28741755	57.8758596	60.68976534	57.86040541	33.13727683	-1	37.65886058	87.26352229	58.67683042	-1	68.65220579	94.39979778	76.37823785	67.03339696	-1	73.71969599	54.44208912	65.32092315	74.09763901
31476	-1	81.58955352	84.84175975	-1	-1	-1	83.53796941	89.95321542	110.8703437	60.1852573	91.88586862	69.07244718	65.89234484	95.45239222	-1	-1	65.55416775	69.95828343	80.84008706	58.82424635	-1	57.94722878	71.97030794	98.1229551	80.37036607	46.40820559	72.29988505	54.93746006	56.59266012	51.74798581	62.3241072	75.68565902	81.33868812	76.20481082	54.47063593	-1	58.501469	101.89935	77.22883794	-1	78.7721122	95.25894086	76.79739219	70.54841882	-1	73.62725337	56.96611558	85.87787279	83.79993552
31493	-1	85.41857269	80.51528998	-1	-1	-1	79.80723803	78.29601989	114.3398956	58.01541264	89.99946032	67.35944765	66.10722232	99.33367382	-1	-1	68.31909969	68.31677765	84.33706799	62.07625819	-1	50.25946792	71.64003686	102.51055	72.6532848	53.20467905	75.91448351	58.73724077	48.72642183	42.32613777	66.48319441	66.00552228	73.38348974	66.56162943	46.85943755	-1	50.61424367	97.99512223	67.5904832	-1	67.84136442	99.20972582	80.54575313	70.93667168	-1	78.98861217	58.44407145	77.90154603	74.33358973
31500	-1	-1	-1	-1	-1	-1	-1	-1	-1	-1	-1	-1	-1	-1	-1	-1	-1	-1	-1	-1	-1	-1	-1	-1	-1	-1	-1	-1	-1	-1	-1	-1	-1	-1	-1	-1	-1	-1	-1	-1	-1	-1	-1	-1	-1	-1	-1	-1	-1
31504	-1	79.51284738	88.19872653	-1	-1	-1	86.87448374	95.21266092	108.8231274	63.07412385	94.70643193	72.04249392	68.05490744	92.15108148	-1	-1	65.40585671	72.72401954	78.69882548	57.50289572	-1	63.857838	74.34674867	91.81606677	86.26553709	44.58217017	69.83027368	51.88774872	62.43121461	57.2236638	57.43073551	81.0403502	87.10370864	81.59721798	60.41514686	-1	64.30829838	108.9031716	82.63553916	-1	83.02632128	102.048234	73.92981971	72.85881062	-1	82.44498661	58.45632436	91.62433971	87.85222189
31514	-1	77.64089065	74.98181118	-1	-1	-1	73.86271888	74.60514929	106.5816763	51.56899698	83.44306762	60.46297215	58.83239007	91.55914366	-1	-1	60.59131912	61.6572998	76.57777459	54.32662189	-1	43.71635496	64.52634498	94.71954584	66.14047104	45.33814103	68.15025764	50.96578201	41.95116958	36.2005384	58.69979346	59.54909386	67.1071622	60.29106505	40.27069286	-1	44.25836409	89.35172574	61.40727208	-1	65.38528961	90.43205986	72.77617064	63.50982547	-1	69.92947436	50.86907925	71.65792752	71.45595554
31529	-1	81.90855848	76.7632116	-1	-1	-1	74.92228855	73.00681883	110.8531579	54.30406795	86.34409273	64.47785248	62.69720769	95.81975794	-1	-1	64.87866078	64.58051677	80.8485174	58.60390193	-1	31.01229501	68.18918522	98.96280238	53.01431718	49.49890319	72.4181958	55.22871916	33.27550401	33.50812171	62.95070564	59.26062821	52.96902306	59.13362266	28.2197524	-1	29.46387667	88.88266567	59.90031703	-1	69.36841866	95.25395826	77.04064108	67.60866288	-1	74.62786311	55.05389724	57.80840037	74.55770156
31538	-1	86.94237838	88.03857225	-1	-1	-1	86.80804287	92.33321635	116.0303493	63.62009894	95.35348737	72.30198996	69.70688784	100.8609356	-1	-1	70.29977455	73.46190685	86.01671064	63.8527637	-1	60.78140227	75.66893257	103.8535679	83.2002883	53.67700066	77.5462963	60.29611661	59.28888363	54.13906275	67.91009498	77.94168721	84.12872284	78.51064752	57.32377639	-1	61.30105025	104.5239641	79.55497953	-1	81.13166615	88.31790876	82.12428846	74.28833344	-1	51.87364666	61.13403332	88.66538991	86.37642167
31544	-1	89.84817606	86.90684232	-1	-1	-1	85.68657996	85.47929674	118.7964611	63.62958574	95.5269047	72.74360152	71.04093204	103.7645461	-1	-1	72.82182396	73.7429158	88.79193241	66.54637319	-1	53.49021353	76.71123171	106.9129032	75.9294886	57.47478328	80.36177221	63.17306263	51.62434348	46.53538987	70.89856588	70.50615486	77.01432244	71.04176921	50.02264642	-1	54.1250828	97.93439961	72.07563819	-1	77.87949092	102.5410576	84.98464475	75.75536088	-1	81.80876816	63.10703425	81.58331556	83.69349053
31545	-1	66.47493236	60.45929974	-1	-1	-1	58.21581063	57.69757592	95.41171586	38.27426301	70.37115906	48.88629561	47.05975641	80.38574441	-1	-1	49.42382822	48.60243147	65.40756727	43.15854196	-1	18.5835299	52.47887962	83.53701517	40.60594905	34.11083745	56.97943942	39.79327703	19.7953094	18.66208095	47.52116023	44.39141818	38.3042997	44.24889401	15.59465975	-1	16.6539786	74.45844064	45.00512195	-1	53.89939643	79.99147436	61.60431309	52.04484486	-1	59.44472563	39.53839096	42.32943216	58.88143868
31551	-1	89.96605543	84.18872978	-1	-1	-1	81.99852008	81.1802023	118.9050039	61.91968758	94.00178072	72.42385204	70.60433004	103.876945	-1	-1	72.92086813	72.23006214	88.90071698	66.6529331	-1	41.1268349	76.04189386	107.0258812	63.00620897	57.58898504	80.47197459	63.28488001	42.7161744	41.99932531	71.01109119	67.73362358	59.35220108	67.59678416	38.23199947	-1	38.29459542	97.65924601	68.35662866	-1	77.41603609	103.4358936	85.09616605	75.5710043	-1	82.86645817	63.05148638	63.06595746	82.46034341
31559	-1	70.67364782	65.23394377	-1	-1	-1	63.20623572	61.85024925	99.61570122	42.85984569	74.91985553	53.19353653	51.39179011	84.58467433	-1	-1	53.6369162	53.15064063	69.61121754	47.36519979	-1	20.25033325	56.85778182	87.73030743	41.52964188	38.27826171	61.18160024	43.99318102	22.67677467	22.49446214	51.71702544	48.23434969	31.27455577	48.10468604	17.64756621	-1	13.75404265	77.96691686	48.86902074	-1	58.13968526	84.07693596	65.80482174	56.32982116	-1	63.47604331	43.79134848	35.19516934	63.26300206
31561	-1	99.9097632	94.72758083	-1	-1	-1	92.85142607	91.05518986	128.8542327	72.27788871	104.320726	82.47627466	80.69035162	113.8208956	-1	-1	82.87959534	82.5555666	98.84959616	76.60494564	-1	48.07091576	86.17875133	116.9639647	68.80140853	67.50015882	90.41929653	73.22984659	51.36235077	51.57681493	80.95185401	77.31893999	67.93684739	77.19507344	45.81998027	-1	41.29444408	106.8975068	77.96287048	-1	87.38320201	113.2620721	95.041763	85.60574984	-1	92.63709209	73.05261699	73.31484559	92.56356147
31566	-1	68.8570921	63.96906897	-1	-1	-1	62.22382671	60.09897822	97.80503832	41.42894248	73.45328929	51.48933873	49.71196845	82.76818344	-1	-1	51.83662027	51.68964185	67.80016838	45.55760477	-1	16.15988836	55.22479592	85.90720099	38.37844012	36.42473759	59.36884162	42.17781803	19.73990203	20.49165893	49.89693418	46.20606287	42.21104369	46.10056357	9.892767516	-1	18.65521095	75.40401305	46.87702065	-1	56.38529179	82.15026523	63.99016092	54.60375386	-1	61.49039673	42.03235569	47.00126106	61.62793998
31572	-1	85.73222937	96.22151616	-1	-1	-1	94.8845228	103.6643953	109.5080371	70.98035862	102.5956328	80.02058218	75.72191589	91.19226698	-1	-1	71.30812413	80.59676374	78.98445272	61.13165008	-1	72.42822904	82.09863429	90.35073109	94.83284869	56.26650967	69.12709156	48.13813484	70.99005622	65.71756367	50.57495399	89.51432625	95.64510231	90.0771907	68.99206476	-1	72.85811232	117.6725852	91.11774178	-1	91.28918857	111.0429983	71.2903707	80.63940704	-1	91.725662	65.80186478	100.1619361	96.06476112
31573	-1	86.66067057	83.88704452	-1	-1	-1	82.56807095	82.34058973	115.6325359	60.61648079	92.51853283	69.87960329	68.03041288	100.5733023	-1	-1	69.70451458	70.72519114	85.62618606	63.39688891	-1	48.90331027	73.70828303	103.6878249	71.36397748	54.09052793	77.18823665	59.98723441	47.22954278	43.12432441	67.68875284	67.6052803	72.62186168	67.96211884	45.38297328	-1	49.68118697	82.69017569	68.92454651	-1	75.50010327	98.95673034	81.80223709	72.76661707	-1	77.54353559	60.05852082	77.21113975	81.07828096
31583	-1	58.8281482	73.79822958	-1	-1	-1	72.46212306	81.26619853	92.8463551	48.55253758	80.16716179	57.58547906	53.29846765	76.93019802	-1	-1	49.3296577	58.16823106	62.78782719	41.06582865	-1	50.04153424	59.67104405	80.51834211	72.44590922	34.40161449	53.97527238	36.4363326	48.60190202	43.3229195	44.41021979	67.11740784	73.25609117	67.68099922	46.6059352	-1	50.46975616	95.30263388	68.72182919	-1	68.87326571	88.67608129	58.28061186	58.20204242	-1	69.39507851	43.40368601	77.7726423	73.64650404
31589	-1	91.81833857	99.89437302	-1	-1	-1	98.57279609	106.7783945	121.2673791	74.80342629	106.4406455	83.75829162	79.84416761	104.8369938	-1	-1	77.48604222	84.46257926	91.16423772	69.78722052	-1	75.38393212	86.11645271	105.445772	97.79261685	55.73882472	82.35841777	64.52933234	73.96147199	68.77578951	70.59736525	92.59940902	98.63909558	93.15415423	71.93911212	-1	75.84100148	120.3654752	94.19167891	-1	94.65432377	113.4544393	86.53353961	84.62741678	-1	93.74948209	70.31382996	103.1609276	99.4949479
31610	-1	68.41938844	62.41124039	-1	-1	-1	60.28230533	59.561374	97.35608987	40.24149286	72.33611474	50.82338018	49.00985738	82.33027379	-1	-1	51.36796252	50.57588353	67.35195179	45.10283308	-1	20.73599955	54.43257168	85.48177399	42.78748976	36.05668787	58.92386542	41.73777401	21.84926457	20.57754321	49.46581729	46.31530959	40.75373912	46.16670822	17.72615966	-1	18.98869711	76.44097138	46.91994829	-1	55.80264859	81.93547604	63.54878897	53.99074631	-1	61.39130832	41.48384956	44.84980147	60.77328064
31620	-1	69.07453091	70.05310981	-1	-1	-1	68.82500738	74.23441081	98.15675412	45.66150995	77.3987324	54.34177636	51.78291264	82.99186559	-1	-1	52.41764136	55.51017255	68.14341241	45.97679153	-1	42.67355097	57.73636516	85.98884804	65.09290872	35.83253751	59.67437992	42.42620137	41.17767807	36.03050181	50.04335833	59.83298704	66.02510833	60.40233024	39.21533939	-1	43.19607956	86.34515933	61.44686852	-1	63.08229238	71.25538266	64.25386119	56.36494132	-1	31.18975069	43.23133961	70.56245077	68.34366562
31621	-1	-1	-1	-1	-1	-1	-1	-1	-1	-1	-1	-1	-1	-1	-1	-1	-1	-1	-1	-1	-1	-1	-1	-1	-1	-1	-1	-1	-1	-1	-1	-1	-1	-1	-1	-1	-1	-1	-1	-1	-1	-1	-1	-1	-1	-1	-1	-1	-1
31644	-1	-1	-1	-1	-1	-1	-1	-1	-1	-1	-1	-1	-1	-1	-1	-1	-1	-1	-1	-1	-1	-1	-1	-1	-1	-1	-1	-1	-1	-1	-1	-1	-1	-1	-1	-1	-1	-1	-1	-1	-1	-1	-1	-1	-1	-1	-1	-1	-1
31650	-1	120.5702602	115.7422257	-1	-1	-1	114.0058353	111.9259079	149.5197253	93.18392267	125.2052874	103.2276292	101.4448941	134.4811572	-1	-1	103.5542594	103.4407066	119.5147411	97.27319859	-1	68.3436459	106.9621587	137.6180779	90.22152463	88.12591605	111.0829233	93.89112947	71.6253263	72.32279107	101.6087583	98.0140136	94.16962208	97.91747792	62.99583531	-1	70.58075595	126.9705775	98.69756784	-1	108.1473528	133.8526036	115.7036855	106.3335052	-1	113.1792169	93.75661099	98.96506423	113.3954356
31661	-1	96.67914304	99.03889198	-1	-1	-1	97.75395422	103.5872425	125.8925572	74.51952041	106.2395734	83.37179459	80.41833853	110.5597546	-1	-1	80.43379457	84.32873653	95.86799109	73.80141634	-1	71.6141589	86.44425397	113.3398126	94.03842454	62.14524114	87.35176652	70.02777156	70.21708153	65.33775364	77.49175132	89.26308555	95.01407552	89.7884645	68.139046	-1	72.17328238	114.8552272	90.81525209	-1	92.61731603	108.029212	91.87686271	85.05912726	-1	83.68196172	71.6364969	99.55544398	97.73501498
31667	-1	77.31966128	81.09611312	-1	-1	-1	79.80241321	87.12281046	106.5990442	56.23690986	87.90775871	65.05914903	61.70461124	91.21889544	-1	-1	61.23193	65.96145618	76.57139146	54.53270912	-1	55.54867025	67.83476163	93.95780182	77.96265098	42.54984014	68.04044848	50.69561737	54.13538171	49.04332349	58.12898346	72.89252368	78.85330814	73.44033427	52.09350692	-1	56.04056623	100.1206324	74.47542783	-1	75.34438957	91.73127611	72.54990221	66.33130356	-1	71.82102765	52.67038624	83.38189717	80.29704809
31673	-1	66.96070571	61.52145931	-1	-1	-1	59.51684998	58.10333882	95.90264901	39.1504739	71.21003159	49.47761958	47.67916487	80.87176602	-1	-1	49.92361447	49.44255574	65.8981751	43.6520673	-1	16.98693599	53.14580586	84.01759037	38.75069219	34.56643524	57.46859756	40.2802437	18.98751213	18.75617061	48.00422321	44.50281713	34.35090913	44.36988885	14.18481693	-1	13.32222577	74.27431242	45.13279219	-1	54.41372885	80.36426693	62.09186581	52.61629877	-1	59.76487855	40.0780066	39.06801415	59.53555816
31685	-1	54.14623475	55.5031239	-1	-1	-1	54.26928876	62.18888396	83.08245874	30.57525385	62.23582624	39.01749965	36.17399154	68.08697252	-1	-1	37.05496557	40.29943126	53.08040529	30.81297767	-1	31.08383898	42.21047372	71.293746	53.48900195	22.14144185	44.65962034	27.48768519	29.60671919	24.24554676	35.25367268	47.99159215	54.30491937	48.57316218	27.64999519	-1	31.51540765	76.38458115	49.62137224	-1	49.68322693	69.96400866	49.2941104	40.55256925	-1	50.90710731	27.56395046	58.82370116	54.61963235
[truncated: 217 more columns]
