# Supplementary material for: Evidence for High Levels of Gene Flow in Hedgehogs (Erinaceus europaeus) Across South Wales, UK, Despite Potential Anthropogenic and Natural Barriers to Dispersal
Source: Ecol Evol. 2025 Apr 7;15(4):e71201. doi: 10.1002/ece3.71201 (PMC11975622; doi:10.1002/ece3.71201)
Supplement: Supplementary file 1 — Data S1. [file ECE3-15-e71201-s001.zip › ece371201-sup-0016-supinfo_HabG99.txt]

0	28705	28726	28740	28786	28794	28799	28807	28812	28825	28835	28840	28841	28856	28860	28875	28881	28885	28886	28891	28894	28896	28905	28909	28916	28921	28937	28938	28951	28980	28984	28990	28995	28997	29012	29022	29025	29027	29036	29044	29053	29060	29074	29083	29088	29126	29151	29167	29232	29261
28705	0	-1	-1	-1	-1	-1	-1	-1	-1	-1	-1	-1	-1	-1	-1	-1	-1	-1	-1	-1	-1	-1	-1	-1	-1	-1	-1	-1	-1	-1	-1	-1	-1	-1	-1	-1	-1	-1	-1	-1	-1	-1	-1	-1	-1	-1	-1	-1	-1
28726	-1	0	93.76505204	-1	-1	-1	92.37002297	101.0719737	113.5346055	68.4809438	100.4834035	77.79472258	73.81323597	96.78138834	-1	-1	68.99045791	78.12840187	83.55971672	61.06548642	-1	69.92965349	80.55958302	100.7071756	92.61781302	54.00697147	74.82600269	56.37025322	68.35768579	63.1994452	64.6005721	86.88079675	94.90540767	87.48775733	66.39166413	-1	70.4161821	115.0056513	88.54145256	-1	89.24723643	108.2462387	78.98198684	77.95336939	-1	88.97848531	63.8471614	99.1180309	93.64752943
28740	-1	93.76505204	0	-1	-1	-1	73.72524181	96.23715654	123.5945341	54.99384071	88.63530719	74.573796	71.92130861	107.8600689	-1	-1	76.45107206	67.93279894	93.68251077	70.59298678	-1	65.12739733	76.49722511	111.5402189	87.76366627	62.04765445	85.3644558	67.3181251	63.84911867	58.8450144	75.44716942	82.86614312	89.61966762	83.33004981	61.65863848	-1	65.28635649	112.3941105	84.32225944	-1	85.31152729	109.772774	89.87755041	77.42848706	-1	90.11600849	66.43856527	93.75362214	87.48792426
28786	-1	-1	-1	0	-1	-1	-1	-1	-1	-1	-1	-1	-1	-1	-1	-1	-1	-1	-1	-1	-1	-1	-1	-1	-1	-1	-1	-1	-1	-1	-1	-1	-1	-1	-1	-1	-1	-1	-1	-1	-1	-1	-1	-1	-1	-1	-1	-1	-1
28794	-1	-1	-1	-1	0	-1	-1	-1	-1	-1	-1	-1	-1	-1	-1	-1	-1	-1	-1	-1	-1	-1	-1	-1	-1	-1	-1	-1	-1	-1	-1	-1	-1	-1	-1	-1	-1	-1	-1	-1	-1	-1	-1	-1	-1	-1	-1	-1	-1
28799	-1	-1	-1	-1	-1	0	-1	-1	-1	-1	-1	-1	-1	-1	-1	-1	-1	-1	-1	-1	-1	-1	-1	-1	-1	-1	-1	-1	-1	-1	-1	-1	-1	-1	-1	-1	-1	-1	-1	-1	-1	-1	-1	-1	-1	-1	-1	-1	-1
28807	-1	92.37002297	73.72524181	-1	-1	-1	0	95.11838475	122.1917059	52.50568737	85.97182195	73.90628099	69.88368421	106.4622308	-1	-1	75.03795666	62.00408174	92.28000992	69.18754822	-1	63.31938737	74.02442735	110.1460889	85.92998925	60.66883775	83.96358595	65.91941486	62.2020795	57.5144905	74.05124488	81.61592436	87.56408553	82.0552665	59.87575684	-1	63.31830874	111.0003903	83.03834735	-1	84.7108837	108.4997958	88.47835548	75.8392051	-1	88.84135947	64.86665319	91.64275341	87.54809157
28812	-1	101.0719737	96.23715654	-1	-1	-1	95.11838475	0	130.9996868	73.81447276	106.2132746	83.95439496	82.71117615	115.1813322	-1	-1	84.01170159	84.1602702	101.0820757	78.04233701	-1	61.02159479	88.59018729	118.7755874	83.70614831	68.89644865	92.73847983	74.65513618	59.17779318	47.76220266	82.72221894	76.03065032	85.97329926	74.45097612	57.52787211	-1	61.47082937	110.4345517	74.42930378	-1	87.59058463	114.4308654	97.2236856	86.83187515	-1	93.96664934	75.0048322	90.20697648	92.52172113
28825	-1	113.5346055	123.5945341	-1	-1	-1	122.1917059	130.9996868	0	98.27706982	130.2747017	107.6396798	103.5020994	123.0603382	-1	-1	96.7552155	107.9132716	65.20063121	81.76247267	-1	99.87107061	110.2934234	126.7782294	122.5587169	84.84810931	90.27980378	81.14726201	98.29884174	93.13364115	88.19890313	116.8138251	124.8419793	117.4209916	96.33402314	-1	100.3542211	144.978258	118.4747401	-1	119.1512367	138.3055014	102.7272486	107.7253162	-1	119.0460296	93.3390151	129.0539031	123.5380409
28835	-1	68.4809438	54.99384071	-1	-1	-1	52.50568737	73.81447276	98.27706982	0	50.3556088	50.07455026	44.97620185	82.56879266	-1	-1	51.08365205	37.16319543	68.36679203	45.26176081	-1	42.63130825	48.75781971	86.27381949	65.28314164	36.8912028	60.05686149	42.02202333	41.25517033	36.21059977	50.16916502	60.09533106	67.26686116	60.61697417	39.14126689	-1	42.88825963	89.17180468	61.63409291	-1	62.39688738	85.22236776	64.57868169	51.3733705	-1	65.73613517	40.62171744	71.42199435	65.4906926
28840	-1	100.4834035	88.63530719	-1	-1	-1	85.97182195	106.2132746	130.2747017	50.3556088	0	82.21647089	76.73419066	114.5702063	-1	-1	83.07405794	69.0916642	100.3646744	77.25740279	-1	75.05125784	80.40636796	118.2788193	97.70638695	68.91203857	92.05591827	74.0227402	73.65432879	68.58994131	82.17249139	92.45214436	99.71760327	92.98289914	71.5571258	-1	75.32889062	121.4713859	94.00388156	-1	94.7101216	117.3283227	96.57899918	83.26529573	-1	97.86641843	72.54597941	103.8780296	97.90457815
28841	-1	77.79472258	74.573796	-1	-1	-1	73.90628099	83.95439496	107.6396798	50.07455026	82.21647089	0	58.20919056	91.9015499	-1	-1	60.50899638	60.24600823	77.72744593	54.63997014	-1	53.11720329	63.98341446	95.58595107	75.79527079	46.1209354	69.40763401	51.35992529	51.56042487	46.28031619	59.49140605	69.97196845	77.99853161	70.56873899	49.59677878	-1	53.53791524	98.8621235	71.61730882	-1	71.24212279	94.12379759	73.91941658	62.23050788	-1	74.71741389	51.0714004	82.19801827	74.71575639
28856	-1	73.81323597	71.92130861	-1	-1	-1	69.88368421	82.71117615	103.5020994	44.97620185	76.73419066	58.20919056	0	87.8669253	-1	-1	56.16014365	53.81106925	73.59664082	50.44849378	-1	51.64241527	47.50661125	91.63067003	74.31787944	42.49500334	65.31030659	47.30721772	50.12212195	44.95340364	55.49791576	68.68361546	76.49896552	69.26835806	48.12268858	-1	52.04788287	97.29566575	70.31231592	-1	70.81945362	91.81228733	69.85661403	57.19719219	-1	72.51741439	42.20379025	80.69213296	74.74175088
28860	-1	96.78138834	107.8600689	-1	-1	-1	106.4622308	115.1813322	123.0603382	82.56879266	114.5702063	91.9015499	87.8669253	0	-1	-1	82.33085379	92.21334277	92.87682446	72.45825726	-1	84.0362176	94.62893528	108.6056484	106.7243663	68.08239361	82.82091135	60.16867432	82.46504133	77.30864492	71.61363167	100.9909554	109.0119124	101.5975663	80.49817467	-1	84.52273056	129.1116699	102.6511172	-1	103.3599829	122.3768877	83.72755979	92.03964371	-1	103.0900271	77.82823224	113.2244982	107.7576721
28875	-1	-1	-1	-1	-1	-1	-1	-1	-1	-1	-1	-1	-1	-1	0	-1	-1	-1	-1	-1	-1	-1	-1	-1	-1	-1	-1	-1	-1	-1	-1	-1	-1	-1	-1	-1	-1	-1	-1	-1	-1	-1	-1	-1	-1	-1	-1	-1	-1
28881	-1	-1	-1	-1	-1	-1	-1	-1	-1	-1	-1	-1	-1	-1	-1	0	-1	-1	-1	-1	-1	-1	-1	-1	-1	-1	-1	-1	-1	-1	-1	-1	-1	-1	-1	-1	-1	-1	-1	-1	-1	-1	-1	-1	-1	-1	-1	-1	-1
28885	-1	68.99045791	76.45107206	-1	-1	-1	75.03795666	84.01170159	96.7552155	51.08365205	83.07405794	60.50899638	56.16014365	82.33085379	-1	-1	0	60.70355185	66.93077607	43.06481559	-1	52.91088441	63.01232161	86.62018556	75.59764043	39.46457187	59.09608095	41.59708636	51.33717242	46.15731213	50.19178531	69.8342106	77.87331589	70.44218796	49.3755666	-1	53.38808843	98.0738086	71.49621521	-1	72.11713396	91.52113576	64.05195704	60.49178334	-1	72.30135309	45.73237517	82.08406362	76.48341475
28886	-1	78.12840187	67.93279894	-1	-1	-1	62.00408174	84.1602702	107.9132716	37.16319543	69.0916642	60.24600823	53.81106925	92.21334277	-1	-1	60.70355185	0	78.00354789	54.8935758	-1	52.9454548	56.95176999	95.92586769	75.60014632	46.57584273	69.69624678	51.66506246	51.55174664	46.50620672	59.81769018	70.36409745	77.60705752	70.89736046	49.45124069	-1	53.22045648	99.33289104	71.91952825	-1	72.68328154	95.07611442	74.22085676	60.80185078	-1	75.6301326	50.04577634	81.76555927	76.01577597
28891	-1	83.55971672	93.68251077	-1	-1	-1	92.28000992	101.0820757	65.20063121	68.36679203	100.3646744	77.72744593	73.59664082	92.87682446	-1	-1	66.93077607	78.00354789	0	52.25081087	-1	69.95234572	80.3860278	96.38162386	92.64002561	54.86775535	59.44469299	50.88862099	68.38018967	63.21558447	57.57561931	86.89591359	94.92357496	87.50304194	66.41523138	-1	70.43572152	115.0574048	88.55677673	-1	89.23545179	108.3805596	72.39979822	77.81654236	-1	89.1192012	63.4417228	99.13554291	93.62297904
28894	-1	61.06548642	70.59298678	-1	-1	-1	69.18754822	78.04233701	81.76247267	45.26176081	77.25740279	54.63997014	50.44849378	72.45825726	-1	-1	43.06481559	54.8935758	52.25081087	0	-1	46.92247067	57.25515094	77.2668736	69.60985236	32.38532018	46.53953408	31.20822591	45.34967531	40.17980331	40.1924466	63.85885452	71.89085691	64.46631819	43.38594838	-1	47.40384783	92.04641434	65.52017241	-1	66.17953708	85.40617905	53.37402244	54.69804215	-1	66.16133367	40.22013892	76.10243583	70.56061343
28896	-1	-1	-1	-1	-1	-1	-1	-1	-1	-1	-1	-1	-1	-1	-1	-1	-1	-1	-1	-1	0	-1	-1	-1	-1	-1	-1	-1	-1	-1	-1	-1	-1	-1	-1	-1	-1	-1	-1	-1	-1	-1	-1	-1	-1	-1	-1	-1	-1
28905	-1	69.92965349	65.12739733	-1	-1	-1	63.31938737	61.02159479	99.87107061	42.63130825	75.05125784	53.11720329	51.64241527	84.0362176	-1	-1	52.91088441	52.9454548	69.95234572	46.92247067	-1	0	57.50579591	87.60960412	35.51067988	37.6338896	61.60403684	43.51329536	20.58044924	21.51195614	51.56565361	47.09979848	44.15894088	47.04604866	13.76712657	-1	18.69885066	76.39246634	47.83628474	-1	57.94779963	83.14338752	66.08380122	55.79950919	-1	62.48057529	43.9370683	48.694262	62.82322998
28909	-1	80.55958302	76.49722511	-1	-1	-1	74.02442735	88.59018729	110.2934234	48.75781971	80.40636796	63.98341446	47.50661125	94.62893528	-1	-1	63.01232161	56.95176999	80.3860278	57.25515094	-1	57.50579591	0	98.37065557	80.1768296	49.1444307	72.09011467	54.07434563	56.01132873	50.86242897	62.24856201	74.61952926	82.32083509	75.19318553	53.99171316	-1	57.88335618	103.3292876	76.23241504	-1	76.75936133	98.16382413	76.62658799	63.30983481	-1	78.83034971	50.80688653	86.5068356	80.51914604
28916	-1	100.7071756	111.5402189	-1	-1	-1	110.1460889	118.7755874	126.7782294	86.27381949	118.2788193	95.58595107	91.63067003	108.6056484	-1	-1	86.62018556	95.92586769	96.38162386	77.2668736	-1	87.60960412	98.37065557	0	110.298321	70.62713038	87.03574422	67.93958235	86.04019454	80.8951828	57.9217521	104.5806049	112.5907332	105.1863324	84.07038469	-1	88.09995392	132.6483797	106.2395559	-1	106.9876754	125.8595545	90.76211166	95.76973472	-1	106.5283043	81.68030874	116.8040474	111.3959947
28921	-1	92.61781302	87.76366627	-1	-1	-1	85.92998925	83.70614831	122.5587169	65.28314164	97.70638695	75.79527079	74.31787944	106.7243663	-1	-1	75.59764043	75.60014632	92.64002561	69.60985236	-1	35.51067988	80.1768296	110.298321	0	60.32520539	84.29186814	66.20134987	43.38875435	44.22151368	74.25411371	69.81163504	65.66709431	69.75553558	36.55148464	-1	39.62163859	99.14816766	70.54461654	-1	80.63116887	105.8419076	88.77179891	78.47937714	-1	85.1843262	66.62003273	70.33037411	85.49495217
28937	-1	54.00697147	62.04765445	-1	-1	-1	60.66883775	68.89644865	84.84810931	36.8912028	68.91203857	46.1209354	42.49500334	68.08239361	-1	-1	39.46457187	46.57584273	54.86775535	32.38532018	-1	37.6338896	49.1444307	70.62713038	60.32520539	0	46.25119368	27.74467321	36.07277373	30.98053003	35.0415189	54.68058852	62.63983024	55.28213307	34.08928321	-1	38.14176666	82.5021338	56.33380058	-1	57.26415977	75.46284865	50.42357998	46.50209969	-1	55.91569777	32.8998584	66.85646213	61.72004641
28938	-1	74.82600269	85.3644558	-1	-1	-1	83.96358595	92.73847983	90.27980378	60.05686149	92.05591827	69.40763401	65.31030659	82.82091135	-1	-1	59.09608095	69.69624678	59.44469299	46.53953408	-1	61.60403684	72.09011467	87.03574422	84.29186814	46.25119368	0	40.29166474	60.03214359	54.87003623	48.11677572	78.55094079	86.57667779	79.15792421	58.06662662	-1	62.08840146	106.6997586	80.21160856	-1	80.8996593	100.0033906	61.16504505	69.51331916	-1	80.73493616	55.19655896	90.78884408	85.2905396
28951	-1	56.37025322	67.3181251	-1	-1	-1	65.91941486	74.65513618	81.14726201	42.02202333	74.0227402	51.35992529	47.30721772	60.16867432	-1	-1	41.59708636	51.66506246	50.88862099	31.20822591	-1	43.51329536	54.07434563	67.93958235	66.20134987	27.74467321	40.29166474	0	41.94188913	36.78373583	30.04693392	60.46560582	68.48806592	61.07233487	39.97544394	-1	43.99915757	88.59489252	62.12592843	-1	62.82844244	81.87140793	36.93891291	51.4885237	-1	62.59039399	37.2471222	72.70052577	67.2241105
28980	-1	68.35768579	63.84911867	-1	-1	-1	62.2020795	59.17779318	98.29884174	41.25517033	73.65432879	51.56042487	50.12212195	82.46504133	-1	-1	51.33717242	51.55174664	68.38018967	45.34967531	-1	20.58044924	56.01132873	86.04019454	43.38875435	36.07277373	60.03214359	41.94188913	0	19.30204597	49.99546734	44.9192188	46.56664928	44.8779236	16.94240697	-1	21.75367693	74.75958684	45.67604509	-1	56.27436925	81.51025123	64.51225532	54.249547	-1	60.84558257	42.37657707	50.93135163	61.25608134
28984	-1	63.1994452	58.8450144	-1	-1	-1	57.5144905	47.76220266	93.13364115	36.21059977	68.58994131	46.28031619	44.95340364	77.30864492	-1	-1	46.15731213	46.50620672	63.21558447	40.17980331	-1	21.51195614	50.86242897	80.8951828	44.22151368	30.98053003	54.87003623	36.78373583	19.30204597	0	44.84533011	34.56651735	46.6872086	30.98325762	17.9932202	-1	22.11240772	71.23445665	30.49544296	-1	50.46986948	76.38335912	59.35304895	49.04903349	-1	55.82101524	37.18709076	50.95299818	55.59060132
28990	-1	64.6005721	75.44716942	-1	-1	-1	74.05124488	82.72221894	88.19890313	50.16916502	82.17249139	59.49140605	55.49791576	71.61363167	-1	-1	50.19178531	59.81769018	57.57561931	40.1924466	-1	51.56565361	62.24856201	57.9217521	74.25411371	35.0415189	48.11677572	30.04693392	49.99546734	44.84533011	0	68.52936302	76.54429889	69.13548103	48.02696694	-1	52.0542503	96.62112602	70.18884877	-1	70.91918511	89.8577161	52.45430292	59.65362642	-1	70.54605462	45.50436933	80.75727932	75.32256533
28995	-1	86.88079675	82.86614312	-1	-1	-1	81.61592436	76.03065032	116.8138251	60.09533106	92.45214436	69.97196845	68.68361546	100.9909554	-1	-1	69.8342106	70.36409745	86.89591359	63.85885452	-1	47.09979848	74.61952926	104.5806049	69.81163504	54.68058852	78.55094079	60.46560582	44.9192188	34.56651735	68.52936302	0	72.29214744	56.84677908	43.56960219	-1	47.71669198	95.70145246	59.66250358	-1	73.98751273	100.0312872	83.03465091	72.74700784	-1	79.50434173	60.87566083	76.55553577	79.32477055
28997	-1	94.90540767	89.61966762	-1	-1	-1	87.56408553	85.97329926	124.8419793	67.26686116	99.71760327	77.99853161	76.49896552	109.0119124	-1	-1	77.87331589	77.60705752	94.92357496	71.89085691	-1	44.15894088	82.32083509	112.5907332	65.66709431	62.63983024	86.57667779	68.48806592	46.56664928	46.6872086	76.54429889	72.29214744	0	72.21884546	41.49166145	-1	37.1329002	101.9873061	72.99934628	-1	82.88008802	108.2147696	91.05803443	80.69721183	-1	87.60070475	68.86383357	62.43842554	87.64914276
29012	-1	87.48775733	83.33004981	-1	-1	-1	82.0552665	74.45097612	117.4209916	60.61697417	92.98289914	70.56873899	69.26835806	101.5975663	-1	-1	70.44218796	70.89736046	87.50304194	64.46631819	-1	47.04604866	75.19318553	105.1863324	69.75553558	55.28213307	79.15792421	61.07233487	44.8779236	30.98325762	69.13548103	56.84677908	72.21884546	0	43.52189812	-1	47.64771655	96.06895199	41.48118769	-1	74.63375602	100.6565803	83.64145262	73.34466244	-1	80.12006134	61.47800938	76.48142151	79.88538874
29022	-1	66.39166413	61.65863848	-1	-1	-1	59.87575684	57.52787211	96.33402314	39.14126689	71.5571258	49.59677878	48.12268858	80.49817467	-1	-1	49.3755666	49.45124069	66.41523138	43.38594838	-1	13.76712657	53.99171316	84.07038469	36.55148464	34.08928321	58.06662662	39.97544394	16.94240697	17.9932202	48.02696694	43.56960219	41.49166145	43.52189812	0	-1	16.30086052	72.73764579	44.31480178	-1	54.43069464	79.59159542	62.54606707	52.27454591	-1	58.91940021	40.40741363	45.96431669	59.31966187
29025	-1	-1	-1	-1	-1	-1	-1	-1	-1	-1	-1	-1	-1	-1	-1	-1	-1	-1	-1	-1	-1	-1	-1	-1	-1	-1	-1	-1	-1	-1	-1	-1	-1	-1	-1	0	-1	-1	-1	-1	-1	-1	-1	-1	-1	-1	-1	-1	-1
29027	-1	70.4161821	65.28635649	-1	-1	-1	63.31830874	61.47082937	100.3542211	42.88825963	75.32889062	53.53791524	52.04788287	84.52273056	-1	-1	53.38808843	53.22045648	70.43572152	47.40384783	-1	18.69885066	57.88335618	88.09995392	39.62163859	38.14176666	62.08840146	43.99915757	21.75367693	22.11240772	52.0542503	47.71669198	37.1329002	47.64771655	16.30086052	-1	0	77.31296511	48.43054784	-1	58.39757519	83.69491515	66.56928536	56.23248961	-1	63.06622159	44.38993379	42.65145194	63.20110179
29036	-1	115.0056513	112.3941105	-1	-1	-1	111.0003903	110.4345517	144.978258	89.17180468	121.4713859	98.8621235	97.29566575	129.1116699	-1	-1	98.0738086	99.33289104	115.0574048	92.04641434	-1	76.39246634	103.3292876	132.6483797	99.14816766	82.5021338	106.6997586	88.59489252	74.75958684	71.23445665	96.62112602	95.70145246	101.9873061	96.06895199	72.73764579	-1	77.31296511	0	97.02974816	-1	104.463508	127.3103968	111.1690332	101.3008537	-1	105.8831274	89.28105325	106.2849275	109.649365
29044	-1	88.54145256	84.32225944	-1	-1	-1	83.03834735	74.42930378	118.4747401	61.63409291	94.00388156	71.61730882	70.31231592	102.6511172	-1	-1	71.49621521	71.91952825	88.55677673	65.52017241	-1	47.83628474	76.23241504	106.2395559	70.54461654	56.33380058	80.21160856	62.12592843	45.67604509	30.49544296	70.18884877	59.66250358	72.99934628	41.48118769	44.31480178	-1	48.43054784	97.02974816	0	-1	75.70062147	101.7186194	84.69507327	74.39408146	-1	81.17858783	62.52953432	77.26134993	80.91578836
29053	-1	-1	-1	-1	-1	-1	-1	-1	-1	-1	-1	-1	-1	-1	-1	-1	-1	-1	-1	-1	-1	-1	-1	-1	-1	-1	-1	-1	-1	-1	-1	-1	-1	-1	-1	-1	-1	-1	-1	0	-1	-1	-1	-1	-1	-1	-1	-1	-1
29060	-1	89.24723643	85.31152729	-1	-1	-1	84.7108837	87.59058463	119.1512367	62.39688738	94.7101216	71.24212279	70.81945362	103.3599829	-1	-1	72.11713396	72.68328154	89.23545179	66.17953708	-1	57.94779963	76.75936133	106.9876754	80.63116887	57.26415977	80.8996593	62.82844244	56.27436925	50.46986948	70.91918511	73.98751273	82.88008802	74.63375602	54.43069464	-1	58.39757519	104.463508	75.70062147	-1	0	103.4021111	85.39381328	74.82788513	-1	83.43440613	63.06732575	87.09513016	73.7007678
29074	-1	108.2462387	109.772774	-1	-1	-1	108.4997958	114.4308654	138.3055014	85.22236776	117.3283227	94.12379759	91.81228733	122.3768877	-1	-1	91.52113576	95.07611442	108.3805596	85.40617905	-1	83.14338752	98.16382413	125.8595545	105.8419076	75.46284865	100.0033906	81.87140793	81.51025123	76.38335912	89.8577161	100.0312872	108.2147696	100.6565803	79.59159542	-1	83.69491515	127.3103968	101.7186194	-1	103.4021111	0	104.4519442	95.60674159	-1	91.52586918	83.15271322	112.4427392	108.2368693
29083	-1	78.98198684	89.87755041	-1	-1	-1	88.47835548	97.2236856	102.7272486	64.57868169	96.57899918	73.91941658	69.85661403	83.72755979	-1	-1	64.05195704	74.22085676	72.39979822	53.37402244	-1	66.08380122	76.62658799	90.76211166	88.77179891	50.42357998	61.16504505	36.93891291	64.51225532	59.35304895	52.45430292	83.03465091	91.05803443	83.64145262	62.54606707	-1	66.56928536	111.1690332	84.69507327	-1	85.39381328	104.4519442	0	74.04263537	-1	85.17456167	59.78466859	95.27041594	89.78831528
29088	-1	77.95336939	77.42848706	-1	-1	-1	75.8392051	86.83187515	107.7253162	51.3733705	83.26529573	62.23050788	57.19719219	92.03964371	-1	-1	60.49178334	60.80185078	77.81654236	54.69804215	-1	55.79950919	63.30983481	95.76973472	78.47937714	46.50209969	69.51331916	51.4885237	54.249547	49.04903349	59.65362642	72.74700784	80.69721183	73.34466244	52.27454591	-1	56.23248961	101.3008537	74.39408146	-1	74.82788513	95.60674159	74.04263537	0	-1	76.34576397	50.48138152	84.8976735	78.9162338
29126	-1	-1	-1	-1	-1	-1	-1	-1	-1	-1	-1	-1	-1	-1	-1	-1	-1	-1	-1	-1	-1	-1	-1	-1	-1	-1	-1	-1	-1	-1	-1	-1	-1	-1	-1	-1	-1	-1	-1	-1	-1	-1	-1	-1	0	-1	-1	-1	-1
29151	-1	88.97848531	90.11600849	-1	-1	-1	88.84135947	93.96664934	119.0460296	65.73613517	97.86641843	74.71741389	72.51741439	103.0900271	-1	-1	72.30135309	75.6301326	89.1192012	66.16133367	-1	62.48057529	78.83034971	106.5283043	85.1843262	55.91569777	80.73493616	62.59039399	60.84558257	55.82101524	70.54605462	79.50434173	87.60070475	80.12006134	58.91940021	-1	63.06622159	105.8831274	81.17858783	-1	83.43440613	91.52586918	85.17456167	76.34576397	-1	0	63.92942346	91.83543017	88.35606642
29167	-1	63.8471614	66.43856527	-1	-1	-1	64.86665319	75.0048322	93.3390151	40.62171744	72.54597941	51.0714004	42.20379025	77.82823224	-1	-1	45.73237517	50.04577634	63.4417228	40.22013892	-1	43.9370683	50.80688653	81.68030874	66.62003273	32.8998584	55.19655896	37.2471222	42.37657707	37.18709076	45.50436933	60.87566083	68.86383357	61.47800938	40.40741363	-1	44.38993379	89.28105325	62.52953432	-1	63.06732575	83.15271322	59.78466859	50.48138152	-1	63.92942346	0	73.06885485	67.29324875
29232	-1	99.1180309	93.75362214	-1	-1	-1	91.64275341	90.20697648	129.0539031	71.42199435	103.8780296	82.19801827	80.69213296	113.2244982	-1	-1	82.08406362	81.76555927	99.13554291	76.10243583	-1	48.694262	86.5068356	116.8040474	70.33037411	66.85646213	90.78884408	72.70052577	50.93135163	50.95299818	80.75727932	76.55553577	62.43842554	76.48142151	45.96431669	-1	42.65145194	106.2849275	77.26134993	-1	87.09513016	112.4427392	95.27041594	84.8976735	-1	91.83543017	73.06885485	0	91.84762958
29261	-1	93.64752943	87.48792426	-1	-1	-1	87.54809157	92.52172113	123.5380409	65.4906926	97.90457815	74.71575639	74.74175088	107.7576721	-1	-1	76.48341475	76.01577597	93.62297904	70.56061343	-1	62.82322998	80.51914604	111.3959947	85.49495217	61.72004641	85.2905396	67.2241105	61.25608134	55.59060132	75.32256533	79.32477055	87.64914276	79.88538874	59.31966187	-1	63.20110179	109.649365	80.91578836	-1	73.7007678	108.2368693	89.78831528	78.9162338	-1	88.35606642	67.29324875	91.84762958	0
29272	-1	86.32629228	90.36808446	-1	-1	-1	89.02012774	96.20377653	116.5894252	65.48251141	97.54206048	74.59084638	71.55858185	100.4225099	-1	-1	70.20853359	75.2423332	86.64842739	63.81619239	-1	64.71112816	78.05847203	103.6091178	87.40889407	51.78869957	78.20285407	59.96415857	63.1640727	58.19425139	67.74093114	81.92677139	89.77839896	82.51955332	61.15367046	-1	65.2621829	109.0916383	83.56804688	-1	84.99567882	100.3949531	82.57278663	75.4244491	-1	80.55193782	62.46480974	94.00336552	89.58322236
29297	-1	98.84716708	99.35840523	-1	-1	-1	97.59637022	108.8986851	128.4466748	73.06193801	104.9154631	84.68662149	68.94125986	112.8683045	-1	-1	80.98471437	82.24984383	98.54493857	75.36330007	-1	77.83306754	80.4386497	116.6729654	100.5127313	67.70273898	90.27735006	72.29878694	76.28982654	71.10806361	80.52025855	94.81440472	102.72892	95.40918846	74.30782644	-1	78.26504611	123.3152812	96.45745596	-1	96.97554641	117.4819059	94.84274162	83.78168071	-1	98.22708251	62.691353	106.9287458	101.0668697
29299	-1	75.60169084	79.15807609	-1	-1	-1	77.79239273	86.48299926	105.5963781	53.91199827	85.92023146	63.00101184	59.57728335	89.78690397	-1	-1	58.62956184	63.58176003	75.67955595	52.63373955	-1	55.41251058	66.15908441	93.44389164	78.09962746	43.91271254	67.33450042	49.25665688	53.8294834	48.62938712	57.36462578	72.29466859	80.37811874	72.90692943	51.87735775	-1	55.89161003	100.5786267	73.96272287	-1	74.53843903	93.97145311	71.82204001	63.3431437	-1	74.84757182	50.37637746	84.58968064	78.94293069
29312	-1	72.03739429	69.43425794	-1	-1	-1	67.98646889	67.50078264	102.0208345	46.23952216	78.54517978	56.01441989	54.3952993	86.14047827	-1	-1	55.13929147	56.40418673	72.09905021	49.09628933	-1	32.30028223	60.42624116	89.65935472	55.07483417	39.43110001	63.73749715	45.62644789	31.09409792	28.29707496	53.64013405	52.90533772	58.08555739	53.21814329	28.5807138	-1	33.36383906	66.53963733	54.15672896	-1	61.72448498	84.49015706	68.20222835	58.41616824	-1	63.08559612	46.37435709	62.4005912	66.83810677
29340	-1	89.76227065	85.09447608	-1	-1	-1	83.32758543	80.98403839	119.7058802	62.55717568	94.96952518	72.98923345	71.51257069	103.8686436	-1	-1	72.74981247	72.86302393	89.78699495	66.75854035	-1	38.0568343	77.38666677	107.4391664	61.01141044	57.45031861	81.43798789	63.3461848	40.36866205	41.44078089	71.39651303	66.9983195	65.39166317	66.95860567	33.59862446	-1	40.30698615	95.96693838	67.75484521	-1	77.83847269	102.9495539	85.91696762	75.66022831	-1	82.26540324	63.78787913	69.83849057	82.73669099
29465	-1	72.54351547	67.13070177	-1	-1	-1	64.9926356	63.63824556	102.4789481	44.81316024	77.27234232	55.61475005	54.10584298	86.64997018	-1	-1	55.50833432	55.15921761	72.56061661	49.5272515	-1	22.38243986	59.9163169	90.23000155	44.15982476	40.28460766	64.21404373	46.12591528	24.45726825	24.40682608	54.18301359	50.00912596	37.75622041	49.93384685	19.58806482	-1	17.19027946	79.76666917	50.71312453	-1	60.51901277	85.87769001	68.69575705	58.31561804	-1	65.27482919	46.48963566	38.35641055	65.26074747
29551	-1	-1	-1	-1	-1	-1	-1	-1	-1	-1	-1	-1	-1	-1	-1	-1	-1	-1	-1	-1	-1	-1	-1	-1	-1	-1	-1	-1	-1	-1	-1	-1	-1	-1	-1	-1	-1	-1	-1	-1	-1	-1	-1	-1	-1	-1	-1	-1	-1
29562	-1	-1	-1	-1	-1	-1	-1	-1	-1	-1	-1	-1	-1	-1	-1	-1	-1	-1	-1	-1	-1	-1	-1	-1	-1	-1	-1	-1	-1	-1	-1	-1	-1	-1	-1	-1	-1	-1	-1	-1	-1	-1	-1	-1	-1	-1	-1	-1	-1
29594	-1	104.0945767	98.89418236	-1	-1	-1	98.6075034	101.8593266	133.9930692	76.51510495	108.8893242	85.66271405	85.41704071	118.2057103	-1	-1	86.95127819	86.93312814	104.0775413	81.01932625	-1	72.46514528	91.2657747	121.836726	95.14084928	72.12766039	95.74298607	77.67346815	70.85451146	65.05026149	85.76666301	88.71370755	97.32805848	89.29769196	68.95834486	-1	72.86716649	119.3314556	90.33736859	-1	79.33247732	118.420743	100.2384397	89.52218014	-1	98.4634246	77.82982085	101.5335013	78.89763865
29623	-1	98.59899383	93.73919972	-1	-1	-1	91.90171899	89.6912204	128.539871	71.26030998	103.6839476	81.7758014	80.29782269	112.7055399	-1	-1	81.57875686	81.57758557	98.621181	75.59099644	-1	42.54226383	86.15626039	116.2795111	48.96721695	66.30646723	90.27302226	72.18251493	49.38951849	50.21018969	80.23529069	75.7996519	71.4383154	75.74361112	42.39063201	-1	45.27206804	105.1338459	76.53268878	-1	86.61340573	111.8242302	94.75296247	84.45987036	-1	91.16695375	72.60079631	76.12785068	91.47570901
30143	-1	89.17433575	83.83610141	-1	-1	-1	81.74573018	80.2544607	119.1104401	61.49776127	93.95200332	72.25852245	70.7549873	103.2808187	-1	-1	72.14098172	71.84033721	89.19206555	66.15908411	-1	38.64994205	76.57213031	106.8601323	60.24492331	56.9114725	80.84530138	62.75688714	40.93946467	40.99076769	70.81347242	66.59438493	51.78078577	66.52037137	35.93949596	-1	32.34828994	96.31389454	67.30041225	-1	77.14980026	102.493949	85.32680134	74.95802704	-1	81.88445678	63.12769244	52.78939568	81.90760315
30183	-1	52.04966114	51.31267006	-1	-1	-1	49.67077646	60.97183337	81.80690696	25.12152229	56.9926132	36.36935892	30.74606784	66.13041469	-1	-1	34.55426825	34.4932218	51.89873484	28.77482796	-1	29.93255279	36.88694389	69.86709395	52.61166018	20.62600613	43.59853046	25.57770097	28.38799328	23.19356608	33.74777799	46.89761325	54.8231567	47.49284462	26.40847701	-1	30.36079126	75.45959319	48.54123949	-1	48.98974132	69.79469269	48.13093111	32.74714462	-1	50.52874923	24.31254715	59.0223605	53.04483154
30197	-1	93.45696147	88.74185625	-1	-1	-1	86.96443991	84.61061284	123.3996152	66.21900077	98.63384896	76.66737238	75.19300811	107.5634474	-1	-1	76.44171796	76.52786994	93.48080193	70.45171085	-1	41.21495091	81.06345911	111.1352717	64.09101494	61.15240079	85.13210436	67.04077877	44.00272354	45.0715741	75.09202819	70.6439272	68.74606973	70.59808351	34.27550454	-1	43.60749907	99.76877765	71.39178123	-1	81.50382739	106.6534048	89.61143691	79.34361694	-1	85.97835478	67.47515295	73.20645257	86.39580111
30241	-1	82.80200889	78.05309558	-1	-1	-1	76.262056	73.93996111	112.7442462	55.5405793	87.95747362	66.00451344	64.52937112	96.90850737	-1	-1	65.78559443	65.85143697	82.82546173	59.79611468	-1	29.69400589	70.39702629	100.4808337	51.84472393	50.50026082	74.47689	56.38575563	33.40791707	34.41451984	64.43736207	59.99131492	57.56424099	59.94290161	23.87997164	-1	32.22223057	89.16760234	60.73544375	-1	70.84097306	96.00524866	78.95636458	68.68263832	-1	75.3344205	56.81636891	62.07056564	75.72597996
30253	-1	66.61944779	62.62036856	-1	-1	-1	61.22153293	57.54327014	96.55787879	39.84198792	72.2043989	49.82194731	48.4571573	80.72865754	-1	-1	49.58901433	50.10473421	66.63953888	43.60627264	-1	24.61768176	54.39052897	84.31036547	47.35216445	34.37348212	58.29274383	40.2045643	22.06897637	17.39553786	48.26271117	42.43365701	50.00886289	42.65732262	21.06304431	-1	25.3705048	73.6015653	43.55232292	-1	54.28949458	79.67821705	62.77435472	52.53096172	-1	59.04483384	40.64495008	54.30013536	59.50618751
30288	-1	105.5259921	114.5875498	-1	-1	-1	113.2051072	121.4280886	135.8149733	89.42822826	121.4486395	98.68296955	94.99886097	118.3215166	-1	-1	91.42842259	99.11077202	105.7730991	83.8131446	-1	90.14950713	101.6650542	118.3051393	112.8410734	70.66735031	96.97855893	78.12875507	88.59121476	83.50853437	83.94417213	107.2121826	115.1579075	107.8125233	86.60421245	-1	90.65918431	135.004263	108.8637125	-1	109.8164413	128.0220925	100.916962	99.04449924	-1	108.4195328	85.32389772	119.3748021	114.2713451
30291	-1	79.03195872	89.08781128	-1	-1	-1	87.70112806	96.17656612	109.9555011	63.86539163	95.8767367	73.13451057	69.33421126	92.53889526	-1	-1	65.46422211	73.53104733	79.93244811	57.8244038	-1	64.97842656	76.03084767	94.22288681	87.66806942	45.68969753	71.15383422	52.34782315	63.41141465	58.28375855	58.99217267	81.97367492	89.96836526	82.57816998	61.43734138	-1	65.47498234	109.9578505	83.630945	-1	84.44101902	103.0653961	75.11520113	73.40298977	-1	83.67258043	59.56172133	94.18287755	88.86796129
30298	-1	-1	-1	-1	-1	-1	-1	-1	-1	-1	-1	-1	-1	-1	-1	-1	-1	-1	-1	-1	-1	-1	-1	-1	-1	-1	-1	-1	-1	-1	-1	-1	-1	-1	-1	-1	-1	-1	-1	-1	-1	-1	-1	-1	-1	-1	-1	-1	-1
30302	-1	82.57459099	77.25870487	-1	-1	-1	76.39915443	65.98732958	112.4953436	55.05381539	87.47056085	65.23957915	64.09684397	96.68417142	-1	-1	65.49478915	65.45201135	82.57821484	59.53419844	-1	44.49657306	69.94686046	100.2868083	67.16453885	50.44626343	74.23672364	56.15657997	42.88780845	35.6881932	64.2296249	60.47407405	69.2970966	60.53308205	41.01562761	-1	44.84606263	93.34109502	61.32811226	-1	68.21964348	96.11972045	78.72430653	68.24072792	-1	75.76097208	56.45018837	73.50625309	72.94422373
30311	-1	-1	-1	-1	-1	-1	-1	-1	-1	-1	-1	-1	-1	-1	-1	-1	-1	-1	-1	-1	-1	-1	-1	-1	-1	-1	-1	-1	-1	-1	-1	-1	-1	-1	-1	-1	-1	-1	-1	-1	-1	-1	-1	-1	-1	-1	-1	-1	-1
30316	-1	75.77932779	76.15421657	-1	-1	-1	74.63025267	84.97040065	105.5588892	50.33214936	82.25734587	60.64466034	56.0575106	89.8694594	-1	-1	58.3342177	59.82763089	75.64987289	52.53356461	-1	53.93885184	62.33102416	93.5980764	76.62060368	44.32651623	67.34530969	49.31893	52.37802702	47.17110298	57.48279225	70.85737187	78.85415552	71.45994768	50.41144034	-1	54.38370538	99.36230728	72.51147946	-1	72.95801202	93.50790487	71.87334948	56.90375291	-1	74.27052947	48.65004598	83.0575846	77.13648473
30323	-1	95.54125601	105.9014943	-1	-1	-1	104.5003811	113.2767173	98.03634165	80.59328926	112.5922568	89.94570886	85.84366532	103.9926746	-1	-1	79.50488412	90.23242378	64.14047951	66.12050227	-1	82.14203083	92.62489458	106.1810089	104.8298614	66.78492467	69.05634797	61.69428072	80.57021018	75.40826321	66.15877091	99.08925093	107.1146733	99.69620406	78.60462103	-1	82.62639974	127.2377095	100.7498767	-1	101.4382051	120.5432883	82.92842718	90.04968369	-1	101.2732662	75.72323352	111.3268353	105.8288703
30328	-1	67.16850373	77.70550018	-1	-1	-1	76.30461953	85.07972278	82.60046431	52.39784529	84.39689332	61.74868128	57.65112903	75.17244973	-1	-1	51.43460358	62.03721157	51.76791641	38.86900991	-1	53.94532172	64.4310007	79.39897333	76.63315179	38.59476059	10.02672444	32.6484419	52.37343019	47.21130097	40.49097721	70.89220074	78.91795771	71.49918533	50.40791895	-1	54.42968376	99.04113361	72.55287083	-1	73.24083784	92.34490344	53.53081311	61.85425322	-1	73.07652074	47.53712596	83.13012235	77.6316947
30337	-1	94.15294705	89.43660825	-1	-1	-1	87.65367384	85.33354488	124.09583	66.91424164	99.32939307	77.36659259	75.890078	108.2593705	-1	-1	77.13841593	77.22306169	94.17699702	71.14807985	-1	41.48052756	81.76026588	111.8308189	63.91269833	61.84621616	85.82821656	67.73676014	44.79419967	45.80433295	75.78774503	71.37215114	69.21004024	71.32751365	34.80040965	-1	43.94711499	100.4512245	72.12163275	-1	82.21093566	107.3501054	90.30745314	80.04127185	-1	86.67332649	68.17235569	73.6980039	87.1003317
30338	-1	92.64713014	86.62763142	-1	-1	-1	84.00242411	83.99232242	122.5774762	64.46408734	96.9652209	75.62465699	74.05845702	106.7532353	-1	-1	75.59830536	74.83261757	92.6594616	69.6232762	-1	44.26337232	79.81194748	110.3384441	66.44138929	60.4165634	84.31430556	66.22827662	45.63828798	44.97421362	74.28908251	70.54094824	64.32408357	70.46844182	41.25412189	-1	41.552513	100.4744624	71.24733856	-1	80.67577115	106.0982163	88.79758992	78.32661447	-1	85.54376758	66.53553011	67.59135314	85.29568264
30349	-1	-1	-1	-1	-1	-1	-1	-1	-1	-1	-1	-1	-1	-1	-1	-1	-1	-1	-1	-1	-1	-1	-1	-1	-1	-1	-1	-1	-1	-1	-1	-1	-1	-1	-1	-1	-1	-1	-1	-1	-1	-1	-1	-1	-1	-1	-1	-1	-1
30350	-1	-1	-1	-1	-1	-1	-1	-1	-1	-1	-1	-1	-1	-1	-1	-1	-1	-1	-1	-1	-1	-1	-1	-1	-1	-1	-1	-1	-1	-1	-1	-1	-1	-1	-1	-1	-1	-1	-1	-1	-1	-1	-1	-1	-1	-1	-1	-1	-1
30351	-1	-1	-1	-1	-1	-1	-1	-1	-1	-1	-1	-1	-1	-1	-1	-1	-1	-1	-1	-1	-1	-1	-1	-1	-1	-1	-1	-1	-1	-1	-1	-1	-1	-1	-1	-1	-1	-1	-1	-1	-1	-1	-1	-1	-1	-1	-1	-1	-1
30355	-1	94.02506202	90.57705131	-1	-1	-1	89.13642747	87.21636362	123.9779319	67.61869413	99.95760187	77.50681872	76.04682745	108.1327221	-1	-1	77.03655114	77.83920314	94.05851597	71.03478567	-1	52.41825759	82.01886059	111.695037	75.18934596	61.66826916	85.70708751	67.6117642	50.61851839	47.68195166	75.65616946	72.46686537	78.12725189	72.73057284	48.75371493	-1	53.41808316	94.23285157	73.65026455	-1	82.51287237	106.8052085	90.18341741	80.09580544	-1	85.8884164	68.15459789	82.44108276	87.70236555
30357	-1	-1	-1	-1	-1	-1	-1	-1	-1	-1	-1	-1	-1	-1	-1	-1	-1	-1	-1	-1	-1	-1	-1	-1	-1	-1	-1	-1	-1	-1	-1	-1	-1	-1	-1	-1	-1	-1	-1	-1	-1	-1	-1	-1	-1	-1	-1	-1	-1
30361	-1	86.38210896	81.412998	-1	-1	-1	79.52366085	77.4546402	116.3218126	58.96688215	91.39736656	69.53619298	68.05363209	100.4886637	-1	-1	69.35861103	69.29023924	86.40320184	63.3723138	-1	32.88358994	73.90280269	104.0639934	52.01188164	54.09715737	78.05539179	59.96541057	37.39028077	38.02242378	68.01915384	63.61892252	56.82427967	63.55727178	31.13189514	-1	29.5046335	93.06667811	64.34367516	-1	74.38159785	99.6290288	82.53572352	72.22474586	-1	78.98358369	60.37241327	61.76961249	79.22029965
30363	-1	115.5182825	117.2641991	-1	-1	-1	115.9733968	121.58224	145.6226921	92.76725339	124.8811685	101.7709903	99.38942159	129.6299369	-1	-1	98.94266026	102.6304907	115.6934015	92.75739748	-1	90.09474455	105.7434963	133.0262094	112.7970883	82.2153411	107.2983097	89.13741579	88.48090085	83.46944521	97.06309079	107.1643887	115.2024679	107.7746678	86.53441042	-1	90.67228168	133.7285286	108.8308127	-1	110.8839138	118.4316333	111.7257695	103.2219434	-1	84.84484292	90.69339319	119.4348911	115.7275427
30365	-1	97.77231812	96.21539574	-1	-1	-1	94.89845488	96.24771584	127.7569106	72.61876837	104.8623335	81.99054866	80.32238689	111.8803515	-1	-1	80.87094031	82.69710288	97.83539509	74.83030756	-1	63.46363971	86.43725184	115.407083	86.1963351	65.21321862	89.47470591	71.36544385	61.79675139	57.50002724	79.38444026	81.55187828	88.84891889	82.05466461	59.85252051	-1	64.23516224	99.14928942	83.06922553	-1	88.42617601	109.014262	93.94065541	84.2544078	-1	86.65189702	72.1584469	93.11991743	93.61739995
30368	-1	92.99683628	87.64242452	-1	-1	-1	85.54039587	84.08138802	122.9327962	65.30839054	97.76372508	76.07833517	74.57347214	107.1033115	-1	-1	75.96309703	75.65164071	93.01443078	69.98136917	-1	42.54250688	80.38913329	110.6827755	64.16988931	60.7348028	84.66770721	66.57935347	44.79280442	44.82412831	74.63604603	70.42725158	56.0754853	70.35308054	39.81700916	-1	36.43848415	100.1538408	71.13300904	-1	80.97286657	106.3196028	89.14925232	78.77801991	-1	85.71150021	66.94862758	55.42814967	85.72730348
30369	-1	72.2519924	76.96676819	-1	-1	-1	75.59942005	84.11420619	102.4836379	51.75734607	83.77066607	60.88644593	57.40222709	86.53591775	-1	-1	55.80137247	61.43386929	72.55781398	49.59322455	-1	52.99677759	64.00926367	90.10019318	75.68511082	40.20522212	64.16719465	46.02970185	51.41698515	46.24179487	54.06634947	69.91382797	77.97396369	70.52423543	49.45914268	-1	53.48405212	98.07236127	71.57935206	-1	72.26261012	91.02156586	68.60822146	61.26348003	-1	71.96371683	48.04960237	82.18706799	76.69157643
30381	-1	-1	-1	-1	-1	-1	-1	-1	-1	-1	-1	-1	-1	-1	-1	-1	-1	-1	-1	-1	-1	-1	-1	-1	-1	-1	-1	-1	-1	-1	-1	-1	-1	-1	-1	-1	-1	-1	-1	-1	-1	-1	-1	-1	-1	-1	-1	-1	-1
30386	-1	-1	-1	-1	-1	-1	-1	-1	-1	-1	-1	-1	-1	-1	-1	-1	-1	-1	-1	-1	-1	-1	-1	-1	-1	-1	-1	-1	-1	-1	-1	-1	-1	-1	-1	-1	-1	-1	-1	-1	-1	-1	-1	-1	-1	-1	-1	-1	-1
30388	-1	81.95141319	91.65533956	-1	-1	-1	90.25057047	99.09433858	101.6613381	66.32741854	98.32353833	75.701561	71.52381312	92.99668716	-1	-1	64.33298097	75.96030576	72.14188925	43.878453	-1	67.97258848	78.32654101	97.88006958	90.66003253	53.32806346	66.52243295	51.64686995	66.39989747	61.23102414	60.69525797	84.91030393	92.94154604	85.51771045	64.4359495	-1	68.45436584	113.0927878	86.57154558	-1	87.23466955	106.4445896	73.75570197	75.76641405	-1	87.19696425	61.31246156	97.15320453	91.6171093
30389	-1	101.1672583	112.0489335	-1	-1	-1	110.6519104	119.3486043	124.3855184	86.76374962	118.7660408	96.09215376	92.07526488	106.9491256	-1	-1	86.60162549	96.41010085	93.78923717	76.34631219	-1	88.19791998	98.83242562	105.5443044	110.8862184	71.96635044	83.86459996	63.49889669	86.62724475	81.47390416	63.99941163	105.157074	113.1750257	105.7634366	84.65956958	-1	88.68543046	133.2638103	106.8168955	-1	107.5361319	126.5161308	86.15553059	96.24107881	-1	107.2167793	82.05543209	117.3877984	111.9364546
30390	-1	-1	-1	-1	-1	-1	-1	-1	-1	-1	-1	-1	-1	-1	-1	-1	-1	-1	-1	-1	-1	-1	-1	-1	-1	-1	-1	-1	-1	-1	-1	-1	-1	-1	-1	-1	-1	-1	-1	-1	-1	-1	-1	-1	-1	-1	-1	-1	-1
30393	-1	-1	-1	-1	-1	-1	-1	-1	-1	-1	-1	-1	-1	-1	-1	-1	-1	-1	-1	-1	-1	-1	-1	-1	-1	-1	-1	-1	-1	-1	-1	-1	-1	-1	-1	-1	-1	-1	-1	-1	-1	-1	-1	-1	-1	-1	-1	-1	-1
30395	-1	55.19769276	54.60914888	-1	-1	-1	53.42093157	57.67445725	85.13726033	30.48193045	62.64615687	39.24288441	37.64641435	69.31776086	-1	-1	38.1564109	40.44910415	55.21960157	32.18041267	-1	26.6648486	43.84854417	72.91821217	49.36458045	23.07115342	46.87509535	28.79146075	24.93503876	19.58726781	36.86238759	43.09086017	51.74525542	43.77027867	23.11865723	-1	27.21978516	71.30524129	44.8547962	-1	46.95255978	67.06729929	51.3598385	41.42953832	-1	47.02027998	29.37655551	55.97742982	52.13726437
30396	-1	67.50127188	66.16858076	-1	-1	-1	65.12988293	74.65590476	97.34787994	41.21364054	73.27887398	44.05356001	48.43898473	81.61089565	-1	-1	50.21669123	51.13106512	67.43572505	44.3475306	-1	43.74988076	54.42268536	85.29863787	66.43137192	35.85111399	59.11608802	41.06895385	42.17638127	36.91067444	49.20267705	60.58103771	68.66284871	61.18791548	40.22439565	-1	44.19235357	89.29490859	62.24098805	-1	62.20024042	84.06496006	63.62822883	52.15030081	-1	64.72997913	40.91810927	72.86698913	66.15261622
30397	-1	90.01096036	93.62111979	-1	-1	-1	92.2768158	98.82644599	120.2693306	68.88201579	100.9624953	78.01519296	75.13851982	104.0798326	-1	-1	73.91622249	78.6781031	90.32674328	67.50827152	-1	67.14325146	81.59734684	107.2217389	89.84567011	55.19385151	81.87588903	63.62661749	65.61053119	60.74498589	71.37304902	84.51067971	92.25475648	85.09371305	63.57616498	-1	67.72561207	111.0849048	86.13852023	-1	87.96449041	102.3786911	86.23855624	79.02056148	-1	80.22770002	66.13563858	96.48554681	92.62295428
30399	-1	110.9589877	106.2742089	-1	-1	-1	104.494629	102.2047959	140.9027045	83.74235568	116.1560169	94.18644761	92.7067664	125.0652862	-1	-1	93.94692643	94.04908473	110.9838069	87.95546238	-1	58.46378319	98.57926463	128.6355487	80.58409854	78.645498	102.63475	84.54286458	61.71035666	62.6796979	92.59301118	88.2346616	86.09003637	88.19486742	52.97979044	-1	60.77913796	117.178821	88.99094238	-1	99.04523663	124.1506511	107.1136701	96.85637522	-1	103.4665027	84.98444279	90.58746697	103.9369416
30411	-1	97.5265899	95.52816085	-1	-1	-1	94.22494851	94.96543854	127.4926626	72.04596798	104.3052899	81.44868379	79.88454114	111.6367516	-1	-1	80.57130709	82.15233318	97.57253657	74.55513804	-1	62.37222732	85.9688399	115.1885942	85.10323534	65.11254016	89.21782171	71.11778828	60.58286245	56.14395046	79.15458152	80.18137022	87.73773119	80.69295321	58.77298727	-1	63.1270606	100.2956218	81.71134093	-1	87.46615282	109.2711897	93.69058961	83.82699218	-1	87.63818013	71.79083108	92.00860119	92.73477183
30412	-1	79.34793904	90.20015306	-1	-1	-1	88.80424565	97.47500174	103.0366963	64.92221852	96.925555	74.24435113	70.25120185	86.33211714	-1	-1	64.94943275	74.57076758	72.42328687	54.96790985	-1	66.31841222	77.00174948	73.67983634	89.00687331	49.79135838	62.95983474	44.79361628	64.74822584	59.59810045	22.9271872	83.28213952	91.29707152	83.88825694	62.77972709	-1	66.80701925	111.3738332	84.94162523	-1	85.67201248	104.6102313	67.23566122	74.40673121	-1	85.29856625	60.25809622	95.51005293	90.07542367
30414	-1	90.23107966	85.98954745	-1	-1	-1	85.68738856	94.71601311	120.0911095	62.36424403	94.60610231	64.38066959	70.92891539	104.3398042	-1	-1	72.98457701	72.70113261	90.17799237	67.09833636	-1	64.07165265	76.71207872	108.0104483	86.74879866	58.48297603	81.8541938	63.80066636	62.50763558	57.1522656	71.92224003	80.83798789	88.94489389	81.43380239	60.55423492	-1	64.48585711	110.0173203	82.48149966	-1	81.0799293	106.0227076	86.36160191	75.00348899	-1	86.50293993	63.64705684	93.14457595	83.70964444
30415	-1	95.82962254	91.15637593	-1	-1	-1	89.37936164	87.09220087	125.7735845	68.62104697	101.0341057	79.06125383	77.58095271	109.9358908	-1	-1	78.81827806	78.92704824	95.85466829	72.82648801	-1	43.45658174	83.45433759	113.5058167	65.65091313	63.51422028	87.50553178	69.4135233	46.59942406	47.56635488	77.46343166	73.11787623	71.05301632	73.07948776	37.94832078	-1	45.76379017	102.0248962	73.87614505	-1	83.92332596	109.0191764	91.984361	81.72985871	-1	88.33280922	69.85695461	75.54535618	88.81643247
30416	-1	90.38442729	93.76400813	-1	-1	-1	92.42218491	100.6237556	120.4700503	68.65391485	100.681399	77.64234105	74.52972759	104.5790989	-1	-1	73.6481418	78.36231754	90.54780061	67.55032651	-1	69.50623373	81.05189408	108.1483662	92.19549148	58.19687671	82.17845214	64.06447958	67.91932556	62.73958378	72.10922679	86.40470979	94.49196211	87.01807356	65.96752495	-1	69.99923799	114.5296324	88.07446434	-1	88.80379177	106.9562552	86.63896522	78.2735735	-1	88.15439837	65.47823341	98.70652975	93.28268163
30418	-1	-1	-1	-1	-1	-1	-1	-1	-1	-1	-1	-1	-1	-1	-1	-1	-1	-1	-1	-1	-1	-1	-1	-1	-1	-1	-1	-1	-1	-1	-1	-1	-1	-1	-1	-1	-1	-1	-1	-1	-1	-1	-1	-1	-1	-1	-1	-1	-1
30422	-1	113.1733907	124.0083975	-1	-1	-1	122.6141565	131.2462553	139.1029503	98.74127246	130.7461677	108.0540262	104.0963793	121.011992	-1	-1	99.06793407	108.3931009	108.6935649	89.67680015	-1	100.0808678	110.837024	58.79965698	122.7695712	83.12693002	99.34030434	80.29604794	98.5114102	93.36607488	69.38674162	117.0514094	125.061843	117.6571613	96.54168372	-1	100.5711092	145.1207026	118.7103945	-1	119.4573877	138.3334602	103.0973936	108.2364694	-1	119.0034582	94.14336221	129.2751361	123.8654008
30423	-1	74.7776573	54.86931753	-1	-1	-1	45.29409864	77.93728628	104.5963114	33.20280121	67.23862801	56.1595268	52.25108924	88.8697042	-1	-1	57.43742251	44.95657863	74.68480783	51.59064076	-1	46.45757309	56.42773823	92.55673858	69.0839961	43.09398401	66.36923614	48.3263386	45.24345167	40.39499937	56.4604401	64.4353898	70.85418479	64.89610029	42.99754195	-1	46.55535622	93.80395735	65.88770786	-1	67.22046158	90.99452782	70.88495708	58.18270091	-1	71.36944546	47.24867372	74.96569102	69.94697687
30424	-1	80.12869623	91.64390703	-1	-1	-1	90.24421376	99.01320919	109.4725524	66.33902035	98.33847347	75.68175176	71.60701385	92.62755104	-1	-1	65.95824438	75.97955872	79.48934955	57.14534189	-1	67.88034203	78.38000651	97.76962648	90.56816742	52.57446308	70.52535238	52.05641398	66.30808052	61.14497708	61.26988669	84.82541316	92.85292338	85.43256299	64.34297962	-1	68.36465395	112.9769642	86.48631574	-1	87.17230331	106.2714891	74.58481205	75.79548494	-1	87.01177961	61.5257234	97.06509516	91.56412087
30426	-1	75.69957428	79.83601652	-1	-1	-1	78.48600489	85.60726002	105.9795315	54.96314974	87.02455416	64.08469716	61.04827918	89.78168377	-1	-1	59.64677113	64.72561895	76.03642395	53.22274489	-1	54.07637621	67.54814466	92.92333103	76.77488546	40.88295511	67.58245802	49.32972408	52.53490186	47.58745726	57.07515126	71.32792785	79.15084601	71.91812715	50.51710873	-1	54.63261298	98.40591913	72.96560507	-1	74.4494216	89.96075027	71.94226075	64.92344196	-1	69.85133351	51.94679357	83.37667344	79.04086196
30428	-1	81.55115713	66.4986867	-1	-1	-1	66.50116893	86.50839616	111.3552643	38.42763983	72.23542377	62.59174102	58.64725415	95.6412733	-1	-1	64.1731233	54.09770982	81.44460175	58.34294294	-1	55.38602682	62.83836915	99.34139632	78.03816125	49.93767901	73.13285692	55.09553073	54.00670802	48.94055205	63.23906114	72.82946585	80.02493867	73.34851669	51.89626186	-1	55.6447094	101.9676228	74.36439397	-1	75.03900451	98.16064416	77.6527697	64.60736411	-1	78.65425182	53.85826202	84.18163783	77.94904085
30434	-1	50.66711831	60.78257122	-1	-1	-1	59.39571969	67.88777715	81.73292363	35.55613142	67.56689989	44.82536753	41.01952334	64.40468165	-1	-1	37.15570501	45.22075667	51.71646545	29.55284884	-1	36.69522106	47.71752744	66.32172678	59.38473302	17.59931208	42.95475467	24.19212379	35.12759495	29.99681076	30.99411322	53.68575661	61.68390301	54.290547	33.15442418	-1	37.19088288	81.68334898	55.34343504	-1	56.1435784	74.79691811	46.94397468	45.08836894	-1	55.41953944	31.24369701	65.89825391	60.56869776
30436	-1	75.96824514	86.81784577	-1	-1	-1	85.42237957	94.08298315	100.2636905	61.54275405	93.54650049	70.86239881	66.87863497	83.17493862	-1	-1	61.64966425	71.1921668	69.70550154	51.82732801	-1	62.9240949	73.62656365	63.47117515	85.61261948	46.28438858	60.27280008	41.87090761	61.35409785	56.20522349	19.871028	79.88959999	87.90336073	80.49562236	59.38527922	-1	63.41312995	107.9754339	81.54895554	-1	82.28368603	101.2055946	64.41133682	71.03006696	-1	81.88915858	56.89614375	92.11642378	86.68830688
30437	-1	68.69932825	63.89426707	-1	-1	-1	62.08514343	59.78996732	98.64071116	41.39903966	73.81915882	51.88622143	50.41137171	82.80589277	-1	-1	51.68046152	51.71335253	68.72198859	45.69209226	-1	4.133282918	56.27452264	86.37931989	34.19718696	36.40379467	60.37368489	42.28296145	19.35548008	20.28148684	50.33534873	45.86969991	42.88822093	45.81573374	12.5723738	-1	17.41383848	75.16656292	46.60587308	-1	56.71681764	81.91363468	64.85346383	54.56868863	-1	61.2511655	42.70642283	47.4267994	61.59166855
30438	-1	-1	-1	-1	-1	-1	-1	-1	-1	-1	-1	-1	-1	-1	-1	-1	-1	-1	-1	-1	-1	-1	-1	-1	-1	-1	-1	-1	-1	-1	-1	-1	-1	-1	-1	-1	-1	-1	-1	-1	-1	-1	-1	-1	-1	-1	-1	-1	-1
30439	-1	92.14044409	102.9675882	-1	-1	-1	101.5683873	110.3123544	114.2397264	77.66902653	109.6693879	87.0098941	82.94713662	97.79711961	-1	-1	77.113868	87.31127143	83.73361379	66.16323305	-1	79.17195529	89.7171346	102.6981188	101.8599645	63.48885911	71.67060907	52.53689417	77.6004691	72.44155266	63.46402953	96.12324703	104.1462992	96.73002027	75.63419525	-1	79.65751841	124.2564095	97.78362995	-1	98.48327734	117.5388697	66.81532781	87.13347852	-1	98.26003995	72.8747691	108.3586988	102.8779304
30440	-1	106.5635147	114.7262498	-1	-1	-1	113.3481367	121.3588244	136.9825846	89.62088322	121.6490526	98.85796896	95.28545137	119.8037489	-1	-1	92.12712768	99.31816971	106.9673661	84.77996908	-1	90.01489382	101.9219016	120.8699733	112.7080436	70.41525862	98.25461446	79.55138671	88.46357439	83.41736223	85.98363375	107.1320289	115.038488	107.7290515	86.46615145	-1	90.53536283	134.7679199	108.7789768	-1	109.8478344	127.7071027	102.2948962	99.30219848	-1	107.9393164	85.71237116	119.2573515	114.3264313
30441	-1	94.9240291	105.8046998	-1	-1	-1	104.4110959	113.0309793	122.1115359	80.54111564	112.546522	89.85012255	85.90565009	103.026572	-1	-1	80.99462308	90.19405639	91.81994104	71.90889551	-1	81.86318419	92.64258109	89.76713443	104.5519588	64.75108588	82.51108613	62.86849599	80.29389344	75.14985027	60.32470439	98.83550876	106.8448373	99.44117372	78.32385785	-1	82.3539026	126.8984786	100.4943756	-1	101.2460523	120.102814	85.91145767	90.03952879	-1	100.7684876	75.96811624	111.0582234	105.6555524
30442	-1	109.2876182	120.1049666	-1	-1	-1	118.707123	127.4206109	130.7569854	94.81497637	126.8165739	104.1481442	100.1140896	115.4387011	-1	-1	94.48728973	104.4598356	100.007506	83.80164711	-1	96.27343086	106.876079	114.5646076	118.9616287	80.23323986	89.6796984	71.66206756	94.70249244	89.54725977	72.36846743	113.2299395	121.2495766	113.8364366	92.73528412	-1	96.7602651	141.34575	114.8899446	-1	115.602456	134.6090743	92.36622274	104.2878123	-1	115.3164195	90.07427626	125.4622186	120.0007525
30443	-1	95.95299265	93.91163384	-1	-1	-1	92.53079204	92.88850545	125.9421123	70.51801698	102.7927777	80.10289914	78.44474746	110.0573361	-1	-1	79.06892259	80.63958469	96.02003568	73.01988477	-1	59.02141935	84.51949525	113.5720691	81.77286383	63.32294523	87.65711552	69.54412485	57.50997622	53.88368706	77.55477437	78.221913	84.58396913	78.62841672	55.36511	-1	59.92144536	87.51321427	79.60452	-1	86.16522788	107.9019924	92.12037395	82.424895	-1	86.03917769	70.34477464	88.8752684	91.31588008
30449	-1	77.84100373	78.07774173	-1	-1	-1	76.87564398	85.47905473	107.7012283	53.08014623	85.12778808	60.20082219	59.66058266	91.95652143	-1	-1	60.5867605	62.88037684	77.7885705	54.70490918	-1	54.54821073	65.88608259	95.63961276	77.23327318	46.1746677	69.46632347	51.4158795	52.95318483	47.68206654	59.54599	71.32625782	79.49430673	71.94450483	51.01796849	-1	55.01317053	99.92507294	73.00251632	-1	73.12784811	94.37712681	73.97585919	63.16510653	-1	75.08537512	51.54930784	83.70375533	77.44590646
30451	-1	86.15304982	83.70845047	-1	-1	-1	82.34977472	82.10279711	116.1224295	60.41168059	92.69934312	70.01048884	68.45268288	100.2606427	-1	-1	69.21023581	70.55746443	86.20190255	63.18803381	-1	48.69798239	74.50062387	103.803955	71.44288757	53.6881708	77.84559014	59.7428912	46.93255013	42.9988866	67.77374408	67.324163	74.19052367	67.74095696	45.07165953	-1	49.54333047	80.05548841	68.72151895	-1	75.70134403	98.26539668	82.31643307	72.43852409	-1	76.74947342	60.41714564	78.47727751	80.92237745
30454	-1	110.4149575	112.0984738	-1	-1	-1	110.8243367	117.0943336	140.4688299	87.47472965	119.5702748	96.34799079	93.98229167	124.5543748	-1	-1	93.66346162	97.31095161	110.5448602	87.56195791	-1	85.87679547	100.3504699	128.0592259	108.5733015	77.77055915	102.1714152	84.04590325	84.24562037	79.08421248	92.04757234	102.7220361	110.9294008	103.3497471	82.32851842	-1	86.41522676	130.3013836	104.4126171	-1	105.8738733	104.3284439	106.6245781	97.76137368	-1	98.97019089	85.29236011	115.1547071	110.6679887
30457	-1	63.27188469	58.47320867	-1	-1	-1	56.66990152	54.35203759	93.21326576	35.97626108	68.3958918	46.45896294	44.98517818	77.3784657	-1	-1	46.25299112	46.29033514	63.29454448	40.26463676	-1	9.806878776	50.84895223	80.95192585	32.97911132	30.97655628	54.94624532	36.85553039	13.90324484	14.83857334	44.90794034	40.42898818	37.82518509	40.37441399	7.419556668	-1	12.58808656	69.73850959	41.16434454	-1	51.28611416	76.48496159	59.42603022	49.14178357	-1	55.82248645	37.27927496	42.31344425	56.16284516
30458	-1	-1	-1	-1	-1	-1	-1	-1	-1	-1	-1	-1	-1	-1	-1	-1	-1	-1	-1	-1	-1	-1	-1	-1	-1	-1	-1	-1	-1	-1	-1	-1	-1	-1	-1	-1	-1	-1	-1	-1	-1	-1	-1	-1	-1	-1	-1	-1	-1
30459	-1	90.8839324	103.1350654	-1	-1	-1	101.7397193	110.4252967	122.0073876	77.85436115	109.8573055	87.17150309	83.1865305	104.3405629	-1	-1	78.20296391	87.5024926	91.98793849	69.89457291	-1	79.27596144	89.93427416	107.8808347	101.9642725	63.00421287	83.07882348	64.22116305	77.70484796	72.55058518	71.93893957	96.23323889	104.253174	96.8397932	75.73762611	-1	79.76353196	124.3416535	97.89333126	-1	98.61130388	117.5789334	86.95072359	87.33288484	-1	98.28997847	73.21023822	108.4659793	103.0132738
30460	-1	91.79061673	85.79626034	-1	-1	-1	83.45657856	82.95275081	121.7209177	63.66888259	96.16450368	74.75427815	73.21868482	105.8968985	-1	-1	74.7414359	74.05343398	91.80291853	68.76659718	-1	43.88687669	78.98177832	109.4824879	66.19024002	59.56242374	83.45781789	65.37189152	44.97742304	44.03106384	73.43295981	69.62057249	65.29642745	69.53362203	40.80023582	-1	41.97096383	99.68255375	70.30575677	-1	79.72829541	105.2372123	87.94117434	77.47592411	-1	84.68700354	65.68281243	68.99954732	84.32718434
30461	-1	82.36705752	76.76301847	-1	-1	-1	74.53502549	73.48216909	112.3007589	54.5040861	86.97549154	65.40325236	63.88384139	96.47345244	-1	-1	65.3271534	64.86116056	82.38253952	59.34817651	-1	33.07965023	69.67809601	100.055359	55.1879471	50.11851005	74.0364627	55.94907639	34.69385142	34.34756993	64.00751397	59.94799251	52.43689197	59.86810533	30.12282164	-1	29.92407847	89.81256443	60.64474709	-1	70.33295885	95.73858422	78.51872975	68.10988083	-1	75.15325582	56.29493577	55.71486225	75.03000524
30462	-1	71.17905065	74.36178915	-1	-1	-1	73.00309709	81.66204679	101.1407932	49.13141249	81.14194963	58.16931315	54.85909523	85.3465935	-1	-1	54.13851463	58.80767223	71.22495068	48.17021416	-1	50.60058661	61.4139058	89.00891079	73.28766014	39.48637592	62.88534398	44.81393621	49.01568373	43.81004028	52.92658563	67.47274105	75.56574032	68.08590278	47.06567445	-1	51.07930654	95.77501915	69.14206065	-1	69.70230216	89.20299361	67.37808153	58.57400567	-1	70.08707572	45.76144334	79.77730651	74.1116646
30464	-1	90.34677305	86.58185235	-1	-1	-1	85.11718898	82.55054808	120.2937216	63.72894778	96.0837458	73.70868035	72.27703835	104.4548568	-1	-1	73.34134515	73.97265945	90.37473217	67.34722133	-1	47.57059737	78.22550048	108.0247299	70.34428206	58.03297101	82.02515286	63.93266042	45.34568043	42.77178702	71.9824312	67.82478925	73.28209357	68.00044654	43.92396875	-1	48.56784508	93.73881091	68.8854351	-1	78.53479684	103.2563601	86.50357989	76.34499967	-1	82.45605713	64.42974547	77.59993869	83.69602818
30465	-1	84.94786694	84.86711541	-1	-1	-1	83.63970677	88.00451439	114.9297934	60.68450394	92.8418089	69.56491041	67.74981467	99.06600792	-1	-1	68.02593726	70.63286756	85.00916188	61.99634744	-1	56.72364569	73.98448014	102.6144044	79.42676274	52.52238942	76.65171422	58.54833549	55.02630265	49.85199872	66.58222351	73.45209082	81.83606684	74.09857589	53.16864121	-1	57.30210354	100.4362564	75.16979899	-1	77.55374081	93.01498144	81.12181332	71.55508393	-1	69.39925288	59.37950471	86.0715193	82.64412651
30472	-1	54.04474231	54.144534	-1	-1	-1	52.97972519	61.47792968	83.90744982	29.22709962	61.28604061	35.6824699	35.88592179	68.16059704	-1	-1	36.79691958	39.05401976	53.99464905	30.91226226	-1	30.56316709	42.10350921	71.84146108	53.24823808	22.36639537	45.6717523	27.62036026	28.96637879	23.68764158	35.74886485	47.32941177	55.50935493	47.94836112	27.03310427	-1	31.02809276	75.95434779	49.00663441	-1	49.05885212	70.48397324	50.18057499	39.43145233	-1	51.17902405	27.7698626	59.7189483	53.35595668
30473	-1	89.7011561	89.39793397	-1	-1	-1	88.25886772	97.13298558	119.5575671	64.43621969	96.49257286	69.94988325	71.24329803	103.8148497	-1	-1	72.43862667	74.28108772	89.64503813	66.56021207	-1	66.21437676	77.38962474	107.4989197	88.89828479	58.03722332	81.32348102	63.27388312	64.62589371	59.35458722	71.40478319	83.00668589	91.1497691	83.62140877	62.68572022	-1	66.67204616	111.649402	84.67787823	-1	84.72993733	106.2236863	85.83369044	74.821051	-1	86.91470009	63.31984436	95.35753687	88.92251945
30474	-1	102.6240138	113.4572145	-1	-1	-1	112.0630835	120.692611	128.6951327	88.19080728	120.195806	97.50294413	93.54764089	110.5213635	-1	-1	88.53702934	97.84285319	98.29855698	79.18362537	-1	89.52663517	100.2876325	42.09750652	112.2153548	72.54445102	88.95256273	69.85553656	87.95722656	82.81221178	59.8466088	106.4976331	114.5077648	107.1033605	85.98741783	-1	90.01698566	134.565429	108.1565846	-1	108.904687	127.7766218	92.67838695	97.68671541	-1	108.4453853	83.59725934	118.7210786	113.313006
30477	-1	73.77561376	84.14601635	-1	-1	-1	82.74467764	91.52630345	80.98192759	58.83633495	90.83508965	68.19001966	64.08318454	82.28092696	-1	-1	57.7162193	68.47502285	49.19643456	44.29596353	-1	60.392825	70.86574445	85.46350674	83.08062239	45.09883178	43.49281059	39.97700465	58.82090398	53.6582993	46.10422872	77.33910888	85.36515078	77.94611231	56.85548352	-1	60.87697036	105.490643	78.99980358	-1	79.68585037	98.7994885	61.15097946	68.2912534	-1	79.53198381	53.95738468	89.57727065	84.07588565
30478	-1	67.64630907	63.13630798	-1	-1	-1	61.48882412	58.46493679	97.58745567	40.54285301	72.94210034	50.84879406	49.4104367	81.75366286	-1	-1	50.62577217	50.83952742	67.6688041	44.63828524	-1	19.85993839	55.29952714	85.32882368	42.66808443	35.36143747	59.32076035	41.23050924	1.406106797	18.58974042	49.28408974	44.20770359	45.84517835	44.1660463	16.22253236	-1	21.03223427	74.05100033	44.96402249	-1	55.56275926	80.79924707	63.80087248	53.53798458	-1	60.13472927	41.66508393	50.20993109	60.54406682
30479	-1	90.53189246	85.81200069	-1	-1	-1	84.033943	81.67633216	120.4744261	63.29058995	95.70567046	73.74030581	72.26636559	104.6383933	-1	-1	73.51629394	73.5997736	90.55562199	67.52644946	-1	38.26462553	78.13646223	108.210385	61.16616054	58.22828309	82.20696335	64.11569828	41.06321007	42.13690029	72.16706621	67.71111023	65.80355888	67.66455469	31.16620502	-1	40.668545	96.85551562	68.45796344	-1	78.57477972	103.7291947	86.68634059	76.4172276	-1	83.05522079	64.54920448	70.26331343	83.46633776
30480	-1	96.64147902	107.6051508	-1	-1	-1	106.2111815	114.8420365	124.0720689	82.33862137	114.3436037	91.64952325	87.69691056	104.2324041	-1	-1	82.74525662	91.99070619	93.8134283	73.66950735	-1	83.67709322	94.43606821	98.87324875	106.3657938	66.67915188	84.47088192	64.41634007	82.10753582	76.96192247	64.93344073	100.647132	108.6580378	101.2529279	80.13792304	-1	84.1673102	128.7171914	102.3061789	-1	103.0525972	121.9274142	87.62134087	91.83383762	-1	102.5997071	77.75083722	112.8713303	107.4608215
30481	-1	99.59249784	94.25233078	-1	-1	-1	93.76405278	93.74592888	129.5011695	72.02398166	104.4227429	81.76666918	81.0096877	113.7031204	-1	-1	82.47797855	82.44089356	99.58492346	76.53308057	-1	65.41714869	86.85856908	117.3215241	88.08960397	67.55404868	91.24724502	73.17296063	63.80617311	57.69384353	81.25719079	81.43211357	90.25270027	81.96938917	61.91962073	-1	65.79734249	112.9427093	82.98659596	-1	79.52044947	113.5328055	95.73916388	85.13427945	-1	93.39569525	73.39287564	94.45849989	84.82950634
30482	-1	87.86317954	83.06938455	-1	-1	-1	81.2650316	78.95775718	117.8046901	60.57071255	92.99014022	71.05256478	69.57806245	101.969741	-1	-1	70.84467277	70.88436928	87.88595876	64.85614081	-1	25.63952729	75.44215222	105.5430161	54.49663419	55.56679496	79.53761672	61.4468349	38.49562516	39.44434139	69.49911393	65.03133693	62.23677968	64.97814626	31.6474102	-1	36.8357621	94.31352205	65.76864089	-1	75.8828146	101.075221	84.01735226	73.73447382	-1	80.41143449	61.87149749	66.75888204	80.7600769
30486	-1	98.635406	109.466252	-1	-1	-1	108.0722568	116.6986008	124.8802718	84.20073326	116.2058601	93.51210844	89.55970197	106.6060546	-1	-1	84.57110904	93.85304819	94.49939223	75.26412076	-1	85.53189544	96.29888624	60.56066339	108.2206351	68.51475618	85.16244158	66.00156192	83.96254768	78.81793035	57.0875404	102.5034595	110.5132165	103.1091564	81.99263681	-1	86.02238103	130.5694003	104.1623692	-1	104.9118468	123.7786583	88.85046922	93.69752328	-1	104.4458913	79.61258125	114.726556	109.3205443
30490	-1	94.17975933	89.44694674	-1	-1	-1	87.65689379	85.35463947	124.1224497	66.92957641	99.34573895	77.38972546	75.91270435	108.2861876	-1	-1	77.16468993	77.23934378	94.20362995	71.17459554	-1	41.17462515	81.78151586	111.857865	63.02901383	61.87431029	85.85490751	67.76353895	44.85153971	45.83235025	75.81468678	71.40186703	68.93842002	71.35614984	35.77709078	-1	43.54520761	100.5026962	72.14977389	-1	82.23454833	107.3802089	90.33420937	80.06522272	-1	86.70537471	68.19735494	73.4553395	87.12048593
30491	-1	83.77588384	77.77196638	-1	-1	-1	75.62676488	74.80140051	113.7058602	55.68026382	88.17330701	66.72237572	65.20921031	97.8822887	-1	-1	66.72564974	66.0775039	83.78789143	60.75130182	-1	36.27920345	70.97696527	101.4684779	58.62562625	51.55121477	75.44291621	57.35719137	37.19965313	35.98403701	65.4186807	61.58675421	58.12518447	61.48901334	33.15918379	-1	34.63460532	91.75846506	62.25586063	-1	71.63751867	97.22596892	79.92641977	69.46076903	-1	76.68219514	57.66795899	61.9279299	76.20980948
30494	-1	-1	-1	-1	-1	-1	-1	-1	-1	-1	-1	-1	-1	-1	-1	-1	-1	-1	-1	-1	-1	-1	-1	-1	-1	-1	-1	-1	-1	-1	-1	-1	-1	-1	-1	-1	-1	-1	-1	-1	-1	-1	-1	-1	-1	-1	-1	-1	-1
30496	-1	83.51723452	94.3677766	-1	-1	-1	92.96873003	101.7097789	106.1461379	69.07006323	101.0705471	78.41001997	74.35045964	88.89267525	-1	-1	68.55044669	78.7125755	75.68154573	57.72495971	-1	70.56880789	81.11955259	94.01890462	93.25683403	54.85379203	64.01962563	42.80676117	68.99736125	63.83875183	54.8978023	87.52052275	95.54331309	88.1272755	67.031014	-1	71.0544845	115.6521855	89.18087782	-1	89.88163554	108.932663	55.69050524	78.53527554	-1	89.65281385	64.28189536	99.75573471	94.27664364
30500	-1	82.09826638	81.92033439	-1	-1	-1	80.30982941	91.285282	111.8461563	55.8447135	87.73236516	66.8220902	61.30047277	96.17613734	-1	-1	64.58079337	65.2479371	81.9384108	58.81067475	-1	60.24442829	67.58779968	99.91827427	82.92450578	50.70045385	73.64026216	55.62225596	58.69472639	53.49823778	63.79637305	77.19687499	85.14410631	77.79442182	56.71905237	-1	60.67880352	105.729816	78.84381573	-1	79.30260387	99.9726228	78.17482831	63.80114429	-1	80.7185892	54.43681523	89.34482289	83.40246614
30502	-1	57.00470916	66.59413978	-1	-1	-1	65.18895113	74.03949011	76.8256424	41.26417878	73.26000358	50.64087887	46.4545347	68.23746018	-1	-1	39.13677342	50.89640126	47.35226387	15.96951781	-1	42.9188749	53.25973268	73.05260012	65.60628255	28.33920904	41.96068313	26.9380345	41.34612363	36.17665194	35.91126478	59.85579762	67.88748597	60.46323721	39.38230664	-1	43.40040928	88.0413518	61.51708371	-1	62.1779364	81.39808475	49.07098104	50.70152685	-1	62.15206761	36.23248307	72.09909619	66.55953745
30516	-1	-1	-1	-1	-1	-1	-1	-1	-1	-1	-1	-1	-1	-1	-1	-1	-1	-1	-1	-1	-1	-1	-1	-1	-1	-1	-1	-1	-1	-1	-1	-1	-1	-1	-1	-1	-1	-1	-1	-1	-1	-1	-1	-1	-1	-1	-1	-1	-1
30517	-1	49.60284558	60.06190646	-1	-1	-1	58.65905783	67.47982596	78.29076877	34.74148403	66.73869132	44.10338657	39.96444343	62.68085673	-1	-1	33.73827096	44.37698579	48.37600141	25.28083979	-1	36.35574114	46.75571902	67.43929082	59.04328656	21.56097654	39.88782477	21.96536166	34.78300433	29.61526519	30.94100049	53.29465389	61.32565734	53.90206362	32.81892373	-1	36.83818377	81.46992445	54.95590604	-1	55.624321	74.80255308	44.43691157	44.18504455	-1	55.55528221	29.80504898	65.53745827	60.00972375
30518	-1	83.85239043	88.79665603	-1	-1	-1	87.43648331	94.94415819	114.211557	63.82586653	95.87332628	72.97831453	69.758664	97.93726413	-1	-1	68.01234412	73.56191688	84.26337859	61.49480059	-1	63.49336383	76.30272939	100.9967388	86.18955892	48.36397172	75.78695544	57.50021598	61.94842182	56.95912447	65.18558368	80.68880691	88.54590788	81.28178961	59.93857968	-1	64.03420191	108.0148163	82.33025365	-1	83.62639687	100.3754006	80.12145387	73.66049743	-1	80.36415804	60.52365613	92.76872138	88.16774648
30526	-1	-1	-1	-1	-1	-1	-1	-1	-1	-1	-1	-1	-1	-1	-1	-1	-1	-1	-1	-1	-1	-1	-1	-1	-1	-1	-1	-1	-1	-1	-1	-1	-1	-1	-1	-1	-1	-1	-1	-1	-1	-1	-1	-1	-1	-1	-1	-1	-1
30530	-1	75.02135277	63.42796813	-1	-1	-1	64.3337662	69.72402263	104.9111586	44.21260188	76.94510207	56.73335232	55.47485546	89.12626376	-1	-1	57.86183772	55.22371864	74.99577971	51.9361721	-1	39.54252839	60.9352718	92.75568617	62.15904158	43.03577202	66.66229719	48.59374416	38.41461683	33.23699092	56.68612271	57.70396439	63.86806676	57.97255828	36.11215892	-1	39.57610958	88.61372777	58.87933572	-1	62.13478592	89.47618609	71.15861695	60.02734735	-1	69.38282733	48.50666315	67.99992605	64.10768718
30531	-1	64.36234065	59.60266673	-1	-1	-1	57.81197644	55.47201692	94.30426084	37.0935046	69.51086191	47.55956962	46.08591438	78.46888984	-1	-1	47.34497954	47.40514085	64.3855012	41.35593359	-1	9.319739222	51.95282531	82.04167399	33.52517107	32.06320596	56.03703528	37.94606575	14.92553076	15.94417299	45.99799574	41.52675354	39.22792883	41.47617698	7.803320089	-1	13.99783111	70.75927023	42.26785144	-1	52.38957814	77.56750114	60.51663142	50.23962913	-1	56.89954148	38.37446018	43.71084591	57.27402386
30532	-1	66.65342241	66.82401152	-1	-1	-1	65.64774623	74.13367937	96.51620736	41.8916487	73.94817197	48.60955783	48.51849635	80.7694182	-1	-1	49.40564241	51.71067785	66.6034112	43.52098495	-1	43.21541674	54.74454013	84.45045719	65.90060258	34.97630605	58.28052496	40.22916431	41.61820125	36.34053284	48.3577866	59.98182048	68.16266687	60.60103694	39.68517038	-1	43.6810793	88.59873999	61.65943342	-1	61.72982625	83.10571093	62.78936752	52.05338286	-1	63.8042305	40.38515414	72.37240879	66.04309869
30533	-1	-1	-1	-1	-1	-1	-1	-1	-1	-1	-1	-1	-1	-1	-1	-1	-1	-1	-1	-1	-1	-1	-1	-1	-1	-1	-1	-1	-1	-1	-1	-1	-1	-1	-1	-1	-1	-1	-1	-1	-1	-1	-1	-1	-1	-1	-1	-1	-1
30538	-1	85.76175335	85.09258011	-1	-1	-1	83.83581225	86.88228186	115.7516788	61.16560379	93.360087	70.25823351	68.50302421	99.8736859	-1	-1	68.8700032	71.17079886	85.83007818	62.8257919	-1	55.089866	74.68785053	103.4015141	77.80398786	53.21198171	77.4687654	59.35894273	53.39473375	48.50672347	67.37849748	72.24265107	80.30395825	72.84739322	51.51466249	-1	55.73992139	96.34994837	73.90237372	-1	77.4884077	95.48051259	81.93421008	72.36766052	-1	71.59134246	60.21372963	84.55300513	82.65884722
30540	-1	81.07994188	91.10604662	-1	-1	-1	89.71946773	98.19554565	112.0381131	65.88359788	97.89493945	75.15193577	71.35334679	94.6602097	-1	-1	67.50331078	75.54928963	82.01775494	59.88660141	-1	66.99799704	78.04947065	96.42065822	89.68762928	47.67939518	73.24743935	54.4598827	65.43089761	60.30289754	61.15847563	83.99269007	91.98783267	84.59722547	63.45693845	-1	67.49447836	111.978153	85.65001635	-1	86.45913805	105.0849381	77.22114215	75.42084596	-1	85.69427253	61.58342796	96.20233291	90.88604406
30541	-1	74.93849967	75.42886025	-1	-1	-1	74.2046914	79.95049172	104.9018437	50.96987293	83.08806351	59.66686554	57.745833	89.06644011	-1	-1	57.95251887	60.85498821	74.98314025	51.95332677	-1	48.87901937	64.03347002	92.65406974	71.57501033	42.74996856	66.63354628	48.54298943	47.21109624	41.94994964	56.60434608	65.53360315	73.92584545	66.18089025	45.3347141	-1	49.4122821	93.50920786	67.25178616	-1	68.64966812	84.66618607	71.11296353	61.48258273	-1	66.41318475	49.29279768	78.15151677	73.57103142
30543	-1	86.13333661	83.90680267	-1	-1	-1	82.55791103	82.70929936	116.1066143	60.53676153	92.81366806	70.08023694	68.4954028	100.2409306	-1	-1	69.20128704	70.66605909	86.18582624	63.17427557	-1	49.43631984	74.55970392	103.7797868	72.1785938	53.64310124	77.8283651	59.72393256	47.70782401	43.69715357	67.75160622	67.95317972	74.90650246	68.3915979	45.81214631	-1	50.26658767	82.03043551	69.38070725	-1	75.95203753	98.06381869	82.29791804	72.46821929	-1	76.37876937	60.42836894	79.18970438	81.16663228
30544	-1	87.73349752	98.56358526	-1	-1	-1	97.16961767	105.7953014	114.0111979	73.29825023	105.3034035	82.60947075	78.65765678	95.7201482	-1	-1	73.67348414	82.95062064	83.63324088	64.37547605	-1	74.62844316	85.3966761	50.94375467	97.31718703	57.60412417	74.29821469	55.12681294	73.05910829	67.91457433	46.40468385	91.60012617	99.60980412	92.20581663	71.08917591	-1	75.11895695	119.665679	93.25902707	-1	94.00879226	112.8745395	77.98006803	82.79522385	-1	93.5414489	68.71120022	103.823149	98.41756813
30548	-1	68.6805308	70.86077948	-1	-1	-1	69.57062102	76.48687065	98.74242411	46.08354996	78.15757447	54.95905824	52.40205406	82.83218439	-1	-1	51.9350932	55.88073217	68.81876942	45.83322618	-1	45.31916634	58.81372677	86.35018862	68.01301727	36.12900896	60.44594344	42.32254548	43.70289277	38.52663345	50.33294935	62.16912913	70.34732327	62.79340712	41.77451628	-1	45.84092174	90.01720669	63.85464147	-1	65.01376846	77.97293417	64.90040656	56.16256726	-1	61.82293532	43.61584818	74.56878767	69.70889327
30550	-1	-1	-1	-1	-1	-1	-1	-1	-1	-1	-1	-1	-1	-1	-1	-1	-1	-1	-1	-1	-1	-1	-1	-1	-1	-1	-1	-1	-1	-1	-1	-1	-1	-1	-1	-1	-1	-1	-1	-1	-1	-1	-1	-1	-1	-1	-1	-1	-1
30552	-1	87.03777365	97.98457526	-1	-1	-1	96.58593183	105.3201453	111.7874172	72.68889739	104.6896754	82.02642	77.97512884	90.88150414	-1	-1	72.27487795	82.33206574	81.52047069	61.89562711	-1	74.17796827	84.74186155	98.42165816	96.86603213	58.39146483	70.93024691	32.31171136	72.60659208	67.44862227	60.47304242	91.13054235	99.15283277	91.73725714	70.64010044	-1	74.66389705	119.258974	92.79084616	-1	93.49399572	112.5345435	67.42015765	82.15581832	-1	93.25284159	67.91664565	103.3653046	97.8898463
30554	-1	115.2906689	125.5245833	-1	-1	-1	124.1226976	132.9134879	109.3024341	100.2121656	132.2105248	109.5691594	105.4510957	124.2181913	-1	-1	98.93342716	109.8499691	72.67750522	84.8404825	-1	101.7816107	112.2368697	127.22561	124.4693578	86.57846282	89.80096103	82.08940711	100.2095977	95.04614435	87.93304813	118.7267576	126.7534571	119.3338107	98.24436779	-1	102.2654196	146.8825889	120.3875193	-1	121.0703874	140.1979976	103.4722882	109.6648159	-1	120.9329289	95.31150405	130.9655099	125.4592925
30555	-1	84.40248093	83.36669466	-1	-1	-1	82.36205382	91.34250118	114.2591587	58.58913238	90.67482442	60.77824787	65.74099085	98.51510157	-1	-1	67.14198296	68.52594485	84.34653728	61.26252064	-1	60.46070346	71.80544825	102.1968601	83.1434418	52.72365429	76.02464845	57.97443091	58.8765676	53.5940782	66.10373585	77.25136789	85.38528792	77.86324471	56.93392689	-1	60.91086626	105.9763346	78.91840336	-1	78.78500726	100.7821459	80.53442347	69.44325704	-1	81.43796635	57.9697578	89.59156215	82.79739659
30558	-1	73.71485552	73.36575218	-1	-1	-1	72.24291299	78.38275611	103.6190168	48.97861626	81.10555357	57.16931218	55.94434939	87.83488393	-1	-1	56.57599914	58.90048749	73.70372821	50.64348851	-1	47.56914712	62.1625281	91.47587056	70.26015095	41.81770865	65.3696352	47.30173785	45.90751203	40.533158	55.40158206	64.08867593	72.56986217	64.74144599	44.03379418	-1	48.06999298	92.8253925	65.81397053	-1	65.92197565	88.08248584	69.86608493	59.64116275	-1	68.5901164	47.70217852	76.78946342	70.92182442
30559	-1	75.11285305	79.13789927	-1	-1	-1	77.785965	84.56569921	105.4049863	54.34206007	86.41456408	63.49072458	60.51589549	89.17048455	-1	-1	59.12598168	64.12299724	75.45935457	52.6677758	-1	52.89239914	66.9975468	92.25330893	75.59399825	39.93763355	66.99582226	48.72630576	51.36769278	46.50137609	56.43114409	70.26922374	77.99654653	70.85085132	49.32614225	-1	53.46982672	96.97945629	71.89500523	-1	73.62175498	88.98281381	71.34368002	64.4067773	-1	67.91482177	51.44760623	82.22609671	78.24522166
30562	-1	-1	-1	-1	-1	-1	-1	-1	-1	-1	-1	-1	-1	-1	-1	-1	-1	-1	-1	-1	-1	-1	-1	-1	-1	-1	-1	-1	-1	-1	-1	-1	-1	-1	-1	-1	-1	-1	-1	-1	-1	-1	-1	-1	-1	-1	-1	-1	-1
30563	-1	69.24322152	67.92925262	-1	-1	-1	66.25462375	77.91888467	99.00677269	41.61088866	73.46388946	53.16501344	47.50486446	83.32575772	-1	-1	51.76291847	50.95169117	69.09830187	45.97707261	-1	46.88024159	53.44530333	87.05846505	69.55827992	37.80021541	60.79667303	42.77386628	45.34158918	40.15011145	50.94101942	63.86047072	71.76085201	64.45302651	43.35757793	-1	47.30172942	92.45227285	65.50027003	-1	65.94018213	86.88259354	65.32756237	49.96008996	-1	67.60401036	41.46314111	75.9583817	69.94480386
30566	-1	93.31393336	86.35945662	-1	-1	-1	86.70227398	92.95505217	123.1980557	64.66016658	97.10628505	73.92016076	74.21015693	107.423136	-1	-1	76.13334262	75.2774255	93.28335673	70.2177577	-1	63.06096759	79.92500197	111.0670365	85.73015419	61.41625507	84.95257568	66.88855105	61.52106867	55.94217942	74.99103063	79.71302933	87.86317131	80.2619709	59.55935211	-1	63.42346932	109.8565514	81.28783676	-1	76.51450008	108.1046019	89.45216291	78.4465491	-1	88.27643335	66.88398154	92.05698943	66.54118728
30572	-1	88.06511314	81.91638601	-1	-1	-1	79.84338859	79.05406269	117.9937599	59.89260676	92.39282978	70.97691637	69.47032203	102.1715315	-1	-1	71.01118127	70.30697096	88.07588122	65.03849138	-1	41.15858903	75.22964854	105.7592684	63.5332075	55.84909226	79.73130152	61.64617435	41.90658766	40.369085	69.70876593	65.96749232	63.27178533	65.86476662	38.01097025	-1	39.68990523	96.24803555	66.62857335	-1	75.87757399	101.5436929	84.21524962	73.72983046	-1	81.01534462	61.94480812	67.1137882	80.39827093
30574	-1	92.78906805	87.67376073	-1	-1	-1	87.13811864	87.11747317	122.6983715	65.34297697	97.73001934	74.99781249	74.24402078	106.8999525	-1	-1	75.67596583	75.73768736	92.78210134	69.7304756	-1	58.73680545	80.10798085	110.5181177	81.41123851	60.74968314	84.44429936	66.36985587	57.10901153	50.98891223	74.45390252	74.67771388	83.59017059	75.23528647	55.23658065	-1	59.12931617	106.1739073	76.26129587	-1	72.16468155	106.7108552	88.93609362	78.35196303	-1	86.5752684	66.60140842	87.79831023	78.35359807
30577	-1	80.32338483	75.53777347	-1	-1	-1	73.73646193	71.42256392	110.2649997	53.03656963	85.45550832	63.51475009	62.04038222	94.42994208	-1	-1	63.30517196	63.34973201	80.34626104	57.31650771	-1	18.72158147	67.90514162	98.00308971	47.15002914	48.02628504	71.99788721	53.90705702	30.94038207	31.90587253	61.95924552	57.49159341	54.79575486	57.43910634	23.99455738	-1	29.42145931	86.76024371	58.22991381	-1	68.34519632	93.53377482	76.47758685	66.19616263	-1	72.86892926	54.33264744	59.31146036	73.22413717
30582	-1	97.71607115	92.05347477	-1	-1	-1	91.69331557	92.53994137	127.6214783	69.95692205	102.3685829	79.71776298	79.05492981	111.8264401	-1	-1	80.59284669	80.40913923	97.70543344	74.65180074	-1	63.9814781	84.88081648	115.4481134	86.65195735	65.69556385	89.36865678	71.2957065	62.39385934	56.37557453	79.38228059	80.15698614	88.79869673	80.68085343	60.48539858	-1	64.34975656	111.4628402	81.69286469	-1	77.17272242	111.7684125	93.86157445	83.20068041	-1	91.67057781	71.4836662	93.00106198	80.5587247
30598	-1	76.49863421	72.47322376	-1	-1	-1	71.07875952	67.29264549	106.4366494	49.70484518	82.06845442	59.68999071	58.32933941	90.60785317	-1	-1	59.46704276	59.96992486	76.51833801	53.48481929	-1	34.49489826	64.26086786	94.1900541	57.22817461	44.25544937	68.17166779	50.08367736	31.95064901	27.12866868	58.14217519	52.06749684	59.87584647	52.35012122	30.94276718	-1	35.24014601	83.61390309	53.25756392	-1	64.12533094	89.57013358	72.65341917	62.40465238	-1	68.94511065	50.52073243	64.16613272	69.34158974
30616	-1	74.12154988	74.00792238	-1	-1	-1	72.18063879	83.8596719	103.7479388	47.55347863	79.38374084	59.56799299	41.07886466	88.15257638	-1	-1	56.32208712	56.65877186	73.8450859	50.67347404	-1	52.79387267	53.78779331	91.94515102	75.47248677	42.92627591	65.57187517	47.58598325	51.25626889	46.07743975	55.79835091	69.78962403	77.67989611	70.38193822	49.2700206	-1	53.21921653	98.31935271	71.42914451	-1	71.94302217	92.57611147	70.13155709	58.60355272	-1	73.3112374	39.46890784	81.87806174	75.991803
30643	-1	51.3491221	54.89909585	-1	-1	-1	53.56176223	61.37378109	81.49877939	29.87922183	61.91939032	38.89365777	35.83634139	65.53861197	-1	-1	34.79584168	39.60906212	51.57187981	28.61563808	-1	30.1766202	42.34903716	69.02503483	52.86820744	18.67430586	43.18244523	25.03756246	28.59231066	23.45307654	33.02342142	47.12764666	55.18439647	47.73877007	26.63345768	-1	30.68508987	75.01757268	48.79440571	-1	49.7312547	65.89714491	47.62009012	39.63116087	-1	47.63600326	26.76880621	59.40200819	54.26448352
30648	-1	94.91671762	89.82703122	-1	-1	-1	87.87782325	85.9775733	124.855179	67.41683278	99.85494704	78.04669114	76.55837633	109.0232662	-1	-1	77.88979763	77.74677665	94.93665113	71.90502951	-1	42.71501598	82.39724753	112.600005	63.15411376	62.63960763	86.58920632	68.49977437	46.17157821	46.60058677	76.55452156	72.20254664	62.44921026	72.13556413	40.50151288	-1	33.11005683	101.7593841	72.91935654	-1	82.90326781	108.1875013	91.06994706	80.73965135	-1	87.55453542	68.89463703	67.7418543	87.7155956
30649	-1	-1	-1	-1	-1	-1	-1	-1	-1	-1	-1	-1	-1	-1	-1	-1	-1	-1	-1	-1	-1	-1	-1	-1	-1	-1	-1	-1	-1	-1	-1	-1	-1	-1	-1	-1	-1	-1	-1	-1	-1	-1	-1	-1	-1	-1	-1	-1	-1
30656	-1	90.57548682	97.5005138	-1	-1	-1	96.12148606	104.674634	121.3110298	72.2689333	104.2790155	81.47851375	77.79770267	105.0741308	-1	-1	75.19356125	81.93553865	91.366546	68.57049027	-1	73.53100714	84.45848424	108.4413658	96.21961703	57.85841382	82.88303792	64.62009488	71.95636131	66.7971994	72.50171833	90.4760321	98.51095351	91.08409667	69.99243485	-1	74.02036667	118.5828138	92.13827078	-1	92.85829176	111.6450587	87.22704376	81.77137073	-1	92.4495486	68.20876866	102.7242799	97.27928538
30671	-1	69.62707732	67.23688493	-1	-1	-1	65.88187017	65.73701378	99.59713229	43.92092726	76.2057308	53.50353962	51.94044892	83.73473601	-1	-1	52.68603567	54.06246393	69.67656473	46.6630563	-1	32.38617738	57.99255216	87.27740114	55.1300877	37.15857065	61.32006928	43.21710072	30.6251071	26.65827526	51.2474879	50.96155634	57.86993758	51.38542351	28.76133062	-1	33.22538962	64.63472129	52.36879416	-1	59.23719998	81.69473835	65.79071013	55.92258738	-1	60.14270788	43.89721867	62.15548632	64.45866809
30678	-1	78.18858534	86.58050389	-1	-1	-1	85.17087614	94.09173409	103.6422086	61.22926221	93.22200915	70.63311213	66.35574978	90.90522255	-1	-1	57.53029072	70.85452006	73.93972025	49.15218306	-1	62.98267194	73.18719634	95.38972256	85.66970522	49.06329327	66.8624825	50.01198211	61.40933217	56.23378343	58.74962353	79.91158946	87.94772056	80.5193548	59.44682843	-1	63.4617091	108.1285265	81.57331229	-1	82.21096165	101.5366816	72.3775754	70.64972892	-1	82.30654542	56.01928984	92.1588344	86.58383781
30692	-1	66.29435918	67.06441836	-1	-1	-1	65.819172	71.28037959	96.30306583	42.64125878	74.76483739	51.46747522	49.41852328	80.41908063	-1	-1	49.43765832	52.53039491	66.38109844	43.38023003	-1	40.05279088	55.71799218	83.94884128	62.75186177	33.77143446	58.01736765	39.90512906	38.39406825	33.21926021	47.92536332	56.83772575	65.12859579	57.47431729	36.50208666	-1	40.60666221	84.21705965	58.54107071	-1	60.31445391	60.96617385	62.48072945	53.19708538	-1	50.18697735	40.90345569	69.35793841	65.24256509
30698	-1	66.99194466	61.39788284	-1	-1	-1	59.19614897	58.08665746	96.92569998	39.13932497	71.60975592	50.02815345	48.5118293	81.09836191	-1	-1	49.95215811	49.49716113	67.00747853	43.97313352	-1	17.73994709	54.30752037	84.68024674	39.86786726	34.74330575	58.66139121	40.57399147	19.32312228	18.95741488	48.63241269	44.56095535	37.32144392	44.47948626	14.77270613	-1	14.70801182	74.43623986	45.25542386	-1	54.94957338	80.361699	63.14364778	52.73630119	-1	59.77619044	40.92078271	40.6913973	59.64675155
30712	-1	54.50745478	53.06211502	-1	-1	-1	51.31922756	63.23086589	84.25887226	26.60850466	58.43935612	38.54502678	31.8943136	68.58541446	-1	-1	36.99913616	35.86631255	54.35089684	31.22521906	-1	32.18543761	38.04034687	72.32346377	54.86292311	23.0866334	46.05176406	28.03221816	30.65080342	25.46442316	36.20340775	49.17918921	57.06087912	49.77001495	28.66340056	-1	32.6034849	77.77462379	50.81653154	-1	51.27265699	72.22029667	50.58519327	35.99134646	-1	52.93901344	26.35480279	61.25747258	55.25900095
30719	-1	65.84215007	62.73621086	-1	-1	-1	61.32709249	59.92530126	95.80219805	39.66805016	71.9900944	49.46161639	47.96792937	79.94922724	-1	-1	48.87422478	49.86435313	65.88226038	42.86315324	-1	25.67952072	53.96545765	83.50225627	48.43977292	33.432312	57.5285736	39.42978649	23.93843579	20.53902697	47.46760218	45.13883164	51.30925696	45.46540129	22.02488499	-1	26.62268607	59.27390546	46.41007175	-1	54.66496182	78.46790524	62.00233908	51.99735523	-1	57.39491259	40.02637693	55.61319379	59.87388374
30722	-1	74.5421361	69.84403791	-1	-1	-1	68.06260255	65.76267863	104.4855192	47.31618129	79.73048889	57.76402087	56.2855153	88.64848415	-1	-1	57.52908546	57.62377875	74.5666474	51.5380738	-1	21.96138029	62.15702491	92.21921995	44.13130282	42.23134311	66.21770111	48.12598719	25.2532284	26.23650764	56.17646846	51.79645303	49.61777857	51.75475241	16.22767471	-1	24.31172051	80.7934033	52.55005308	-1	62.61732479	87.73612522	70.69674778	60.4358294	-1	67.05493313	48.56513305	54.11454645	67.50790148
30747	-1	73.44313936	83.550636	-1	-1	-1	82.14805211	90.95163351	53.20695086	58.23447317	90.2322914	67.59562146	63.46309866	82.81305926	-1	-1	56.7770532	67.87108801	14.91092957	42.01740383	-1	59.82219623	70.25298283	86.3808116	82.50987006	44.75349808	49.52699464	40.8439263	58.25002053	53.08526163	47.63790948	76.765554	84.7933448	77.37269209	56.28509901	-1	60.30551451	104.9278113	78.4264311	-1	79.10454052	98.25200489	62.37258633	67.683837	-1	78.99113602	53.30611697	89.00530172	83.4918844
30751	-1	75.59596661	74.41202125	-1	-1	-1	73.34791447	77.99532645	105.5070915	50.39081141	82.56682195	58.82508377	57.72084158	89.71398379	-1	-1	58.47887433	60.39871588	75.59119603	52.53632258	-1	47.36220515	63.87327774	93.34326715	70.0554543	43.62977661	67.25456893	49.18263672	45.65506002	40.15773795	57.27423933	63.62748107	72.38340897	64.31140798	43.82674037	-1	47.87570921	92.79938344	65.39678149	-1	65.19105801	89.51301702	71.74806404	61.50319173	-1	69.75214237	49.58386023	76.60771634	70.95193713
30752	-1	99.32319073	93.79248439	-1	-1	-1	93.72280695	98.93403337	129.2132811	71.47756126	103.8559142	80.29429839	80.49246497	113.4339861	-1	-1	82.15710174	81.9411152	99.29829288	76.2352804	-1	69.08018265	86.30783798	117.0740028	91.75498463	67.40625333	90.96613349	72.90019597	67.49303071	61.85441465	80.99982525	85.53910935	93.93384611	86.12211358	65.5718355	-1	69.47750752	115.7023812	87.16245087	-1	79.39360506	113.9580649	95.46425939	84.62021729	-1	94.11401652	72.98582373	98.13567407	69.77002886
30772	-1	-1	-1	-1	-1	-1	-1	-1	-1	-1	-1	-1	-1	-1	-1	-1	-1	-1	-1	-1	-1	-1	-1	-1	-1	-1	-1	-1	-1	-1	-1	-1	-1	-1	-1	-1	-1	-1	-1	-1	-1	-1	-1	-1	-1	-1	-1	-1	-1
30789	-1	89.35241585	97.21403001	-1	-1	-1	95.83563179	104.0799419	120.1745235	72.05419978	104.0745537	81.27994818	77.65809543	103.4722405	-1	-1	74.70021025	81.7381942	90.19844644	67.67852539	-1	72.82510642	84.30616698	106.1102834	95.51625938	43.5853035	81.59816296	63.12073353	71.263015	66.16636718	70.48451066	89.86495773	97.82947803	90.466964	69.28087976	-1	73.33186238	117.7043983	91.51881136	-1	92.43605499	110.6634905	85.79118414	81.65915307	-1	91.14233096	68.07224215	102.0459149	96.89032896
30801	-1	80.85741315	81.00047612	-1	-1	-1	79.77199585	84.54295998	110.8401808	56.73442688	88.87994576	65.57122802	63.70754376	94.97804213	-1	-1	63.93454885	66.6632186	80.91966631	57.90584325	-1	53.31321181	69.96069862	98.53002913	76.01438832	48.45569589	72.56257621	54.45997912	51.62648307	46.43288733	62.49629499	70.03042232	78.40786724	70.67637527	49.76091056	-1	53.87949935	97.28289481	71.74719636	-1	73.85652767	86.67083654	77.03320117	67.49685555	-1	66.28889593	55.30230478	82.64060081	78.89525176
30812	-1	67.18523338	69.58198418	-1	-1	-1	68.26290321	76.33922225	97.16044972	44.52578757	76.56088346	53.38373215	50.55167454	81.33872266	-1	-1	50.19882799	54.2537422	67.24272974	44.20450057	-1	45.27557619	57.015012	84.95951788	67.96441595	35.22545115	58.89583655	40.81187215	43.67743856	38.4638431	48.8955548	62.1131837	70.25706288	62.7320735	41.73857295	-1	45.76526765	90.35823314	63.79070257	-1	64.45051637	83.26873317	63.3795806	54.20689637	-1	64.38868665	41.71381041	74.47140418	68.95928159
30813	-1	81.75896563	77.07437195	-1	-1	-1	75.34515751	72.67471438	111.7001022	54.54081092	86.95206728	64.9488214	63.49185833	95.86588723	-1	-1	64.73895961	64.84863297	81.78142111	58.75116041	-1	32.22873169	69.36598048	99.44025816	55.03909382	49.46914818	73.43327621	55.34282831	29.74785593	33.01797842	63.39586908	58.63995037	58.25999886	58.58164448	28.62694567	-1	33.41228614	88.23431819	59.37124802	-1	69.71965869	94.94941616	77.91325192	67.63639122	-1	74.2882965	55.77011011	62.64424107	74.63770427
30840	-1	81.75751599	76.55732342	-1	-1	-1	75.33029233	67.48076701	111.6854754	54.27441886	86.69786883	64.62996891	63.3380873	95.86609722	-1	-1	64.69892739	64.64747164	81.76779372	58.72867747	-1	40.09301476	69.18806607	99.45862765	62.74894078	49.57127801	73.42393648	55.34012184	38.62969375	31.4359852	63.40601615	58.08795317	64.79671449	57.41591159	36.64232922	-1	40.36582311	90.73888541	57.91410529	-1	68.54888858	95.15219208	77.90881065	67.49249169	-1	74.66992111	55.67704007	69.00423705	73.28794174
30842	-1	75.59643206	70.93036042	-1	-1	-1	69.15603224	66.86359448	105.540493	48.39284007	80.80547358	58.8298796	57.34965944	89.70269615	-1	-1	58.58536489	58.69841376	75.62156994	52.59345077	-1	23.36137216	63.22363127	93.27250046	45.7169663	43.28034684	67.27240325	49.18034878	26.35813949	27.33530679	57.23017086	52.88563852	50.92508568	52.84786658	17.65460728	-1	25.67632829	81.77904393	53.64479472	-1	63.69228731	88.78453306	71.75119836	61.49801939	-1	68.09717224	49.62462893	55.40832103	68.58677816
30848	-1	70.58141262	69.1085749	-1	-1	-1	67.81380423	69.42407659	100.5604108	45.46129378	77.69687541	54.76433781	53.11221906	84.69120829	-1	-1	53.66229078	55.52947409	70.63939316	47.62990594	-1	36.97819752	59.23526024	88.22759354	59.70525915	38.0788672	62.28078043	44.1748264	35.26670964	30.75858616	52.20061066	54.71349218	62.31032736	55.24895169	33.38058171	-1	37.71118646	74.83542806	56.27659266	-1	61.26657242	81.67738763	66.74915143	57.02889377	-1	59.33668784	44.93968737	66.57526289	66.48223318
30854	-1	106.294953	103.0836805	-1	-1	-1	101.6005836	100.2763304	136.261103	80.07039812	112.4032842	89.97446678	88.43977892	120.400137	-1	-1	89.34635725	90.27618989	106.340624	83.32630196	-1	64.34969844	94.42660299	123.9426718	87.13816559	73.82443919	97.98467884	79.88229685	63.23328703	60.89664437	87.91273779	85.68577501	90.25792762	85.93808412	60.60220848	-1	65.50215234	104.4100981	86.8526048	-1	95.2731893	119.0083633	102.4558121	92.48855021	-1	97.92930208	80.50918504	94.58736847	100.3949355
30870	-1	89.97178335	85.76504937	-1	-1	-1	84.07740881	82.00680406	119.9257056	63.08702229	95.47602766	73.37554235	71.86665967	104.076841	-1	-1	72.98954607	73.36277501	90.00603726	66.98451844	-1	41.42984593	77.77556815	107.6331255	64.30973647	57.57882826	81.65366866	63.55666697	41.87761868	42.48010022	71.59692011	67.86363968	68.09909828	67.89174366	37.48288336	-1	43.15125168	94.9115852	68.71565029	-1	78.38922129	103.0654428	86.1288092	75.98764949	-1	82.27881999	64.07519953	72.50217007	83.33711839
30871	-1	-1	-1	-1	-1	-1	-1	-1	-1	-1	-1	-1	-1	-1	-1	-1	-1	-1	-1	-1	-1	-1	-1	-1	-1	-1	-1	-1	-1	-1	-1	-1	-1	-1	-1	-1	-1	-1	-1	-1	-1	-1	-1	-1	-1	-1	-1	-1	-1
30875	-1	-1	-1	-1	-1	-1	-1	-1	-1	-1	-1	-1	-1	-1	-1	-1	-1	-1	-1	-1	-1	-1	-1	-1	-1	-1	-1	-1	-1	-1	-1	-1	-1	-1	-1	-1	-1	-1	-1	-1	-1	-1	-1	-1	-1	-1	-1	-1	-1
30877	-1	118.2977774	112.9549166	-1	-1	-1	110.8603189	109.3801238	148.2338413	90.61767042	123.0722395	101.3812885	99.87725539	132.4042572	-1	-1	101.2643231	100.9603842	118.3154692	95.28246755	-1	67.78517253	105.6939514	135.9836095	89.38161366	86.03513001	109.9687164	91.88031849	70.07081326	70.11789852	99.93693111	95.72120798	81.05460225	95.64723856	65.07371761	-1	61.5015091	125.4418066	96.42728728	-1	106.2738148	131.6182924	114.4502286	104.0807619	-1	111.0091603	92.2506923	76.87840583	111.030731
30890	-1	100.2121944	101.6016323	-1	-1	-1	100.3419738	106.7282132	130.2263606	76.9692571	109.0633859	85.76000499	83.49811982	114.3523989	-1	-1	83.35022024	86.8066189	100.3051062	77.29810066	-1	75.6062896	89.85222582	117.9041882	98.301077	67.83688361	91.94353941	73.8360628	73.96628935	68.75031231	81.87118803	92.36567801	100.6425827	93.00053461	72.06188369	-1	76.13302355	120.2762039	94.06620699	-1	95.32928235	109.5996029	96.41009911	87.24544341	-1	92.57156176	74.86811789	104.8659181	100.1272221
30914	-1	73.9809977	69.28233664	-1	-1	-1	67.500753	65.20084501	103.92437	46.75465019	79.16898825	57.20269502	55.72421003	88.08734703	-1	-1	56.96791563	57.06228262	74.00549906	50.97691828	-1	21.39299366	61.59567561	91.65809746	43.55670521	41.67028777	65.65655626	47.56484772	24.69159575	25.67475166	55.61533934	51.23484445	49.05109623	51.19308093	15.66646954	-1	23.74338654	80.23340299	51.9883552	-1	62.05587432	87.17509247	70.1356069	59.87456069	-1	66.49400047	48.00390934	53.54824298	66.94637208
30915	-1	81.90015058	76.63705022	-1	-1	-1	75.75549864	63.14628963	111.821474	54.40838001	86.82288464	64.58415827	63.43403269	96.00973679	-1	-1	64.82192055	64.80105957	81.90430741	58.86062741	-1	43.69306775	69.2873662	99.61173083	66.36234665	49.76823564	73.5626492	55.48225431	42.06769067	34.64605193	63.5548407	59.60156561	68.50558841	59.58062835	40.21102274	-1	44.05050163	92.56698877	60.3362758	-1	67.60819252	95.42887346	78.05004498	67.57493474	-1	75.06215738	55.78095021	72.71666739	72.36403097
30916	-1	-1	-1	-1	-1	-1	-1	-1	-1	-1	-1	-1	-1	-1	-1	-1	-1	-1	-1	-1	-1	-1	-1	-1	-1	-1	-1	-1	-1	-1	-1	-1	-1	-1	-1	-1	-1	-1	-1	-1	-1	-1	-1	-1	-1	-1	-1	-1	-1
30927	-1	94.42975512	89.82345807	-1	-1	-1	88.06396924	85.77520945	124.3749728	67.26774978	99.6771705	77.68333603	76.20072566	108.5358892	-1	-1	77.42205572	77.56956233	94.45596308	71.42861112	-1	42.95329784	82.07934834	112.1041296	65.69653288	62.10479523	86.10642352	68.0137941	45.25057352	46.23954245	76.06250876	71.7728734	70.27845928	71.74227682	38.03808684	-1	45.15634812	100.4834635	72.54220078	-1	82.55989964	107.6063368	90.58479362	80.34524293	-1	86.9079894	68.46705426	74.7318948	87.46271321
30929	-1	-1	-1	-1	-1	-1	-1	-1	-1	-1	-1	-1	-1	-1	-1	-1	-1	-1	-1	-1	-1	-1	-1	-1	-1	-1	-1	-1	-1	-1	-1	-1	-1	-1	-1	-1	-1	-1	-1	-1	-1	-1	-1	-1	-1	-1	-1	-1	-1
30951	-1	-1	-1	-1	-1	-1	-1	-1	-1	-1	-1	-1	-1	-1	-1	-1	-1	-1	-1	-1	-1	-1	-1	-1	-1	-1	-1	-1	-1	-1	-1	-1	-1	-1	-1	-1	-1	-1	-1	-1	-1	-1	-1	-1	-1	-1	-1	-1	-1
30954	-1	89.52678807	83.77175275	-1	-1	-1	83.77961574	89.33690897	119.4150534	61.54006745	93.92752005	70.35983361	70.63954697	103.6373092	-1	-1	72.35599896	72.02942898	89.5001685	66.43623581	-1	59.43518846	76.43712391	107.2789088	82.10915361	57.61829992	81.16848137	63.103228	57.85674816	52.24184797	71.2039998	75.94008719	84.28108196	76.51841768	55.92757201	-1	59.82741841	106.0557358	77.55686935	-1	70.73331586	104.2200779	85.66712285	74.78482187	-1	84.39085415	63.1678116	88.48146797	61.79268837
30959	-1	137.3083755	137.2293061	-1	-1	-1	135.9793698	139.8833865	167.3145083	113.1246316	145.2935497	122.1282438	120.2551364	151.4217211	-1	-1	120.4594907	123.0880076	137.3919205	114.3964174	-1	108.3443093	126.4839525	154.9336072	131.0523902	104.6687022	129.0261779	110.9098005	106.6581322	101.6328019	118.9178965	125.3041969	133.5029618	125.9280605	104.7793528	-1	108.9556054	151.0028413	126.9903847	-1	129.9015279	144.8763355	133.4867147	124.0946353	-1	117.3993255	111.8732034	137.7443114	134.999584
30982	-1	93.585407	87.58826258	-1	-1	-1	84.97683164	84.92313657	123.5159397	65.41837211	97.91801221	76.56658779	75.00210596	107.6915216	-1	-1	76.53708519	75.78579713	93.59791331	70.56183323	-1	45.13694711	80.75758298	111.2765356	67.30677516	61.35376733	85.25270429	67.16659677	46.53403398	45.8957974	75.22726352	71.46372919	65.1110429	71.39123595	42.13314901	-1	42.37415263	101.3896545	72.170205	-1	81.61318257	107.0322011	89.73592985	79.26823851	-1	86.47591433	67.47588687	68.35612134	86.23797725
31008	-1	73.29904155	71.24073304	-1	-1	-1	69.43528447	81.79888274	103.0542154	44.60409678	76.40721706	57.01422086	50.10856254	87.377894	-1	-1	55.79989105	53.79586923	73.1460502	50.02207162	-1	50.75099469	56.02517763	91.11324663	73.42723112	41.86453557	64.84603061	46.82522718	49.2236588	44.0422849	54.99444741	67.76488336	75.61475774	68.35245044	47.23056316	-1	51.16117562	96.38995611	69.39757264	-1	69.85352883	90.93144953	69.37850501	54.88519825	-1	71.6375166	45.07693707	79.80936342	73.78523065
31015	-1	103.2657214	113.4014996	-1	-1	-1	111.9990683	120.7998685	86.75500889	88.08615215	120.0840882	97.44639116	93.31702932	112.5385287	-1	-1	86.66814583	97.72302605	40.77929749	72.05500187	-1	89.66990314	100.1060142	115.993071	112.3575928	74.57207132	78.97734835	70.53431906	88.09776242	82.93328591	77.13575492	106.6136475	114.6412031	107.2207673	86.13277433	-1	90.15332783	134.774513	108.2744998	-1	108.95364	128.0967917	92.03079922	97.53622895	-1	108.8350196	83.1638517	118.8531808	113.3413235
31060	-1	72.9997942	76.61891616	-1	-1	-1	75.2669721	81.64379739	103.2714174	51.91600712	84.0018904	61.08313568	58.20858999	87.05665672	-1	-1	56.9574848	61.71991879	73.32710332	50.5238109	-1	49.81580064	64.66200775	90.16130573	72.52084565	37.96113914	64.86941137	46.60866672	48.30761252	43.52893231	54.32920917	67.32650988	74.95292541	67.8989172	46.24193741	-1	50.41672252	93.59552241	68.93950681	-1	70.93975846	86.23550365	69.22380844	62.1038015	-1	64.26817427	49.20876688	79.1866648	75.60243408
31106	-1	63.93666535	59.89557647	-1	-1	-1	58.5121593	54.62494981	93.87410091	37.13307647	69.49701214	47.11468981	45.76116473	78.04595078	-1	-1	46.90338298	47.39979074	63.95583301	40.92192826	-1	22.0594011	51.69180349	81.62893873	44.79066506	31.6979841	55.60934976	37.52164825	19.53760377	14.47050411	45.58070356	39.20223205	47.42304629	39.59853718	18.51036463	-1	22.79236227	71.25109986	40.53189731	-1	51.50321668	77.02147024	60.09131463	49.83667228	-1	56.40824654	37.95487143	51.71124169	56.72776051
31149	-1	101.4067648	94.83207407	-1	-1	-1	95.02544613	100.4709881	131.2948828	73.00728039	105.4398058	82.32332685	82.41315571	115.5164482	-1	-1	84.23661467	83.5782419	101.3799494	78.31643773	-1	70.71587893	88.16035458	119.1566619	93.38610695	69.48916207	93.0481056	74.98252736	69.16272886	63.52831286	83.08235395	87.28468107	95.52798203	87.83725241	67.21383626	-1	71.08457029	117.5612066	88.86434373	-1	82.65241085	116.066378	97.54652535	86.61905142	-1	96.20045967	75.02077512	99.72408336	52.46420912
31152	-1	94.74604262	93.48156542	-1	-1	-1	92.15981202	93.87141153	124.7441984	69.81362567	102.0471919	79.16588851	77.43082128	108.8521503	-1	-1	77.88462335	79.87451533	94.82163962	71.82579093	-1	61.04967066	83.56556306	112.3598182	83.78217262	62.07637763	86.45648566	68.3402944	59.43700499	55.17380604	76.34579664	79.2166811	86.43538064	79.72056137	57.43488789	-1	61.82268954	96.95777109	80.73540167	-1	85.83884916	105.7848156	90.91732301	81.35746612	-1	83.02398894	69.22022669	90.7053493	90.99128106
31164	-1	62.58438228	57.8642385	-1	-1	-1	56.08848326	53.71522126	92.52679374	35.34284155	67.75782606	45.79100987	44.31810254	76.69091293	-1	-1	45.56840347	45.65209631	62.60799988	39.57873558	-1	10.54529227	50.1882561	80.26310061	33.56314292	30.28190147	54.25938446	36.16818783	13.06859434	14.17120723	44.21969383	39.74775157	37.94632032	39.70054818	6.318008472	-1	12.85848324	68.91643395	40.49372524	-1	50.62162324	75.78152011	58.73881198	48.46874565	-1	55.10851688	36.60099903	42.39549753	55.51428289
31168	-1	64.38809123	65.37389416	-1	-1	-1	64.10311649	69.10389087	94.44658931	41.02376192	73.1582056	50.00074374	47.84501908	78.49981352	-1	-1	47.68577503	50.92551959	64.52037962	41.55702039	-1	37.61749553	54.1477249	81.94877835	60.32161775	31.38666128	56.13882205	37.99838909	35.9769789	30.94940584	45.96166778	54.62999865	62.74089538	55.24703949	34.05609309	-1	38.20528277	80.95563351	56.30614789	-1	58.61680331	67.32900483	60.58150024	51.67265669	-1	29.93025039	39.28365118	66.97621618	63.55819796
31175	-1	-1	-1	-1	-1	-1	-1	-1	-1	-1	-1	-1	-1	-1	-1	-1	-1	-1	-1	-1	-1	-1	-1	-1	-1	-1	-1	-1	-1	-1	-1	-1	-1	-1	-1	-1	-1	-1	-1	-1	-1	-1	-1	-1	-1	-1	-1	-1	-1
31177	-1	96.23894007	98.18587952	-1	-1	-1	96.90478283	103.6485363	126.2880847	73.45491253	105.5353664	82.30702278	79.83891033	110.3867939	-1	-1	79.46334576	83.26477301	96.36501949	73.37419255	-1	72.4909514	86.23308048	113.9124705	95.18517602	63.72562762	87.99502046	69.87553092	70.86769522	65.68140655	77.89161236	89.31632783	97.52242459	89.94362604	68.94619419	-1	73.01481653	117.1710876	91.00613578	-1	92.20592358	105.2428699	92.45247506	83.59698908	-1	89.024126	71.09899105	101.7445686	96.93346286
31189	-1	67.07546564	71.08081472	-1	-1	-1	69.73339921	77.61254146	97.2795385	46.03591986	78.07260881	55.09962312	51.93110291	81.27385279	-1	-1	50.66011684	55.75719163	67.34961584	44.42033834	-1	46.38115065	58.4672135	84.71425417	69.07303724	34.13608582	58.94636322	40.78138849	44.80487701	39.68777248	48.73384744	63.37248453	71.39199838	63.98000544	42.83677828	-1	46.89200089	91.19629949	65.03417602	-1	65.9975333	82.57602426	63.36887607	55.75883179	-1	63.86469376	42.77895006	75.60980068	70.51350158
31198	-1	57.36059674	51.28394038	-1	-1	-1	48.29420591	64.63721133	87.12766469	22.72420438	54.26956925	40.0120563	31.6745794	71.44127447	-1	-1	39.89175465	30.09492693	57.2188289	34.10084619	-1	33.53257878	33.41554945	75.16623832	56.19924692	25.87069328	48.91576361	30.89051135	32.06403089	26.93682823	39.05222562	50.72078031	58.30670395	51.28344555	30.02398786	-1	33.88266982	79.5196214	52.31799914	-1	52.87647842	74.64830947	53.44489134	39.73129813	-1	55.27873689	28.92115923	62.48558055	56.48552276
31214	-1	85.52011578	80.39586862	-1	-1	-1	79.16378463	69.63885652	115.4485376	58.08154549	90.50084894	68.40801283	67.11559152	99.62876569	-1	-1	68.4627185	68.4478058	85.53082968	62.49194694	-1	43.8883445	72.97094274	103.2208934	66.54928355	53.33172062	77.18685259	59.10286425	42.36145299	34.65581147	67.16846797	61.5887264	68.63636868	60.78025014	40.43140222	-1	44.19184924	94.44238599	61.21174152	-1	72.33056918	98.8986135	81.6715959	71.26448197	-1	78.4110615	59.44519231	72.84941883	77.10654952
31231	-1	66.12684288	68.81113087	-1	-1	-1	67.4757126	75.85504651	96.09942522	43.67027841	75.69353816	52.58167566	49.57749234	80.28818576	-1	-1	49.1230836	53.37474972	66.18242783	43.13788002	-1	44.7967478	56.07176147	83.9263631	67.48460101	34.28127831	57.83820722	39.75906761	43.20531858	37.99384756	47.85475971	61.6495849	69.76910262	62.26563457	41.26097648	-1	45.28027718	89.93498988	63.32302696	-1	63.91420864	83.174856	62.32536031	53.23093424	-1	64.1500699	40.66468286	73.98192549	68.36976711
31269	-1	73.09727384	70.79339975	-1	-1	-1	69.63820609	70.42640764	103.0326274	47.33665623	79.59385694	56.53564844	55.20595539	87.21168645	-1	-1	56.0516477	57.45824713	73.11485676	50.07659496	-1	39.65888223	61.27320346	90.80653831	62.36627269	40.93168784	64.77022496	46.68583471	37.77017947	32.12100974	54.75307193	55.34625008	64.80800528	56.13399829	36.1111653	-1	40.25716102	85.05469864	57.26409168	-1	61.56985542	85.72838467	69.25453546	59.12631699	-1	65.22272957	47.17636515	69.05441911	67.2866227
31278	-1	87.79301936	86.34734003	-1	-1	-1	84.34501737	96.91711028	117.4631959	59.50599132	91.2799503	72.48316997	47.5612033	101.8398693	-1	-1	70.09633354	68.37848353	87.55850319	64.40343113	-1	65.84790203	60.9379351	105.6120955	88.52410029	56.51070832	79.27608795	61.27811824	64.32372516	59.15320684	69.47519372	82.87937209	90.71130406	83.4658348	62.32719969	-1	66.2579992	111.4704812	84.51053385	-1	85.02214115	105.9219121	83.82637839	71.52209235	-1	86.63438281	55.25311751	94.90561547	88.97543215
31282	-1	81.45881996	92.30574314	-1	-1	-1	90.90988615	99.5793249	105.1587146	67.02816972	99.03155824	76.35002797	72.35797401	88.50120933	-1	-1	67.06320535	76.67682612	74.54488301	57.08976366	-1	68.42241467	79.10821877	73.86038895	91.11088432	51.88118406	65.09003789	46.97291878	66.85225665	61.70230689	19.61637818	85.3863949	93.4011559	85.99249826	64.88371167	-1	68.9110796	113.4772822	87.04586131	-1	87.7768466	106.7129225	69.39934831	76.5130564	-1	87.4005497	62.36606637	97.61414823	92.18041283
31290	-1	129.0605049	129.7828821	-1	-1	-1	128.4091446	131.7894547	159.1868288	105.7472778	137.9297724	115.1268014	112.876591	143.1398243	-1	-1	112.5879639	115.7130892	129.2538119	106.3504866	-1	98.70233931	119.1358044	146.4515323	121.4343817	95.24934913	120.844373	102.6587126	97.29727896	93.24244069	110.5259106	117.3256816	124.0941838	117.8082516	95.07156525	-1	99.48449229	138.0260703	118.8137845	-1	123.0754773	141.4587185	125.2541242	116.814226	-1	119.2031198	104.3389258	128.3604261	127.9788899
31295	-1	95.18076759	98.85334331	-1	-1	-1	97.50732812	104.0734093	125.4455294	74.10959466	106.1894475	83.2480039	80.35768706	109.2465427	-1	-1	79.10773663	83.90427326	95.50229795	72.6895068	-1	72.37923176	86.81928072	112.375471	95.08176304	60.28549195	87.04880625	68.79525235	70.84968878	65.99142221	76.53259031	89.76010407	97.49192284	90.34204894	68.81168002	-1	72.96250547	116.3274776	91.38641131	-1	93.21390734	107.836405	91.40835652	84.2423347	-1	85.82517542	71.34561757	101.7227965	97.86800374
31316	-1	49.08238573	54.19204224	-1	-1	-1	52.79906024	61.64219958	79.024615	28.87820465	60.87647213	38.16480542	34.23839341	63.27191068	-1	-1	32.00344486	38.52012812	49.11151997	26.03234409	-1	30.55095524	40.9574532	67.01412822	53.23794534	17.9088345	40.78002634	22.72850539	28.97351902	23.78682589	30.89814758	47.45930742	55.51549254	48.06895781	27.01554419	-1	31.02950003	75.7085475	49.12368129	-1	49.73346719	69.08400776	45.28606754	38.28487897	-1	49.91819849	24.46009508	59.72668607	54.11727865
31317	-1	89.20173366	86.89172343	-1	-1	-1	85.48677404	85.42764612	119.1867059	63.58921538	95.87786534	73.25294506	71.62070796	103.3058581	-1	-1	72.3065041	73.73086364	89.26489176	66.26240853	-1	51.09496323	77.67495643	106.8249197	73.85464884	56.59658	80.9031406	62.79189294	49.66514712	46.32740238	70.80564644	70.77452853	76.73565635	71.14411431	47.41807698	-1	52.05186978	76.13392959	72.10548145	-1	79.13089935	101.3739011	85.36770084	75.61814225	-1	79.72956323	63.55922613	81.03571815	84.27426422
31334	-1	56.37475031	63.24301606	-1	-1	-1	61.83255614	70.79362157	85.58850199	37.88159393	69.87288483	47.28865421	43.00012606	70.22921584	-1	-1	38.03098225	47.50422363	55.70046359	32.39025196	-1	39.69551063	49.83169479	74.30906317	62.38226507	26.44117608	47.48540978	29.60834476	38.12115583	32.93959238	38.03660668	56.61566506	64.65789102	57.22393602	36.16025698	-1	40.17265824	84.86001586	58.27808343	-1	58.89494379	78.29939504	52.1234621	47.2857319	-1	59.09076295	32.68328754	68.86865549	63.26300703
31345	-1	103.5814099	100.3542115	-1	-1	-1	98.8090447	97.6701326	133.5553481	77.36690369	109.7060366	87.35357439	85.77131009	117.6845614	-1	-1	86.65697767	87.57593672	103.6342052	80.62575429	-1	60.30745323	91.75418747	121.2144172	83.11925874	71.03781264	95.27547032	77.16867884	59.77788461	58.32552265	85.19019524	83.25435938	86.45631184	83.45002243	56.47485588	-1	61.64132233	103.2748319	84.34144364	-1	92.78893263	116.3501949	99.74336842	89.83393263	-1	95.23561628	77.83890332	90.80721546	97.832422
31374	-1	63.60365073	59.27738501	-1	-1	-1	57.93646725	49.02391525	93.53827033	36.63104926	69.00920541	46.69596133	45.36464014	77.71283092	-1	-1	46.56271452	46.92383804	63.62018388	40.58466683	-1	21.80951724	51.27545839	81.2988475	44.52192236	31.38179252	55.27450597	37.18800802	19.55467255	3.268603771	45.24922779	34.60639527	47.00985628	31.50350505	18.2875436	-1	22.42721614	71.53837497	31.92662682	-1	50.91332682	76.77725003	59.75736907	49.45881163	-1	56.20820157	37.59475404	51.27894513	56.04247939
31400	-1	79.64156039	75.63982672	-1	-1	-1	74.15005372	71.09876292	109.5851651	52.86874698	85.23613629	62.92758414	61.51019807	93.74970967	-1	-1	62.62679998	63.13012856	79.66640431	56.63686334	-1	35.85875321	67.44072664	97.32353296	58.63592294	47.35006379	71.31782714	53.2268527	33.29926804	31.12166027	61.2794362	56.41355602	61.58913834	56.50960183	32.21993992	-1	36.86657275	84.67960931	57.3631584	-1	67.64151662	92.64617479	75.7973824	65.59404968	-1	71.91823595	53.69583375	65.91174177	72.76890205
31405	-1	88.27945386	84.17678144	-1	-1	-1	83.60438504	86.34145363	118.1833098	61.33662323	93.65880875	70.24717992	69.82457951	102.3919577	-1	-1	71.149258	71.63966265	88.26751762	65.21166429	-1	56.79303226	75.75278399	106.0193665	79.4753635	56.29441295	79.93170955	61.86044393	55.12624662	49.30073449	69.95099682	72.83518913	81.71603361	73.47311035	53.27762159	-1	57.23623998	103.3888226	74.53620021	-1	38.42524994	102.4350254	84.42583024	73.84646294	-1	82.4581614	62.09217726	85.93001968	72.0110858
31412	-1	85.98330083	87.3255757	-1	-1	-1	86.04513219	91.31773186	116.0643737	62.90954258	95.0347901	71.90066384	69.64059982	100.0937963	-1	-1	69.34485205	72.79391808	86.13656595	63.18738148	-1	59.82290069	75.96683054	103.5146692	82.52634331	52.8196028	77.74806254	59.59701443	58.19597225	53.18064253	67.54031051	76.86973815	84.94043468	77.48302951	56.26163175	-1	60.40694926	103.2832288	78.54051989	-1	80.74144676	88.70787892	82.18287179	73.47142757	-1	49.67442875	61.01677286	89.17457552	85.63781294
31422	-1	79.24375856	88.97523838	-1	-1	-1	87.57057131	96.4126869	98.91114435	63.6478148	95.64400651	73.02133602	68.84568022	90.24106555	-1	-1	61.68521966	73.28086398	69.38068961	41.80492316	-1	65.29065852	75.64780665	95.14052247	87.97811149	50.63023507	63.70995177	48.87810456	63.7179824	58.54925593	57.94385189	82.22856871	90.25970092	82.83596708	61.75400222	-1	65.77249537	110.4103001	83.88979941	-1	84.55347973	103.7609007	70.98035507	73.08721243	-1	84.5128769	58.63692103	94.47137123	88.93612406
31438	-1	74.32925919	68.19557029	-1	-1	-1	65.23594319	81.58533355	104.0973001	39.59526653	71.12498608	56.95290105	48.84420947	88.41027032	-1	-1	56.8627105	47.05492472	74.18842225	51.07081585	-1	50.48123317	51.0178387	92.13474709	73.14783149	42.83718996	65.88514819	47.85961879	49.01306984	43.88590672	56.02096935	67.67035349	75.25471258	68.23280327	46.97274049	-1	50.83088244	96.47168201	69.2672632	-1	69.82483321	91.60772888	70.4140612	56.69025483	-1	72.23722781	45.92695887	79.43349241	73.42895552
31442	-1	76.6852467	70.63600669	-1	-1	-1	67.59983832	83.97577039	106.4511236	42.09269931	73.65104427	59.36500767	50.70549907	90.7654903	-1	-1	59.21362969	49.34370316	76.54233738	53.42391085	-1	52.86981423	51.52216226	94.49100111	75.53646749	45.19767525	68.23952163	50.21459605	51.4014245	46.27478186	58.37672154	70.05879148	77.64379103	70.62145265	49.36122629	-1	53.21981672	98.85628761	71.65600739	-1	72.21703216	93.98177017	72.76890346	59.07632186	-1	74.61258965	48.19446722	81.82262204	75.82887334
31464	-1	96.79619198	92.11624312	-1	-1	-1	90.34034295	88.03503453	126.739883	69.58287211	101.9961618	80.02356125	78.54472343	110.9025097	-1	-1	79.78403314	79.88935841	96.82098842	73.79261645	-1	44.50218767	84.41767719	114.4728379	66.93375109	64.48309072	88.47194386	70.38007891	47.50880252	48.50492523	78.43027125	74.06076469	72.08134375	74.02092351	38.51849584	-1	46.84506103	103.0124891	74.81701614	-1	84.87966905	109.9866667	92.95087877	82.6937818	-1	89.30252137	70.8217202	76.5622303	89.77316517
31469	-1	88.61460691	90.64643285	-1	-1	-1	89.3621035	96.15831806	118.6692486	65.90089426	97.97932709	74.76252622	72.26323126	102.7636625	-1	-1	71.85258731	75.70667064	88.7458988	65.75761459	-1	64.9951754	78.66345229	106.2852341	87.6893222	56.07960052	80.37457457	62.25319695	63.37442194	58.19267868	70.26628463	81.83054508	90.02598738	82.45670937	61.45035409	-1	65.51865316	109.6763039	83.5187452	-1	84.70987282	97.5651295	84.83059815	76.02316893	-1	81.46204015	63.50653799	94.2479615	89.42701611
31471	-1	81.59527199	77.43517481	-1	-1	-1	75.91577183	72.65763222	111.5373354	54.71948235	87.09594479	64.84157391	63.42682917	95.70332607	-1	-1	64.57636912	64.99242774	81.61867134	58.5882708	-1	36.88174352	69.34498467	99.27873591	59.66757356	49.31260027	73.27052591	55.18019288	33.68440338	32.60201625	63.23391281	58.04159741	62.67470545	58.08492485	33.23689747	-1	37.93381642	87.41696581	58.91759413	-1	69.51135626	94.6567149	77.75056081	67.52264264	-1	73.96460324	55.63419999	67.00531719	74.60571715
31476	-1	81.78626491	85.37670408	-1	-1	-1	84.01875576	90.29408137	112.0613964	60.69580664	92.78503656	69.88458374	67.01178351	95.83955197	-1	-1	65.75839492	70.50445344	82.11659641	59.31757282	-1	58.35213081	73.46123845	98.93350867	81.05915253	46.68870373	73.65699392	55.39302874	56.86701979	52.15758235	63.10618262	75.97934297	83.50882744	76.54353135	54.77277522	-1	58.96732689	102.1121192	77.58084334	-1	79.69266494	95.38611042	78.00907307	70.9133396	-1	73.75019743	58.01695057	87.74473172	84.35478087
31493	-1	85.78949051	81.00330104	-1	-1	-1	80.28382003	78.48939201	115.7047247	58.55034005	90.92771733	68.28285406	67.34750666	99.90046642	-1	-1	68.69266647	68.9069408	85.78806326	62.73991328	-1	50.64504448	73.23555018	103.5120069	73.32262571	53.71309267	77.44853456	59.37149539	48.97264994	42.62692385	67.45081455	66.20145345	75.52774259	66.79454566	47.14333924	-1	51.05620875	98.25428236	67.83451696	-1	68.4895284	99.49751878	81.93839505	71.43783447	-1	79.27222876	59.65153616	79.74184367	74.67594842
31500	-1	-1	-1	-1	-1	-1	-1	-1	-1	-1	-1	-1	-1	-1	-1	-1	-1	-1	-1	-1	-1	-1	-1	-1	-1	-1	-1	-1	-1	-1	-1	-1	-1	-1	-1	-1	-1	-1	-1	-1	-1	-1	-1	-1	-1	-1	-1	-1	-1
31504	-1	79.61184361	88.71823861	-1	-1	-1	87.33558879	95.56991795	109.9090509	63.55605961	95.57606008	72.81157801	69.12190595	92.40557695	-1	-1	65.53360136	73.2378313	79.86685325	57.91004199	-1	64.29492314	75.789573	92.41316116	86.98640347	44.79734556	71.07012069	52.215727	62.73624097	57.65155506	58.03740288	81.35459303	89.30249808	81.95511823	60.74981665	-1	64.80401366	109.1551891	83.00637783	-1	83.95277109	102.1768697	75.00527913	73.16882473	-1	82.5834617	59.44204836	93.51928623	88.40641778
31514	-1	77.88670624	75.45488521	-1	-1	-1	74.29763021	74.80805364	107.8217477	52.04824199	84.31256415	61.28633455	59.97059253	92.00074151	-1	-1	60.84070454	62.18108589	77.90397166	54.86575347	-1	44.02185245	66.02784359	95.59525396	66.73023569	45.71873901	69.55934066	51.47491374	42.11586348	36.46466807	59.54192938	59.69037571	69.17980478	60.47938273	40.47356993	-1	44.62588839	89.48618267	61.61011742	-1	66.15999383	90.57779545	74.04363254	63.90134639	-1	70.06940975	51.95849742	73.42782375	71.89666259
31529	-1	83.51508604	78.50732968	-1	-1	-1	76.62301283	74.50897364	113.4540149	56.0753226	88.50763416	66.65465492	65.17560705	97.62173174	-1	-1	66.48932756	66.40199042	83.53546249	60.50405732	-1	32.41761068	71.02216456	101.1981181	54.7052036	51.23613814	75.18790289	57.09830849	34.58551892	35.08986233	65.15279982	60.70531637	56.11036272	60.63518574	29.52926197	-1	30.89357553	90.30205817	61.41801586	-1	71.48428098	96.77024513	79.66852038	69.3487171	-1	76.132838	57.49951041	60.64893185	76.31594394
31538	-1	87.06936088	88.48724622	-1	-1	-1	87.20575592	92.58109437	117.1521283	64.04813874	96.17011503	73.03478219	70.75110314	101.1820796	-1	-1	70.43265833	73.92681601	87.22436197	64.27483779	-1	61.10485106	77.08369861	104.6050741	83.80772247	53.92073201	78.8359018	60.68513218	59.47902232	54.45471322	68.62982181	78.14119058	86.2170859	78.75506926	57.54453242	-1	61.68521806	104.6458802	79.81275444	-1	81.95138697	88.32370134	83.27086894	74.57938519	-1	51.87430463	62.11310849	90.45046339	86.83494756
31544	-1	90.09309146	87.37080229	-1	-1	-1	86.11213032	85.67636477	120.0357654	64.10149439	96.389168	73.56771184	72.17702613	104.205083	-1	-1	73.07081251	74.25988175	90.1173352	67.08490275	-1	53.76845932	78.20969812	107.7870778	76.49206066	57.85203196	81.76996046	63.68118738	51.76292385	46.79825197	71.73938759	70.63795146	79.06215338	71.2253297	50.19810244	-1	54.46692007	98.02752056	72.27472449	-1	78.66200667	102.6827954	86.25106533	76.14575081	-1	81.93931365	64.19586915	83.32880282	84.13470574
31545	-1	66.9236664	60.99440615	-1	-1	-1	58.69767776	58.04607683	96.85445851	38.84899459	71.34011632	49.89658591	48.36711275	81.0299922	-1	-1	49.87578922	49.23035323	66.93642946	43.90037382	-1	18.90483078	54.13607533	84.6151009	41.20785122	34.69285845	58.59119444	40.50507013	20.01311006	19.10640695	48.56579363	44.70321365	40.31624837	44.61417761	15.82008244	-1	16.98713783	74.75907244	45.38556048	-1	54.85271929	80.35833079	63.07440252	52.61828543	-1	59.80353921	40.82163108	44.02836393	59.46487471
31551	-1	90.93368909	85.2619745	-1	-1	-1	83.01924899	82.04840072	120.8667796	63.02658296	95.50208649	73.95660425	72.43514537	105.040072	-1	-1	73.89210718	73.38866862	90.94860032	67.91388036	-1	41.92091143	78.22412568	108.6226548	64.07520613	58.68889072	82.60270097	64.51558079	43.42160929	42.95496551	72.57450098	68.5551591	61.76777342	68.47310645	38.93456166	-1	39.05758913	98.46140817	69.24853893	-1	78.89145968	104.3184131	87.08516643	76.66641839	-1	83.73951778	64.85529987	65.15721579	83.57086196
31559	-1	71.1928859	65.87650813	-1	-1	-1	63.8004363	62.268566	101.129189	43.53212574	75.98491566	54.28085077	52.77892461	85.29937825	-1	-1	54.1600679	53.87370223	71.21080181	48.17793235	-1	20.56076205	58.59803016	88.87848168	42.09999068	38.92886437	62.86398118	44.77548293	22.91479218	22.99556187	52.83191803	48.59957788	32.99211444	48.52592217	17.87579043	-1	13.92303469	78.30800688	49.30617997	-1	59.16824487	84.50822922	67.34541839	56.97997848	-1	63.89679748	45.14836816	36.63038978	63.93072193
31561	-1	101.5320577	96.48365569	-1	-1	-1	94.56199053	92.57499186	131.4708306	74.06190511	106.4972257	84.66828207	83.18350918	115.6386339	-1	-1	84.50596131	84.38994093	101.5522838	78.52082968	-1	49.47464769	89.02610743	119.2150697	70.46414603	69.25329533	93.20475352	75.11519605	52.69615149	53.17760302	83.16972603	78.78270455	70.94489998	78.71558593	47.14524212	-1	42.47564321	108.3357064	79.49948083	-1	89.51535546	114.7948303	97.68540011	87.36093478	-1	94.15878017	75.51364629	76.04238238	94.33715576
31566	-1	69.20113979	64.46077881	-1	-1	-1	62.67358408	60.3412986	99.14347206	41.94567137	74.36203472	52.40546453	50.93064329	83.30763719	-1	-1	52.18498593	52.25604198	69.22468117	46.19539042	-1	16.28757652	56.79901783	86.87985369	38.77759295	36.89877907	60.87608111	42.7849042	19.78909161	20.81203744	50.83643249	46.38809672	44.12642415	46.34019901	9.901928554	-1	18.85720883	75.55445423	47.13298157	-1	57.2414667	82.40266467	65.35552407	55.08320939	-1	61.73087811	43.2164081	48.61660217	62.12832319
31572	-1	87.03369618	97.96939247	-1	-1	-1	96.57288322	105.2594427	111.6121794	72.68712984	104.6898427	82.01252824	78.00633115	92.41605051	-1	-1	72.63279549	82.33439419	81.1504371	62.68269436	-1	74.10670427	84.76047734	91.9110237	96.79506256	57.75954087	71.32396092	49.34423439	72.53617753	67.38394314	51.92220452	91.06739456	99.08438054	91.67368077	70.56823343	-1	74.59461649	119.1687782	92.727112	-1	93.45031316	112.4143275	73.16452323	82.1671396	-1	93.11116912	67.99904533	103.2972311	97.85186377
31573	-1	86.9083381	84.35582058	-1	-1	-1	82.99594645	82.55563114	116.8748564	61.0925242	93.38497318	70.71180573	69.17136918	101.0161789	-1	-1	69.95729789	71.2460369	86.9545385	63.93881679	-1	49.15647226	75.21148369	104.5632221	71.90151254	54.46486473	78.59912979	60.49781901	47.35126333	43.40976407	68.53131932	67.75793732	74.64872236	68.16822993	45.53267149	-1	50.00080654	82.69400118	69.1462583	-1	76.30821989	99.09590873	83.07100005	73.16227209	-1	77.66278022	61.15186937	78.93614714	81.5374205
31583	-1	58.83389934	74.28791325	-1	-1	-1	72.89221638	81.60454084	93.8915359	49.00065181	81.00265552	58.31852334	54.32361423	77.16525907	-1	-1	49.39739666	58.64707739	63.91815828	41.41339104	-1	50.46385087	61.07377281	81.19972888	73.1519562	34.64785373	55.17917222	36.73892906	48.89181013	43.73271808	45.05375707	67.41388957	75.43908956	68.02089225	46.9259654	-1	50.95001856	95.54323097	69.07460147	-1	69.77705551	88.79188286	59.3417167	58.47051105	-1	69.52602994	44.34127568	79.65164027	74.17605013
31589	-1	91.92416252	100.4087759	-1	-1	-1	99.02912108	107.1275572	122.3630172	75.28136422	107.306364	84.52412339	80.90930194	105.107371	-1	-1	77.61588437	84.97271027	92.34282834	70.19912582	-1	75.81174712	87.55696152	106.0841823	98.50422602	55.93254532	83.61064986	64.87213364	74.25732916	69.19537164	71.23316498	92.90523089	100.828899	93.50371112	72.26447765	-1	76.32763612	120.6073607	94.55419325	-1	95.57369306	113.5735522	87.62595883	84.93555776	-1	93.87700812	71.29921062	105.0469322	100.0426198
31610	-1	68.88406279	62.96012158	-1	-1	-1	60.7806669	59.92407212	98.81476071	40.83184438	73.32081394	51.84910677	50.33308519	82.99046455	-1	-1	51.83582796	51.21994425	68.89674329	45.86058506	-1	21.07708044	56.10565111	86.57582223	43.40923267	36.65475334	60.5515543	42.46550726	22.08649013	21.03772553	50.52640423	46.64347817	42.78831082	46.54800376	17.97119358	-1	19.34349058	76.75950167	47.31629524	-1	56.76998186	82.31854187	65.0348181	54.5800583	-1	61.76649665	42.78295945	46.57189196	61.36990331
31620	-1	69.20542677	70.50342493	-1	-1	-1	69.22464107	74.48249129	99.28244028	46.09184164	78.217689	55.07777349	52.83051951	83.31694865	-1	-1	52.55443356	55.97756332	69.35497605	46.40275463	-1	42.99696276	59.1543469	86.7443466	65.70031493	36.08040114	60.96791816	42.81915307	41.36773517	36.34623581	50.7670503	60.03247342	68.11357133	60.6467886	39.43604545	-1	43.58029993	86.46615398	61.70469656	-1	63.90237863	71.26234434	65.40440286	56.65957238	-1	31.18995253	44.21422432	72.34764731	68.80298231
31621	-1	-1	-1	-1	-1	-1	-1	-1	-1	-1	-1	-1	-1	-1	-1	-1	-1	-1	-1	-1	-1	-1	-1	-1	-1	-1	-1	-1	-1	-1	-1	-1	-1	-1	-1	-1	-1	-1	-1	-1	-1	-1	-1	-1	-1	-1	-1	-1	-1
31644	-1	-1	-1	-1	-1	-1	-1	-1	-1	-1	-1	-1	-1	-1	-1	-1	-1	-1	-1	-1	-1	-1	-1	-1	-1	-1	-1	-1	-1	-1	-1	-1	-1	-1	-1	-1	-1	-1	-1	-1	-1	-1	-1	-1	-1	-1	-1	-1	-1
31650	-1	120.9735954	116.2950262	-1	-1	-1	114.5166679	112.2292849	150.9174519	93.76130441	126.1746484	104.2034119	102.7233301	135.0798759	-1	-1	103.9619441	104.0676376	120.9985437	97.97029337	-1	68.53596604	108.5963006	138.6499449	90.67712955	88.65900541	112.6494412	94.55748531	71.73765065	72.70406543	102.607495	98.25703175	96.1470457	98.21803465	63.07646668	-1	70.84357376	127.1797747	99.01443758	-1	109.0642139	134.1641403	117.1283093	106.872576	-1	113.4787406	95.00010389	100.6426652	113.9566019
31661	-1	96.80140952	99.48982948	-1	-1	-1	98.15231354	103.840233	127.0093529	74.94849227	107.0572124	84.1060341	81.46079061	110.8737176	-1	-1	80.56314375	84.79408811	97.07038187	74.2198389	-1	71.93377666	87.85753197	114.0794732	94.64195075	62.36201471	88.6352066	70.40997103	70.40522179	65.65940735	78.20184037	89.46781015	97.09909505	90.0386412	68.35594342	-1	72.55393852	114.9786262	91.07886458	-1	93.44773712	108.0658584	93.01567564	85.34788995	-1	83.71179056	72.61219572	101.3372342	98.20182495
31667	-1	77.46040438	81.60092145	-1	-1	-1	80.25136138	87.45124608	107.7348097	56.7103727	88.76923194	65.82527775	62.77582855	91.55106552	-1	-1	61.38100333	66.46862855	77.79267045	54.97050191	-1	55.95270388	69.27950647	94.71470777	78.65050804	42.77929601	69.34242721	51.09613441	54.40744616	49.4416166	58.85678608	73.17592948	81.02040163	73.76805177	52.39502824	-1	56.50410647	100.3365249	74.81627452	-1	76.244394	91.81959183	73.70683258	66.64646408	-1	71.92059922	53.66849375	85.24537839	80.82832984
31673	-1	67.38845221	62.07125311	-1	-1	-1	60.01819941	58.42936562	97.32463356	39.73056426	72.18298229	50.47316639	48.97456794	81.49498035	-1	-1	50.35524023	50.07356481	67.40625715	44.3732893	-1	17.2231582	54.79424765	85.07429283	39.26267814	35.12564025	59.05948052	40.97105338	19.13554246	19.16562722	49.02763582	44.77658819	36.21095284	44.69954585	14.32975901	-1	13.52363658	74.52546696	45.47832728	-1	55.35021378	80.70428278	63.54096973	53.17480091	-1	60.09448349	41.34342593	40.62797963	60.11093353
31685	-1	54.47854641	56.19022845	-1	-1	-1	54.90040121	62.71182335	84.40791104	31.22679028	63.2748173	39.94793016	37.41972715	68.6158237	-1	-1	37.38694592	40.98370785	54.49213449	31.43644096	-1	31.69428762	43.83017961	72.25957411	54.3832446	22.6240584	46.15479444	28.08370277	30.08374932	24.83928486	36.18461717	48.47157793	56.67658099	49.09666426	28.15812492	-1	32.18413874	76.81266695	50.1578376	-1	50.76723972	70.26993866	50.64847517	41.04022212	-1	51.22963665	28.73991166	60.89147117	55.33315892
[truncated: 217 more columns]
