# Supplementary material for: Evidence for High Levels of Gene Flow in Hedgehogs (Erinaceus europaeus) Across South Wales, UK, Despite Potential Anthropogenic and Natural Barriers to Dispersal
Source: Ecol Evol. 2025 Apr 7;15(4):e71201. doi: 10.1002/ece3.71201 (PMC11975622; doi:10.1002/ece3.71201)
Supplement: Supplementary file 1 — Data S1. [file ECE3-15-e71201-s001.zip › ece371201-sup-0030-supinfo_HabsGL71June.asc.xml]

<?xml version="1.0" encoding="UTF-8"?>
<metadata xml:lang="en"><Esri><CreaDate>20230619</CreaDate><CreaTime>20561300</CreaTime><ArcGISFormat>1.0</ArcGISFormat><SyncOnce>TRUE</SyncOnce><DataProperties><lineage><Process ToolSource="c:\users\ecowi\appdata\local\programs\arcgis\pro\Resources\ArcToolbox\toolboxes\Conversion Tools.tbx\RasterToASCII" Date="20230619" Time="205613">RasterToASCII HabsGL71June2023 C:\Users\ecowi\AppData\Local\ESRI\ArcGISPro\SpatialAnalyst\HabsGL71June.asc</Process></lineage></DataProperties></Esri></metadata>
