# Supplementary material for: Evidence for High Levels of Gene Flow in Hedgehogs (Erinaceus europaeus) Across South Wales, UK, Despite Potential Anthropogenic and Natural Barriers to Dispersal
Source: Ecol Evol. 2025 Apr 7;15(4):e71201. doi: 10.1002/ece3.71201 (PMC11975622; doi:10.1002/ece3.71201)
Supplement: Supplementary file 1 — Data S1. [file ECE3-15-e71201-s001.zip › ece371201-sup-0038-supinfo_PairwiseLRM.txt]

28705	28726	28740	28786	28794	28799	28807	28812	28825	28835	28840	28841	28856	28860	28875	28881	28885	28886	28891	28894	28896	28905	28909	28916	28921	28937	28938	28951	28980	28984	28990	28995	28997	29012	29022	29025	29027	29036	29044	29053	29060	29074	29083	29088	29126	29151	29167	29232	29261	29272
0	-0.023942601	0.060475077	-0.059633255	-0.008102055	0.012267428	0.004759386	-0.059289873	-0.064461023	0.002683925	-0.005225244	-0.00845274	-0.025833501	-0.022036141	-0.053601127	-0.035443299	-0.037339155	0.020459257	-0.012699376	0.074467286	-0.080664501	-0.048709456	0.014373663	0.095253147	0.081788383	-0.019333465	-0.032259136	0.045565933	-0.007321237	0.024718491	-0.024416376	0.025632739	0.008494347	0.015597012	-0.057383101	-0.048540503	0.108718254	0.002426296	0.001460569	-0.082465671	0.037463658	0.026185934	0.002015294	-0.064106964	0.026360042	-0.062368996	-0.001763567	0.01201604	0.097153626	0.06942521
-0.023942601	0	-0.016798932	-0.01202432	-0.020364046	0.018177472	0.043620154	0.071578674	0.033621702	-0.094247438	0.000622809	0.208755285	0.026131138	0.030703163	0.06792628	-0.095572956	0.040334024	-0.066468678	0.08708334	-0.061704881	-0.021587018	0.021582676	-0.005094574	0.206884861	-0.07994999	0.003500096	0.028485648	-0.049727038	-0.046936434	-0.103836551	-0.009897243	0.049606085	-0.009280006	-0.011280131	-0.030866466	0.011915077	-0.061664566	-0.096042059	0.005306362	0.11819379	-0.049361665	0.006563369	0.095994927	0.025409514	0.04849223	0.026023731	-0.015388311	-0.073506929	-0.060452048	-0.006535727
0.060475077	-0.016798932	0	-0.04856199	-0.022294534	-0.075008824	-0.030552702	-0.046748038	-0.037764359	0.024655184	0.15940173	0.028426053	0.010550239	-0.012607696	-0.041559577	0.011753652	-0.024543097	0.040699642	-0.014003987	0.025206285	-0.101924166	-0.043232776	0.032089222	-0.00755379	0.089613564	-0.003812907	-0.056060806	-0.052373163	-0.006801163	0.028293047	-0.003103954	0.03635462	-0.024946423	0.027224217	0.011845703	0.0094633	0.026719604	-0.026035042	-0.047645669	-0.019221241	-0.011284507	0.024012463	-0.02635777	-0.014241903	-0.066855051	-0.01912567	-0.017037464	-0.020079432	0.069618188	0.018620668
-0.059633255	-0.01202432	-0.04856199	0	0.006563612	0.037914474	-0.027660916	0.026529798	0.032991204	0.046329215	-0.012813995	-0.048709054	0.03487559	-0.011224786	0.002725075	-0.049740795	-0.035132226	-0.032735642	-0.013681417	-0.006578077	-0.068450645	-0.058453221	-0.044085994	-0.05231316	-0.038815301	-0.012911293	0.029086836	0.060415417	-0.024436718	0.049829207	-0.021311954	0.047973327	-0.000434287	-0.011077636	-0.029506691	-0.049841743	-0.027235355	-0.038204975	-0.012377242	-0.034658443	-0.02932422	-0.008502154	-0.027238091	0.029859271	-0.010804391	0.037891001	0.016801352	-0.032928411	-0.018186906	-0.006626166
-0.008102055	-0.020364046	-0.022294534	0.006563612	0	0.129533693	-0.048329234	0.00639225	-0.002385382	-0.064942822	-0.004391391	-0.004181232	0.038478907	-0.005893303	-0.036857255	-0.008792564	0.05061388	-0.073473468	-0.02383011	-0.006781437	-0.048307996	-0.01854147	-0.048107687	0.051011588	0.05072042	-0.002261743	-0.011446116	0.058625292	0.008373187	-0.056087118	-0.00213244	0.007203668	0.008462191	0.019938689	-0.019274533	-0.073750675	-0.012198702	0.00685914	0.017230229	0.00591911	-0.072426081	0.006696814	0.048157129	0.112563834	0.020848397	0.020273156	-0.016437216	-0.042091206	0.003042911	0.065390699
0.012267428	0.018177472	-0.075008824	0.037914474	0.129533693	0	-0.040581685	-0.082640417	0.074681498	0.067600884	-0.013335354	0.007531537	-0.055706188	-0.051657889	-0.101966061	-0.075813077	0.143075436	0.057089232	-0.04461984	-0.041105296	0.14683032	-0.014577684	0.015295134	0.129773393	-0.049171243	0.015057755	0.03879283	0.059202854	-0.017515494	-0.037205711	-0.023413956	0.017544856	-0.0511848	0.02310588	-0.035247151	-0.068981387	-0.057243023	0.063762903	0.023849254	0.001070876	-0.0365954	0.014829664	0.051163036	0.119043358	0.045074552	0.042500906	0.069953404	0.004184789	0.0079076	0.026169306
0.004759386	0.043620154	-0.030552702	-0.027660916	-0.048329234	-0.040581685	0	-0.050085317	-0.013821698	0.041772332	-0.044900753	-0.009477956	0.0409429	0.027846294	0.192294702	-0.030347496	-0.00666732	-0.053545728	-0.052069016	-0.066178143	0.009530965	-0.045535102	-0.057084356	-0.03930714	-0.04658496	-0.018378502	0.18420954	-0.027721951	0.02776679	-0.027619751	-0.048884623	0.095775597	0.116019569	0.059381656	-0.02497836	0.023646686	0.032921199	-0.033728551	0.057655871	-0.005216761	-0.018413858	0.077883825	0.035859138	0.003400586	-0.024905546	-0.053155277	0.003962738	0.074686684	-0.017178508	-0.063961126
-0.059289873	0.071578674	-0.046748038	0.026529798	0.00639225	-0.082640417	-0.050085317	0	-0.007541281	-0.049473371	0.046590988	0.032874186	-0.108312711	-0.00905321	0.071609043	-0.013444535	0.024476551	-0.132475585	0.016423117	-0.056919154	-0.028132929	-0.011668967	-0.014459908	0.018148411	-0.02540886	-0.058265079	-0.032822203	-0.033488326	-0.021531763	0.003477043	-0.051457673	-0.004754019	0.04177146	0.069989637	-0.043505486	-0.01014467	-0.06792777	0.033154853	-0.020983776	0.065372266	0.040814329	0.050145142	-0.012464182	0.023144111	-0.080311	0.025795529	-0.042648293	-0.017049422	-0.025578311	0.012317155
-0.064461023	0.033621702	-0.037764359	0.032991204	-0.002385382	0.074681498	-0.013821698	-0.007541281	0	0.133999094	-0.01631886	0.020846182	-0.079313397	-0.016657531	-0.037982229	-0.001734009	-0.009562561	-0.010432032	-0.017109646	0.032787446	0.015263897	0.050907806	0.051488716	0.043529507	-0.074461319	-0.004330945	0.061108366	0.03913245	-0.003383883	-0.09393163	0.048392896	-0.017310493	-0.008427686	-0.063095003	-0.010656586	0.004318875	0.022460908	-0.001402455	0.006047816	0.348337382	-0.078918919	-0.00776909	-0.013924046	-0.017214427	-0.035007179	0.010907485	0.008865456	-0.037864055	-0.044711061	-0.040477589
0.002683925	-0.094247438	0.024655184	0.046329215	-0.064942822	0.067600884	0.041772332	-0.049473371	0.133999094	0	0.062959298	-0.063089333	-0.020720558	-0.016081119	-0.077210531	-0.001208451	-0.076734677	0.044171244	-0.049007807	0.077837788	-0.004231473	0.012141715	-0.022486517	-0.035483949	-0.029644024	-0.03707809	0.061599195	-0.031103114	0.016391058	-0.031121109	0.008042594	-0.054970536	-0.025573734	0.026713459	-0.006158229	0.019238064	0.009465466	0.028072845	0.090393245	-0.06182801	-0.040431652	0.013633211	-0.021895209	-0.033246279	-0.030909972	0.00830101	0.039176233	0.097608052	0.064811483	-0.026397334
-0.005225244	0.000622809	0.15940173	-0.012813995	-0.004391391	-0.013335354	-0.044900753	0.046590988	-0.01631886	0.062959298	0	0.082232974	0.012247354	0.069274575	-0.002373816	0.027513759	-0.041931283	-0.014123584	0.010190659	-0.04289313	-0.090583116	-0.001794945	0.062868014	-0.073352978	-0.005139556	0.000301386	-0.084920257	-0.200370133	-0.021777732	0.050257012	-0.044999871	-0.032871582	-0.073883288	0.028881324	-0.050381482	0.060109638	-0.006060892	-0.044025101	-0.077779174	0.006308117	-0.012461302	0.176178083	0.064292304	-0.017382907	-0.020915307	0.099908724	0.022333706	-0.011639317	0.054220431	-0.029678022
-0.00845274	0.208755285	0.028426053	-0.048709054	-0.004181232	0.007531537	-0.009477956	0.032874186	0.020846182	-0.063089333	0.082232974	0	-0.01079472	-0.008530139	0.019167272	-0.022578094	-0.004475033	-0.014225299	0.055245109	-0.038641285	-0.029687069	-0.044971228	-0.049744427	-0.005850369	-0.08110211	0.014789877	0.001697837	-0.085396439	-0.03046667	-0.09291587	-0.003532378	0.036476225	-0.035202011	-0.049046773	0.049671344	0.054607559	-0.028439831	-0.07832621	-0.10097485	0.062499553	0.032627277	0.032618869	0.017065385	0.008944899	0.277869701	-0.061319485	-0.018049711	-0.070413545	-0.020942653	0.014443655
-0.025833501	0.026131138	0.010550239	0.03487559	0.038478907	-0.055706188	0.0409429	-0.108312711	-0.079313397	-0.020720558	0.012247354	-0.01079472	0	0.061599582	-0.008268755	-0.077977687	-0.05053819	0.052178748	0.116337813	-0.002087638	-0.021398526	-0.053963404	-0.009191826	-0.064429112	0.12696369	0.005464071	-0.043136228	0.097992457	0.009265902	0.00403836	-0.039444551	-0.021830671	0.063037686	-0.094690815	-0.103354312	0.002800152	0.121956289	-0.084225446	-0.10376969	0.002741162	-0.100071147	-0.064837389	-0.023442538	0.143570155	0.139421076	-0.044186771	0.0511778	-0.045756087	0.120152801	-0.032364059
-0.022036141	0.030703163	-0.012607696	-0.011224786	-0.005893303	-0.051657889	0.027846294	-0.00905321	-0.016657531	-0.016081119	0.069274575	-0.008530139	0.061599582	0	-0.04307235	0.017118502	0.005503847	-0.063183099	-0.027431576	-0.011750171	-0.051705666	-0.001264886	-0.011829926	-0.02225133	-0.043155301	0.001614194	0.15775691	-0.005311822	-0.024689198	-0.030218158	-0.019121323	-0.051183879	-0.0006295	-0.023026755	-0.033722546	-0.024436338	0.069481306	-0.050410721	-0.051031895	-0.001107614	-0.034200199	0.028934015	0.049161486	-0.006048808	-0.015454724	-0.003263814	-0.008126624	-0.038894702	-0.027490901	-0.046444602
-0.053601127	0.06792628	-0.041559577	0.002725075	-0.036857255	-0.101966061	0.192294702	0.071609043	-0.037982229	-0.077210531	-0.002373816	0.019167272	-0.008268755	-0.04307235	0	0.007504896	-0.015603581	-0.084284417	0.025211699	-0.090837866	-0.128460124	-0.080641292	-0.026579952	-0.088264503	-0.113566883	-0.037908204	0.123932898	-0.026808452	-0.012038284	-0.062144876	0.067402475	0.02652053	-0.026104141	-0.088482633	0.01241063	0.044184569	-0.09192425	-0.038762085	0.005721439	0.030989084	-0.03755559	0.042759307	0.033989195	0.013630945	-0.024748491	0.033916052	-0.024653543	0.032562785	-0.056593657	0.000897568
-0.035443299	-0.095572956	0.011753652	-0.049740795	-0.008792564	-0.075813077	-0.030347496	-0.013444535	-0.001734009	-0.001208451	0.027513759	-0.022578094	-0.077977687	0.017118502	0.007504896	0	0.023820966	-0.017283395	0.00581078	-0.010897785	0.016263139	-0.058364965	-0.025984095	-0.090501763	-0.009657848	-0.015899319	-0.052460596	0.088224113	0.015474786	0.027278218	-0.001401354	0.025341658	-0.007560777	-0.000903534	0.03882312	0.010003745	-0.03443598	-0.027544318	0.002897232	-0.025868757	-0.019558074	-0.010143213	0.016840199	-0.10848432	-0.046500731	-0.024225892	0.006175366	0.0442832	-0.012715477	-0.035268512
-0.037339155	0.040334024	-0.024543097	-0.035132226	0.05061388	0.143075436	-0.00666732	0.024476551	-0.009562561	-0.076734677	-0.041931283	-0.004475033	-0.05053819	0.005503847	-0.015603581	0.023820966	0	-0.073287576	0.087083906	-0.037760925	-0.014774475	-0.023474112	-0.020702356	0.034903746	-0.057659198	-0.004035882	-0.032041401	0.04603472	0.008664111	-0.015240996	-0.034172267	-0.008070319	-0.029695923	-0.020093897	0.104673117	-0.045768205	-0.077126786	-0.052615911	-0.057456136	0.021777855	-0.036799833	0.029192761	0.06399136	0.061998598	-0.018653156	0.029948236	-0.007728634	0.038263984	-0.033848066	-0.00398282
0.020459257	-0.066468678	0.040699642	-0.032735642	-0.073473468	0.057089232	-0.053545728	-0.132475585	-0.010432032	0.044171244	-0.014123584	-0.014225299	0.052178748	-0.063183099	-0.084284417	-0.017283395	-0.073287576	0	-0.06876193	-0.022702429	0.123189859	-0.082278065	0.00613368	0.060392343	0.046087209	0.086353391	0.021984996	-0.006487946	-0.037637275	0.011669747	0.050889757	0.02317814	-0.008569224	-0.074382842	-0.031684194	0.118439384	0.055375151	0.02624717	-0.044600546	-0.064768277	0.028924493	-0.09971635	-0.031042797	-0.031050269	-0.033933971	-0.049796194	0.134629026	-0.056170154	0.109994903	-0.076846182
-0.012699376	0.08708334	-0.014003987	-0.013681417	-0.02383011	-0.04461984	-0.052069016	0.016423117	-0.017109646	-0.049007807	0.010190659	0.055245109	0.116337813	-0.027431576	0.025211699	0.00581078	0.087083906	-0.06876193	0	0.023965737	-0.074984066	-0.05202524	0.009664992	-0.018194098	-0.054708727	-0.009654644	-0.018210698	0.06113578	-0.023627797	0.086604379	-0.050062094	0.016551793	-0.056554388	-0.022391526	0.24372299	-0.072635844	-0.026645722	-0.062432084	-0.063803971	-0.003827791	-0.020823203	-0.00621135	0.019252483	0.012988811	0.10558261	-0.003326395	-0.000206688	0.029639328	-0.04623339	-0.093911074
0.074467286	-0.061704881	0.025206285	-0.006578077	-0.006781437	-0.041105296	-0.066178143	-0.056919154	0.032787446	0.077837788	-0.04289313	-0.038641285	-0.002087638	-0.011750171	-0.090837866	-0.010897785	-0.037760925	-0.022702429	0.023965737	0	-0.072010025	0.011352549	0.059506081	0.073064983	0.027337808	-0.034773484	0.062085032	0.003972214	-0.032555804	0.09510424	0.124366976	0.011647481	-0.017661657	0.083024517	-0.079380728	-0.069042876	-0.004591926	0.133427173	0.02094434	-0.057748172	-0.032897897	-0.003840129	-0.02113427	-0.052294031	-0.018256169	-0.014562914	-0.004386052	-0.044185042	0.001791419	0.026635302
-0.080664501	-0.021587018	-0.101924166	-0.068450645	-0.048307996	0.14683032	0.009530965	-0.028132929	0.015263897	-0.004231473	-0.090583116	-0.029687069	-0.021398526	-0.051705666	-0.128460124	0.016263139	-0.014774475	0.123189859	-0.074984066	-0.072010025	0	0.022657922	0.043756213	0.068690524	0.008952305	-0.015725859	0.109995596	0.058016594	0.027413836	0.015906213	-0.00086954	-0.023714097	0.051612645	-0.020700213	-0.017208742	0.015746521	-0.124041721	0.180660293	0.022947846	0.112177983	0.06439022	-0.10372664	-0.092694469	-0.110805191	0.05663418	-0.025936639	0.060060691	0.010901701	0.004196717	-0.065287799
-0.048709456	0.021582676	-0.043232776	-0.058453221	-0.01854147	-0.014577684	-0.045535102	-0.011668967	0.050907806	0.012141715	-0.001794945	-0.044971228	-0.053963404	-0.001264886	-0.080641292	-0.058364965	-0.023474112	-0.082278065	-0.05202524	0.011352549	0.022657922	0	0.15527603	0.05301176	-0.06062242	-0.010281628	-0.089862429	-0.069423161	-0.009081481	-0.014473541	-0.033385243	-0.038070686	-0.051937658	0.096876137	0.035213009	-0.019964579	-0.010930371	0.028456639	0.08513961	-0.011461666	0.011834702	-0.027829967	0.037226856	-0.034298379	-0.063880116	-0.045087688	-0.020082708	-0.046326313	-0.092432842	-0.003927158
0.014373663	-0.005094574	0.032089222	-0.044085994	-0.048107687	0.015295134	-0.057084356	-0.014459908	0.051488716	-0.022486517	0.062868014	-0.049744427	-0.009191826	-0.011829926	-0.026579952	-0.025984095	-0.020702356	0.00613368	0.009664992	0.059506081	0.043756213	0.15527603	0	0.008725749	-0.056724638	-0.004464786	-0.042887814	-0.020599421	-0.004235264	0.119891942	0.024618953	-0.052074332	-0.034811381	0.046051104	-0.092134207	-0.002507903	-0.004279194	-0.041249845	-0.014081853	-0.044624861	-0.053456552	-0.004132928	0.00300269	0.081501998	-0.060946662	-0.011332329	-0.001161142	0.03794124	0.00779622	0.228600338
0.095253147	0.206884861	-0.00755379	-0.05231316	0.051011588	0.129773393	-0.03930714	0.018148411	0.043529507	-0.035483949	-0.073352978	-0.005850369	-0.064429112	-0.02225133	-0.088264503	-0.090501763	0.034903746	0.060392343	-0.018194098	0.073064983	0.068690524	0.05301176	0.008725749	0	0.096107401	0.005460639	0.006402971	0.03851182	-0.018777529	-0.163107812	0.000847147	0.145943925	0.018998658	0.072426714	-0.096663155	-0.047768943	-0.033020627	0.021607118	0.089038536	0.020127809	-0.096296191	0.01792408	0.036679223	-0.031216042	-0.032427721	-0.030589763	0.016387776	-0.135977164	-0.029272173	-0.004179604
0.081788383	-0.07994999	0.089613564	-0.038815301	0.05072042	-0.049171243	-0.04658496	-0.02540886	-0.074461319	-0.029644024	-0.005139556	-0.08110211	0.12696369	-0.043155301	-0.113566883	-0.009657848	-0.057659198	0.046087209	-0.054708727	0.027337808	0.008952305	-0.06062242	-0.056724638	0.096107401	0	0.003532655	-0.002350443	0.042549029	0.01196739	-0.09131097	-0.051460501	0.016880199	0.01931878	0.028190304	-0.068743467	-0.000577732	0.037217803	0.066007569	-0.063204356	0.003115326	-0.013580609	-0.017938584	-0.042267174	-0.044541188	0.043728556	-0.00703098	-0.015209898	-0.060298041	0.016419286	0.104841866
-0.019333465	0.003500096	-0.003812907	-0.012911293	-0.002261743	0.015057755	-0.018378502	-0.058265079	-0.004330945	-0.03707809	0.000301386	0.014789877	0.005464071	0.001614194	-0.037908204	-0.015899319	-0.004035882	0.086353391	-0.009654644	-0.034773484	-0.015725859	-0.010281628	-0.004464786	0.005460639	0.003532655	0	-0.006977601	-0.032047279	-0.005181059	0.010993599	0.020185372	-0.013991057	-0.008995598	-0.021659205	-0.015370379	0.01102176	0.072388247	-0.025389342	-0.021029253	-0.028710509	0.027547784	0.002024788	0.00644312	-0.005831584	-0.026752099	-0.04096435	0.010595569	-0.019188581	-0.050342709	-0.025336651
-0.032259136	0.028485648	-0.056060806	0.029086836	-0.011446116	0.03879283	0.18420954	-0.032822203	0.061108366	0.061599195	-0.084920257	0.001697837	-0.043136228	0.15775691	0.123932898	-0.052460596	-0.032041401	0.021984996	-0.018210698	0.062085032	0.109995596	-0.089862429	-0.042887814	0.006402971	-0.002350443	-0.006977601	0	-0.007049769	-0.023421412	0.002790045	-0.031378344	-0.018775569	-0.030603329	-0.061598465	-0.026265536	-0.048946884	-0.041934367	0.000111137	-0.029065007	-0.001509215	-0.001545764	0.03118675	-0.02890176	-0.028497821	0.016199125	-0.042335056	-0.006841026	-0.016847128	-0.00804669	-0.029562419
0.045565933	-0.049727038	-0.052373163	0.060415417	0.058625292	0.059202854	-0.027721951	-0.033488326	0.03913245	-0.031103114	-0.200370133	-0.085396439	0.097992457	-0.005311822	-0.026808452	0.088224113	0.04603472	-0.006487946	0.06113578	0.003972214	0.058016594	-0.069423161	-0.020599421	0.03851182	0.042549029	-0.032047279	-0.007049769	0	0.088449672	0.064798497	-0.009043495	0.047233701	0.060254999	-0.097695172	0.022791404	-0.097789645	0.109461971	-4.76141E-05	-0.067585282	-0.022607949	-0.064327516	-0.148014799	-0.022734296	-0.116630755	0.03057432	-0.040581964	0.009186145	0.072015919	0.097530201	0.025612094
-0.007321237	-0.046936434	-0.006801163	-0.024436718	0.008373187	-0.017515494	0.02776679	-0.021531763	-0.003383883	0.016391058	-0.021777732	-0.03046667	0.009265902	-0.024689198	-0.012038284	0.015474786	0.008664111	-0.037637275	-0.023627797	-0.032555804	0.027413836	-0.009081481	-0.004235264	-0.018777529	0.01196739	-0.005181059	-0.023421412	0.088449672	0	0.0312564	0.019863794	-0.030901168	0.007327447	-0.023415901	-0.002984274	-0.008711052	-0.01859949	0.012824585	0.048146445	0.004752917	-0.022024881	-0.022085449	-0.026011983	-0.046970055	0.00618216	-0.014613589	-0.010699919	0.108595327	0.043964799	0.016758911
0.024718491	-0.103836551	0.028293047	0.049829207	-0.056087118	-0.037205711	-0.027619751	0.003477043	-0.09393163	-0.031121109	0.050257012	-0.09291587	0.00403836	-0.030218158	-0.062144876	0.027278218	-0.015240996	0.011669747	0.086604379	0.09510424	0.015906213	-0.014473541	0.119891942	-0.163107812	-0.09131097	0.010993599	0.002790045	0.064798497	0.0312564	0	0.027108572	-0.082877822	-0.025794283	0.012016154	-0.05920295	-0.019161008	-0.009941534	-0.010344704	-0.011353804	-0.092375107	0.096033968	0.031823914	-0.056572966	-0.089362457	0.011278326	-0.017460519	0.007193533	0.118368685	0.075314447	-0.019062366
-0.024416376	-0.009897243	-0.003103954	-0.021311954	-0.00213244	-0.023413956	-0.048884623	-0.051457673	0.048392896	0.008042594	-0.044999871	-0.003532378	-0.039444551	-0.019121323	0.067402475	-0.001401354	-0.034172267	0.050889757	-0.050062094	0.124366976	-0.00086954	-0.033385243	0.024618953	0.000847147	-0.051460501	0.020185372	-0.031378344	-0.009043495	0.019863794	0.027108572	0	-0.06252107	0.019345088	-0.008127716	-0.005712844	0.028783452	0.005918423	0.23075065	0.007971577	-0.037540201	-0.039333168	-0.021468559	-0.030803077	-0.048768517	-0.020131545	-0.050385132	-0.004592814	-0.086450227	-0.003974256	-0.009441765
0.025632739	0.049606085	0.03635462	0.047973327	0.007203668	0.017544856	0.095775597	-0.004754019	-0.017310493	-0.054970536	-0.032871582	0.036476225	-0.021830671	-0.051183879	0.02652053	0.025341658	-0.008070319	0.02317814	0.016551793	0.011647481	-0.023714097	-0.038070686	-0.052074332	0.145943925	0.016880199	-0.013991057	-0.018775569	0.047233701	-0.030901168	-0.082877822	-0.06252107	0	0.1109358	0.101917811	0.045363691	-0.066372767	-0.064482711	-0.048459802	-0.005053707	0.000190516	-0.016406592	-0.024304723	0.03490524	-0.05263111	-0.06051084	-0.072039112	0.022714542	-0.114436358	-0.024446914	-0.041121744
0.008494347	-0.009280006	-0.024946423	-0.000434287	0.008462191	-0.0511848	0.116019569	0.04177146	-0.008427686	-0.025573734	-0.073883288	-0.035202011	0.063037686	-0.0006295	-0.026104141	-0.007560777	-0.029695923	-0.008569224	-0.056554388	-0.017661657	0.051612645	-0.051937658	-0.034811381	0.018998658	0.01931878	-0.008995598	-0.030603329	0.060254999	0.007327447	-0.025794283	0.019345088	0.1109358	0	0.069455318	-0.018772431	-0.022654196	-0.009984276	-0.020138545	-0.032506332	-0.014022433	-0.041789338	-0.000680815	-0.004987352	-0.04785395	0.023864869	-0.036147811	0.007929529	-0.063145593	0.000314136	-0.042350341
0.015597012	-0.011280131	0.027224217	-0.011077636	0.019938689	0.02310588	0.059381656	0.069989637	-0.063095003	0.026713459	0.028881324	-0.049046773	-0.094690815	-0.023026755	-0.088482633	-0.000903534	-0.020093897	-0.074382842	-0.022391526	0.083024517	-0.020700213	0.096876137	0.046051104	0.072426714	0.028190304	-0.021659205	-0.061598465	-0.097695172	-0.023415901	0.012016154	-0.008127716	0.101917811	0.069455318	0	-0.107097656	-0.06746164	-0.053846564	0.03442033	0.149671614	-0.046804525	0.028229136	0.032087937	-0.087911025	0.005860108	-0.039362561	0.019349592	-0.040756375	0.016396441	0.005045641	0.08765506
-0.057383101	-0.030866466	0.011845703	-0.029506691	-0.019274533	-0.035247151	-0.02497836	-0.043505486	-0.010656586	-0.006158229	-0.050381482	0.049671344	-0.103354312	-0.033722546	0.01241063	0.03882312	0.104673117	-0.031684194	0.24372299	-0.079380728	-0.017208742	0.035213009	-0.092134207	-0.096663155	-0.068743467	-0.015370379	-0.026265536	0.022791404	-0.002984274	-0.05920295	-0.005712844	0.045363691	-0.018772431	-0.107097656	0	-0.008235489	-0.067894906	0.006655327	-0.007762165	0.009215071	-0.008504158	-0.047665197	-0.017956078	-0.060237873	-0.016437059	-0.070340395	-0.017724488	-0.060699247	-0.045929402	-0.030390996
-0.048540503	0.011915077	0.0094633	-0.049841743	-0.073750675	-0.068981387	0.023646686	-0.01014467	0.004318875	0.019238064	0.060109638	0.054607559	0.002800152	-0.024436338	0.044184569	0.010003745	-0.045768205	0.118439384	-0.072635844	-0.069042876	0.015746521	-0.019964579	-0.002507903	-0.047768943	-0.000577732	0.01102176	-0.048946884	-0.097789645	-0.008711052	-0.019161008	0.028783452	-0.066372767	-0.022654196	-0.06746164	-0.008235489	0	0.020022491	-0.010907095	-0.053133078	-0.003196797	0.170864478	-0.067367844	0.004037847	-0.038061332	-0.076837167	0.122714497	0.01967575	-0.073904417	-0.026681311	0.031819601
0.108718254	-0.061664566	0.026719604	-0.027235355	-0.012198702	-0.057243023	0.032921199	-0.06792777	0.022460908	0.009465466	-0.006060892	-0.028439831	0.121956289	0.069481306	-0.09192425	-0.03443598	-0.077126786	0.055375151	-0.026645722	-0.004591926	-0.124041721	-0.010930371	-0.004279194	-0.033020627	0.037217803	0.072388247	-0.041934367	0.109461971	-0.01859949	-0.009941534	0.005918423	-0.064482711	-0.009984276	-0.053846564	-0.067894906	0.020022491	0	-0.011921161	0.013984809	-0.111565091	0.024861157	-0.045572855	0.011175466	0.056966025	-0.077339731	-0.104187928	-0.018177874	0.043551847	0.043670949	-0.02150139
0.002426296	-0.096042059	-0.026035042	-0.038204975	0.00685914	0.063762903	-0.033728551	0.033154853	-0.001402455	0.028072845	-0.044025101	-0.07832621	-0.084225446	-0.050410721	-0.038762085	-0.027544318	-0.052615911	0.02624717	-0.062432084	0.133427173	0.180660293	0.028456639	-0.041249845	0.021607118	0.066007569	-0.025389342	0.000111137	-4.76141E-05	0.012824585	-0.010344704	0.23075065	-0.048459802	-0.020138545	0.03442033	0.006655327	-0.010907095	-0.011921161	0	0.10961891	0.044117019	0.011194062	-0.0627001	-0.063172325	-0.012113022	0.009856205	0.003935196	-0.016279178	-0.031956613	-0.013434083	-0.010437245
0.001460569	0.005306362	-0.047645669	-0.012377242	0.017230229	0.023849254	0.057655871	-0.020983776	0.006047816	0.090393245	-0.077779174	-0.10097485	-0.10376969	-0.051031895	0.005721439	0.002897232	-0.057456136	-0.044600546	-0.063803971	0.02094434	0.022947846	0.08513961	-0.014081853	0.089038536	-0.063204356	-0.021029253	-0.029065007	-0.067585282	0.048146445	-0.011353804	0.007971577	-0.005053707	-0.032506332	0.149671614	-0.007762165	-0.053133078	0.013984809	0.10961891	0	-0.023203712	-0.013654902	-0.05066302	-0.051463649	0.016986778	-0.054904338	-0.009874116	-0.038930457	0.077787995	-0.076232523	0.023994839
-0.082465671	0.11819379	-0.019221241	-0.034658443	0.00591911	0.001070876	-0.005216761	0.065372266	0.348337382	-0.06182801	0.006308117	0.062499553	0.002741162	-0.001107614	0.030989084	-0.025868757	0.021777855	-0.064768277	-0.003827791	-0.057748172	0.112177983	-0.011461666	-0.044624861	0.020127809	0.003115326	-0.028710509	-0.001509215	-0.022607949	0.004752917	-0.092375107	-0.037540201	0.000190516	-0.014022433	-0.046804525	0.009215071	-0.003196797	-0.111565091	0.044117019	-0.023203712	0	-0.003234189	-0.010914883	-0.011063602	0.048062872	0.03064302	0.108531006	-0.026978945	-0.062690035	-0.04115919	-0.011115381
0.037463658	-0.049361665	-0.011284507	-0.02932422	-0.072426081	-0.0365954	-0.018413858	0.040814329	-0.078918919	-0.040431652	-0.012461302	0.032627277	-0.100071147	-0.034200199	-0.03755559	-0.019558074	-0.036799833	0.028924493	-0.020823203	-0.032897897	0.06439022	0.011834702	-0.053456552	-0.096296191	-0.013580609	0.027547784	-0.001545764	-0.064327516	-0.022024881	0.096033968	-0.039333168	-0.016406592	-0.041789338	0.028229136	-0.008504158	0.170864478	0.024861157	0.011194062	-0.013654902	-0.003234189	0	-0.006967017	-0.051361281	-0.036039095	-0.045426283	0.154108182	-0.023771275	-0.014038718	-0.031552486	0.015227219
0.026185934	0.006563369	0.024012463	-0.008502154	0.006696814	0.014829664	0.077883825	0.050145142	-0.00776909	0.013633211	0.176178083	0.032618869	-0.064837389	0.028934015	0.042759307	-0.010143213	0.029192761	-0.09971635	-0.00621135	-0.003840129	-0.10372664	-0.027829967	-0.004132928	0.01792408	-0.017938584	0.002024788	0.03118675	-0.148014799	-0.022085449	0.031823914	-0.021468559	-0.024304723	-0.000680815	0.032087937	-0.047665197	-0.067367844	-0.045572855	-0.0627001	-0.05066302	-0.010914883	-0.006967017	0	-0.008872592	-0.020289505	0.007308009	0.058200471	0.00457776	-0.015950071	-0.015002432	-0.037173413
0.002015294	0.095994927	-0.02635777	-0.027238091	0.048157129	0.051163036	0.035859138	-0.012464182	-0.013924046	-0.021895209	0.064292304	0.017065385	-0.023442538	0.049161486	0.033989195	0.016840199	0.06399136	-0.031042797	0.019252483	-0.02113427	-0.092694469	0.037226856	0.00300269	0.036679223	-0.042267174	0.00644312	-0.02890176	-0.022734296	-0.026011983	-0.056572966	-0.030803077	0.03490524	-0.004987352	-0.087911025	-0.017956078	0.004037847	0.011175466	-0.063172325	-0.051463649	-0.011063602	-0.051361281	-0.008872592	0	0.048379805	-0.058230247	0.006794856	0.013732618	-0.073034279	-0.100969762	-0.06560687
-0.064106964	0.025409514	-0.014241903	0.029859271	0.112563834	0.119043358	0.003400586	0.023144111	-0.017214427	-0.033246279	-0.017382907	0.008944899	0.143570155	-0.006048808	0.013630945	-0.10848432	0.061998598	-0.031050269	0.012988811	-0.052294031	-0.110805191	-0.034298379	0.081501998	-0.031216042	-0.044541188	-0.005831584	-0.028497821	-0.116630755	-0.046970055	-0.089362457	-0.048768517	-0.05263111	-0.04785395	0.005860108	-0.060237873	-0.038061332	0.056966025	-0.012113022	0.016986778	0.048062872	-0.036039095	-0.020289505	0.048379805	0	-0.004957174	0.040052362	-0.027040098	-0.068943456	-0.031217605	0.180597782
0.026360042	0.04849223	-0.066855051	-0.010804391	0.020848397	0.045074552	-0.024905546	-0.080311	-0.035007179	-0.030909972	-0.020915307	0.277869701	0.139421076	-0.015454724	-0.024748491	-0.046500731	-0.018653156	-0.033933971	0.10558261	-0.018256169	0.05663418	-0.063880116	-0.060946662	-0.032427721	0.043728556	-0.026752099	0.016199125	0.03057432	0.00618216	0.011278326	-0.020131545	-0.06051084	0.023864869	-0.039362561	-0.016437059	-0.076837167	-0.077339731	0.009856205	-0.054904338	0.03064302	-0.045426283	0.007308009	-0.058230247	-0.004957174	0	0.012899735	-0.012341294	0.040247485	0.068215117	-0.013118765
-0.062368996	0.026023731	-0.01912567	0.037891001	0.020273156	0.042500906	-0.053155277	0.025795529	0.010907485	0.00830101	0.099908724	-0.061319485	-0.044186771	-0.003263814	0.033916052	-0.024225892	0.029948236	-0.049796194	-0.003326395	-0.014562914	-0.025936639	-0.045087688	-0.011332329	-0.030589763	-0.00703098	-0.04096435	-0.042335056	-0.040581964	-0.014613589	-0.017460519	-0.050385132	-0.072039112	-0.036147811	0.019349592	-0.070340395	0.122714497	-0.104187928	0.003935196	-0.009874116	0.108531006	0.154108182	0.058200471	0.006794856	0.040052362	0.012899735	0	0.000536356	0.001785223	-0.042086024	0.027042512
-0.001763567	-0.015388311	-0.017037464	0.016801352	-0.016437216	0.069953404	0.003962738	-0.042648293	0.008865456	0.039176233	0.022333706	-0.018049711	0.0511778	-0.008126624	-0.024653543	0.006175366	-0.007728634	0.134629026	-0.000206688	-0.004386052	0.060060691	-0.020082708	-0.001161142	0.016387776	-0.015209898	0.010595569	-0.006841026	0.009186145	-0.010699919	0.007193533	-0.004592814	0.022714542	0.007929529	-0.040756375	-0.017724488	0.01967575	-0.018177874	-0.016279178	-0.038930457	-0.026978945	-0.023771275	0.00457776	0.013732618	-0.027040098	-0.012341294	0.000536356	0	-0.03112006	0.005320281	-0.057559572
0.01201604	-0.073506929	-0.020079432	-0.032928411	-0.042091206	0.004184789	0.074686684	-0.017049422	-0.037864055	0.097608052	-0.011639317	-0.070413545	-0.045756087	-0.038894702	0.032562785	0.0442832	0.038263984	-0.056170154	0.029639328	-0.044185042	0.010901701	-0.046326313	0.03794124	-0.135977164	-0.060298041	-0.019188581	-0.016847128	0.072015919	0.108595327	0.118368685	-0.086450227	-0.114436358	-0.063145593	0.016396441	-0.060699247	-0.073904417	0.043551847	-0.031956613	0.077787995	-0.062690035	-0.014038718	-0.015950071	-0.073034279	-0.068943456	0.040247485	0.001785223	-0.03112006	0	0.092364475	0.023613395
0.097153626	-0.060452048	0.069618188	-0.018186906	0.003042911	0.0079076	-0.017178508	-0.025578311	-0.044711061	0.064811483	0.054220431	-0.020942653	0.120152801	-0.027490901	-0.056593657	-0.012715477	-0.033848066	0.109994903	-0.04623339	0.001791419	0.004196717	-0.092432842	0.00779622	-0.029272173	0.016419286	-0.050342709	-0.00804669	0.097530201	0.043964799	0.075314447	-0.003974256	-0.024446914	0.000314136	0.005045641	-0.045929402	-0.026681311	0.043670949	-0.013434083	-0.076232523	-0.04115919	-0.031552486	-0.015002432	-0.100969762	-0.031217605	0.068215117	-0.042086024	0.005320281	0.092364475	0	0.032550741
0.06942521	-0.006535727	0.018620668	-0.006626166	0.065390699	0.026169306	-0.063961126	0.012317155	-0.040477589	-0.026397334	-0.029678022	0.014443655	-0.032364059	-0.046444602	0.000897568	-0.035268512	-0.00398282	-0.076846182	-0.093911074	0.026635302	-0.065287799	-0.003927158	0.228600338	-0.004179604	0.104841866	-0.025336651	-0.029562419	0.025612094	0.016758911	-0.019062366	-0.009441765	-0.041121744	-0.042350341	0.08765506	-0.030390996	0.031819601	-0.02150139	-0.010437245	0.023994839	-0.011115381	0.015227219	-0.037173413	-0.06560687	0.180597782	-0.013118765	0.027042512	-0.057559572	0.023613395	0.032550741	0
0.041049249	0.033990745	3.15725E-05	-0.013383935	0.053128958	-0.069635548	-0.034039833	0.06610664	-0.013210594	-0.015359857	-0.023502463	0.055247717	0.041541178	0.15399161	-0.017974155	0.06034486	-0.00828479	-0.055629738	-0.014411679	0.060398258	-0.050969705	-0.008094718	0.005264265	-0.012426909	0.075784609	-0.026483415	-0.027461324	0.11517062	0.024353135	-0.014936518	-0.035857469	0.024313068	0.024094244	0.045836277	-0.031462569	0.026781602	0.041865505	-0.093185566	-0.104783706	-0.032281209	-0.004421424	-0.012072473	-0.023598291	-0.098046497	-0.010513483	-0.032003831	-0.003442508	0.059928712	0.105301179	0.129134551
-0.003403141	-0.006647994	-0.028398987	-0.021668803	-0.012040504	-0.006394325	-0.01321828	-0.056980088	-0.013924913	-0.039654527	-0.018682521	-0.011896324	-0.001177823	-0.002936612	-0.023841079	-0.021777919	-0.002280783	0.016400812	-0.021637699	-0.01074687	0.000796122	0.014212425	-0.038003232	0.048682999	0.017775048	0.006173055	-0.01475823	-0.014031744	-0.007798957	-0.070488214	-0.03212437	-0.00561604	0.005609814	-0.029306998	-0.010448902	-0.012184026	-0.006308122	-0.030601097	-0.001251147	-0.015345043	-0.023280736	0.001488645	-0.003143132	-0.031604119	0.017984517	-0.03650089	0.005008494	-0.02175902	-0.039248105	-0.031625196
0.029949408	-0.034319315	-0.009272217	-0.039846234	-0.005327371	-0.056719344	0.05810637	0.059336349	-0.042405754	0.063683748	0.114836909	-0.020039847	-0.036926363	0.020528192	-0.02489211	0.019976098	-0.023834309	-0.064187899	0.022102686	-0.070815772	-0.005463914	-0.044052601	-0.007186015	-0.066790946	-0.038144443	-0.017608445	-0.00111593	-0.052131165	0.02455787	0.051575802	-0.057666901	-0.042754248	0.162051961	-0.049204122	-0.041804489	-0.053844552	0.037853852	0.013240461	0.026275648	-0.034299482	0.008631816	0.029090147	0.023560928	-0.041413184	-0.00541118	-0.075885005	-0.014119153	0.156491891	0.045195621	-0.078631729
-0.017497212	0.067255661	0.008106524	-0.060682785	-0.032352228	-0.045818817	0.118291795	-0.028420754	-0.030546859	-0.053922676	0.06221335	0.069312438	0.037302855	0.01122993	0.112012953	0.02092538	-0.017855447	0.057865303	0.027974423	-0.063858151	-0.094461031	-0.001564159	-0.038434096	-0.031966534	-0.070612438	0.005039772	0.068156041	-0.075134858	-0.010620897	-0.043502115	-0.024090694	0.002830209	-0.05867302	-0.052767795	-0.008683837	0.018304683	0.031927478	-0.063677631	-0.102564327	0.004562621	-0.00744297	0.007136494	0.022617618	0.007081784	-0.015351917	-0.0934003	0.010345247	-0.028054493	0.169743568	-0.073267885
0.097815439	-0.05396669	0.121215783	-0.048307028	0.022383902	-0.039041918	-0.029219178	0.015793916	-0.062799089	0.103561036	0.00967248	-0.063638851	0.052579049	-0.058189247	-0.084472269	-0.034132555	-0.044934221	0.030115589	-0.065721579	0.040745124	0.028396893	0.075460233	0.044418611	0.012675933	0.167550579	-0.01929443	-0.028025432	-0.020069594	0.038202837	0.082944356	-0.033533428	-0.012300043	-0.009750223	0.087418839	-0.017892165	0.028977104	0.05538046	0.013030052	-0.028015707	-0.056598183	0.07597173	-0.04296105	-0.044906687	-0.052376658	-0.047486924	-0.063396975	-0.020804288	0.075345457	0.177243099	0.141028225
-0.06957458	0.098311357	-0.014480666	-0.012706749	0.024947578	0.094875738	-0.00036054	-0.060972873	0.046068724	-0.053378079	-0.040407982	0.083968006	0.078254126	0.010456957	-0.072233841	-0.015581355	0.048572112	0.010487366	0.035102826	-0.020062914	0.038209409	-0.047007702	-0.068565264	0.053086091	-0.056608133	0.033930693	0.035713952	0.099492528	-0.015437263	-0.03519525	0.007962155	0.083785787	0.006514212	-0.0914746	0.0186607	-0.064333484	-0.001920448	-0.038827591	-0.088759646	0.035978429	-0.060795475	-0.026698686	0.023783272	0.027859226	0.062762812	-0.032117695	0.022798745	-0.042676441	0.001435654	-0.086365469
-0.042660628	-0.012819693	-0.011189214	-0.024757627	0.087019406	0.052906342	-0.027751107	0.012922593	-0.005455309	-0.027724491	-0.059139054	-0.076692529	-0.020696897	-0.089454614	-0.069924489	0.006569066	0.005424521	0.102113627	-0.11052376	-0.100244395	0.168112338	-0.026281266	-0.069132641	0.032250196	0.1150776	-0.023773959	0.029298594	0.065934189	0.050586905	0.028492089	0.014024174	-0.084462464	-0.017618526	0.015063869	0.001094633	-0.006462793	-0.115648694	0.152177125	0.111095898	0.123375379	-0.041870624	-0.057720814	-0.106025919	0.057890363	0.02106359	0.056497086	0.00514285	0.010556442	0.091306075	0.019456388
-0.037616231	-0.047600321	-0.007614022	0.088667437	-0.068223849	0.028250121	0.064816803	0.036617402	0.026973316	0.179523468	0.099432707	-0.040516373	0.053382222	-0.001505886	-0.04818676	-0.081911415	-0.068955764	-0.009492952	-0.068873443	0.046102505	-0.006009175	-0.013232345	-0.013429784	-0.028801076	-0.06561628	-0.041570798	0.023904175	-0.089345708	0.023544129	-8.92415E-06	-0.028314054	-0.096090652	0.04341089	-0.007257523	-0.061337773	0.010389383	0.055699889	-0.043405384	0.145377383	-0.036595523	-0.026873784	-0.003423191	-0.063797332	0.020248547	-0.027345063	0.030716194	0.003603809	0.076305531	0.017254053	-0.041098867
0.110268332	0.022118535	0.003802279	-0.038768034	0.094650432	0.083725139	0.061040498	-0.042331062	-0.122019902	-0.052964479	-0.013870796	-0.11398422	0.117849752	0.021294622	-0.014204494	-0.043918371	0.070958659	-0.006355643	-0.067508936	-0.05356111	0.089602515	0.131924197	-0.019291801	0.158886299	0.097709291	-0.036850598	-0.072334029	0.164045006	0.067780204	-0.042568751	-0.10131672	0.049443051	0.030813923	0.047988676	-0.085097037	-0.063525595	0.040058166	0.071778059	-0.023012813	-0.00486917	-0.062748216	-0.04948746	0.056656539	-0.003481794	0.027591154	0.029678678	0.040470622	0.054715879	0.122497417	0.092489786
-0.028091326	-0.027901752	0.104972146	-0.099580795	-0.070837229	-0.001227932	-0.062596142	-0.065508299	-0.099654794	-0.006619199	0.093279921	0.049647935	-0.037112549	-0.079180732	0.014508329	0.12025857	-0.003030547	0.106657736	-0.000395588	-0.065001763	0.107589349	0.040555283	-0.03350899	-0.053008925	-0.079054065	0.014143572	-0.040643755	-0.10537646	-0.047417328	0.064596683	-0.060670152	0.142401159	-0.041952357	-0.053917207	0.137367144	0.037198927	-0.096072339	-0.004089129	0.004121415	-0.050169341	0.064595096	0.012949039	-0.05994555	-0.069781885	0.014824685	-0.049325991	0.044145484	0.037940528	0.028313149	-0.049142621
-0.021906691	0.079709761	0.006328176	-0.039580006	-0.02875369	0.002101233	-0.001612407	-0.043505657	-0.021879092	0.056097712	0.025420176	-0.005541308	0.046359535	-0.002025441	-0.078976728	-0.007518917	-0.014983805	0.00992421	0.016228756	-0.019474238	0.020000178	0.183800682	0.012635789	0.128097087	0.080330096	0.008292613	-0.02571173	0.048619129	-0.003603149	-0.048806634	-0.070331909	0.087410606	-0.019511016	-0.021948319	0.059580166	-0.032657087	-0.071594119	-0.025744604	0.053580556	-0.018280121	-0.125910595	-0.025923014	0.118902534	-0.118282013	-0.032136593	-0.122115575	0.046935868	-0.055473734	-0.065652929	-0.04982467
-0.000972775	-0.048611052	-0.009976038	0.010021341	0.002012221	0.02178832	0.060386177	0.097051539	-0.004247804	-0.016668633	-0.048175558	-0.006995444	-0.04294049	-0.046037056	-0.079899997	-0.040774152	-0.048017476	0.028928932	0.034581009	0.123057768	0.100254223	-0.036998831	0.092221782	0.048792534	-0.003391148	-0.014004173	0.038540564	-0.072786368	-0.07401415	-0.01564073	-0.046073161	0.190572992	0.102449007	0.300336629	-0.108141437	-0.108568013	-0.016485615	0.014912942	0.060458321	-0.036657769	0.051096141	-0.016289955	-0.045377851	0.022491485	-0.063668713	-0.034970511	0.006637126	-0.035459924	-0.049334724	-0.007780207
-0.082365356	-0.054757033	-0.086809926	-0.001715401	0.035715096	0.072671689	-0.055922456	0.077795215	-0.026008993	0.04897074	-0.031345472	-0.045986231	0.014818552	0.04164267	-0.051871836	0.027553966	-0.015012586	0.011226298	-0.085346006	-0.051373892	0.081388652	0.090651691	0.022146484	-0.019548766	-0.057955243	0.02014724	-0.039970584	0.00814099	-0.021835301	-0.059330434	-0.018951889	-0.019161206	0.122516729	-0.000388586	0.028120982	-0.062612362	-0.012247072	0.010163913	-0.016232632	-0.017399374	-0.031650312	-0.069420904	0.077728361	-0.018651808	-0.011466741	-0.037884634	0.00821084	-0.028567798	-0.059173148	-0.023430998
-0.001027599	-0.033488911	0.003139652	-0.002656563	-0.008478161	-0.024477899	-0.031483877	-0.007497407	-0.030663682	0.005859062	0.011035427	-0.033904675	-0.010412768	0.001295242	-0.020140514	-0.001664664	-0.024699157	-0.00469221	-0.02763004	0.110238723	-0.055901203	0.003940801	0.016228426	-0.007411571	-0.025396368	0.003972551	-0.038233977	-0.00720479	-0.014817624	-0.024667628	0.092631817	-0.025916532	-0.005115067	0.031685174	-0.024275981	-0.038218465	0.060732055	0.164449185	0.034972928	-0.039854024	-0.046458755	0.087058298	-0.015701339	-0.018756138	-0.045415282	-0.052105363	-0.001544593	0.005624487	-0.00911554	-0.034251522
-0.022381278	0.124613702	-0.040859576	-0.028847845	-0.051562704	-0.035938855	-0.008866634	0.097219884	-0.026174059	-0.026849847	-0.002985936	-0.044352505	-0.00652082	0.067968957	0.035829443	0.252034754	0.052584637	-0.110157035	0.037448898	-0.002702046	0.011540784	0.008842831	0.078739949	0.067473695	-0.080816306	-0.040622946	-0.023161942	0.07782276	-0.002732443	0.044166308	-0.031739812	-0.008812021	-0.03063165	-0.026651828	-0.027085047	0.001730306	-0.055600066	-0.052483007	-0.011279029	0.023183858	-0.082669303	0.006301166	0.018591495	-0.083756976	-0.013612241	0.053107142	-0.014062619	0.031983305	-0.005853472	-0.017619899
0.001990373	0.007572382	0.304653615	0.013855961	-0.003389654	-0.03464498	-0.008848639	0.037125759	0.002224959	-0.041600835	0.012744646	-0.013140751	0.020526472	-0.019251389	0.01289018	0.004952165	0.001623452	0.080043145	0.016589515	-0.046597194	-0.065622501	-0.039287761	-0.001584869	0.032911755	0.108817935	0.00634492	-0.028197587	0.089908168	0.023796801	0.012191459	0.047886953	0.036174536	-0.021868506	-0.016053667	-0.0002198	0.000368303	-0.043450002	-0.010813098	-0.036412463	-0.016915455	-0.057033516	-0.030839628	0.030781778	-0.046808045	-0.01304306	-0.024839869	0.023333484	-0.030790344	0.021906506	-0.000899683
0.022705467	0.010433921	0.110650495	0.010193142	-0.028697522	-0.06959974	0.003964588	-0.100010961	-0.02989406	-0.052896645	0.086660139	0.087153621	0.023681652	0.050890118	-0.065903857	0.000150508	0.102660969	-0.077734485	0.09895803	0.053223457	-0.145010337	-0.062947616	0.010483084	-0.139855653	-0.004127712	0.039799664	0.01901399	-0.047440607	-0.038179971	0.128967479	0.039047893	-0.062992901	-0.034176193	-0.044652443	0.186705023	-0.021953363	0.14788796	-0.105561301	-0.067485571	-0.048287414	0.039538633	0.063469574	0.005617647	0.01580034	-0.02472725	-0.034450106	-0.047732726	-0.009837412	-0.047698185	0.013840605
0.018894115	-0.009337819	0.023702707	0.00187973	-0.064147152	-0.054964051	-0.050483767	-0.040709481	-0.002290332	0.004243223	0.037625469	0.017112875	-0.0056761	0.149572149	0.087554187	-0.007755491	-0.071109466	-0.028337514	0.037584297	0.03257278	-0.075711183	-0.027055809	-0.006797665	0.011072593	-0.021953341	-0.024738461	0.009898885	-0.123755291	-0.036121074	-0.007521654	0.026821727	0.035948511	-0.044605032	-0.037068319	0.006137799	-0.035350893	0.053457908	-0.011885174	0.0696797	0.00520655	-0.044554949	-0.019112369	-0.042379607	0.018505499	0.00788291	-0.066769242	-0.039720729	-0.039276794	-0.04814592	-0.046825275
-0.017065773	-0.056721088	0.029640062	0.283865958	-0.043749634	-0.044237312	-0.036182083	0.020043587	0.010177526	0.0709958	-0.002858857	-0.05074947	-0.054977383	-0.023626901	0.015801726	0.071051404	-0.024653049	0.08351852	-0.01476635	-0.01483201	0.020694569	-0.035722923	0.032395557	-0.047256865	-0.049897138	0.003951921	-0.043804623	0.060429733	-0.01145761	0.074418433	0.055496801	-0.03648008	-0.006364165	0.033356898	-0.015105805	0.108651295	0.056482803	0.00950397	0.000407689	-0.043700926	0.008918146	-0.033866733	-0.028259002	-0.045203008	-0.070989199	-0.013105709	0.016127238	0.033260018	0.020778626	0.020021902
0.014132519	-0.057955138	0.019364301	0.008875999	0.041796252	-0.041899577	-0.028404476	-0.005727445	-0.066039138	-0.020760125	0.002090962	0.103750542	0.078072786	-0.06371747	-0.021797685	-0.013926396	0.015623588	0.070109539	-0.044586889	0.027844399	-0.105681412	0.059612319	0.030512666	0.007173576	0.113658413	0.007645435	-0.017947571	-0.020194383	0.023837302	0.118699677	0.001776341	0.005231994	-0.036188841	-0.010714722	-0.009386204	-0.003150283	-0.008845779	-0.055029452	-0.045610502	-0.057435568	-0.05947125	-0.005214483	0.049131662	0.007269572	0.113625921	-0.04904525	0.024926748	-0.013697189	0.041692633	0.052441303
-0.072267674	-0.039125327	-0.031109894	0.020570865	-0.021350637	-0.032794088	-0.015284155	-0.01523986	0.061072461	0.103168778	-0.044958219	-0.041775633	0.019107545	0.20379743	-0.035400566	0.007806189	-0.023424078	-0.03043161	0.050768115	0.054361191	0.057231087	-0.05132829	-0.025701776	-0.062897906	-0.033594601	-0.015014154	0.26246807	0.085513949	-0.012675886	0.067968339	-0.028075794	-0.015562658	0.007066215	-0.049030334	-0.009465456	-0.024232853	-0.069712028	-0.021206144	-0.032880127	-0.024648795	-0.01926058	-0.031173442	-0.029098256	-0.055751156	0.025863703	-0.014337158	-0.002482156	0.014456629	-0.023882311	-0.048636161
-0.056564566	0.002728816	-0.08275076	0.016840624	-0.005566671	0.030596865	0.130416781	-0.039231427	0.122506045	0.082995549	-0.004170542	0.017964907	-0.010280545	0.006425629	0.140290558	-0.030485572	-0.023473933	-0.02365106	-0.029531417	0.10487549	0.021663297	0.004392597	-0.055041958	-0.016418606	-0.028659804	-0.004946277	0.295387119	0.064907052	-0.003813322	0.048234474	-0.011413162	-0.054318286	-0.037656821	-0.073563583	-0.011418458	0.052309267	0.015873462	0.055987753	-0.040564548	0.042988058	-0.048075061	0.002540414	0.018257989	-0.040311318	0.038612973	0.024658652	-0.02388115	-0.055561103	-0.034287754	-0.015800668
-0.086558886	0.034807973	0.023258783	-0.011026769	-0.040482111	-0.09011744	-0.035137918	-0.002249306	-0.018837538	-0.02256044	0.007680896	-0.008212237	0.008032234	-0.041231964	-0.017125377	0.002814763	-0.031515967	0.075179987	-0.041423179	-0.037776534	-0.089478776	0.029689647	-0.047847219	-0.008208835	-0.018502345	0.001800324	-0.052692678	-0.043698601	0.001455176	-0.050891515	-0.009470661	0.003667517	-0.007849466	-0.002410688	-0.009746413	0.006590634	-0.000913046	-0.037936933	0.00844528	-0.002412704	0.015984582	-0.041305743	-0.012577897	-0.004290282	-0.067793176	-0.028645117	0.037409298	-0.047734201	0.163089082	-0.075584784
0.036473762	-0.02408229	0.012224829	-0.017132461	-0.028194146	-0.030981164	0.010502956	-0.039088953	-0.076872393	0.05063118	-0.004426473	-0.03041379	-0.052481845	-0.022850238	-0.00998547	0.022172565	-0.009659108	0.045855727	-0.02825908	-0.006651536	0.030231087	0.002221834	-0.026797213	-0.02458241	0.00876761	-0.008880237	-0.017975563	-0.030489726	-0.010328028	0.049751908	-0.029823937	-0.019808246	0.034867514	-0.010881307	0.00375124	-0.015417898	-0.050563082	0.000839457	-0.018009424	-0.006041809	0.034911804	0.027765907	0.034549739	-0.023004586	0.017154586	0.035830345	0.002426791	0.015588826	0.027864266	-0.024778171
0.016922204	-0.025609568	-0.041764993	-0.004299072	-0.022338392	-0.067347109	-0.006194179	0.080443524	-0.054403506	-0.074380115	-0.010133121	-0.04031061	-0.044979773	-0.038165305	-0.012222029	-0.073330164	-0.033697397	-0.067471579	0.008197951	-0.005004179	0.014847455	0.02665149	-0.045245171	-0.003882956	0.06432151	-0.0157122	-0.011165958	-0.103883393	-0.011346905	0.041407268	-0.063319363	0.004920583	-0.015479287	0.021674279	-0.041632362	-0.0446297	-0.058205258	0.011693821	0.004293844	0.003147966	0.126502216	0.097694375	-0.010720346	-0.003026525	0.017448919	-0.002204324	-0.023003934	-0.020710934	-0.047096413	0.000346554
-0.055505272	-0.01492136	0.004660917	0.019971818	-0.033542287	0.079921335	-0.042800836	-0.095551915	0.113662995	0.018621944	0.06949576	0.0153376	0.131049499	-0.023119763	-0.016221292	-0.001702243	0.004548036	0.146470726	0.051106479	-0.005905296	0.009721594	0.148713499	0.107184924	-0.044624828	-0.037943311	0.023057405	-0.064099617	0.005704371	-0.028165491	0.001046859	-0.094691105	-0.04507672	-0.025221834	-0.053891197	-0.016990568	0.018719368	0.006790404	-0.035530653	-0.005470045	-0.009852948	-0.050157778	0.033047594	-0.045011003	0.02946746	0.026668049	0.032016072	0.089671329	0.006688629	-0.000536621	-0.076113261
0.04750926	0.023689721	-0.053216189	-0.010641368	0.077365696	-0.052849356	-0.059549313	0.06905324	-0.03221336	-0.058613341	-0.001643424	-0.028091373	0.069584668	-0.027640659	0.099346608	-0.055899065	-0.071271032	-0.045688592	-0.030070253	0.030771591	0.025606491	-0.018433241	0.018540125	0.063741662	0.169933379	-0.031173624	-0.001021962	0.077484868	-0.006662548	-0.084195323	0.020414261	-0.007729779	0.046425499	-0.031408779	-0.068035118	0.141561896	0.054931719	0.028928425	-0.029701049	0.017867543	-0.06652312	-0.034666598	0.022161838	-0.064011633	0.023062468	0.025376679	-0.008482895	-0.052821726	0.005259697	0.085967012
-0.078096531	-0.052046828	-0.023880694	0.057554912	-0.020353833	-0.01831248	-0.049101781	-0.020484479	-0.012486641	-0.048494939	-0.054363068	-0.067525633	0.100657232	-0.013042738	-0.011437861	0.237489313	-0.012186743	0.096174762	0.053402871	0.005729689	0.002562241	-0.077053152	0.029944889	-0.08164122	0.01520769	0.015403515	-0.000126985	0.131029755	-0.023327373	0.077926464	-0.030835552	0.005163311	-0.00492956	-0.07212086	-0.033126593	-0.072399482	-0.002414709	-0.056688622	-0.061274063	-0.034229048	-0.028190661	-0.061803084	-0.004728145	-0.002150754	0.013084305	0.029128999	0.028738439	0.026179807	-0.003122045	-0.042947147
0.067066453	0.021873306	-0.020072961	-0.01729604	0.051074483	-0.037113179	-0.013926065	0.114294291	-0.03422413	-0.041189998	0.114610732	0.036749195	-0.06004639	0.013562672	0.102933392	-0.027340977	0.001194913	-0.088971078	-0.041146338	-0.021306064	-0.054514397	0.063955337	0.072139509	-0.01386328	-0.054857109	-0.023426566	-0.070964999	-0.067750692	-0.002449526	0.0077135	0.113661848	-0.043941904	-0.0211004	0.05927892	-0.027135983	0.008385075	0.006177299	0.064451106	0.104352355	-0.002450071	-0.023044541	0.093740739	0.091614597	0.024887972	-0.031382702	0.051297195	-0.01997602	-0.046787474	-0.050483178	0.134016052
0.226116255	-0.001471745	-0.032095462	-0.000727772	0.01016093	-0.025674241	-0.005322957	-0.075808205	0.053389464	0.056460328	-0.030055977	-0.03959519	0.007285999	-0.000792387	-0.040783044	-0.068678625	-0.055064205	-0.052445699	-0.056622624	-0.05082665	-0.082418688	0.196360067	0.085795224	-0.044462368	-0.035955295	0.000479398	-0.031528071	-0.03388669	-0.018474283	-0.016935179	-0.037311252	-0.057169102	-0.004202859	-0.007714727	0.007494165	-0.058869671	0.059777014	-0.01074637	0.079048499	-0.014393737	-0.004780211	-0.006598451	0.016760033	0.014403331	0.000859924	-0.00748822	-0.028845184	-0.005696079	-0.003479786	-0.007256418
-0.017016657	0.005239823	-0.039773684	-0.015812906	-0.002141795	0.002056136	-0.029312277	0.226172566	-0.011114825	-0.060688414	-0.030350454	-0.00539608	-0.035358787	0.003079982	-0.005801525	-0.021238217	-0.008049285	-0.036525216	0.013957543	0.058245957	-0.0035989	0.029747484	0.038331553	0.028130028	-0.084381163	-0.000154678	-0.01771283	-0.017775452	-0.031404059	-0.022912135	0.023583088	-0.045354024	0.109527096	0.085727766	-0.061866224	-0.067725964	0.022157753	-0.061283238	0.059666816	-0.06182652	-0.047561247	-0.013956384	-0.021874011	-0.018748641	-0.033675458	-0.057506047	0.004074199	0.017728765	-0.049854949	-0.022157097
-0.029792106	-0.01374822	-0.013287437	0.003239748	0.011168109	-0.104200207	0.005693732	0.129004702	-0.026230469	-0.057345316	0.025457494	-0.069414519	-0.046956982	0.041724954	-0.016365312	-0.005195583	-0.025836814	-0.060541358	-0.031549767	-0.016923869	-0.028263867	-0.036158796	-0.092534646	-0.024199426	0.146084622	-0.042847119	-0.023715731	-0.089211591	-0.045232031	-0.015839236	-0.093124099	-0.056650303	-0.029644333	0.013046222	-0.026131358	-0.021079058	0.016627988	0.051156126	-0.005515425	0.03108792	0.033298682	0.127231926	-0.003975299	0.03491804	-0.003599709	0.065593801	-0.045826241	-0.010550389	-0.06054638	-0.021600034
-0.020406088	-0.067792892	-0.085672975	0.010550719	0.033710022	-0.032860335	-0.05502183	-0.030801402	0.00896834	0.074695677	-0.101506226	-0.054777779	0.015625857	-0.033622365	-0.05776009	0.004038238	-0.047050051	0.043649588	-0.028504346	-0.023206444	-0.005425299	0.070964895	-0.07555563	-0.040487342	0.024260404	0.011075429	-0.005993016	0.085995071	-0.001783985	-0.033772614	-0.031784173	-0.015343503	0.027784197	-0.018558988	0.013602125	-0.049106117	0.115506783	0.0017124	0.014235259	-0.032408018	0.020010166	-0.039856661	0.016637681	-0.050212685	-0.012903137	-0.001779164	-0.004583085	0.030960355	0.01038349	0.017541006
0.03015379	-0.099848747	-0.000519723	-0.007156282	-0.033106584	-0.035237148	-0.028593849	-0.059515946	-0.020728961	-0.004655642	-0.00435556	-0.048751764	-0.026558584	-0.03008474	0.013218552	0.031369716	-0.030968541	0.00522517	-0.002803509	0.01320915	0.028868442	-0.075500615	-0.022799507	0.001845453	0.030949475	-0.019892801	-0.024457486	-0.007586675	-0.012740424	0.034333371	-0.016142581	0.020904211	0.031474113	-0.050880797	0.016446091	0.077429801	-0.072765686	-0.021022739	0.044897761	-0.024162166	-0.006635861	0.024049927	-0.043025073	-0.040742617	0.07483311	-0.004421727	-0.013854842	-0.010663072	-0.009402419	-0.031216154
-0.036206294	0.170378804	-0.001459784	-0.042591743	-0.029650779	0.012291511	0.13084349	-0.04776644	-0.014281807	0.019845402	0.009906103	0.088042945	0.108856536	-0.035547767	0.097888514	-0.019736871	0.019177116	0.06009531	0.051966984	-0.054597039	0.092368983	-0.087505914	0.06932424	-0.02916594	-0.087799758	-0.000130257	-0.032768745	-0.026526608	0.097011186	0.073165387	0.071070805	-0.008398715	0.05226656	-0.083922535	-0.031364169	0.052110747	-0.101213954	-0.014249097	0.059690598	0.086880438	-0.023872271	-0.033248425	0.063053131	0.023424195	0.085043237	0.06561017	0.028257743	0.090620175	0.024995066	-0.037138492
0.033424236	0.050342467	-0.047996368	-0.018589295	0.016353287	0.097867183	-0.074807696	-0.050215922	0.022071572	-0.025179533	-0.0773573	0.100921452	0.002649373	-0.049471103	0.13529925	-0.001561986	-0.034005839	0.089834578	-0.007358576	-0.058729041	0.029840175	-0.053617917	-0.092591777	0.0995529	-0.007278003	-0.012852808	-0.008389545	0.014698426	-0.022430036	-0.145403832	0.144816324	0.023886092	-0.006800832	-0.020858835	0.071795039	-0.040717088	-0.008266487	0.078518346	0.054509122	0.047791194	-0.052989498	-0.041667283	-0.078826018	0.078917898	0.138748303	-0.030799016	-0.026457822	-0.093270436	0.046636242	-0.026880691
0.000189656	0.026478155	-0.001218435	0.031816974	0.109840892	0.092178643	-0.022816148	-0.081533156	-0.006428984	-0.054819547	-0.067353398	-0.032727554	-0.00822426	0.181238934	-0.057586253	-0.022954842	0.077418379	-0.05768425	-0.062054452	0.042280033	-0.101541467	0.016530983	-0.011517017	0.030124884	-0.0061966	0.014544358	0.003448348	0.080159947	-0.002009966	0.038270373	-0.014051672	-0.052943785	-0.007234594	-0.016659379	-0.040943839	-0.032645959	0.09825512	-0.076844007	0.019312548	-0.013777619	-0.035540629	-0.020683136	0.069023982	0.114018597	-0.079067968	-0.011108335	-0.034618083	-0.010689075	-0.033462964	0.044414207
-0.050992232	0.004420208	-0.000785028	0.000371871	0.012350934	-0.047407553	-0.040629223	-0.051865965	0.003539306	-0.015909348	-0.060417481	-0.027011869	0.104907513	-0.034383539	0.077607572	0.015159695	-0.025592921	0.042662092	0.05085741	-0.02023603	0.019524207	-0.059119515	-0.027740896	-0.018467845	0.052792504	-0.009095517	-0.019007534	0.090647981	0.012403393	0.003568407	0.124785155	-0.031286869	0.031184787	-0.02939843	-0.020445017	-0.01178772	-0.051315855	0.007126386	-0.034366492	0.008014042	-0.058652997	-0.046292767	-0.033098165	-0.025227355	0.048432674	0.023525612	-5.19502E-05	-0.028030694	0.019830683	-0.034104593
-0.009269021	0.011654451	0.006831512	-0.000513798	0.051329404	0.233257607	-0.053170938	-0.041988108	-0.017418053	0.007629306	-0.046434209	0.030591121	0.021551395	0.119424053	-0.0119831	-0.064593025	0.091529131	-0.003300925	0.017670246	-0.027258035	-0.025232352	-0.003730695	-0.006334334	0.048260249	0.004191503	-0.003023093	-0.03840312	0.001395741	-0.012870773	-0.061030723	0.000554398	-0.025324997	-0.019740736	-0.015452188	-0.007844511	0.016305378	-0.025891859	-0.020406175	-0.063503273	-0.006414826	0.020174379	-0.048460238	0.063458174	0.163215488	0.035821147	-0.06654761	-0.028204646	-0.063324764	-0.029170549	-0.004402817
-0.029123096	0.012107881	-0.059929468	-0.01309851	-0.050127961	0.02602936	0.074590184	0.067483358	-0.02426948	-0.040147576	-0.058227632	0.027407065	0.135871813	0.037762877	-0.038521864	-0.066409975	-0.012086615	0.011513326	-0.051921014	-0.045243848	0.071388304	-0.030249154	-0.047240894	-0.010260969	-0.041202411	-0.021822328	0.003479571	0.0410804	-0.022530746	-0.085988857	-0.047488064	-0.009356816	0.110046715	-0.101782389	-0.011421001	0.005577554	0.031452376	-0.039208155	-0.088936977	-0.007007865	-0.044203486	-0.083125487	-0.005147536	0.025480501	0.036500014	-0.076228082	0.019539965	-0.049636032	0.023855506	-0.067831583
-0.012612409	-0.063055426	-0.027750863	-0.018134909	-0.031990357	-0.018795501	0.009103893	-0.016696317	-0.013443833	-0.003014778	-0.022341324	-0.057303544	0.036579657	-0.000546373	-0.022273982	-0.018819567	0.00029891	-0.039358277	-0.023342595	-0.017306175	-0.037221096	-0.000319672	0.002836869	-0.06799791	-0.051213473	-0.011710805	-0.027313184	-0.017617544	-0.004757709	0.017549196	-0.02036728	-0.046042766	-0.031497486	-0.000177505	-0.035209265	0.09345305	0.078918956	-0.028847823	-0.013161388	-0.018375801	0.129372999	-0.015650699	-0.030912653	0.021369938	-0.030916134	0.096319251	-0.010405394	0.048932336	0.018737329	-0.003004188
0.053706095	-0.07275553	0.048800964	0.022516301	0.081535093	-0.155867159	0.011646619	0.049817234	-0.049594712	-0.034895118	0.017398123	-0.094029792	0.08926563	0.016175233	-0.020381978	0.068707801	-0.013021851	-0.098128088	0.055463187	0.043534592	-0.117785804	-0.053996366	0.005439121	-0.087800153	0.052439395	-0.017708786	-0.076481961	0.091000944	0.043936528	0.036622018	-0.078589663	-0.047198303	0.015102003	0.085176058	-0.133610755	-0.086072005	0.176014096	-0.080650061	0.007542606	-0.017907066	-0.004962751	-0.027706657	0.010115747	0.063637272	-0.038057655	0.097491883	-0.02351719	0.123998232	0.05991967	0.026470844
-0.01217544	0.069502398	0.039177343	-0.059052162	0.01738048	0.042573743	-0.094452068	0.021860519	0.000407021	-0.042380556	0.027784733	0.045452572	-0.104155086	-0.005989481	-0.013264921	-0.075493187	0.004270564	0.00237347	-0.031291075	0.001413567	-0.049917825	-0.021284489	0.004964237	0.0485745	-0.019655837	-0.040602233	-0.033381499	-0.020277902	-0.041508585	-0.077292114	-0.034933709	-0.020055087	-0.095382161	-0.023883292	0.009258358	0.133457676	-0.014274141	0.050228268	-0.031993613	0.123591185	-0.069871232	-0.036894102	-0.02241046	0.031256594	0.002660769	0.175653368	-0.053032994	-0.033905923	-0.026342787	0.044773038
0.212377682	0.024929173	-0.05771571	0.046541411	-0.039415758	0.102920465	0.007934975	-0.096279323	-0.032585792	-0.025284767	-0.014949578	-0.044472724	0.01908271	-0.015212554	-0.067785233	-0.064207286	0.02480484	-0.005265229	0.002992204	-0.049970616	0.154640868	0.040952723	0.034608971	0.040683001	-0.063927531	-0.007372553	0.017454842	0.029126262	0.012592175	0.063259229	-0.055627882	0.072558038	-0.026641153	-0.032056406	-0.056193609	-0.01892039	-0.077558376	-0.013671611	-0.045395955	-0.001263022	0.001974244	-0.034393512	-0.026247144	-0.051944986	0.065966189	-0.002187357	-5.19718E-05	0.078657135	0.048360758	0.007046243
-0.055500839	-0.046665791	-0.042252768	0.018503048	-0.011514553	0.056503378	-0.048280619	0.005126475	-0.003776667	-0.026665857	-0.029273892	-0.02472114	0.000251971	0.217792943	-0.050870162	-0.035613634	-0.009409138	0.035944123	0.057781737	0.009205116	0.074552774	0.002619919	-0.00732215	-0.009909448	-0.024438176	-0.010804324	0.009809937	0.125635296	-0.042375099	0.046935573	-0.106180906	0.007056568	-0.041456681	-0.028141024	-0.018971745	-0.074066684	-0.007888459	0.015637541	-0.04284738	-0.003906413	-0.007983865	-0.031163557	-0.026606053	-0.006771818	0.030364294	0.027424786	-0.003040655	0.036181457	-0.009624031	-0.043689601
-0.012684863	0.077897973	-0.044715934	0.092266053	0.000977944	0.066799864	0.003361309	-0.023808369	0.062351361	0.069749177	-0.005013824	-0.015423733	0.030850954	0.252054036	0.044288274	-0.035330541	-0.019797487	-0.001514854	0.010646837	-0.060315371	-0.060438316	-0.055007245	-0.068192698	0.045236852	0.012754487	0.00571316	0.243716761	0.044575512	-0.027796471	-0.10587424	0.097695157	-0.008946177	-0.001036995	-0.02180342	-0.042234115	-0.024391975	0.001417173	-0.032273713	-0.031554595	-0.046886988	-0.066347852	-0.012428121	0.032280035	-0.000520387	0.008654127	0.032285869	0.046027619	-0.051096383	-0.026525963	-0.024100821
-0.049629595	-0.035291698	-0.012543467	-0.017688083	-0.004597796	0.122682981	-0.034197915	-0.001837997	-0.017071377	-0.006570593	0.001194691	-0.007986339	0.013607034	-0.016266245	-0.084623381	-0.063579693	0.040693067	0.113991767	0.01718629	-0.012940898	0.085176654	-0.018648563	-0.002451889	0.002132655	0.010523686	0.033695661	0.026967244	-0.022917138	-0.029713362	0.053528678	-0.031245044	0.015589009	-0.052260444	-0.043307304	-0.06169587	0.022123452	0.016254982	-0.043001365	-0.064070717	-0.013879581	0.141640902	-0.058220007	0.061887536	0.070856072	-0.04754604	-0.065160774	0.005013309	-0.04089319	0.163487598	-0.065464169
-0.071642622	-0.032515291	0.011346616	0.049880896	-0.03679749	-0.062436249	-0.035639737	-0.067363665	-0.024372825	-0.023372704	0.027102984	-0.049625527	0.049029831	-0.017275281	-0.066225015	-0.03987198	-0.033297054	0.020874264	-0.005154449	0.031516552	0.037803579	0.019393532	0.185505658	-0.041918881	-0.035185777	-0.014123649	-0.032289106	-0.081158251	-0.002097296	0.0670214	7.19047E-05	0.017146802	-0.014898251	0.000659641	-0.043634269	0.004385474	-0.080220401	-0.046941396	0.022104824	-0.03985991	-0.048823249	-0.024171861	-0.048421159	0.095186025	0.008220417	-0.014245315	-0.004548441	0.008094976	0.01174637	0.189636648
0.191279009	-0.024758091	0.070055544	-0.048233099	-0.002502122	0.016591443	-0.024676321	-0.093899503	-0.016492313	-0.089631788	0.064970821	0.053456075	0.072104692	-0.020062121	-0.071714304	-0.034825407	0.029584168	0.02232236	0.020806039	0.02633434	-0.019378373	-0.057528894	0.017315477	-0.088661164	0.046765476	0.015405592	0.013095071	-0.045830589	-0.015430676	0.036366619	-0.032530893	-0.02000045	-0.081443414	-0.052858435	0.007782448	-0.028891785	-0.000148949	-0.082458653	-0.044193715	-0.001652608	-0.022197274	0.007209946	-0.039000586	0.027104653	0.037216563	0.025928572	-0.014991744	0.043175146	-0.010845843	0.039290506
-0.020025207	-0.096894406	0.00064592	-0.018090425	-0.028790422	0.040600266	-0.091248967	0.061679807	-0.022769455	-0.064295948	-0.000838775	-0.011116041	-0.034691114	-0.039075334	0.053874325	0.071599685	0.041370776	-0.094960235	0.109255351	-0.012796232	-0.041965231	0.013152972	0.061902307	-0.038152263	-0.100687869	0.003382202	-0.080632217	0.120375186	0.007099957	0.143801883	-0.064738937	0.103431962	-0.077758871	-0.045521345	0.073061369	-0.080805548	0.026163172	0.000983414	0.040580239	-0.060254201	0.010830282	-0.013584703	-0.036058363	-0.026129244	-0.00851192	-0.067580596	-0.041642323	0.081483617	-0.028261643	-0.029958187
0.033701949	0.024370449	0.042793408	-0.028455392	-0.016338473	-0.061801489	-0.016605251	0.002926496	0.084018916	0.144796059	0.000789875	-0.024149647	-0.005205844	0.066755921	-0.05907676	0.042378165	0.119848549	0.041549992	0.060250178	0.058003593	-0.076378435	-0.029524326	-0.040849406	0.081461817	0.068002738	0.018972332	0.036425184	0.0986325	-0.017979296	-0.110614926	-0.019191597	-0.00718221	0.011906636	-0.005767612	0.133859813	-0.005821213	0.175964653	-0.040392231	-0.075733878	-0.016484775	-0.036432769	0.038788758	0.005455368	-0.048805576	-0.096003063	-0.016779831	-0.004879715	-0.014450974	0.023212671	-0.02043662
0.029376954	-0.014279491	0.074742235	-0.043506421	-0.0490034	0.009731006	0.105283007	-0.084625296	-0.022450481	0.0386189	0.049199726	0.06688185	0.084203005	0.043151654	-0.070722893	0.072298758	0.012026613	0.106975012	-0.111889616	-0.051519226	0.080932342	-0.105393037	-0.020966817	-0.06783095	0.069589689	0.055267777	-0.052314747	-0.019908872	0.043836344	0.084146708	0.077410311	0.04262441	0.094447546	0.00791797	0.002797711	0.061148047	-0.059283081	-0.010026125	-0.012483315	0.012726027	0.052768961	0.081548654	-0.010209545	-0.088187583	0.033929478	-0.051311966	0.070299655	-0.024505537	0.076837867	0.037893269
0.035053354	0.065431878	0.022086238	0.003256564	0.017101839	-0.029670438	-0.005585935	-0.000277985	0.087394573	0.157195762	0.025902519	0.016180526	-0.069085494	0.03891449	-0.046327401	0.055387579	0.063368998	-0.066632889	0.061985511	0.150628403	-0.07824932	-0.039112888	0.040816389	-0.002989891	-0.056711454	-0.000230354	0.107534155	0.018847264	-0.025552673	0.011824653	0.003281551	-0.063195355	-0.013720643	0.060340855	0.074989028	-0.063085429	0.016097082	-0.069978483	0.023785735	-0.058226574	-0.021234633	0.025460593	0.022441704	-0.009568693	-0.068287477	-0.073828459	-0.016081184	-0.017623955	-0.016484762	-0.000816647
-0.033363663	0.116881445	-0.041252524	0.050085172	0.030847004	0.037690122	-0.069120012	0.045477282	0.012700358	-0.015472202	-0.032260321	0.122694336	0.074464932	-0.049451232	0.018764962	-0.031436004	-0.017289765	0.000383266	0.078003421	0.026775299	-0.005633107	-0.014150907	-0.037190415	0.05618538	-0.106488802	-0.018763434	0.018282268	-0.043352824	-0.011677194	-0.004830252	0.029783951	-0.03483434	-0.029260319	0.069851056	-0.020411385	-0.035744533	-0.069615744	0.009429569	0.056789391	0.040408622	-0.040431973	-0.003645285	-0.072319254	0.106883757	0.076629043	-0.057356302	-0.013906976	-0.078673832	0.024622209	-0.011734467
0.032926697	0.011629406	0.128586575	-0.060589939	-0.063621208	-0.052653894	0.097051658	-0.103744864	-0.085811153	-0.030404445	0.082924262	-0.021499218	0.058209188	0.043050297	0.050036497	0.055546548	-0.003509423	0.093824722	-0.057643831	-0.097507775	-0.010638692	-0.056219727	-0.032125413	-0.139241531	0.051466338	0.062046874	-0.054190662	-0.007002507	0.004765979	0.114661507	0.110984646	-0.030260073	0.017113606	-0.006293561	0.00457837	0.007169349	0.079517521	-0.018169509	-0.036669828	-0.021688677	0.017227998	0.018349119	0.007546687	-0.049356468	-0.000480051	-0.021608643	0.055490851	0.06193579	0.057174649	-0.051462434
-0.02541003	0.061077721	-0.105496384	0.033754952	0.056892995	-0.069730632	-0.050172735	0.127605304	0.060571071	-0.095417291	-0.057852317	-0.015213696	-0.097347967	0.056000452	0.036105249	0.070015721	0.05524363	-0.069754563	0.051324863	-0.003902772	-0.125706479	-0.036286164	-0.05821966	0.007396087	-0.012199835	-0.045701258	-0.038210917	0.143872142	0.001252182	0.010585397	0.036340795	0.021075038	-0.036589086	-0.08368963	0.019047482	-0.085567482	-0.020025235	-0.024899896	-0.048014499	0.015427327	-0.059287019	-0.018170549	0.125106901	-0.078693844	0.002927461	0.083676927	-0.022910457	0.01940796	-0.068718776	0.022766717
-0.039911907	0.05721328	-0.033900645	0.11138276	0.002166659	0.020111842	-0.028559439	-0.007043536	0.022781586	0.003317788	0.095742144	-0.005532897	-0.013234342	-0.001969176	0.04783009	0.191153154	-0.010556255	-0.121358685	0.014952843	-0.012425181	-0.063856468	-0.010019389	0.024690779	-0.016797831	-0.048275363	-6.01909E-05	-0.029952679	-0.002820712	-0.011581467	0.011718216	-0.001634463	0.036238801	-0.01214189	-0.010338585	-0.054066919	-0.01594167	-0.046843428	-0.053896148	0.03534903	-0.023494298	-0.065328732	0.069146186	0.030599037	-0.045264885	-0.022456754	0.050546553	0.015335043	0.057222422	-0.083608679	-0.000897627
-0.021789584	-0.024705192	0.033361971	-0.026509516	0.007527313	-0.044932	-0.082723148	0.026381062	0.056709465	-0.043287143	-0.031396341	-0.040721737	-0.026275516	-0.054601189	-0.057732306	-0.07387881	-0.0455576	-0.016633702	-0.085578017	-0.027160924	0.051266491	0.3033683	0.112672582	-0.025738765	0.080708541	-0.01605311	-0.027916614	-0.032009177	0.003699433	-0.034153715	-0.046542607	-0.04468295	-0.034007333	0.027929815	0.00133771	-0.012196793	0.051328056	0.065844499	-0.024280997	0.017493466	0.119181909	-0.078757584	-0.08100903	0.002724718	-0.056092635	0.005024277	-0.055826586	0.003287855	0.002720161	0.07433442
-0.016349608	0.087738097	0.018451538	-0.030589482	0.040723305	0.112274148	-0.046767876	0.069394715	0.052709982	0.073475122	0.063341118	0.142572075	-0.105271302	-0.019743264	0.007970886	-0.004997713	0.049696833	-0.044320766	-0.031544745	0.085524559	-0.051725067	-0.052879438	0.200358227	-0.023591561	-0.042400885	0.00874099	0.052675799	-0.114859208	-0.03675326	-0.034568585	-0.023547133	-0.01675003	-0.045754433	0.045696825	-0.033352669	0.072999977	-0.047437046	-0.077690341	-0.072634079	-0.012712154	0.036940679	0.010033031	0.077018507	0.181109846	-0.05278036	-0.027283084	-0.024491178	-0.041506294	-0.049542986	0.270208895
-0.069293514	0.133194491	-0.062380254	0.069122642	0.022045439	0.123523161	0.036719136	-0.055778056	0.104989886	0.036646798	-0.173123807	0.033211797	0.001351953	-0.043372083	-0.052902542	0.011043638	0.011620832	0.069293641	-0.059828073	-0.097016595	0.179765955	-0.101023175	-0.03879597	0.120952755	0.028842811	0.063316956	0.084774375	0.04226134	-0.000328844	-0.084095299	0.087907933	0.063383795	0.085093126	0.026550937	-0.02773302	0.019692177	-0.087993421	0.006993001	0.054541685	-0.004505296	-0.016895019	-0.097140729	-0.011861599	-0.027238321	0.024208151	-0.04082958	0.044158418	-0.02624933	-0.065262236	0.048608333
0.036768302	-0.055681229	-0.041263886	0.027508883	0.011216048	0.068916462	0.133171931	-0.123409323	-0.0678683	-0.059638578	-0.03895925	-0.047740914	-0.070536904	0.016505225	0.142154053	0.020271288	-0.006049119	0.006437088	-0.065960027	0.004062222	0.003102558	0.00308626	-0.026637908	-0.017178677	-0.004404062	0.003815856	0.206393406	0.058098428	-0.001418122	0.074849859	-0.013401782	-0.066745624	-0.063108265	-0.039353445	0.004864066	-0.005526834	-0.01089825	0.05190707	-0.001980068	-0.041280817	0.023844544	-0.04355273	0.026694778	-0.067227259	0.004391155	-0.019747345	-0.026309453	-0.009382916	-0.059183579	0.067913763
-0.086227022	0.012474855	0.004379547	-0.034683052	0.028472085	-0.042381071	-0.060390282	0.070644446	0.017403316	-0.043376558	-0.024644433	-0.024524579	-0.133666217	-0.010547801	-0.033356015	0.046843074	0.171458825	-0.070095703	0.112590797	-0.085074633	0.024466909	0.030195368	-0.034123212	0.001945626	-0.007591383	-0.024801765	-0.069809772	0.051795922	0.017834766	0.009624817	0.03377492	-0.00814858	-0.031170046	-0.003427806	0.281028926	-0.012924476	-0.071358643	0.023329241	-0.02664092	0.08595603	-0.051513061	0.016532375	-0.061134614	-0.054872323	-0.034909479	0.07907778	-0.03153713	0.021313151	-0.079995431	0.009213574
-0.025573989	0.001751244	-0.108971961	-0.004952149	0.022396619	0.020744067	-0.017118137	0.057907157	0.073422998	-0.084548682	-0.116784818	-0.025644211	0.029317498	0.005700204	0.020230323	0.030946622	0.078692198	0.02334821	-0.047852241	-0.070807137	0.03866525	0.169933289	0.079115592	-0.016343804	-0.048850577	-0.015023415	-0.045517158	0.107547916	0.005297913	-0.024061481	-0.049145926	0.009504026	0.027675008	-0.073534787	0.029676929	-0.075386345	-0.058466639	0.02120393	-0.061179344	0.025202818	-0.030675609	0.012919527	-0.011875912	-0.034756176	0.030205918	0.018166011	0.046807844	0.010428451	0.000865805	-0.031321689
-0.026000254	-0.019905547	-0.060367864	0.046982087	0.07288494	0.102342427	-0.059900142	-0.016135501	-0.000880821	-0.053596281	-0.039365768	0.025074957	-0.096258476	-0.057329789	-0.011277838	-0.023427162	-0.017929323	0.025547918	-0.090850644	-0.031213174	0.046900567	-0.026708106	-0.032314222	0.016972559	-0.108717039	0.022963973	0.058885656	-0.105556928	-0.017198171	0.037980162	0.00639246	-0.003231638	-0.058523387	0.051801387	0.015625821	0.076637149	-0.011480741	0.023212347	0.123453625	0.021809466	0.032356516	-0.026415464	-0.08893317	0.106333859	-0.00644146	0.013051465	-0.03203826	-0.024486678	-0.007978997	0.037526306
0.019163322	-0.010987383	-0.055363763	-0.011975172	0.03648483	0.009745605	-0.050138462	0.063510366	-0.026786273	-0.036328558	-0.064349495	-0.018797472	-0.104506776	-0.098252848	-0.000228036	0.013525277	-0.014351743	-0.003590608	-0.005889087	-0.056587618	-0.00277591	-0.01542835	-0.078442231	0.011458363	-0.070698984	-0.053158671	-0.034960903	0.112727776	0.030970888	0.054380607	-0.019026672	0.012323899	-0.03360647	0.025126241	0.023933902	-0.084085748	-0.052972797	0.056351576	0.051160831	0.041773088	0.03263028	-0.039766494	-0.072179146	-0.005360069	0.024622077	0.024878761	-0.0241857	0.031035077	0.274965763	-0.040873572
-0.021271568	0.047590684	-0.060061164	-0.018622164	0.051380508	-0.00587623	0.044554442	-0.029689984	-0.022779025	-0.041839886	-0.040995821	0.229897335	0.098867603	-0.002841708	-0.004544002	-0.043497141	0.00239963	-0.014396816	0.009912238	-0.05358015	-0.012492917	-0.009827076	-0.082126729	0.016958777	0.010165663	-0.013587124	-0.018300846	-0.060131647	-0.023655925	-0.121996365	-0.056711964	0.006055191	-0.027454929	-0.041038781	-0.029293647	0.014279123	-0.043358337	-0.05268681	-0.02855104	0.095208272	-0.020046061	-0.012465814	0.006111213	0.158712089	0.201384068	0.037212908	0.006213932	-0.080415308	-0.054269891	0.016122436
0.062395476	-0.033369742	0.00339824	-0.002016084	-0.024417	0.118004195	0.091283143	-0.053512413	0.001802266	0.059632048	0.045200832	-0.006870735	-0.087199293	-0.027240913	0.04223517	-0.046016105	-0.030770915	0.030785017	0.001024616	0.010488784	-0.043664925	-0.050522771	0.007516515	0.060355946	-0.013619134	0.001430193	0.070794187	-0.071267776	-0.028068742	-0.000978995	-0.032919098	0.053127479	-0.03618931	0.03438447	-0.05024894	-0.046326552	-0.019406183	0.009346821	0.001363056	-0.032067627	0.019643862	0.25631541	-0.003864235	-0.042147692	-0.025517175	0.018335074	0.025841596	-0.050066292	-0.030591495	-0.032017954
0.018243583	-0.057826508	-0.011084743	-0.021498665	0.010666003	-0.005106187	-0.027455339	-0.027629299	-0.020151455	0.057333045	-0.087734111	0.07738813	-0.007734411	-0.03142849	-0.035777405	-0.025463328	-0.038043234	0.074699968	-0.04541349	-0.007519719	0.06835705	0.065881394	-0.056446735	0.02305856	0.057541288	-0.016058257	-0.003960909	0.065802008	-0.013635268	-0.047958124	-0.016765483	-0.010238062	0.00136652	-0.045088764	0.018464338	-0.00553955	0.027415367	0.081913821	-0.009849293	-0.010758488	0.002346886	-0.056870572	0.020466221	-0.018948266	0.127363101	-0.018902551	0.007654416	-0.055409834	0.021027574	-0.012756829
-0.014321957	-0.01848444	0.020184962	-0.028014438	-0.061490025	-0.067312464	0.005852857	0.023189347	-0.0198512	-0.059683893	0.027230134	0.041305091	-0.043573946	-0.048009746	0.134750098	0.023060514	-0.030038597	0.055745918	-0.037150722	0.130904511	-0.014305982	-0.041019112	-0.035427835	-0.039225217	-0.085585631	-0.016709505	-0.029386558	-0.061153155	0.004475498	-0.011115084	0.252267361	0.125871643	-0.031557355	-0.075742841	0.075765565	-0.011607774	-0.053112734	0.184529468	0.041698564	0.003252859	0.045899242	-0.035382949	-0.020505298	-0.038014852	-0.05954418	-0.073311783	0.002158689	-0.046814568	0.00758397	-0.043719172
-0.019360881	-0.059308488	0.005665798	-0.013092825	0.006290382	-0.054197561	0.243885607	0.025805978	-0.039141484	-0.033152297	0.093115456	-0.023517339	0.096923448	0.037364323	0.217986986	0.04066534	-0.014707837	0.047306366	-0.041866124	-0.016335588	-0.082616292	-0.061913751	0.054438967	-0.087279618	0.00025622	-0.004017427	0.160990551	-0.036154166	-0.00751785	0.075631633	0.046246499	-0.051949304	-0.019449476	-0.001036139	-0.059044126	-0.008874766	0.006704282	-0.085268922	-0.081615999	-0.049869459	-0.071493335	0.141560897	-0.000974369	0.012550164	-0.055947769	-0.090099022	0.020576335	0.00068329	0.083182201	-0.045919243
0.024635801	-0.029213551	0.065883093	-0.001403283	-0.087008744	-0.044016182	-0.047471445	0.003787759	-0.024636148	0.019798253	-0.066037931	-0.002626044	-0.052512486	-0.078904234	0.000214294	0.016488936	-0.045711178	0.101214595	0.047238961	0.016203249	0.001817891	-0.012266531	0.00325595	-0.005301462	-0.02912846	-0.011083942	-0.020526335	0.088629879	-0.044970468	0.091487207	0.087095708	0.093108572	-0.054942336	-0.049707387	0.071481079	0.072263598	0.010627624	-0.027681839	-0.050239056	-0.078723535	0.118693233	-0.093381941	-0.03448322	-0.052542709	-0.084833413	-0.090709053	0.023980839	-0.064890996	-0.039070264	0.000916366
-0.002220368	0.06138438	-0.017979324	-0.031633809	0.016853034	-0.0861459	0.140871093	3.88322E-05	0.037870903	-0.063657694	-0.044029489	0.021226209	0.025363309	-0.038949367	0.034614205	-0.006594084	-0.056048401	-0.045291319	0.005703831	-0.086394005	-0.041365076	-0.010044196	-0.105230145	0.05005395	0.092822842	0.006665977	0.001625538	0.030635573	0.014754303	-0.122665852	0.070936628	0.200769082	0.135255948	0.111268848	0.001348188	-0.006104643	0.133602306	-0.012460249	-0.017645745	-0.018364666	-0.014070952	-0.080505319	0.010374317	-0.05953094	-0.03624735	-0.087364256	-0.01182135	-0.048543312	-0.06317997	-0.056178991
0.098040067	-0.07259059	-0.030298172	0.03625479	-0.00037589	-0.01672104	-0.041307371	-0.146830946	-0.085170664	-0.003421931	0.079100937	-0.11483667	0.11277993	0.088505134	-0.002746457	0.062451947	-0.025904428	0.084297657	-0.046644431	-0.01909812	-0.002319883	-0.118303522	-0.023730364	-0.033247683	0.029479174	-0.002280836	-0.029814357	0.040036779	-0.031496778	-0.036701262	-0.001320989	-0.105964623	0.069640353	-0.0749349	-0.111143	-0.03843414	0.056657977	-0.048038397	-0.057848897	-0.062038656	-0.009773154	-0.059409637	0.072726093	0.023594677	0.119595923	0.080883473	0.048373498	0.034043275	0.051334269	-0.02194158
0.054526154	-0.043991938	0.066047445	0.137706622	0.053099059	-0.05316044	-0.008625287	0.023025455	-0.036820699	-0.013568739	0.006305904	-0.024035944	0.045736231	-0.037748709	-0.023412392	-0.028630832	-0.021895455	-0.026702175	-0.050606444	-0.020049304	-0.064139694	-0.012594921	-0.024105281	0.033849049	0.074916609	-0.01093502	-0.057212587	0.043195732	0.006780086	0.035392225	-0.005169324	0.202377334	0.021330072	0.007142839	-0.012344616	0.018316487	0.052118197	-0.023954395	-0.027564371	-0.048912987	0.020419683	0.030225674	-0.045341093	0.014503826	-0.071177371	-0.067738377	-0.020817935	-0.03572578	0.060563691	0.125686407
0.105496302	0.066691741	-0.037851922	-0.047584686	-0.000129442	0.042157561	-0.038727876	0.035617515	-0.069623359	-0.027117029	0.113034092	0.159198716	-0.062135112	0.007328732	0.02703719	-0.087335162	-0.056578759	0.083444014	-0.078439258	0.058976088	-0.024337407	0.006160707	0.020134877	0.030853534	-0.03167817	0.026638089	-0.01151653	-0.128501132	-0.078834824	0.00924352	0.003693058	-0.031195134	-0.018692357	0.027551698	-0.045559969	0.131552234	0.017296864	-0.007329712	-0.009585488	0.012159214	0.106299751	0.075587817	0.041811686	0.01239582	0.048614979	0.03669592	0.000867991	-0.095620543	0.01049551	0.137634292
-0.008333932	0.039377183	-0.03276372	0.047066331	-0.058636006	0.001270744	0.019970236	0.04683917	0.049157362	0.111673817	0.007862541	-0.070321068	-0.008730967	0.007588365	-0.00515476	-0.049203184	0.012778441	-0.126703084	-0.043887325	0.017430132	-0.008747916	0.000870514	0.011918347	0.002139244	0.033037733	-0.048971448	0.064097375	-0.012267251	0.014566549	0.029307982	-0.083888479	0.021367084	-0.064777911	0.003281045	-0.060232237	0.045399833	-0.011310288	0.030081313	0.004711777	0.052818682	-0.004014245	-0.03385371	-0.042283606	-0.017294897	-0.00996506	0.054966155	-0.066835552	0.048673425	0.004158151	0.081132673
-0.045823205	0.060914319	-0.050019991	-0.011482825	-0.02393849	0.002685013	-0.00363281	0.068453774	0.002641993	-0.047614343	-0.041315246	-0.002506576	-0.115073085	-0.081381537	0.065338925	0.036467511	0.006494212	-0.076521218	-0.03379615	-0.109338343	0.077005632	0.012097612	-0.038257137	-0.021535151	-0.079945758	-0.039673656	-0.042193033	0.1160006	0.067883469	0.094041102	-0.005391707	-0.050432395	-0.003524582	0.019249523	0.043319833	0.06669163	-0.082006171	0.068750769	0.09073364	0.047022905	0.045426294	-0.076751731	-0.050578583	-0.084480733	0.013214313	0.015990248	-0.050433341	0.056264825	0.202623218	0.024751129
-0.013200318	-0.01697848	-0.012538771	0.015157185	-0.026408637	0.018831244	-0.006275625	-0.026513856	0.007530948	-0.019123718	-0.041475203	-0.006551156	-0.042959876	-0.011826484	0.011511088	-0.018756287	-0.008618312	0.030859502	0.01095689	0.023509186	0.066376403	-0.007118254	0.008658974	0.030538039	-0.092083685	-0.003435334	0.013660252	0.07491868	-0.002639689	0.098468289	0.004275543	-0.000138384	-0.016490145	-0.061040238	-0.000239084	0.018489506	-0.016898252	0.001409183	-0.030676689	-0.017981613	-0.017849753	-0.046609357	-0.002883537	-0.035809658	-0.019618575	-0.050199538	0.00413463	0.04753428	-0.01778714	-0.077020213
-0.015891293	0.007587735	-0.044619482	-0.017994393	0.174421489	0.192714438	-0.03712447	-0.02735999	-0.00629969	-0.04854979	-0.063344494	-0.022615483	0.05336944	-0.033967044	-0.07043191	-0.033710085	0.21891658	-0.041331913	0.089598171	-0.075043164	0.007974785	0.013814673	-0.011558829	0.054283451	0.046458136	0.021048866	-0.026450673	0.090057328	0.012571078	-0.016654987	0.039964978	-0.011205437	0.02808409	-0.031853292	0.179031655	-0.050913781	0.086520046	0.025271226	-0.030356767	-0.034793712	-0.059689149	0.014925472	0.072776452	0.121294931	-0.00774949	-0.057935737	-0.018775528	-0.026759457	-0.0030474	0.000720088
-0.042801101	-0.095790215	-0.036914013	-0.054795086	-0.032137748	-0.043091144	0.00258101	-0.040511604	0.0228328	-0.040707216	-0.012505493	0.001400432	0.034036852	-0.016952755	-0.002186171	-0.008231883	-0.022061318	-0.042349003	-0.044284616	-0.020976175	0.017669383	-0.023503194	-0.053286768	-0.012031132	0.067786574	-0.012104635	-0.034694217	-0.025354285	0.016007295	-0.07492274	0.016053502	-0.049381778	0.21774365	-0.064777248	-0.000410392	0.029173207	0.097437076	0.016819621	-0.015080217	0.025311997	-0.021345289	-0.012963646	-0.046755545	0.020609738	0.014182743	-0.027797854	-0.041551691	0.045283858	-0.04396509	-0.055626046
-0.072436064	-0.068620726	-0.011782522	-0.02070171	-0.007601463	-0.022429246	0.095088296	0.030497164	-0.026715269	-0.048688155	-0.064595498	-0.006590482	-0.053434741	-0.014520464	0.054456133	0.022918915	0.028497448	-0.066803597	0.211684272	-0.002722692	-0.0279979	-0.004323897	-0.021501156	-0.07570672	-0.023243211	-0.017069012	0.043583833	-0.02399529	-0.017598679	-0.075523555	-0.008598511	0.094628662	0.112246178	0.121952213	0.352037907	-0.06128544	-0.083962344	-0.002450702	0.005549885	-0.013038444	-0.047522314	-0.005032634	-0.051998395	-0.054382328	-0.004120382	-0.020917779	-0.021811897	-0.076155871	-0.078589112	-0.025280375
-0.032139931	0.150320262	-0.05708218	0.065353021	-0.004880829	-0.051563889	-0.031340539	0.013739681	0.01773694	-0.043659184	-0.015218211	0.015718665	-0.082790881	0.013786162	0.053676069	0.02407869	-0.00772774	0.01622019	-0.079681255	-0.050925296	-0.017150445	-0.066672534	0.024021761	0.036969699	-0.030683789	0.004832739	-0.02011708	0.053807762	0.000523466	-0.066816352	0.035475131	0.034685068	0.014704938	-0.022588046	-0.042842228	0.072430812	0.040638849	-0.036560405	0.043447819	0.099973403	-0.02648901	-0.018082511	0.038470253	-0.048654485	-0.04575526	0.145825952	-0.026153743	-0.031627674	-0.042853989	0.048483673
0.062883727	0.018717121	-0.008961561	0.043108188	-0.054476377	0.142325297	0.044866171	-0.014391059	-0.04893855	0.060208946	0.129139602	0.011336938	0.06706588	0.007894286	-0.057258051	-0.007903188	0.015967034	-0.016442927	-0.002419091	-0.025898628	0.04328214	0.064764172	0.016296733	-0.084934331	-0.0948231	-0.01262947	-0.03022632	-0.012134038	-0.020633176	0.066005096	-0.106615633	0.015094512	-0.041830953	0.01790192	-0.008619564	-0.047596157	0.004186883	-0.058677722	-0.079429328	-0.061910227	0.045067184	0.055728998	-0.026714286	-0.036944456	0.036678143	-0.006012631	0.146136314	0.088332333	0.071248926	-0.017486479
-0.026368141	-0.041410606	0.036133301	-0.01604614	0.024212273	-0.044741582	-0.079889148	0.015947392	0.073364228	-0.030606322	-0.033325285	-0.020605333	0.005063504	-0.040819902	-0.050949648	-0.05693366	-0.04187746	0.00058143	-0.108057201	-0.029352214	0.057103749	0.278324753	0.08464887	-0.041013245	0.116048083	-0.033182591	-0.01868014	0.016273841	-0.005828456	-0.085929103	-0.060716782	-0.02654995	-0.017351285	-0.012511711	0.032480977	-0.024159305	0.026173353	0.067234062	-0.046901532	0.035461169	0.069281988	-0.06249135	-0.081852809	-0.006607478	-0.034631878	0.005377021	-0.046654753	-0.015098435	0.020011693	0.081471801
-0.013255782	0.07174316	-0.009658377	0.001381563	-0.011295401	0.031673655	0.024577769	-0.030505519	0.029219631	-0.010405025	-0.051964648	0.043619089	-0.012760798	0.004901935	-0.016358564	-0.011984771	0.01661196	0.025374137	-0.00921673	-0.015734594	0.042941976	-0.018273452	-0.01918764	0.048814606	-0.045132104	0.007370836	0.009786527	0.028589994	-0.003454865	-0.054598004	0.018557947	0.002763991	-0.000776341	-0.036794312	-0.002441098	0.02935591	0.007063102	-0.02891322	-0.018856581	-0.008483082	-0.022705618	-0.03394651	0.016707942	0.001721053	-0.008242075	-0.028745223	0.006727228	-0.01081062	-0.023548564	0.00454582
-0.000194678	-0.053774636	-0.010914999	-0.016921733	0.005744492	-0.042518843	-0.066736504	0.116982669	0.029959276	0.008523698	-0.11411076	-0.044170558	0.015990118	-0.055312514	0.014171883	-0.017352691	-0.050059084	0.04222291	-0.008331361	0.070949338	0.004366165	-0.056700174	0.008840131	0.061411466	-0.027235838	-0.102154478	-0.013565736	0.125869468	-0.000386858	-0.029743448	0.157848924	0.043069784	0.374114931	-0.062254976	-0.032808147	-0.053101119	-0.000204645	-0.042686008	-0.058713179	-0.06812425	-0.058801904	-0.059675049	-0.052438036	-0.075131603	-0.043656912	-0.056853022	-0.004087233	-0.08001519	0.069049835	-0.046389479
-0.009061106	-0.033336148	0.123086989	0.021827551	-0.04679307	-0.038572982	-0.085199647	-0.014558112	-0.081928693	0.003996928	0.020139175	-0.030215204	-0.064914666	-0.050912023	-0.014661494	0.022649754	-0.039937381	0.066247523	-0.013826449	-0.045721643	0.073140711	-0.001388533	0.05652535	0.004297007	-0.013219343	-0.028218983	-0.041547384	0.086888932	-0.017320065	-0.013155811	-0.007557697	0.006038398	-0.04743835	0.038214017	0.021402959	-0.0069402	-0.055003583	-0.042061642	-0.062244248	0.032944627	0.067643933	-0.106908493	-0.06851425	0.008573161	-0.074450076	0.054919556	-0.020477602	-0.008786445	-0.004837092	0.005261267
0.002055563	0.007277701	0.027734561	0.063703582	-0.04141717	0.095386758	-0.031963263	0.052267186	0.040018458	0.067317501	0.106621519	0.030468382	-0.095682621	-0.019854369	-0.002108951	-0.031876411	0.00058324	0.018612111	-0.014275603	-0.032861251	-0.02289577	-0.077421203	-0.000471468	0.073681556	-0.055717491	-0.007847605	-0.040594552	-0.097492263	-0.022236625	-0.045002088	-0.054964539	0.105808973	-0.048185486	-0.020303896	-0.031232726	0.05244109	-0.022971215	0.026321424	0.00277097	0.014094546	-0.021879535	0.221236423	-0.014636383	-0.026691163	-0.052816242	0.052966867	0.021201406	-0.037409794	-0.038384505	-0.015085069
-0.068697609	0.001406449	-0.052879777	-0.033572633	0.03891826	0.102153242	-0.010956001	-0.046753481	-0.002324812	-0.054225583	-0.014415049	0.022175606	-0.044029955	0.009843819	-0.017851977	0.035667848	0.056760672	-0.025449876	-0.00396552	0.005372201	0.073034853	-0.001161691	0.092504792	-0.007704088	-0.067924254	-0.007167949	-0.002939582	-0.007746401	-0.005043305	-0.026502758	-0.053485051	-0.003906231	-0.014633443	-0.039778475	-0.026354037	-0.019185491	-0.093053572	-0.062379003	-0.067365766	-0.002464468	0.005799532	-0.031204544	0.069027744	0.110997736	-0.008677416	-0.028378924	-0.003585935	0.065829799	-0.047671378	0.1220119
-0.021388123	0.016918758	-0.003225291	0.069846347	-0.020122323	0.08625479	-0.036037005	0.047730517	0.029986031	0.048645608	0.083000965	0.030728934	-0.093306392	-0.016122624	0.046649344	-0.023758246	0.021484299	0.022488832	-0.02412671	-0.027797269	-0.032451939	-0.06508524	-0.02694289	0.05722411	-0.070188783	-0.003981335	-0.031463616	-0.106411114	-0.037960518	-0.044105627	0.015558273	0.095443964	-0.048593424	-0.017207807	-0.036667157	0.047784463	-0.088607907	-0.024297018	-0.023878662	0.002616174	-0.02157319	0.071377903	-0.013901357	-0.021418916	-0.058020372	0.056071367	0.033695087	-0.051958326	-0.052969996	0.014210201
0.002518493	0.083731398	-0.02863864	-0.027272243	0.002690925	-0.01852545	0.001005744	-0.037005965	0.031306382	-0.015296109	0.014836366	0.023649076	0.009417395	0.069585159	0.009532543	0.129448831	0.022676591	-0.036378242	0.061255228	-0.014507841	-0.087715238	-0.008760886	-0.025579762	0.060177192	-0.019469041	-0.005890401	-0.044285811	0.07787706	-0.001415238	-0.085091054	-0.004988165	0.022068942	-0.029152079	-0.028469749	-0.045658644	0.015471375	0.018512774	-0.054351952	-0.056862604	0.009058143	-0.030217025	0.03335632	0.117288917	-0.018985441	-0.044276316	-0.053798895	-0.001370348	-0.039097562	-0.060206193	-0.011564629
-0.030899331	0.074083157	0.040523466	0.100693151	-0.055658847	0.022938879	-0.031382214	0.000328281	0.045325235	0.014900555	0.083850771	-0.018176105	-0.020461896	0.051765181	0.042271361	-0.099872522	-0.017998412	0.007951926	-0.091046646	0.075718954	-0.147756472	0.034767836	0.023530548	0.009913091	-0.033607904	-0.019468693	-0.029145241	-0.073833592	-0.053652816	0.026204476	0.037275694	-0.048187666	-0.043849535	-0.014382005	-0.01691984	-0.05911497	0.045750063	-0.043575119	0.036383625	0.003861865	-0.088513196	0.059613977	-0.012508007	-0.001912316	-0.097548619	0.083142772	0.018440071	-0.061539534	-0.060468849	-0.021293717
-0.013060487	0.036097411	-0.022982381	0.003468646	-0.012331562	0.043214642	-0.016528644	-0.043748219	0.061117984	0.030260963	-0.089785986	-0.054362196	-0.028625412	0.165526494	-0.041057035	0.037739869	0.006791366	0.088488981	0.057137884	-0.04660096	0.069914974	-0.059902158	-0.017155303	0.102111906	-0.011132367	0.018058188	0.043741379	0.144565061	-0.015045473	-0.004110642	0.037596676	0.015007243	-0.001013985	-0.078346439	-0.040848598	0.00237184	0.020238241	0.030786617	0.002619221	-0.038884766	-0.083090104	-0.065367199	0.037283678	-0.026242012	-0.026571546	-0.029710947	0.034297269	0.002953681	-0.031565227	-0.05969543
0.036798585	-0.034145162	0.086890675	-0.054370765	0.069719307	0.014933063	-0.070345618	0.011725322	-0.045391921	-0.061454136	0.133510113	0.058481015	0.013121677	0.020591296	-0.102519661	0.077519327	-0.011425242	-0.032068603	0.039431661	0.027722957	-0.094888777	-0.039749961	-0.020204395	0.06738802	0.128608033	0.043299917	-0.044984251	-0.063511871	-0.053498384	-0.044156864	-0.040397365	0.050477769	-0.052942846	0.049797133	-0.010490173	-0.036370937	0.063965872	-0.013721988	-0.058493085	-0.056071293	-0.036236584	0.034953311	0.024144258	0.040311795	0.013440127	-0.106953613	0.000812964	-0.065004028	-0.077227496	-0.056851778
0.00049448	0.043808058	0.01283294	0.020701014	-0.041681234	0.008664999	-0.018200969	0.089350946	-0.009767125	0.039247934	0.128525421	0.001988693	-0.01955216	0.015533851	-0.000946869	0.306733817	-0.010378089	-0.001851946	-0.000339648	-0.023803858	-0.047976766	-0.035554413	0.033723738	-0.015559813	-0.017015276	-0.012676786	-0.028075758	-0.010336624	-0.011458432	0.072562099	-0.01813975	-0.023274383	-0.029275715	-0.006239578	-0.028242394	0.026935108	-0.06230982	-0.048013154	-0.07259433	0.001528687	0.027574783	0.057097252	-0.008741039	-0.054202773	-0.033943493	0.06048413	0.075304069	-0.032662448	0.024212122	-0.004537014
-0.089404635	-0.077003099	-0.080603004	0.035287015	-0.053209744	-0.053960934	0.023570633	0.097412817	-0.034627713	-0.011378706	-0.067004263	-0.009227854	0.054399494	-0.006144342	-0.018726302	0.065755323	0.009826965	-0.064334176	0.036467995	0.025554286	0.131043985	0.055017833	-0.004427643	-0.117789142	-0.153156191	-0.030716889	-0.076546207	0.078811727	0.032398716	0.199948415	-0.005599847	0.013018111	0.064471014	0.022316821	-0.004456969	0.02721343	-0.128742844	-0.03555112	-0.022690687	-0.007032259	0.148911104	-0.020068437	-0.060728081	-0.043655809	-0.004541546	-0.050428554	0.029183136	-0.003435666	-0.012423668	-0.03374799
-0.106159553	-0.05056268	0.050718069	-0.008024786	-0.033418678	-0.075318031	-0.041633986	-0.020112779	0.096305251	0.060252223	-0.01623207	0.146018878	-0.048857104	-0.03455244	-0.022831475	0.015573441	-0.040013038	0.012364464	-0.027203001	0.002285615	0.050323278	0.213397086	0.094902173	-0.03407931	-0.108581543	-0.02613027	-0.063117437	0.012600165	-0.017978089	0.000724095	0.006008234	-0.009946602	0.007109455	-0.027485417	0.080594681	0.011265199	-0.0459654	0.008358072	0.062814869	-0.011932875	-0.044499505	-0.037716027	-0.006514526	-0.029094862	0.115332678	-0.04178625	-0.010363931	-0.062896967	-0.062345661	-0.089744262
-0.070433386	0.012531345	-0.061372936	-0.043192875	-0.003853263	0.001489494	-0.045379598	0.071190216	-0.013561323	-0.050325949	-0.051474903	-0.003998897	0.00669844	0.00090394	-0.035605319	-0.03662131	-0.022032537	-0.004211289	-0.033789571	-0.04408168	0.063238315	-0.080064707	-0.006611126	-0.001004286	0.061639789	0.000115552	0.015359025	-0.010957817	-0.041812025	-0.056662627	-0.071582474	-0.034075733	-0.046030961	-0.069257028	-0.044418771	0.023655482	0.06404727	0.04147983	-0.045213912	0.112727121	0.023079477	-0.055178151	-0.031842984	0.043983161	-0.034146801	0.077809155	-0.028645631	-0.052843593	0.099063717	-0.040623903
0.054806445	0.100953773	0.027451102	-0.017323352	-0.01659717	-0.058210593	-0.001656338	0.089154251	0.011839473	-0.077763088	0.078695081	0.056810889	-0.074458122	0.020136015	0.110504486	-0.042749621	0.030084422	-0.053086702	-0.090205997	0.054029118	-0.032616448	-0.027273703	0.044918321	0.147700638	-0.044605952	-0.03289203	-0.031203253	-0.040601976	0.027143072	0.012980615	0.004448473	0.000480601	0.035932783	-0.048437312	-0.045631796	0.035170011	0.047065157	-0.0380379	-0.061989952	0.059840433	-0.056349143	0.068943843	0.035915568	-0.033348091	-0.051331516	0.028755916	-0.046802618	0.067415871	0.033819344	0.010724447
0.00296697	0.039952714	-0.048265036	-0.052543152	-0.006451209	0.009649036	0.059622917	-0.011300302	-0.010930433	-0.111004077	-0.03956411	-0.014662586	-0.046582505	-0.002018448	0.068851002	0.12924394	0.052963618	-0.044723783	-0.031585176	-0.069469854	-0.012756613	-0.022186222	-0.038373411	0.00364251	-0.033192433	-0.025842514	-0.036923148	0.052508958	0.02264251	-0.052393723	-0.04745036	0.067190386	-0.031321205	-0.063143112	0.03492178	0.132707417	0.025710057	-0.007388658	0.011776845	0.018436935	0.154929891	-0.082047544	0.081413411	0.007254858	-0.044230305	0.156790018	-0.004857015	0.021066474	-0.020310801	-0.048149198
0.001690765	0.077098384	-0.00308475	0.027026603	0.113087282	-0.013642859	0.002757543	0.000516197	0.005033627	-0.082797334	0.131654978	0.010560792	0.022696977	0.114635162	-0.029334629	0.076098569	0.012084914	-0.035073511	0.022527121	-0.032698676	-0.116262414	-0.0377331	0.041660719	-0.003683859	-0.020109817	0.055096932	-0.016853182	0.028173443	-0.017522678	0.093828462	0.060588673	-0.04013627	0.010211174	-0.02985939	-0.063096642	-0.065367498	0.026010942	-0.04997192	-0.002856973	-0.051761091	-0.04166067	0.057339415	0.165599555	0.033733241	-0.038786508	-0.023051791	0.000100812	-0.057155713	-0.070959665	-0.015026451
-0.045845199	0.064108998	-0.030632189	-0.00979307	-0.037453938	-0.055762012	-0.005641364	0.083780669	-0.001980328	-0.035264339	0.064119965	0.017279811	-0.002660807	-0.004817146	0.03292302	-0.094221555	-0.047522079	-0.084318228	-0.063279532	-0.00974467	0.044564221	0.040332533	0.029114794	-0.042803768	-0.049313881	-0.041638847	-0.010601723	-0.112785898	0.002380222	-0.040738706	-0.021593612	-0.091973588	-0.041774273	0.03078885	-0.043949548	0.045656636	0.037925471	0.023131216	0.070462599	0.044465207	0.03342906	-0.043291941	-0.020355195	0.031817947	-0.002228911	0.042302638	-0.049094815	0.025677795	0.029708598	0.061406832
0.003421844	-0.073945962	-0.01560415	-0.022812454	-3.13804E-05	-0.017856557	-0.014662299	-0.029350493	-0.020754436	-0.031350624	-0.017682087	0.0740458	-0.03362802	-0.024083458	-0.0147364	0.019360596	-0.002251236	0.007982255	-0.002951307	-0.033443112	0.029353481	0.000347936	-0.047019545	-0.016231405	0.053132914	0.002853384	-0.021085696	0.005087192	0.001620824	0.014449377	-0.025687914	-0.028877709	0.008189349	-0.031265881	0.000634916	-0.003973688	-0.026064059	0.045011792	0.00432702	-0.008696301	0.000618803	0.000155939	-0.007448583	-0.024442255	0.16796644	0.002142375	0.002510992	0.005479955	-0.04960734	-0.026866706
-0.060676981	0.001461424	-0.072661854	-0.017193407	0.150031999	0.100285463	-0.053676803	0.005933495	0.019566005	-0.025474599	0.119427755	0.051537991	-0.128441319	0.092503898	-0.001968083	0.026495649	0.007052742	-0.017325332	-0.050170954	-0.036019873	0.001883787	0.045783695	-0.022211235	-0.004187183	-0.052696086	0.037913781	-0.038950689	-0.074040182	-0.059229236	-0.033393394	-0.002750703	-0.104392096	-0.051340502	0.127604365	-0.068194993	-0.067391239	0.041403446	0.021656692	0.025744317	-0.023728156	-0.010084121	0.102405995	0.043195061	0.009864609	-0.023971124	0.049359664	-0.065862618	0.177794486	-0.09183456	0.011701916
-0.013891011	-0.102761842	0.037337374	-0.051077385	-0.116553277	-0.018361051	-0.034975026	-0.064715825	-0.007095267	0.019658796	0.049794789	-0.063619033	0.009310387	0.005126981	-0.1177193	-0.011142219	-0.02723928	0.095317185	-0.052878104	-0.003231392	0.03286311	0.042605981	-0.01695071	0.073224843	0.117632844	0.041076958	-0.063696198	-0.031778388	-0.031760652	-0.064304858	-0.08356227	-0.086562581	-0.028327033	0.042899214	-0.112751037	0.076294631	0.186852172	-0.004766583	-0.038052853	-0.001473117	0.067378983	-0.013962911	-0.055436958	0.074399203	-0.040360846	0.029491017	-0.049935106	0.021353243	-0.021858359	-0.050134953
-0.046035461	-0.04722324	-0.02185539	-0.0872427	-0.03539608	0.013279159	0.119141109	-0.030626701	0.030427214	-0.001749863	-0.044542842	-0.004883536	-0.070858262	-0.038905855	-0.093218938	0.021876283	-0.021473261	0.054904029	-0.090608992	-0.043834876	0.246643394	0.055018403	-0.059975352	0.022456925	0.058164805	-0.004210343	-0.002018555	-0.048584152	-0.002367667	-0.007358634	0.036762279	0.148622423	0.180155993	0.107595682	0.059899896	0.067616746	-0.070608556	0.11196427	-0.01398729	0.054805804	0.010153214	-0.00797662	-0.068881772	-0.086427175	0.023577143	-0.076857671	0.025808807	-0.043992821	-0.059703875	-0.04101111
0.014507734	-0.028554192	0.017563948	-0.025768207	-0.017964436	0.067304835	-0.054502316	-0.009735735	-0.01001392	0.043673836	-0.047942486	-0.002767522	-0.08652135	0.213988706	-0.026952215	-0.005855589	-0.014114751	0.068786316	0.003007861	0.078709111	0.046129823	-0.006736357	0.030282576	0.046081875	-0.04688973	-0.008951727	0.221102938	-0.05575591	-0.047032025	0.046452269	0.073352709	-0.000807051	-0.046508215	0.115633018	-0.055814538	-0.006818259	-0.081945777	0.001526221	-0.008957384	-0.054221198	0.023178341	-0.011299306	-0.058717102	-0.016632115	-0.026837435	-0.016501335	0.012737176	-0.006153184	0.022136152	0.036227405
-0.021217259	0.027438313	0.01199727	0.005191737	-0.018190881	-0.025101561	-0.012121996	0.014367252	0.007433298	0.01480321	0.028414156	-0.001884167	0.031519078	-0.000691364	0.022973295	-0.036077455	0.324379742	-0.009505709	-0.022376858	-0.021296987	-0.0740401	-0.034203682	0.015276046	0.001388071	-0.051670995	-0.010690973	-0.021782761	-0.032143541	-0.010587523	-0.092836656	0.006414443	0.016486922	-0.008250942	-0.03520317	-0.014137032	0.008077071	0.039750647	-0.01073134	-0.016272292	0.006104716	-0.07770288	-0.026494293	0.181162283	0.023605969	-0.04030443	-0.007390645	-0.00098506	-0.046589948	-0.004247882	-0.021485563
-0.059353527	-0.136429831	-0.016600896	-0.017830731	0.006916578	0.007111481	-0.029117158	0.001009681	0.063978314	0.042097125	0.032637421	-0.082991362	0.073929876	0.0352147	-0.046524636	0.045121185	0.006197342	0.054548018	0.005282914	-0.017122116	0.036983289	-0.017498059	0.016757317	-0.089088067	-0.095948301	0.031932462	-0.069707796	0.055264026	0.004639302	0.066843159	0.062678136	-0.061048891	0.010028877	-0.000458187	-0.04517597	-0.026962919	0.219414175	0.086443253	0.052156501	-0.021730589	-0.097960815	0.016275698	-0.029268978	0.06549412	0.010592444	0.009631701	0.028674653	0.096593067	0.048719663	-0.102084823
-0.048824146	0.085119493	-0.047329333	-0.004104304	0.047852535	-0.075237729	0.02240487	0.091550566	-0.033929989	-0.070279531	-0.005771318	0.010295486	-0.054611184	-0.043814093	0.058136392	0.010013702	-0.007783875	0.000994083	-0.026903803	0.005274933	-0.003259355	0.067620277	-0.060762152	0.072778329	-0.074198999	-0.007746331	-0.073341832	-0.061754808	-0.033960078	-0.021870522	-0.073015481	-0.005679023	-0.002780925	0.064044744	-0.082493082	0.111777991	-0.096991807	-0.003698437	0.14692457	0.074039578	0.035305943	-0.045579679	0.082748272	0.106866308	-0.109315984	0.10385263	0.025932828	-0.107696138	-0.123136923	0.018332928
0.006471984	0.000215876	-0.103099763	-0.001474951	0.008169431	0.159543589	-0.0332065	0.049494397	0.022358323	0.015597003	-0.106845886	-0.088890783	0.003105543	-0.001867813	-0.069186799	-0.104596525	-0.031190002	0.06341625	-0.022885565	-0.05864954	0.108260825	-0.024396703	-0.016549516	0.143796295	0.021765947	-0.014467846	0.023655191	0.100429289	-0.032858912	0.005791619	0.008712667	0.036033567	-0.050181717	0.030577477	-0.021628983	-0.076728746	0.102864079	0.170443133	0.101065785	0.054519258	-0.005090376	-0.052759722	-0.091772445	0.02582146	0.031862643	0.029031308	-0.013421049	-0.042516511	0.005033053	-0.046079729
-0.014110107	-0.077176787	0.234184161	0.056326348	-0.031813256	-0.024983497	-0.031716764	-0.064294748	-0.022324659	-0.050916951	-0.013970546	-0.041903574	-0.012576026	-0.053759195	-0.048829958	-0.01461547	-0.03249231	0.101020373	0.000295708	0.029973509	-0.009527265	-0.055171218	-0.004192349	-0.022083154	0.01579958	0.011052282	0.028652396	-0.065282315	-0.013453903	0.096887231	-0.022526372	0.078763351	-0.046142709	-0.042627692	-0.045412581	-0.009457842	0.019966135	-0.030012824	-0.012950277	-0.02638953	0.021949433	-0.030363562	-0.011143642	-0.028865142	-0.040944617	-0.015169228	0.009687039	-0.021632692	0.102371216	-0.045208644
0.010207353	-0.110454887	-0.008130724	-0.017406557	-0.019903619	0.005814168	0.014920736	-0.003279017	-0.056363858	0.002722518	0.002791096	0.173408732	0.061357792	0.020221407	-0.052206103	0.023198707	0.015710756	0.014782365	-0.092952475	-0.063909411	0.112446316	-0.039117467	-0.040359929	-0.102737218	0.128037795	-0.024804959	0.005627663	0.089880876	0.01044887	-0.034706965	-0.109889217	-0.077205546	-0.020595118	-0.005087898	-0.024731949	-0.041589249	0.041653685	0.032042593	-0.043570198	0.030140111	0.005571832	0.001525245	-0.086254224	-0.016346736	0.282833397	-0.027163304	-0.004136025	0.110373825	0.106493056	0.02483304
-0.016802095	-0.08217518	0.029731086	0.021321617	0.040082913	0.030541968	-0.026617816	-0.093808971	-0.040730782	-0.050605264	0.003360671	-0.086716332	0.000180705	-0.014337309	0.079998545	0.017247716	0.039212171	-0.009656394	-0.050263908	0.064405806	-0.073874235	-0.030941702	0.017486878	-0.041075166	0.086740702	0.009742596	0.007001404	-0.007110327	0.011676688	0.157203764	0.068335764	-0.064699955	-0.017437002	0.014763013	-0.056785759	-0.002558807	0.062646344	-0.038403992	-0.040907867	-0.033482138	-0.026517166	-0.011828005	0.040365085	0.01947619	-0.082968347	-0.002282368	-0.021385327	0.147351503	-0.022957912	-0.005128323
0.008159854	0.01982717	0.070566908	-0.069969237	-0.071341023	0.014059739	0.00053692	-0.06716086	0.017993055	-0.007415605	-0.071045861	0.005831901	-0.092139587	-0.060711749	0.05348026	0.039753459	-0.028477436	0.150793999	-0.075209975	-0.023668174	0.073454887	-0.000801336	-0.05304363	-0.01913544	-0.084123962	-0.017760776	-0.009847708	0.032962248	-0.030004257	-0.043370679	0.127024472	0.059111901	-0.020700624	-0.042378835	0.081577346	-0.011824742	0.073484465	0.061807021	0.006370318	0.035198502	-0.000226635	-0.12217924	-0.029946398	-0.023976877	-0.067678779	-0.027553847	0.044729233	-0.011402029	0.006068825	-0.073016591
0.064530045	0.083609335	-0.066710286	0.066126682	-0.002326174	0.081899047	-0.015883654	0.047280394	-0.018420046	0.012116982	0.079722993	-0.053896766	0.034403391	0.027004393	-0.005668236	-0.044447877	0.046481621	-0.069693096	0.037512112	0.00433562	0.017674893	0.001576462	0.045720261	0.093291655	0.032638323	-0.036531251	-0.034406334	-0.031526804	-0.013287114	-0.002940572	-0.003725035	-0.02657089	0.025978349	-0.003264467	-0.067623235	-0.089002512	-0.108799867	-0.043399684	-0.064366527	-0.046548434	-0.091166504	0.133081034	0.025277605	-0.078087732	0.115220249	0.119442932	0.098220348	0.027482547	-0.019559963	-0.010142206
-0.096108809	-0.000634296	0.114183322	-0.008699231	-0.036182158	-0.047208965	-0.061366558	-0.020021213	0.087811902	0.088945493	-0.000487861	0.015843261	-0.026384989	-0.041056354	-0.062461115	0.012735386	-0.046824642	-0.007164704	-0.004336379	-0.004031072	0.039668657	0.232089743	0.136088952	-0.059057306	-0.047110904	-0.022423396	-0.050460871	-0.02659288	-0.027145134	0.022579744	-0.008361371	-0.01170804	0.002886146	-0.024482006	0.092061371	0.016932169	-0.075478427	0.022193994	-0.055951748	-0.024065226	-0.069014356	-0.061851256	-0.01602157	-0.032029718	-0.032572407	-0.049817424	-0.009419852	-0.027326036	-0.039175812	-0.065334484
0.052659865	0.011105792	-0.047621962	0.079840891	0.015264876	0.099725179	-0.017565291	-0.008846017	-0.035720512	0.026423439	0.146917418	-0.050957888	0.106433325	-0.020760968	-0.03244755	-0.067166604	-0.024909247	0.042275731	0.014056548	-0.020241916	0.039787412	0.025656709	0.054897986	0.049551547	0.115918934	-0.00232837	-0.037042417	-0.066305354	0.002971565	0.028676165	-0.006120466	-0.019373357	0.03399194	0.016089479	-0.07589148	-0.04508907	-0.126427546	-0.020763889	-0.06854628	-0.080109611	-0.089161225	0.103130914	0.016017623	-0.058855589	0.133073524	0.057145178	0.138146102	0.003168561	0.036209021	-0.01413356
0.038406171	-0.021378662	-0.038412541	-0.03862606	0.031245649	-0.004100193	-0.012149848	-0.003490802	-0.06417232	-0.046161443	-0.075602278	-0.024905419	0.092787988	-0.042971496	-0.053968493	-0.035818972	-0.019356295	-0.088530913	-0.041113932	0.023471756	-0.019396836	0.084492132	-0.019711085	0.040990174	0.033801593	-0.030652599	-0.063474178	0.04612254	0.028232601	-0.000510317	-0.040538885	0.012727671	0.003542068	0.031392276	-0.010469044	-0.015559188	0.04035018	0.006648706	0.052520506	-0.051980358	0.011860427	-0.048480004	-0.066258088	-0.026886355	-0.010525884	-0.115160659	-0.014672888	-0.022929529	0.027974639	0.047174014
0.004064334	0.11706087	-0.030425282	0.034775432	-0.006217969	0.06895715	0.015376509	-0.032306034	0.066774212	0.038835812	-0.008637114	0.071549259	-0.009632586	-0.009941163	-0.021094106	-0.020677269	-0.009343543	-0.01157078	0.016534353	-0.043722279	-0.061838623	-0.011703227	0.040190268	0.019739041	-0.069798358	0.018519813	-0.005248326	-0.037924919	-0.026065137	-0.040084776	0.001897662	-0.040463094	-0.018036814	0.007013136	-0.014966183	0.014972548	0.01834969	-0.029369924	0.067625426	-0.012267993	0.028097043	0.034993086	-0.018519983	0.162900582	-0.01377859	-0.025008336	0.023416921	-0.059897766	-0.063821182	0.180705532
-0.006562574	0.059621528	-0.065891981	0.063486621	-0.02279151	-0.080653213	0.060585711	0.014072766	-0.05790861	0.006515079	-0.092226632	-0.052581385	0.128669277	-0.01264966	0.113067515	0.049803954	-0.047225706	0.014104826	-0.019533932	-0.07484106	-0.075047359	-0.032753844	-0.107245706	-0.048888009	0.069421589	-0.044761568	-0.005694748	0.008621824	-0.050196107	-0.079251744	-0.017053127	0.096770398	0.024746265	-0.053292073	0.024317594	-0.026810754	0.017697489	-0.009774049	0.02021415	-0.059349284	-0.03900316	-0.085184917	0.063178383	0.058994457	0.027357496	0.010490172	0.031992041	-0.035307482	0.033966329	-0.031068914
-0.018465474	-0.079704858	-0.031245064	-0.028318936	0.046782374	-0.044558134	-0.047727123	-0.009551113	-0.035721924	-0.015496152	-0.00288921	-0.053250499	-0.116507947	-0.024037259	0.007876126	0.04178283	-0.04602547	0.046550073	0.059357658	-0.04053868	0.069621854	-0.062103786	-0.061674088	-0.059879243	0.049848512	-0.035083096	0.016696526	-0.039941553	-0.016651293	-0.057587296	-0.059669111	-0.060149837	-0.045520566	-0.011553488	0.138863519	-0.031857461	-0.077717543	0.033198558	-0.040305108	0.07339476	0.043406241	-0.056014877	-0.020464733	0.024486018	-0.027294956	0.109221123	-0.021803465	0.099047855	0.013618574	0.008893158
0.006413966	-0.012537881	-0.027192427	0.008564319	0.00658641	0.022008656	-0.076535456	0.005795308	-0.033962566	-0.055852663	-0.082801066	-0.050225139	-0.092260577	-0.050852414	-0.076165296	-0.052676193	-0.063386001	-0.098824091	0.016249342	0.001149584	0.00662941	0.121773608	0.043879062	-0.093946695	0.033515003	-0.014479447	-0.015838046	0.01756339	0.008164686	0.06501995	-0.035412174	-0.102356583	-0.074585661	0.108499467	0.010058389	-0.104080714	0.057839084	0.110433459	0.121305771	-0.029300833	0.045586631	-0.129910663	-0.071869299	-0.049451742	0.034411114	0.049142312	-0.074391238	0.105378509	-0.098828889	0.101021811
-0.000740074	0.012332126	-0.041437723	-0.031017341	-0.01458235	0.005411276	0.007523057	-0.050941139	0.060048174	0.068797812	-0.011281068	-0.00048702	0.030122653	0.014195408	-0.034042537	0.015613787	0.013480754	-0.009914555	0.040841676	0.037652452	0.031500865	-0.00629348	-0.0128408	0.03781591	0.001777125	0.01545849	0.070128322	0.071900778	-0.003368995	-0.035563629	-0.005319577	0.027734617	-0.010429955	-0.081468716	-0.01641722	-0.01215228	0.026466791	-0.034125101	-0.043609209	-0.028747685	-0.056547701	-0.012243819	0.042707812	-0.06867478	0.013627352	-0.064818628	0.024610307	0.00491869	-0.048824862	-0.041882947
-0.017239407	0.005292223	-0.014291961	-0.022224581	0.005430599	-0.056568325	0.04564954	-0.038105112	-0.022977438	0.027822714	-0.013543321	0.007339809	0.127713487	0.000488514	-0.008740516	-0.041554447	-0.0217834	-0.076250374	0.002691647	-0.017725624	-0.060806789	0.021272276	-0.041917413	-0.034280114	0.013814815	-0.017965011	-0.027991403	-0.034289822	0.009384054	-0.081891418	-0.033859771	0.002566789	-0.006362996	-0.047506493	-0.00338102	-0.020837862	0.003120585	-0.029799847	0.025457827	0.00789354	-0.054861989	0.089613207	-0.008404072	0.017999198	0.013749555	-0.04517258	-0.005656768	0.015245083	0.08324448	-0.006504374
-0.017186379	0.012834858	-0.034653641	0.025961671	0.004909901	-0.020425353	0.036230132	0.025226375	-0.031701785	-0.023583043	-0.013465191	-0.049847625	0.048441201	0.013650292	0.102071933	-0.010793842	0.00896166	-0.052826758	-0.0270546	-0.056736626	-0.039287735	-0.060268696	-0.019899582	-0.068699397	-0.025917243	-0.019429272	-0.021297328	0.07795231	-0.004848676	0.011543193	0.006352819	-0.006062257	0.001261616	-0.01009911	-0.027712118	-0.007947678	-0.028217411	-0.043468166	-0.036339682	0.034329139	-0.022559995	-0.027454503	0.014439849	0.034684177	0.00394016	0.062171366	0.001478939	0.031035345	0.032612182	0.025371367
0.02947484	-0.033641171	0.005117037	-0.015795689	-0.011802583	-0.058951207	0.000122352	-0.054238662	-0.109222554	-0.052317202	0.007689687	-0.038686283	-0.001395174	0.002277574	0.033675261	-0.02875115	-0.011231911	-0.050724585	-0.008861271	-0.009621659	-0.059503939	-0.025437271	-0.029611859	-0.043710165	0.019532541	-0.000366829	-0.030330533	-0.049933586	-0.001511869	0.026245894	0.008899819	-0.045654882	0.018434467	-0.01419936	-0.019917293	-0.041885614	-0.019859744	0.002600415	-0.00400483	-0.009924409	0.027693022	0.014169169	0.008650382	-0.006176123	0.042976681	0.043134481	-0.016542481	0.045382764	-0.034153346	-0.019257486
0.002342622	-0.047558639	-0.021334153	-0.028050279	-0.055745505	-0.054608334	0.185751632	0.116827995	0.066563025	-0.035937332	-0.085246742	-0.067013457	-0.008661059	-0.011152188	0.085625432	-0.04128515	-0.015455774	-0.060750421	0.009331799	0.024880996	-0.054486539	0.140053421	0.148376122	-0.016240099	-0.04035227	-0.015092438	0.078284092	-0.003403377	-0.022239683	-0.014295937	0.009724014	0.099188611	0.135941178	0.098199263	-0.054416336	-0.034495853	0.039204743	-0.016595274	-0.041731622	-0.050187554	0.002422163	-0.016174793	0.011485144	-0.019497737	-0.081834763	-0.076082684	-0.005880232	-0.037924062	-0.063049316	-0.02963829
-0.002125995	-0.037191212	-0.053177495	0.028684029	-0.01113615	0.125373214	-0.071248665	-0.031711165	0.028906381	0.098126702	-0.015280654	-0.028176187	0.039568253	-0.000657915	0.002392786	-0.040197954	-0.060455095	0.058516189	-0.060845349	-0.061058078	0.052475788	-0.059984431	0.048374705	0.0314251	0.049754988	0.035177503	0.01337574	0.068385676	-0.039809443	-0.062518835	-0.01818857	0.008388148	-0.008282728	0.016498094	-0.057903461	0.041036312	0.080294415	0.090831771	0.081817463	0.002997552	-0.051344514	-0.064906977	-0.028052604	-0.030130286	0.012866521	-0.008752584	0.000122462	0.001565416	-0.022426482	0.097076535
-0.012468541	-0.036065672	-0.025073396	-0.017819548	-0.006291986	-0.027034841	0.042309847	0.090362184	-0.017652908	-0.024236189	-0.013671219	0.031762265	0.01404222	-0.013943486	0.052040521	-0.007539195	-0.015427893	0.041854754	0.011444764	-0.012607545	-0.045378942	0.032660294	-0.030681886	-0.022949541	-0.01908531	0.003117859	0.030760035	-0.056653734	-0.00353456	-0.027265603	0.005803626	-0.036719155	0.016551906	0.029481728	-0.010522982	0.017268836	-0.024209151	-0.001054539	0.001233118	-0.001271405	0.031336471	0.025411142	-0.026317552	0.016914323	-0.015085267	-0.036718119	0.002711751	-0.066325232	-0.031857762	0.012407263
0.158543497	-0.030105155	0.059036344	0.033353195	0.006400374	-0.060441323	-0.076003708	0.036544424	-0.034036227	0.032009218	-0.012412108	-0.017053077	-0.002950721	-0.045003176	-0.064490296	-0.045993157	-0.043077152	-0.041314058	-0.048441965	0.00612324	-0.034542762	0.096566193	0.004096237	-0.038206145	-0.0619567	-0.045418523	-0.049926948	0.013633749	0.000712144	-0.030862654	-0.007576709	0.072040074	0.053900018	-0.058411747	0.047239296	-0.038596943	-0.033422992	-0.04392859	-0.085383505	0.029508283	-0.037725989	-0.063780278	-0.024217036	0.002021052	-0.041090991	0.011247094	-0.035972036	-0.044907942	0.038085751	-0.003324695
-0.05919683	-0.010703553	-0.022820264	0.020946	0.003219777	0.023581214	0.023547834	-0.053939998	0.055127572	0.13137193	0.050660804	-0.037803113	0.008605913	0.002140863	-0.037367593	0.009321785	-0.016535861	-0.029762218	-0.008768369	0.045858622	-0.055446789	0.00173527	-0.008721787	-0.021577626	-0.055918954	-0.009527942	0.028189046	-0.001146378	-0.00225192	-0.011846861	0.009817953	0.027318876	0.045926198	0.090491541	-0.009908303	-0.03346388	-0.064347975	-0.050127517	0.006149164	-0.015206743	-0.057098337	-0.003294146	0.015021137	-0.024002925	-0.015469669	0.018400926	0.00404067	-0.044366352	-0.00281991	-0.045512978
-0.093710206	0.129908606	0.012724039	0.023293693	-0.028601099	-0.09556967	-0.087404028	0.059835769	-0.006915212	-0.029881429	0.059756905	0.088497601	0.021009348	0.056657184	-0.009762836	-0.048893098	-0.029817984	-0.009992698	-0.00437254	-0.074262924	-0.113582693	0.010046452	-0.040533517	-0.090557694	0.001627596	0.062881507	-0.016947098	-0.081412256	-0.05104313	-0.050755773	-0.008456369	-0.086235896	-0.04689249	-0.017048193	0.006351644	0.075005345	0.134640798	-0.071120754	-0.08771085	-0.00875782	0.041694969	-0.032532293	-0.019992294	-0.022354269	0.024930621	0.060810924	-0.041899923	0.033270057	-0.067589611	0.036300573
0.034041945	-0.032787975	0.015103229	0.049804825	-0.062064506	0.084568202	-0.036839325	-0.132254049	0.000979759	-0.004382039	0.077191606	0.025677994	-0.056268863	0.007933993	0.054749459	-0.0315939	-0.0248257	0.099782772	-0.007933942	0.0914855	-0.009732066	-0.049862102	-0.034809053	0.043934476	0.005893465	0.039474361	0.014403605	-0.037351973	-0.068254501	0.038011838	0.00558358	-0.018491041	-0.006944889	-0.058056027	-0.052841127	-0.018873446	0.015839674	-0.056248777	-0.109734632	-0.042067602	0.032196052	0.061391514	0.02485019	-0.04212619	-0.000481455	0.064044207	0.055834584	0.017715877	-0.079818144	-0.101926342
-0.009211783	-0.038591359	0.024392305	-0.031123178	-0.024669107	-0.076357633	-0.024594055	0.055872429	-0.053583406	-0.063638888	0.066725329	0.024345079	0.045007292	0.046911184	0.006806626	0.247771949	-0.02635628	-0.031595018	0.001723429	-0.033378437	0.017964421	-0.026328404	0.008453616	-0.108581431	-0.001491283	0.002064481	0.012720469	-0.015437605	-0.036103744	0.018319909	-0.045137916	-0.053178873	-0.009694841	-0.119287536	-0.006484881	-0.051972788	0.097794704	0.016625626	-0.107407935	-0.016774518	0.039481632	0.031254649	0.008525946	0.001376217	-0.014365472	-0.052938573	-0.016892634	-0.01712817	-0.007269255	-0.082994357
0.02391337	0.137326598	-0.072986729	-0.005166881	-0.035287026	-0.02433081	0.027102476	0.05512448	-0.053122398	-0.058200408	-0.053397927	0.006765297	0.005931416	0.105650254	-0.066500388	-0.055250235	0.013790407	-0.067972206	0.003884877	-0.025916575	0.004713144	0.032990016	0.011212537	0.019517144	-0.075564541	0.016790254	-0.013109444	-0.009194446	-0.016144309	0.048397582	-0.017716812	-0.0959545	-0.003996484	0.01324742	-0.04324384	0.081493437	0.069707863	-0.036830038	-0.015656065	-0.012171358	0.057809848	0.015142058	-0.010347856	-0.065348722	0.028165976	0.017009258	-0.008401007	0.009847038	-0.051139295	-0.02922586
-0.115271688	-0.00269692	-0.053124566	-0.003875775	-0.017691774	0.005979534	-0.050668377	0.018167043	-0.008199784	-0.04591598	-0.01750952	0.011712943	0.175904632	0.030384989	-0.018777974	-0.00493174	0.024795501	0.042159699	0.072189435	-0.061723016	0.028827373	-0.041597035	-0.026614897	-0.032143816	0.038568173	0.009670035	-0.052514262	0.086277656	-0.003684255	0.009294682	-0.023473106	-0.032737758	-0.025345366	-0.045726221	-0.005815125	0.161883041	0.015993118	-0.016573088	-0.066048101	0.080666937	0.159913898	0.015335415	-0.084487788	0.038086411	0.057980813	0.20422031	0.000465324	-0.037427533	-0.02487478	-0.0713972
0.011722106	0.034949474	0.030708212	-0.007244098	0.021522453	-0.045657206	0.096767537	0.050695021	-0.033923939	0.153326586	0.019665478	-0.029928079	0.037828613	0.00059686	0.015819412	-0.029298909	-0.005566644	-0.029816067	-0.009851618	-0.004085776	-0.076243989	-0.076054834	-0.00232609	0.026847772	0.022731606	-0.024884945	-0.038143337	-0.032528643	0.052065779	-0.022818023	-0.040819906	0.00410519	0.002596306	0.002729819	-0.048161667	0.003490606	-0.028862124	-0.0131907	0.119340315	-0.015785452	-0.081461594	0.006089947	0.005192298	-0.017997887	-0.002125262	0.034137983	-0.000630911	0.178311512	0.030466311	0.030740079
0.215114444	0.001153995	0.108068064	-0.064186662	-0.086858608	-0.080126792	-0.046234943	-0.036588892	-0.037210636	0.024342351	0.059805628	-0.018991135	-0.061988916	-0.008903673	0.011474561	0.028056186	-0.021430502	0.01444283	-0.010747998	0.066745579	0.001811397	0.098009162	0.022854345	0.044732969	-0.061324015	-0.034383211	-0.086298749	-0.063285835	-0.031533293	-0.022146018	0.094027378	-0.029112682	-0.04945593	0.090040602	-0.028756775	0.047496885	-0.040878668	-0.028767629	0.014048698	-0.038537741	-0.009866048	-0.028782075	-0.030466724	-0.045701619	-0.0933199	-0.023687204	-0.003164312	-0.048146982	-0.018187674	-0.04433804
0.010267137	-0.02826592	-0.004945276	0.010507148	-0.030905146	-0.101526394	0.067220487	0.049129378	-0.089047968	0.096001275	0.008486712	-0.038068224	0.006700042	0.022911416	-0.003631043	0.011637744	-0.019666929	-0.082074106	0.008089105	0.074023031	-0.089228489	0.038582664	0.015091029	-0.058495842	-0.084617347	-0.043546163	-0.089161903	0.024111127	0.029650168	0.086042881	0.014932627	-0.005025067	0.002667594	0.086670861	-0.04754952	-0.076159008	-0.042289365	-0.064236417	0.133127213	-0.055918571	0.040246524	0.058652032	-0.002036293	-0.032889478	-0.040703401	-0.019130806	-0.00632848	0.080340452	0.009610436	-0.019594247
-0.024973806	-0.003358751	0.016971225	-0.062161837	0.011882603	-0.018772123	-0.064230606	-0.014141307	0.005696048	0.019068168	0.074967779	0.071254708	-0.110453524	-0.010788603	0.0712782	0.050793473	0.026658146	-0.076063491	-0.042823929	-0.052283157	-0.01440236	0.083645448	0.001708973	-0.053499624	-0.149937019	-0.032918826	-0.023307595	-0.044001147	0.013361589	-0.012760678	0.146970034	-0.023570156	-0.070042551	-0.065876819	0.106868982	-0.037310082	-0.071957052	-0.069238782	-0.041235156	-0.016140284	0.002658627	-0.021576224	0.066208184	-0.051632203	-0.036846001	-0.074553356	-0.056653131	0.018299079	-0.01361358	0.042597551
0.011197085	-0.088917516	-0.003246054	-0.045675874	-0.007606761	-0.067183301	0.068032749	0.009925328	-0.032307416	-0.031439964	-0.006193813	-0.059309177	-0.01546266	-0.011571781	0.1116056	0.023696525	-0.003855007	-0.05575582	-0.051614303	-0.002792135	-0.08523111	-0.025236808	-0.061369486	0.001961783	0.048038013	-0.024984526	0.027619777	-0.054602731	-0.003240036	-0.040121999	-0.067229152	0.002563477	-0.015845779	-0.002092393	-0.009134606	0.084527701	0.028719729	-0.016291052	0.022062067	0.006589553	0.12804392	0.078504547	-0.063050956	-0.003984598	-0.025010612	0.137033612	-0.033337809	0.067711055	0.016820597	-0.00365267
-0.049131755	-0.069941677	0.015601951	-0.017734714	-0.039970029	-0.06928914	0.028563503	-0.028352821	-0.053171668	0.074518166	0.02010625	0.142790243	0.07345742	-0.02841302	0.03769007	0.034100112	-0.058401991	0.050925728	0.043491013	-0.066831604	-0.07184422	-0.049151346	-0.039813526	-0.0798591	0.044593628	0.011478124	-0.059887689	-0.053464741	0.075943977	-0.012479523	-0.023748007	-0.001885368	-0.059814416	0.02239655	0.00092697	0.012920283	0.030831052	-0.003070068	0.124798678	-0.010430061	0.018340396	-0.037219103	-0.061327241	0.039274242	0.179915756	-0.022117414	-0.018692644	0.067238107	-0.018925563	-0.06429565
-0.03037212	-0.047115978	-0.025358304	-0.004460853	-0.05169655	-0.036907762	-0.022158885	0.19040136	-0.049320389	-0.01226194	-0.02860794	-0.032353908	-0.007527306	0.007005702	-0.044980012	0.027705042	-0.002321627	-0.068057142	0.033457953	0.179299876	0.095870584	0.047751743	0.013522335	-0.017322225	0.020350818	-0.018745771	-0.020107638	0.09654399	-0.006776611	0.051570136	0.140930086	-0.011930597	0.054879881	0.013591264	-0.025446109	-0.001910042	-0.085178919	0.217327833	-0.0924282	-0.023908032	0.057723831	-0.032335609	-0.022442546	-0.077737071	-0.037506185	-0.083424851	0.005902393	-0.011020871	-0.028555626	-0.026073616
-0.009383363	0.001833121	0.039378252	-0.014792084	-0.034466907	-0.011456395	-0.037523568	0.056377299	-0.034173388	0.105576091	-0.024799932	-0.028281678	-0.088690922	-0.06526842	-0.035078995	0.00657388	-0.012434472	-0.008520658	-0.033331551	-0.084729381	0.063260764	0.053404253	-0.07591328	-0.029090662	0.038293384	-0.112268902	0.035468102	0.033144522	-0.022676237	-0.010604651	-0.045161612	-0.030351032	-0.052074812	-0.013391387	0.055784963	-0.045736603	-0.092781052	0.109595954	-0.043061439	0.027107626	0.027472276	-0.040502932	-0.003959203	-0.01289923	-0.027217537	-0.016720382	-0.032874096	0.031315424	0.061294354	-0.001219017
-0.003087407	0.001878891	-0.039675876	0.045610566	-0.047744963	-0.101154581	0.022914022	0.035633642	0.00443141	-0.022280453	-0.03426085	-0.000977291	0.017370297	0.008959396	0.005324939	-0.003177386	-0.033331957	-0.061781306	-0.014003977	0.099540643	-0.045685366	0.032710586	0.008153765	-0.062541917	-0.145692155	-0.050327461	0.010321047	-0.020180298	-0.004512887	0.082381122	0.04828145	0.02246182	0.005084177	-0.03548697	-0.014336941	-0.04567685	0.029492797	-0.042027671	0.013619867	-0.006865735	-0.011141709	-0.0504767	0.039491098	-0.008222194	-0.056412019	-0.047643263	0.008855428	-0.05426741	0.142748579	-0.042545132
0.031363808	0.018785702	0.119417489	-0.077028558	0.031214533	0.014995491	-0.016859517	-0.03393878	0.096110128	0.129737541	0.10561946	0.060158383	0.046978164	0.008617413	-0.105108276	0.008356011	-0.012667693	-0.009496327	-0.010459062	0.164797515	0.090194248	0.000796457	0.038648441	0.038937788	0.001485702	-0.025279231	0.108521178	0.082007825	0.000296963	-0.001627524	-0.083044976	0.068979807	0.026853252	-0.02374731	-0.002322602	-0.107576206	0.055486262	-0.012513096	-0.090209194	0.02752516	-0.050962716	0.05965586	-0.025022915	-0.049421642	0.002992895	-0.038817182	-0.007311497	0.010899825	0.094313249	-0.059764117
-0.025366003	-0.102837138	0.024191584	-0.056072287	-0.113229886	-0.030301429	-0.03661244	-0.06638252	-0.007095267	0.006544204	0.033790864	-0.070279583	-0.007151139	-0.000190519	-0.00016422	-0.021537459	-0.029483531	0.075452812	-0.058189932	-0.012837725	0.013224043	0.027582482	-0.026046002	0.061595012	0.095065989	0.028541347	-0.066601597	-0.047926985	-0.035888482	-0.074610807	0.038129676	-0.084899388	-0.030865589	0.033522651	-0.109375089	0.059028499	0.160420671	-0.015935762	-0.046297438	-0.00572873	0.050460342	-0.017313486	-0.059615318	0.057514168	-0.049944773	0.021543661	-0.052770492	0.006830595	-0.032833736	-0.059838157
-0.048461594	-0.018132379	0.167053863	0.013012328	0.090704203	0.015084063	-0.143829152	-0.112242818	0.002457398	-0.055339053	0.014251051	0.028984858	0.168617919	-0.036917843	-0.115227617	-0.005332002	-0.018794553	0.161670521	0.002254016	0.067394577	0.023829667	-0.079259843	0.024408277	0.048989765	0.08148855	0.065376207	-0.00269704	0.138309285	0.020060427	-0.01094642	0.093876854	0.04160814	0.030495293	-0.02906966	-0.011444468	-0.052437533	0.037943609	-0.053218275	-0.066657625	-0.002468472	-0.036438406	-0.081010416	-0.06047916	0.036367018	0.004925627	0.019905386	0.013279544	-0.098073758	0.061860539	-0.004109959
-0.003852231	0.041267354	0.043847498	-0.050744828	0.019553814	0.04787996	-0.070940129	0.027011564	-0.052821893	-0.002375174	-0.032095861	-0.04780069	-0.06522911	-0.037172135	-0.066367671	-0.034482036	0.001933703	0.006058563	-0.026677625	0.012757143	0.066765606	0.009813103	0.03715061	0.173204288	-0.022460271	-0.00483477	-0.072004788	-0.093814306	-0.014111586	0.002571621	-0.007153198	0.020731367	-0.018013956	0.115209199	-0.052545685	-0.018444899	-0.1063063	0.073841974	0.12995033	0.041587908	0.000115108	-0.012280547	-0.079857968	0.011565542	-0.03191717	0.056315344	-0.006673747	-0.061292969	-0.056918077	-0.020345865
-0.016556017	0.030454552	-0.014628318	-0.013208251	0.002432238	0.010329748	-0.000270705	-0.044495493	0.00053799	-0.02436905	0.075526848	0.012104603	-0.004195935	0.046980411	-0.07224191	-0.023632437	-0.046974167	0.047006868	-0.036523297	-0.030872721	0.045266975	-0.004136118	0.294598579	-0.005048455	-0.060349341	0.034729365	0.008788914	-0.085499212	-0.017422946	0.051123347	0.013927138	-0.048824403	-0.00156221	-0.007581534	-0.050114688	-0.018723682	0.078208834	-0.03380502	0.008109787	-0.025525564	0.032736216	0.01691361	0.019748624	0.226761207	-0.045016889	-0.058487203	-0.005244156	-0.031726789	-0.026106495	0.298947841
-0.013560546	0.031958655	-0.029103916	-0.046262547	0.035585038	-0.003013493	0.1312273	-0.015211022	0.092695855	-0.003956137	-0.049441416	0.026033649	-0.012249015	-0.05631876	-0.081675559	0.022417683	-0.046446882	0.072179697	-7.11401E-06	-0.018521	0.111438476	-0.007994464	-0.063727096	0.068768077	-0.011903996	0.004408041	0.022650765	0.045950033	0.005437721	-0.037139464	-0.000778338	0.262489468	0.190209225	0.137484297	0.003470582	-0.015936194	0.066619508	0.01952479	0.011705427	-0.000109228	-0.034574427	-0.034536779	-0.021000056	-0.09785118	-0.012110037	-0.070830852	0.040614415	0.000375008	0.007105073	-0.052891079
0.022775861	-0.007774576	0.121894799	-0.048476946	0.085544936	-0.036141105	-0.056033313	0.06038224	-0.079072647	-0.020024601	0.168702751	0.006970466	0.033928003	0.029675925	-0.021817941	-0.039869383	-0.075506397	-0.150696203	-0.005130637	0.110592283	-0.020687832	0.092132054	0.039087389	0.006428399	0.122435503	-0.061180837	-0.086900428	-0.050008789	0.010643278	-0.001936492	-0.062489148	0.00092626	-0.03188495	0.249975458	-0.056636527	-0.000899307	0.017030749	0.130548894	0.08687479	0.049234539	-0.018051656	0.002346284	-0.02651554	-0.029766522	0.013651376	0.111939467	-0.068813428	-0.035642128	-0.027854141	0.140914202
0.013701524	-0.09602835	0.048563525	0.019654188	-0.007500625	0.039401669	0.071259283	-0.108915031	-0.050992679	0.024055321	-0.020743378	-0.031895556	-0.080601014	-0.068812653	0.163111433	-0.040461924	-0.054605223	0.094168231	-0.042245094	0.018695585	0.056553796	-0.096163541	-0.027678236	0.042069182	0.009713391	-0.009582248	0.091903478	-0.14845705	-0.040105194	-0.034621131	0.058476314	0.12896274	-0.028689222	0.042855177	-0.045241382	-0.007057684	-0.159122825	0.039576832	0.00950442	0.006559249	0.028511597	0.028538618	-0.06044548	-0.006013947	-0.01207106	0.045971427	0.003525524	-0.010997755	-0.022154901	0.001806092
0.007481602	0.138641655	0.110343888	-0.041007053	-0.013422151	0.018115606	0.04186181	0.046798788	-0.021512149	-0.103639461	0.089964628	0.134976521	-0.020880846	0.020746872	0.124664754	0.002164005	0.07212697	-0.084381178	0.016533742	0.037771277	-0.0709043	-0.06212084	0.064808421	0.02873338	-0.063869283	0.012402931	-0.04636604	-0.027268404	-0.042647362	-0.022583842	-0.070778348	0.103744753	-0.022437759	-0.01698312	-0.015093004	-0.0288336	-0.046548143	-0.088604562	-0.068202667	0.036228545	-0.048846897	0.047920395	0.119171456	0.043690335	-0.069092274	0.006206516	0.005397579	0.071511663	-0.07573045	0.004366745
-0.031915262	-0.109117776	-0.029309027	-0.03893606	-0.00698915	-0.063297868	-0.039709128	0.109793156	-0.031755354	-0.058014899	-0.015828364	-0.073660925	-0.060370728	0.018300273	-0.04531556	0.061067745	-0.014551176	-0.033757601	-0.003150901	0.045448329	0.016317602	0.025891108	-0.001815709	-0.057963043	-0.014044862	-0.044236183	-0.035660803	0.018387603	-0.044131365	0.000558606	-0.054726426	-0.055474635	0.023227537	0.010843785	-0.042184103	-0.039873872	0.004971316	0.029388823	-0.022286642	-0.013707722	0.020012671	0.121046931	0.014468688	-0.037657034	-0.079194069	-0.014261065	-0.003550155	-0.028627463	-0.073477693	-0.05449323
-0.052876383	-0.045374963	-0.038259268	-0.006060642	-0.059947118	-0.018253909	0.121031977	0.023077829	-0.042382009	-0.04175391	-0.098846838	-0.050354276	0.045130741	-0.010431146	-0.033177525	0.016915735	-0.007378554	-0.000361467	-0.04993692	-0.043156467	0.112657778	-0.017994286	-0.000975613	-0.068111539	0.034550402	-0.01620117	-0.007769824	0.05901669	-0.007926413	-0.044955168	-0.058568016	0.064388022	0.108328491	0.145323262	-0.032107804	0.14460285	0.051925149	0.010903978	-0.075315177	0.009336513	0.219392538	-0.096470661	-0.047710743	0.019739287	-0.05058641	0.123824447	-0.001554691	0.005061432	-0.013148218	-0.065408014
-0.019521976	-0.085564546	0.00418938	-0.049495917	-0.02620622	-0.005021637	-0.066882171	-0.081275128	-0.077387162	-0.052853193	-0.008899342	-0.032291193	0.003044165	-0.040694796	-0.043108117	-0.011758504	0.123109549	0.137334511	0.081502378	-0.040201936	-0.005926574	0.05029539	-0.043127235	-0.031167762	0.033262651	0.101314448	-0.066287383	-0.019783299	0.012662594	0.021873649	-0.006834954	-0.033656776	-0.03682176	-0.024836743	0.189541444	0.037308913	-0.057688188	0.023722129	-0.073778473	-0.036490716	0.050729677	0.098956041	-0.026708569	-0.036287203	-0.013951571	0.00023623	0.025751567	-0.027798938	0.002551853	0.008882205
0.00588501	0.075378262	-0.042606205	0.015044829	0.020714406	0.014895643	-0.039638162	-0.043389551	0.016826237	-0.008760408	-0.029524216	0.045504391	-0.034012895	-0.003190397	-0.022873657	-0.013679827	0.184559971	-0.009372516	0.02611658	0.030542845	-0.120966196	0.011427793	-0.044171739	0.095755115	-0.050439179	0.002616524	0.014774065	-0.021870997	-0.020474376	-0.048496623	-0.006573959	-0.024992118	-0.036713149	-0.032749727	-0.00526833	-0.027730957	0.008184592	-0.052180026	0.014624322	-0.016766563	-0.081497118	-0.018279575	0.235361278	0.029397374	0.008463911	-0.075465396	-0.008872024	-0.076181896	-0.061969478	-0.035507016
-0.082043573	-0.070465021	0.074605286	-0.023090001	-0.024870187	-0.068182841	-0.021118117	0.006760644	0.007193655	-0.014521671	0.026241474	-0.020311227	-0.102747157	-0.05595766	0.097950146	0.101880379	-0.034871347	-0.011560366	-0.039890427	-0.089139968	0.045834616	-0.004009755	-0.106518283	-0.083895378	-0.08329767	-0.043218162	-0.080937147	0.000960494	-0.002866916	0.053710423	0.021073667	0.087712005	-0.000101113	-0.056716457	0.175546363	0.211953834	-0.083348706	0.087650307	0.147172183	0.030907374	-0.004332175	-0.044004813	-0.061489776	-0.032749608	-0.043222129	0.014150577	-0.030164504	-0.064111099	-0.052097924	-0.0607768
-0.080332473	-0.049797978	0.015276763	0.006937448	-0.025683507	-0.095764823	0.023581654	0.044574425	-0.06642095	-0.042225506	0.015961735	-0.031992476	0.166910797	0.019794108	0.001819828	0.022996454	0.006548078	-0.09830416	-0.012447661	-0.001740435	-0.064757809	0.061679397	-0.01428706	-0.01582865	0.11790473	-0.018424267	-0.09913341	-0.005964506	-0.029651398	-0.094023943	-0.112367027	0.003193486	-0.004287725	0.010861279	-0.021401329	0.019201826	0.037351307	-0.039655115	0.005990115	-0.036051441	-0.068576828	0.001272668	0.009676051	0.072754405	-0.079494342	-0.067352355	-0.000484034	-0.061473601	-0.113335662	-0.044787679
-0.030557705	0.071945764	-0.007182464	0.008543798	0.024684271	0.173260212	-0.022428414	0.004753701	-0.026883615	-0.017390678	-0.076598853	-0.027135128	-0.066640951	-0.030377768	-0.049008891	-0.051914509	0.083429001	-0.004762985	-0.032807875	-0.026998593	0.106657855	0.034633674	-0.01132175	0.097241007	0.014425199	-0.001569444	0.026275357	0.042326368	-0.017602652	-0.023732008	-0.028954433	-0.018559892	-0.048114017	0.063108936	-0.034485817	-0.00322324	-0.078783654	-0.017683571	0.018467803	-0.005858554	0.096038252	-0.073425405	0.032327771	0.079686083	-0.052452173	-0.048411239	-0.026815135	-0.026098726	-0.016191848	0.022998879
0.011499486	-0.075481102	0.024702027	-0.030074168	-0.034046523	-0.062541403	0.141804501	0.039869342	-0.009361642	-0.015473958	-0.038581248	-0.080336951	-0.058881391	-0.046762209	0.098097645	-0.039041668	-0.046487384	-0.057073817	-0.023931369	0.029259833	-0.009160899	-0.05597458	-0.03139203	-0.03803391	0.174052134	-0.055448569	0.121111676	-0.096848048	-0.033282962	-0.023796793	-0.052484512	-0.069604382	-0.032725416	0.032821588	-0.04935509	-0.032735348	0.018498126	0.088610768	0.020066462	0.004019975	-0.020218924	0.042021301	-0.044430997	0.0292372	0.008790392	0.048941441	-0.051986866	0.023376951	-0.036564194	0.009908591
0.029774306	-0.030188272	-0.026825188	-0.085465826	-0.091812409	-0.008087233	-0.02283141	0.055780038	-0.021867601	-0.016903307	-0.007273776	0.032145508	-0.082611889	0.088773958	-0.058444519	0.014338285	0.082345895	-0.005975795	-0.134220868	-0.056034058	0.018633014	0.097426713	-0.049756031	0.001143542	-0.081643134	-0.010637338	-0.105574809	0.015320802	0.058471356	-0.032528736	0.052082483	-0.130803525	-0.0737826	0.052424226	0.024068533	0.061532874	0.106161445	0.034144539	-0.000818741	0.057768684	0.11772424	0.00068345	-0.100058295	-0.043830808	-0.027911749	0.032137215	-0.065941505	0.043726586	0.037607528	0.083623096
0.078656666	0.031924605	-0.032727972	0.00539727	-0.070332125	-0.037863418	0.040377494	0.110127136	-0.087823994	-0.053328771	-0.076168954	-0.071427099	-0.051206943	-0.03621446	-0.000581709	-0.022867592	0.000325324	-0.08115793	0.018442716	0.034257099	0.006439415	0.027176138	-0.00813766	-0.084972009	-0.005310143	-0.048241872	0.018405253	0.051278438	0.004213525	0.142834321	-0.097697556	-0.045728993	-0.087553322	0.112467758	-0.050575025	-0.0831085	0.06159322	0.001383521	0.096319892	-0.032387175	0.184858575	-0.08049465	-0.053261667	-0.016855044	-0.007717865	-0.021584934	-0.033355776	0.159931466	0.083595805	0.061676994
-0.013479907	-0.012997341	-0.069268599	-0.029653959	-0.022154162	-0.046395015	0.063728593	0.102690734	-0.036781888	0.157813206	-0.022507029	-0.073941983	-0.046705805	-0.017503569	-0.032812987	-0.068600118	0.008298486	0.016114734	-0.046205822	-0.016982373	-0.044432648	0.126863793	0.014867512	0.000852116	-0.125191838	4.80498E-05	-0.055624835	-0.147426113	0.177865282	0.101477675	0.054064039	-0.066995367	-0.048863377	0.051070493	-0.036235284	-0.023321914	-0.023273643	0.005683178	0.190282136	-0.009829197	0.066858299	0.02350862	0.019406339	0.027052565	-0.071454823	0.019218922	-0.010329744	0.147166729	0.008827322	0.018665336
-0.014471148	-0.041405007	0.295203865	0.009903304	0.019039525	-0.072460093	-0.060991947	-0.009343511	-0.032856122	-0.041561324	-0.014038324	-0.018148813	0.027801247	-0.024753187	0.135716781	-0.017046463	-0.034508623	-0.034257844	-0.014489369	-0.001896784	-0.060543638	-0.048311088	-0.009386647	-0.070061475	0.015315709	-0.016772455	-0.033053279	0.056575365	-0.000409126	-0.030813606	0.051090889	-0.057372194	0.001137212	-0.022355318	-0.022414541	0.003462155	-0.003749077	-0.017756611	-0.032346547	-0.024878474	-0.021179464	-0.052870847	-0.016886454	-0.034372423	0.000328729	0.042390313	-0.027988244	0.075626306	-0.006606834	0.0590427
-0.00436218	0.036386978	-0.036500778	-0.040293533	-0.036453083	0.007276735	-0.033007938	-0.083581589	-0.029957207	-0.063885339	-0.070997551	-0.088387713	-0.052053735	-0.03902274	-0.044832896	-0.001919269	-0.01454955	0.051894225	0.013592662	0.103271417	0.072817437	0.092719696	-0.00099975	0.125692457	-0.049261563	-0.007075876	-0.031970426	0.052832466	-0.019474978	-0.024903575	-0.067208759	-0.031918354	-0.030689623	0.089026079	-0.073868565	0.08827398	0.002189627	0.05386642	0.204399839	-0.01660974	-0.002060032	-0.07454519	0.008111528	-0.037731737	-0.04506474	0.045549095	0.010619488	-0.014309236	-0.068535775	-0.071201004
-0.005250388	0.103913933	0.14270778	0.044747606	-0.096786559	0.014850117	0.037210934	-0.044620089	0.013689051	0.094741337	0.229723215	0.07543084	0.044987507	0.052871667	0.055677406	-0.042580836	-0.02268813	-0.048804067	-0.060333043	-0.106830828	-0.065523222	0.021089651	-0.008392833	-0.069671683	-0.061426248	0.000847322	-0.045938671	-0.08638794	-0.040543504	-0.064773142	0.062612176	0.009689029	-0.01332546	-0.054612018	0.031288125	-0.00054168	0.060401939	-0.110219143	-0.134202987	-0.022045726	-0.013173245	0.083421238	-0.003596714	-0.008996745	-0.042096347	-0.020441629	0.040304251	0.004664299	0.032009769	-0.054677252
0.060940411	-0.038398694	-0.013861579	-0.048709169	-0.027636345	-0.048555825	0.080849431	-0.009343663	-0.051870186	0.047900166	0.045179445	-0.027192852	0.001487684	0.005498825	-0.062427174	0.154236808	-0.044171702	-0.019753933	-0.033856731	-0.051005516	0.024015352	-0.02073079	-0.010072552	-0.039133307	0.123940416	-0.002877017	0.001893859	-0.055317476	0.044428606	0.037579246	-0.029982513	-0.0651448	-0.0062382	-0.045836303	-0.030892309	-0.036162086	0.014002573	0.026439767	0.053449657	-0.01262333	0.013848339	0.031822812	-0.010073818	-0.058330622	0.048915591	-0.068146057	-0.010337845	0.107180081	0.166999817	-0.029684924
-0.003305225	-0.075063623	-0.041400202	0.040385243	-0.035037432	0.015912013	-0.035657521	-0.04777148	-0.027260728	-0.021668367	-0.042108536	0.008432312	0.045417465	0.023183843	-0.04567967	-0.047896434	-0.029710593	0.096552841	0.094941169	-0.014440176	0.036110867	-0.034160472	-0.073745139	-0.075580828	0.015018526	0.033620391	0.081070282	0.044883117	-0.047058847	0.016460894	-0.048452679	-0.054771457	-0.047415327	-0.129940793	0.24475804	0.006031055	0.142878458	0.03084562	-0.085205846	-0.03745468	0.022112668	-0.074928232	-0.023773542	-0.002338769	0.011522211	-0.094453357	0.016632447	0.000111285	0.002587145	-0.035505347
-0.070957258	-0.029096387	-0.049923398	-0.018843139	-0.082409829	-0.025337694	0.023648279	0.058382884	-0.046246678	-0.028938161	-0.060357012	-0.048197538	0.006165754	0.006604473	-0.009631355	0.058974341	0.072108112	0.135248303	-0.023960641	-0.033537127	0.150012895	-0.058594316	-0.05841358	-0.031758271	-0.129882917	0.004818097	-0.033022743	-0.007139272	-0.028480573	0.061622202	-0.137336537	0.001597761	0.045904167	-0.051512837	-0.053504497	-0.003434733	-0.039055984	-0.014438503	-0.00140796	0.051717516	0.101628557	0.026986301	-0.039366823	-0.001716502	-0.043595716	0.092275515	0.065355361	0.05571533	-0.01726342	-0.09032324
-0.017771078	0.061552659	-0.011937553	0.002016196	-0.046522964	-0.066927508	0.041736327	-0.064330339	-0.010120193	-0.02134005	-0.072016932	-0.004120209	0.172384739	-0.010574993	0.022761118	-0.023319822	-0.015660806	0.00343496	0.062768303	0.027657816	-0.049801122	-0.066029042	-0.018861881	-0.043827888	0.053682655	-0.030014634	-0.001024649	-0.01214498	-0.023816515	-0.056719184	-0.003987508	-0.008925264	-0.011242535	-0.049902156	-0.048661198	-0.001560766	0.040989261	-0.062979847	-0.041094352	0.015484771	-0.015885826	-0.062824391	0.281600893	0.085633427	0.027255049	0.048288919	-0.002935847	-0.032895271	-0.018438041	-0.013905565
0.139932752	0.13488403	-0.080416776	0.053891778	0.047433138	-0.010930642	-0.037760958	0.036656432	0.025554115	-0.063824795	-0.010718887	0.011607846	0.002906149	0.014887211	0.01073037	0.000652227	-0.036943283	-0.011053599	-0.018719407	-0.006501494	-0.063904017	0.018716976	-0.0277171	0.060324945	-0.010594711	-0.004182067	-0.006869074	0.107111759	-0.00457849	-0.019503908	-0.00511175	-0.036847085	-0.022982348	0.033614792	-0.020765817	0.024494009	-0.050869036	-0.038724378	0.11089997	-0.005805023	-0.0508896	-0.083580434	0.031895861	-0.032981984	-0.014334532	-0.024105204	-0.014359255	-0.071484931	-0.03391486	0.021393122
-0.023843944	-0.040464148	-0.005861436	-0.031233309	-0.049787298	-0.052950032	-0.01565039	0.061023999	-0.01507628	-0.087158225	-0.02310607	0.027945921	-0.017733745	-0.039884236	0.048233695	-0.00813195	-0.064652257	0.032757644	-0.036873288	0.160128862	-0.000549852	-0.052243721	-0.012701582	-0.034202315	0.031548619	-0.007869975	-0.012257459	-0.061586767	-0.0148921	-0.030652681	0.209149554	0.052010443	0.052276134	-0.071816228	0.056073386	-0.014099281	-0.007745274	0.148232788	0.015597332	-0.016159737	0.000987996	-0.048291076	-0.058091778	-0.047821794	0.003122111	-0.077022739	-0.015586955	-0.055154651	-0.048027325	-0.046654437
-0.006509321	0.106843546	-0.069642127	-0.037531324	-0.003043959	0.033565991	0.064677075	0.026453234	-0.06550125	-0.085204557	0.001252387	-0.036237944	0.165907487	0.043537345	0.024808515	-0.12844862	0.023174977	-0.061766651	-0.061442643	-0.015170086	0.017032227	0.020518642	0.00210769	0.075138651	0.076234415	-0.039558284	-0.03145631	-0.070767671	-0.022820666	-0.026912218	-0.023707556	-0.027001746	0.008524324	-0.046805382	-0.047799323	0.036151946	0.016013239	0.029727582	-0.054412562	0.072204128	-0.071092255	0.00150851	0.028047642	0.10720183	0.097201586	0.092572376	-0.008377017	-0.065008864	0.009373872	-0.007521898
-0.005042469	-0.051606178	-0.001888229	-0.026349001	0.121159583	0.240115523	-0.100397386	-0.125110999	-0.00594163	-0.035251092	-0.044659764	0.025283489	-0.022049313	-0.038065366	-0.069157757	0.010064204	0.136622459	0.039615329	-0.024527015	-0.004551795	0.062696427	-0.06456802	0.003678879	0.039660577	0.046080399	0.165800169	-0.030311579	0.000263888	0.021906737	-0.034072306	0.121117748	-0.029318372	0.046674561	-0.034095019	-0.001037832	-0.024666071	-0.025933068	-0.046651985	-0.05333259	-0.079638116	0.005580639	0.010081685	0.108478509	0.08426404	0.099376932	-0.040164407	-0.011830826	-0.013750073	-0.064979546	-0.010804342
0.004931423	-0.014793737	-0.016099945	0.00233491	-0.009916033	0.029349839	-0.013214675	-0.043613598	0.012388745	0.0429678	-0.082276419	0.015446047	0.01003432	-0.020796271	-0.040115431	-6.71731E-05	-0.0374109	0.037016332	-0.035720523	-0.016925959	0.007826656	-0.050372835	-0.037426077	0.033510774	0.110778525	0.034701239	0.006103546	0.008232294	-0.026670357	-0.095776804	0.039090507	0.030328713	-9.26776E-05	0.008868531	-0.000523548	0.019579137	0.012330246	0.051709972	0.000256396	-0.018482896	-0.009307502	-0.043296795	-0.026942687	-0.034195058	0.003914408	-0.053323872	0.002211666	-0.062714882	-0.029651977	0.067497067
-0.026947513	0.029045494	-0.006870759	0.107005112	-0.024514493	-0.084281653	-0.010331931	-0.038231622	-0.035256188	-0.045742299	0.036797926	-0.004022916	0.122826636	0.022405125	0.030393442	0.014226937	-0.067712463	0.08607626	0.068461247	-0.049531426	-0.061945561	-0.09324012	0.031709623	-0.049976896	0.013099676	0.007132098	-0.03665559	0.008745868	-0.038872063	0.001564682	0.002928359	0.095172584	-0.005856631	-0.081108913	-0.047146782	-0.016320348	0.050887655	-0.072612055	-0.055774845	-0.023742413	-0.016812796	-0.039985739	0.059485868	0.033796899	-0.026547408	-0.044510908	0.012599094	-0.080402091	0.11417833	-0.09239725
0.004557578	-0.09530998	0.003554491	-0.003434446	-0.073747292	-0.025035942	-0.01574336	0.044714659	-0.026313949	0.023045054	0.008743391	-0.059102222	0.005993522	-0.035842899	-0.021944551	-0.002327193	-0.011425192	0.050312381	-0.004432113	-0.026068337	0.10260994	-0.062677763	0.00313243	-0.076359428	0.040786032	-0.050086502	0.027465297	0.094094239	0.021577979	0.108225137	-0.02938834	-0.025667181	-0.040423419	-0.038583491	-0.020092117	-0.017273346	-0.069843344	0.014131236	-0.031237563	0.026812855	0.08333014	-0.030257948	-0.074104957	-0.056446005	-0.003376918	-0.011945169	-0.01652574	0.058099117	0.11766158	0.025739674
-0.017936982	-0.099438332	-0.03260446	0.071556799	0.005547096	-0.017091794	-0.074440666	0.136441335	-0.043755051	-0.002441564	-0.029610625	-0.026664859	0.003254115	0.013468868	-0.093157291	0.024614958	-0.031245349	-0.107851006	0.035193127	0.177462488	-0.013071519	-0.001342067	0.058964092	-0.13527967	0.013386168	-0.0420908	0.025928764	0.019535495	-0.025492523	0.175589293	-0.035097577	-0.088258781	0.065412104	0.120986901	-0.06240629	-0.096195847	-0.058379196	-0.025475223	-0.008862846	-0.062285759	-0.027443599	-0.005881901	-0.070009932	-0.081462063	0.060348507	0.028020848	-0.024489809	0.069709912	-0.010067108	0.073854305
0.021880573	0.024519432	-0.021660544	-0.050775994	0.077593125	-0.034085818	-0.006819906	0.034880217	-0.054286424	-0.044320166	0.029009134	0.061271477	0.131734177	0.020093072	-0.052398767	-0.0741935	-0.040607821	-0.099149331	0.048317794	0.007445399	0.12382707	0.016804952	-0.050900914	-0.078527093	0.155102924	-0.033544157	0.036731675	-0.032597508	-0.012978462	0.010244174	-0.064323187	-0.0357356	-0.006959334	-0.031830579	-0.03144471	-0.074074201	0.004796863	0.069726087	-0.047746118	0.132175252	0.083853304	0.050731827	-0.040493827	0.05651512	0.11460875	0.051902495	-0.038851183	-0.009239707	0.038778443	0.056350518
0.021559203	-0.05016939	0.018457368	-0.009206309	0.004049431	-0.037140667	-0.012372705	0.001730316	-0.023565782	-0.002964119	-0.026062917	-0.051663373	0.017088786	-0.036696456	0.026273886	-0.016076596	-0.023460802	-0.049353585	-0.010251779	-0.029165786	-0.073671006	-0.040451933	-0.032236025	-0.009925989	0.086770527	-0.021790542	-0.023123519	0.029484376	0.002194426	-0.03630079	-0.005620586	-0.01754172	-0.018047174	0.011601389	-0.033150975	-0.027228653	0.048316736	0.003656737	-0.013457542	-0.030717546	-0.019700393	0.114795789	-0.035200197	-0.008732119	-0.023012063	-0.014888478	-0.025790792	0.033360351	0.026262179	0.021514241
0.021067359	0.14159894	0.01443427	-0.03107781	-0.016148295	-0.006965227	-0.002900236	-0.006596768	0.050373957	-0.025842076	-0.06153642	0.124539971	-0.112894312	-0.019367991	0.069623724	0.129403293	0.003519543	-0.058519728	-0.044419885	0.023417749	-0.082368866	-0.024018647	-0.079412751	0.022817027	-0.056467898	-0.028437365	0.013599156	0.070202656	0.008472033	-0.083315574	0.032685153	0.064354308	-0.06194704	0.035980131	0.09832558	-0.025161488	0.020041117	-0.062153056	0.096082725	-0.012803251	-0.050474036	-0.065183312	-0.033191919	-0.072778113	-0.005325826	-0.096691467	-0.035081364	0.135762826	0.063171558	0.031088775
-0.014717203	-0.021585142	-0.037102729	0.039686043	0.063199922	0.052106541	-0.028354948	-0.025497602	0.124880463	0.035829149	0.087819017	0.038365595	0.001555613	0.016393119	-0.022207322	0.07442347	0.126609355	-0.055032112	0.116150558	-0.049235843	-0.034531303	-0.06706354	-0.083654672	-0.017815011	-0.028751208	-0.062234327	-0.02694823	0.149069563	0.11863371	-0.079072013	0.012762591	-0.01596636	0.016959425	-0.128359362	0.227686226	-0.014847758	0.056628499	-0.025390493	-0.076156095	-0.009515012	-0.086310044	-0.000833105	0.021580437	-0.083312094	0.012532163	0.021696268	0.017361293	0.031255119	0.043479301	-0.004412882
-0.055174347	-0.056790039	0.032884378	-0.037595417	-0.017774893	-0.00548465	-0.028621381	-0.048236806	-0.022284653	-0.037797492	0.072358437	-0.009079437	0.069296062	-0.012661513	-0.043956585	-0.037818499	-0.016166704	0.079811037	0.005049947	0.010429513	0.036441587	-0.010108366	0.025306819	-0.009053056	-0.005031532	0.001112961	-0.013193178	-0.086545423	-0.017244356	-0.006635937	-0.049911723	0.015880194	-0.033174753	-0.032367162	-0.01862872	-0.021668708	0.001051183	-0.032920212	-0.051109113	-0.003764334	-0.038311262	0.004833974	-0.02120449	0.014832078	-0.020964826	-0.009407749	0.007783457	-0.024019174	0.002930883	-0.083758138
0.032525469	0.004780942	-0.056101464	-0.039282899	-0.012360731	0.020968163	0.046208605	-0.066539057	0.020800466	0.177629575	-0.021735668	-0.000238739	0.069688141	-0.015525066	0.049319252	-0.074253559	-0.055675432	0.01500808	0.184199944	0.029633025	0.013093853	-0.019560596	-0.03513049	-0.025366401	-0.057536542	-0.014750994	0.075009711	-0.045988973	0.019391343	-0.03857049	0.054966316	-0.051133215	-0.049899086	-0.019929729	0.151398495	-0.051682867	0.021380255	0.041216135	0.087340578	-0.021997526	-0.027487623	-0.052540019	-0.033292096	0.010048587	0.094790868	-0.052951753	0.006380549	0.082452223	0.010403121	-0.054512709
-0.075755201	-0.027495939	-0.004241479	-0.026325464	-0.036082838	-0.04129095	-0.091022626	0.062644966	-0.052788116	-0.076466441	0.007552554	-0.01935176	-0.084316947	-0.045011409	0.107962236	0.063417301	-0.028073454	-0.000231741	0.03692387	-0.010884974	0.110854201	-0.008806686	0.061495539	-0.019780334	0.000568857	0.000811762	-0.012409965	0.051916443	-0.061376642	0.035345573	-0.064119712	0.062536165	-0.074750505	-0.067802683	0.025783435	0.061968319	-0.068831421	0.017028846	0.005814776	0.082496181	0.086843356	-0.098270595	0.023278574	0.00323223	-0.077784486	0.101355664	-0.034855541	-0.039487824	-0.104573622	-0.003319174
-0.012801341	0.052331578	-0.01900072	-0.026406754	0.041786492	-0.008832782	-0.027266918	0.065248013	0.00351503	-0.063580066	-0.036298241	0.005746579	-0.072933577	-0.049040809	-0.004738286	-0.03895599	0.017383248	-0.064097412	-0.015135937	-0.034664836	-0.065691307	-0.056221753	-0.012922882	0.036733039	-0.048006732	-0.01298299	-0.014738887	-0.063376397	-0.001209358	-0.01558292	-0.009157378	-0.031769596	0.25762707	-0.017470881	-0.019937038	0.178914681	-0.021447999	-0.021790504	-0.003594145	0.013918087	0.078069262	-0.003441129	-0.03145523	0.0368324	-0.046370648	0.141735062	-0.020114064	-0.004749324	-0.018653443	0.048534818
0.046350457	0.099992588	-0.071315072	0.064082116	0.023028441	0.018754371	0.083492108	-0.05310351	-0.017102581	0.047470573	-0.06446778	0.085717663	-0.007172233	-0.02593638	-0.00585929	-0.037252683	-0.012170522	-0.02695738	0.070649818	0.003412089	-0.035870235	-0.047073118	-0.084662706	0.011460608	0.051579911	0.05858627	0.060262326	0.008014017	0.100387141	0.076777071	-0.048166592	-0.078241229	0.011012334	-0.051567391	-0.02171886	-0.055205822	-0.032762349	0.0064894	0.092200212	-0.000537939	-0.030609293	0.037769709	0.003745409	0.008028348	0.134262517	-0.026670085	-0.021788813	0.15879105	-0.071252137	0.01432376
0.007743261	0.032755885	0.000935189	-0.043765146	-0.052475069	-0.047480002	-0.049831763	0.029232537	-0.068612963	-0.024223773	-0.02206167	0.010883281	-0.037319813	-0.054249164	-0.069486707	-0.047602274	-0.046367202	0.006849261	-0.002425207	0.035529595	0.00914824	0.049892858	-0.101448745	-0.073888958	0.006368466	-0.046360116	0.025666445	-0.05901935	-0.049820982	0.026056491	-0.093017198	-0.019322619	-0.077876322	0.026322735	-0.003770081	0.086390965	-0.026877804	0.028227421	0.008217202	0.012100716	0.128461182	-0.046372335	-0.075857565	-0.029042343	0.023351969	0.002477605	-0.020757345	0.019899458	0.051027834	-0.015572212
-0.029018581	-0.092107482	0.048275422	0.002532544	-0.004460638	-0.09115608	-0.013363129	-0.026279835	-0.0092043	-0.01475941	0.050308295	-0.050514542	0.112759389	0.010686886	0.0098037	-0.02294443	-0.05771054	0.061436091	-0.034610536	-0.034855265	-0.08158946	-0.048897445	-0.013326652	-0.035716716	0.090098605	0.045376327	-0.060197715	0.042899683	-0.002499866	0.01578765	-0.024381088	0.002736573	0.010378374	-0.02252676	-0.053746875	0.008294646	0.207196951	-0.055173848	-0.02108773	-0.038641941	0.028114235	0.142728105	-0.034246236	0.017840454	-0.094802491	-0.046923678	-0.017250696	0.07398361	0.01474367	-0.040177878
0.016333658	-0.017677359	0.011005755	-0.036305755	-0.030767743	-0.070102587	-0.062005397	-0.077411599	0.018988311	0.048878517	-0.032531109	-0.041853551	-0.093633577	-0.047028929	-0.04543798	-0.045624055	0.023843879	-0.015237887	0.128801584	-0.034788873	-0.086566694	0.269877523	0.042556714	0.018893465	0.069363795	-0.004665906	-0.039817084	-0.076200001	-0.019622587	-0.082649946	-0.027167223	-0.024387218	4.16382E-05	-0.055187766	0.314418256	-0.037518658	-0.012763423	-0.008571033	-0.040836178	-0.019766014	-0.018853992	-0.026864462	0.049663093	-0.044751603	0.003793794	-0.041325577	-0.021922452	-0.061389808	-0.079651281	-0.044574142
0.039765753	0.056992766	-0.036534294	0.020285649	0.347059906	0.027602538	0.018629707	-0.013475298	-0.01621847	-0.014150508	-0.05050296	0.006083144	0.08088807	-0.002650992	0.014916014	-0.033553638	2.11376E-05	-0.012501467	0.069561683	-0.008348234	-0.005462088	-0.044148918	-0.033631153	0.006093927	0.02881204	-0.019874845	0.004638752	0.101797536	-0.010635571	0.016581524	-0.061454326	-0.000856636	0.001435936	-0.027215399	-0.016351055	-0.049410716	-0.030072905	-0.019690931	-0.03710638	0.008022291	-0.028435169	-0.012967127	-0.004332589	0.015683554	0.118197829	-0.002083031	0.002465314	0.044537384	0.041136924	-0.006430659
0.011033952	0.005472025	-0.024329076	-0.013749157	0.002535629	-0.026075603	-0.038042184	0.027631342	-0.009311141	-0.052118115	0.033566527	0.047282699	-0.039549604	-0.052513804	-0.068878397	-0.051544357	-0.017363777	-0.06012309	0.011047605	0.049812578	-0.038107522	-0.013635386	-0.084595613	0.009098897	-0.035315	-0.009641415	-0.010350889	-0.119844928	-0.00125822	0.038820423	-0.063578293	-0.053163927	-0.017625641	0.086631849	-0.064640231	0.07754156	-0.032697834	-0.03622945	0.098046198	-0.00098651	0.099835053	0.050145287	-0.083374918	0.036030699	0.082690485	0.02533959	-0.05971726	0.029893385	0.031476144	0.000398548
-0.000739397	-0.116412543	-0.064730145	-0.018807789	-0.041017145	-0.082783334	-0.085020609	0.207245886	-0.039739877	0.087439477	-0.062569164	-0.120133318	-0.059687354	-0.040322833	-0.072519168	-0.038016655	-0.093682811	-0.049689025	-0.041644301	0.039310295	-0.013383046	0.161311477	-0.033528898	0.007369689	0.071409516	-0.020297121	-0.054967344	-0.067021944	-0.043149263	-0.007680655	-0.047895949	-0.085417204	0.0907465	0.063726321	-0.017754842	-0.048478831	0.066606052	0.160373718	0.132838905	-0.030284544	0.050126504	-0.024795342	-0.00744189	-0.013066425	-0.047167495	-0.065345839	-0.036729172	-0.03856121	-0.076040998	-0.045269735
0.047985993	0.025669537	0.081599481	-0.035680141	-0.046553064	0.038130432	-0.021830998	-0.068137869	-0.041406192	0.010012932	-0.029075352	-0.023467429	-0.073356584	-0.028756801	0.041365989	0.022701316	0.000369173	-0.023884719	-0.039341487	0.01319839	-0.048353441	0.008727519	0.041818447	-0.002815374	-0.008621614	-0.020192303	-0.020651268	-0.031456295	-0.014036685	-0.004064122	0.030738285	0.066033326	-0.053107373	0.048689425	0.029990463	-0.036792263	-0.055988468	-0.020991048	0.009345916	-0.015163214	0.006638675	-0.050885003	-0.035977911	-0.0271354	-0.045059115	-0.025007103	-0.014128956	0.021761365	0.02633138	0.06072266
0.002378145	-0.01583492	-0.070030868	-0.0492502	0.018252654	-0.035549812	-0.027906764	0.054703694	-0.101994589	-0.038892694	-0.018653369	-0.009230684	0.093156956	-0.045798425	0.056238361	-0.077533387	-0.051743984	-0.088462934	0.12353655	0.04971803	-0.083486006	0.07174927	0.011827216	-0.067265578	-0.028975923	-0.038503706	-0.083625913	-0.170772791	-0.047045592	0.073729441	0.01911087	-0.024208363	-0.080247566	0.104333021	-0.113993183	-0.052573513	0.007665867	0.00711897	0.008189263	0.028529242	0.057445306	-0.007686399	-0.050714388	0.147190452	0.036651555	0.044227015	-0.014739271	-0.003205651	-0.036969762	-0.001606824
0.020588674	0.033867884	0.008274088	-0.034708723	-0.036292285	0.013566108	-0.031070452	-0.023124065	-0.017205263	-0.009404904	-0.023674911	0.044277329	0.004999325	-0.038913008	-0.011126506	-0.010576554	-0.013281388	-0.013425278	0.06160678	0.005498609	0.031524617	-0.004059423	0.029306961	-0.004338781	-0.086260386	-0.017717898	-0.00941616	-0.015255711	-0.001156226	0.013954096	-0.005144763	0.008691361	-0.030411085	-0.006159902	-0.001162515	-0.025541505	-0.0431307	-0.011925271	-0.016820695	0.004246538	0.019347228	-0.039325237	-0.035291459	-0.019530939	0.023359554	-0.050806805	-0.00508482	0.002596904	0.005395799	-0.012196059
0.044781074	-0.083983809	-0.060456909	-0.058293324	-0.05299709	-0.031940363	0.10151048	-0.103029281	-0.035056576	0.198129088	-0.093800724	0.014232901	-0.012818405	-0.055012289	-0.048521068	0.00638281	-0.048275352	0.048531365	-0.096446536	-0.019144008	0.05680459	0.035927109	-0.082621947	-0.007832143	0.073142655	-0.05642217	-0.020525929	-0.002078631	0.177335858	-0.094788	0.053118121	-0.046719708	0.026687091	-0.086784042	0.093194485	0.029321911	-0.019952143	0.014462394	0.083230287	-0.026889578	0.007116318	-0.043537255	0.025029782	-0.068578266	0.063774966	-0.062167931	-0.007655926	0.098413818	-0.006982943	-0.005487358
-0.04873554	-0.008205831	-0.05786119	-0.047307257	0.004572656	0.016833508	0.010352578	-0.060323175	0.004474774	0.029751219	-0.063459568	-0.043540966	-0.067368113	-0.066520423	-0.064365834	-0.053091381	-0.048630435	0.014138667	0.080584817	-0.052060615	0.138437569	0.056255009	-0.015698751	0.01133857	-0.031170605	-0.03022714	0.009410506	-0.081067003	-0.000379491	-0.013156508	-0.023202471	-0.041929975	-0.017851606	-0.013936824	0.190373048	-0.007139108	-0.039224319	0.042863723	0.033876549	0.038694568	-0.013610693	0.044716984	-0.000376898	0.009814696	0.004135096	0.054089725	-0.021141635	0.003770344	-0.012906812	-0.039806295
-0.054930415	-0.054387372	-0.03446522	0.220889211	0.00521653	-0.005312455	0.004847144	-0.051892191	0.0001467	-0.044427022	-0.06031125	0.104740262	-0.027960062	-0.029976964	-0.019246448	-0.011347384	-0.007606941	0.048320867	-0.049388219	-0.067934215	0.057833757	-0.030907759	-0.057164893	-0.006749526	-0.003317091	-0.008186461	-0.026588904	0.062970087	0.011059423	-0.024892041	-0.023789013	-0.001052413	0.000997725	-0.073974378	0.009488745	0.096177511	-0.092304908	0.000339973	-0.006959534	0.035882194	-0.021680044	0.037313383	-0.024309989	-0.020534733	0.127956063	0.007528148	0.003938697	-0.054044165	-0.030759823	-0.028104302
-0.057342976	0.098924898	0.028489728	0.008586906	0.001913351	0.02807059	-0.000295157	0.004323113	0.056917049	-0.005039605	-0.016586827	0.072291724	0.007625199	-0.027874636	-0.073627524	-0.057667933	-0.052014697	0.018266145	-0.013604545	-0.029865012	-0.012079544	-0.050837733	-0.046970595	0.096280299	0.057555389	0.029644951	0.035461813	-0.094906949	-0.064627416	-0.157330275	-0.007453143	0.092795387	-0.029956551	0.031470053	-0.027120491	-0.035690464	0.074549012	-0.013898789	0.023293763	0.004489454	-0.028283399	-0.048666537	0.007610898	0.075092249	-0.04958269	-0.046673641	-0.011205476	-0.09638419	0.091618903	-0.048658267
-0.019338867	-0.016817564	-0.009444675	0.313033342	0.018322621	0.011436139	-0.040952522	-0.026169932	-0.001176238	0.01780249	-0.030765409	-0.055838116	0.013024418	-0.017845046	-0.034440994	-0.02594767	-0.034439877	0.079687066	-0.050902192	-0.050155893	-0.005819543	-0.030479936	-0.027452249	0.001099823	0.078460336	0.003294808	0.004032668	0.027574485	-0.001865949	-0.039500367	0.039839301	-0.066703223	-0.011881652	0.063278891	-0.035782002	-0.023678675	-0.013085531	0.034335222	0.025397766	-0.018285803	-0.038573474	-0.037471466	-0.044965196	0.005084483	0.016349081	0.027986938	-0.006449649	-0.012416847	0.046624333	0.034405351
-0.013529401	-0.060110018	-0.020616205	-0.005194265	-0.012658451	-0.08407861	-0.084061213	0.071183905	-0.073780537	-0.053645432	-0.003459182	-0.051052753	-0.061827831	-0.035519257	-0.043420456	-0.03040023	-0.055605143	-0.048001397	0.023959072	0.063087709	0.002467893	0.04673434	-0.058027759	0.014780184	0.111549854	-0.024096217	-0.035795681	-0.058612932	-0.039209008	0.003726685	-0.047659647	-0.025250312	-0.02552207	0.103288844	-0.043885406	0.085633971	-0.080197565	0.037263278	0.0451102	-0.00389381	0.271805465	0.011308483	-0.045939669	-0.027870588	0.014917334	0.192669272	-0.029434668	-0.078853711	-0.077789374	-0.035826992
-0.01961907	-0.011342883	0.008171469	-0.012423752	-0.030672535	-0.008615657	0.000217891	-0.068612583	-0.01711585	-0.00070909	-0.031376187	-0.053497031	0.052246116	-0.019508978	-0.027033003	-0.048979785	-0.034883954	0.08081501	-0.027242169	-0.048407029	-0.035567701	-0.06707684	0.113943897	0.001621404	0.03863487	0.037926115	-0.010267437	-0.033396665	-0.066472568	-0.020470068	-0.009694184	-0.00099183	-0.002809269	-0.065430947	-0.036797706	-0.015049097	0.028712729	-0.008144939	-0.043566577	-0.028114723	-0.046141848	0.107631557	0.001585872	0.112859517	-0.043356404	-0.03380955	0.008062804	-0.049602944	-0.006186124	0.091352955
-0.066883802	0.04999005	-0.03914012	-0.019521184	0.037017532	0.002779025	-0.031133374	0.072107904	-0.009777937	-0.057750199	0.041356649	0.043059975	-0.036073703	-0.057981949	0.180740431	0.115683705	0.0047537	-0.024380511	-0.030091342	-0.108202338	0.062025931	-0.031654853	0.051103231	-0.053068742	-0.000772361	-0.003031423	-0.029718466	-0.02394978	0.044123899	0.080704473	0.156064257	-0.003935256	-0.015419115	0.038413424	0.049368341	0.081533276	-0.161203533	-0.001224721	0.060163088	-0.024323182	-0.093804389	-0.008528255	-0.040205855	-0.100478396	0.042905353	-0.027485508	0.006332697	0.047706876	0.028013462	0.073863804
0.127971515	-0.060628537	0.032975435	-0.042836279	0.032518655	-0.044859175	-0.03221241	0.077453427	-0.054048087	-0.003218224	0.092728995	0.060187168	-0.183548823	-0.018970381	0.004508121	0.095297799	-0.042861264	0.005923065	-0.015452395	-0.01786503	-0.064346738	-0.067090295	-0.010849378	-0.010959193	-0.04704741	-0.024827413	-0.056918893	-0.032825641	-0.003081264	0.052823681	0.025756665	0.060825974	-0.04953393	0.056212317	0.004505706	-0.021956643	-0.022958802	0.001650046	0.012493503	-0.005684423	0.154441312	0.031286862	0.022968737	-0.044921651	-0.072008125	-0.025033589	-0.020557133	-0.031198816	0.017932357	0.046566918
0.041527908	-0.070616253	0.021438565	-0.033658512	-0.011426819	0.021654664	-0.01946876	-0.011622366	-0.021804431	-0.02249111	0.002748366	-0.039307516	-0.059246961	-0.003046426	-0.012965852	0.015782006	0.000987507	-0.056215718	0.048744813	0.054244917	-0.038519498	-0.014290842	0.023806626	-0.031062065	0.013804806	-0.001268152	-0.023191553	0.01932776	-0.005764687	0.071908034	-0.054957416	-0.035565559	-0.063729264	0.101444423	-0.049196325	-0.062088203	0.041808128	0.020496268	0.035151538	-0.026517067	0.013806437	-0.013264894	-0.018456049	-0.023708634	0.003622337	0.025655039	-0.017165545	0.155319214	-0.014414517	0.014330575
-0.005772836	-0.062331639	0.040944632	-0.017003568	0.047773298	0.138921991	-0.035717405	-0.061268404	-0.014036296	0.038665846	0.026497278	-0.117404915	-0.104532681	-0.012722422	-0.068231255	0.047920041	0.06101317	0.008910133	-0.06045812	0.083217055	0.014867553	0.079202622	0.069233783	0.056943927	0.000742304	-0.020745795	-0.042145196	-0.074245565	0.013757478	0.18409352	0.034579512	-0.05674367	-0.048325919	0.101337709	-0.052688498	0.072289437	-0.097444355	0.064062811	0.125455543	-0.04439443	-0.034153864	-0.05449957	0.064825229	0.017463308	-0.098097607	-0.041246131	-0.011451215	-0.012817438	-0.038155977	0.062643073
0.009481264	0.008085807	0.004852346	-0.018308111	-0.004757302	0.016152775	-0.01079534	-0.023983121	0.022205364	-0.011021223	-0.005126858	-0.003165325	-0.012775811	-0.009296139	-0.032929014	0.002064928	0.010333133	0.00672543	0.0102002	0.002883754	-0.010936196	-0.033679679	-0.011819491	0.083735064	0.044767078	0.222293973	-0.006286772	0.088067606	0.013829881	0.002341883	0.040944863	-0.014748867	-0.002387502	-0.028784785	-0.016197458	-0.002507091	-0.037882481	0.009131918	-0.028628163	0.006309615	-0.071397431	-0.008047298	0.001734871	-0.017781774	0.032316841	-0.010491958	-0.006703181	-0.021711865	0.035067789	-0.026793854
0.351196021	-0.02794469	0.039282143	0.042777643	-0.038145661	0.026241781	-0.03111561	-0.066691957	-0.014314491	0.014156471	0.008241745	-0.030003525	0.015560908	-0.009824258	-0.046376951	-0.034611829	-0.014008179	-0.008895549	0.026656317	0.021103187	-0.006205555	-0.026379637	0.025243385	-0.003635272	-0.039220978	-0.024500867	-0.008198324	0.047745861	-0.017349901	0.011094734	-0.044699252	0.066249594	-0.040325616	-0.033121776	-0.024116347	-0.040265299	-0.022991031	-0.009197335	-0.036882889	-0.008905415	-0.050152414	-0.038021486	-0.022485677	-0.013115813	0.006378557	-6.47939E-05	-0.010375653	0.006235191	0.024179311	-0.029322781
-0.026578512	0.000314484	-0.058446676	-0.025018156	-0.006335124	0.006222216	-0.01119691	-0.023500171	0.025838235	-0.034079593	-0.09362895	-0.041195903	-0.096593477	0.015238702	0.066854984	0.043494735	0.006583841	0.038935039	-0.065103322	-0.064467415	0.028095368	-0.012191674	-0.06716077	0.055203203	-0.036512397	0.018463587	-0.014586302	-0.012880436	-0.016228814	-0.073144034	0.108058639	0.005280381	-0.019522075	-0.014980883	0.02825772	0.005427261	0.030093215	0.040077955	0.135409266	0.00634122	-0.016214848	-0.025708374	-0.01607861	-0.023963602	-0.050810564	0.014305752	-0.006243176	-0.059519943	-0.106386408	0.004986835
0.028971329	-0.020615008	-0.019492434	-0.02681485	-0.032651026	-0.082455091	0.098815463	-0.036262475	-0.061874662	-0.007598071	0.010461815	0.003351735	-0.00813853	-0.007958171	0.099230304	0.026665721	-0.06324438	-0.022126587	-0.018455354	0.03273198	-0.065656021	0.015478105	-0.029948905	-0.074369244	-0.09656693	-0.030681714	0.061705027	-0.107794113	-0.054944519	0.053005993	0.005161228	0.00127865	-0.007998354	0.03259968	-0.003111739	0.083905131	-0.022086425	-0.048117284	0.079632923	-0.059909873	0.061275855	0.072690748	-0.032602053	-0.048390217	0.007688121	-0.050744712	-0.004777262	-0.049985446	0.030068479	-0.047072437
0.010405879	-0.149793878	-0.073783904	-0.042537358	-0.001348622	-0.009010893	0.017313553	-0.019719871	-0.062557302	0.063679405	-0.072052814	-0.048791051	-0.054500677	-0.025824539	-0.04212188	-3.80611E-06	-0.027274683	0.050608937	0.044688217	-0.041620053	0.103831217	0.030736238	-0.08806406	-0.04355887	0.127225429	0.011255588	-0.021159489	-0.008673059	0.106051587	-0.080208085	-0.01638403	-0.066541582	0.002408124	-0.034199774	0.243554235	-0.014589576	-0.023750048	0.168789551	0.088029236	0.008846727	0.042371362	-0.004298	-0.052581191	-0.046321347	0.033287335	-0.02666669	0.005416893	0.089457482	-0.063080147	0.016974173
-0.011787622	-0.032938506	0.000705562	-0.041718416	-0.028056389	-0.055462889	0.006666554	0.01013618	0.01057643	-0.021099577	0.126222759	-0.001649803	0.087083541	0.001883324	-0.123373725	-0.033484224	-0.058216285	0.039588839	0.051212136	0.003763408	-0.000430074	-0.02237202	0.070492767	-0.073871009	0.129439786	0.018427463	0.011545835	-0.096030354	0.008191538	0.051058102	-0.009959757	-0.082695395	-0.084301576	0.06715142	-0.113429844	0.001005948	0.14227891	-0.048319787	0.003128947	-0.075553201	-0.047253851	0.008145852	-0.040172216	-0.03388517	0.05588666	-0.001738926	-0.002779473	0.138125747	0.057380695	0.0266154
[truncated: 217 more columns]
