# Supplementary material for: Evidence for High Levels of Gene Flow in Hedgehogs (Erinaceus europaeus) Across South Wales, UK, Despite Potential Anthropogenic and Natural Barriers to Dispersal
Source: Ecol Evol. 2025 Apr 7;15(4):e71201. doi: 10.1002/ece3.71201 (PMC11975622; doi:10.1002/ece3.71201)
Supplement: Supplementary file 1 — Data S1. [file ECE3-15-e71201-s001.zip › ece371201-sup-0039-supinfo_PairwiseQGM.txt]

28705	28726	28740	28786	28794	28799	28807	28812	28825	28835	28840	28841	28856	28860	28875	28881	28885	28886	28891	28894	28896	28905	28909	28916	28921	28937	28938	28951	28980	28984	28990	28995	28997	29012	29022	29025	29027	29036	29044	29053	29060	29074	29083	29088	29126	29151	29167	29232	29261	29272
0	0.006103178	0.204733342	-0.020782318	-0.072878495	0.177445397	0.058697816	-0.153289437	-0.343928337	0.190585762	0.07566075	-0.001459381	0.024266725	-0.065032862	-0.157134756	-0.071146108	-0.153620601	0.238048688	0.014023303	0.107181497	-0.03524176	-0.096597664	0.031843316	0.123699717	0.193376303	-0.094210148	0.044262532	0.161203027	-0.056328751	0.157986477	-0.24072358	0.04896399	-0.125070497	0.097807445	-0.129845396	-0.089945167	0.283185422	0.160705909	0.172759473	-0.325259835	0.248561412	-0.061269738	0.057119243	-0.089247011	0.205668956	-0.081778534	0.145334676	0.226372123	0.459932357	0.360800087
0.006103178	0	-0.138194978	0.057408866	-0.047512073	0.190380096	0.297531366	-0.00458453	0.15178211	-0.1660344	-0.113762632	0.370117188	0.037283387	0.014870958	0.025437586	-0.239851385	0.062216897	-0.104574963	0.039965592	-0.346557051	0.111109219	-0.016693842	-0.172387496	0.422146708	-0.062813081	-0.014306325	0.285158247	0.045282211	-0.143919796	-0.276846588	-0.205980495	0.252581269	0.025615649	-0.123467207	-0.143441051	-0.037767731	-0.151568398	-0.162305295	-0.075123362	0.201114357	-0.051891554	-0.19442755	0.30279392	-0.064592265	0.158354282	-0.056799065	0.027151722	-0.116482489	-0.008121849	-0.094973899
0.204733342	-0.138194978	0	-0.20419082	-0.243076518	-0.260052562	-0.214368075	-0.100721546	-0.333846033	0.151306003	0.516110957	0.063517734	-0.041105196	-0.091467276	-0.184710979	0.056839604	-0.101074792	0.102605231	0.038922768	0.118109316	-0.259809703	-0.151901543	0.096820429	-0.050343271	0.202817887	-0.015349149	-0.275509804	-0.235916317	-0.148683995	0.02865277	-0.165272713	0.064683773	-0.31681779	0.135016799	-0.023216631	0.083187565	0.003915689	-0.093372934	-0.185808465	-0.176979437	0.068424024	0.112378992	-0.105788842	0.074057005	-0.230887845	-0.002917533	-0.14249748	-0.011232727	0.1819392	0.058126498
-0.020782318	0.057408866	-0.20419082	0	0.219487652	0.143724009	-0.052457165	0.103592589	0.097840562	0.325855702	-0.137243763	-0.169343635	0.415393025	0.113390103	-0.006763889	-0.130227342	-0.205110505	0.09848135	-0.089972407	-0.194362521	0.012602553	-0.098945096	-0.130490482	-0.146769881	0.098711066	0.013131699	0.126998276	0.361198485	-0.109089337	0.072044395	-0.1676732	-0.130257502	0.265902042	0.076635644	-0.204018429	-0.143155277	0.134715095	0.023926195	0.187537134	-0.146667942	0.010042869	-0.201525435	-0.058596481	0.307050377	0.221294597	0.113897584	0.117888086	0.077892743	0.194820702	0.178377494
-0.072878495	-0.047512073	-0.243076518	0.219487652	0	0.290000796	-0.196677253	0.049724933	-0.050687589	-0.208135352	-0.062380977	-0.0413935	0.163414106	-0.107640594	-0.172736421	-0.106707849	0.049437921	-0.147802636	-0.099702083	-0.145712197	0.008552487	0.064407602	-0.187777236	0.111359611	0.202174649	0.071822956	-0.042220827	0.170001373	0.145864025	-0.033969767	-0.038005523	0.00147171	0.131070703	0.129936397	-0.112984106	-0.355474204	-0.097020231	0.215642899	0.224666357	0.022514593	-0.235356063	0.102861427	0.055894643	0.200078309	0.303264618	0.073577069	-0.050514419	-0.069601387	0.011335066	0.213851944
0.177445397	0.190380096	-0.260052562	0.143724009	0.290000796	0	0.000508432	-0.275388598	0.120866187	0.113649353	-0.188619137	0.106448896	0.075110063	-0.128319681	-0.336423248	-0.190403327	0.23984924	0.262579739	-0.141101345	-0.203323916	0.546965778	0.013312556	0.028057707	0.323360384	0.048123032	0.135936394	0.346417606	0.326923102	-0.003426419	0.02114513	-0.223418057	0.104804404	-0.054558594	0.086991459	-0.078138247	-0.168866768	-0.064847037	0.305725843	0.154913113	0.165578246	0.071220182	-0.15966621	-0.109688424	0.120843388	0.41783306	0.074747518	0.255460083	0.148009375	0.216214925	0.204895869
0.058697816	0.297531366	-0.214368075	-0.052457165	-0.196677253	0.000508432	0	-0.148664355	0.052750673	-0.032546785	-0.163280442	0.075778984	0.128713861	0.186489776	0.238480568	-0.081959188	0.016895093	-0.163321704	-0.239188626	-0.366357982	0.142063096	-0.144554839	-0.339485675	-0.041767932	-0.107386686	-0.19817327	0.363461167	0.083722897	0.121630251	-0.167546079	-0.275770783	0.075716391	0.209986657	-0.233648494	-0.050448425	0.084944256	0.016176939	-0.038420249	0.030902524	0.132232696	-0.041901767	-0.083762564	0.165731266	-0.042803548	0.071907006	-0.207512081	0.025342584	0.048889671	0.07417886	-0.19914034
-0.153289437	-0.00458453	-0.100721546	0.103592589	0.049724933	-0.275388598	-0.148664355	0	-0.077231988	-0.063327938	0.200921401	0.061781917	-0.246834174	-0.212098747	0.169978812	-0.012437008	-0.032788649	-0.278852284	-0.027029349	-0.317793906	-0.190474272	0.026005765	-0.195053846	-0.036140084	-0.156322241	-0.281632572	-0.279177815	-0.170893013	-0.048872687	-0.044147197	-0.276102036	-0.0196277	-0.146688908	0.223068103	-0.206405923	-0.054621257	-0.170613125	0.111668959	-0.034165811	0.020977518	0.046030477	0.170891047	-0.10635528	0.090347551	-0.231454283	-0.129174352	-0.19492352	-0.014122806	0.036319818	-0.069643095
-0.343928337	0.15178211	-0.333846033	0.097840562	-0.050687589	0.120866187	0.052750673	-0.077231988	0	0.143421113	-0.332979649	0.128749803	-0.23208724	-0.122667566	-0.137128562	-0.006523014	-0.142439738	-0.05223465	-0.155840948	-0.225300014	0.028604824	-0.30316186	-0.222535938	0.175574601	-0.274747014	-0.139186561	0.276258558	0.227181196	0.026995651	-0.442909539	0.213399082	-0.038082626	-0.039877381	-0.340576231	-0.029207245	0.039029896	0.121450938	0.004976656	0.026458288	0.213149264	-0.388584375	-0.318329841	-0.100555778	-0.113722436	-0.153384238	-0.19624041	-0.17418766	-0.184210092	-0.120047614	-0.291787535
0.190585762	-0.1660344	0.151306003	0.325855702	-0.208135352	0.113649353	-0.032546785	-0.063327938	0.143421113	0	0.129616514	-0.098166913	0.210630506	0.076685689	-0.312019706	0.063526459	-0.381202281	0.321373492	-0.121390775	-0.032949645	0.102538273	-0.079034716	-0.061163913	-0.078820951	0.063140608	-0.0766472	0.052917905	0.096246824	-0.143234119	-0.023215182	-0.063357092	-0.172676548	0.029603306	0.158133462	-0.191392049	0.201228559	0.216651186	0.155999914	0.117733449	-0.285427958	0.03541626	-0.089135021	-0.195377171	0.083270758	0.081623539	-0.115542471	0.206372172	0.16114974	0.428503633	0.021330787
0.07566075	-0.113762632	0.516110957	-0.137243763	-0.062380977	-0.188619137	-0.163280442	0.200921401	-0.332979649	0.129616514	0	0.178263009	0.091077231	0.149048939	-0.103596471	-0.018105917	-0.129994094	0.000771902	0.095322922	-0.071471624	-0.120233804	0.0937059	0.116693385	-0.121513046	0.07342606	0.055366799	-0.308560431	-0.472247422	-0.09096235	0.159622461	-0.273218572	-0.061717361	-0.290904313	0.20774883	-0.229159757	0.193142906	-0.020872287	-0.030320769	-0.131915048	-0.034848936	0.087187342	0.502438605	0.08445733	0.09355621	0.034466173	0.142980173	-0.011706643	0.059309982	0.204174504	-0.034040894
-0.001459381	0.370117188	0.063517734	-0.169343635	-0.0413935	0.106448896	0.075778984	0.061781917	0.128749803	-0.098166913	0.178263009	0	-0.092074998	-0.044685736	-0.098071486	0.008035725	0.001224952	0.037221871	-0.053285696	-0.199849695	0.028546296	-0.170141697	-0.345007598	-0.062396433	-0.182578579	0.091816768	0.155444875	-0.140142247	-0.124120086	-0.307279706	-0.165659085	0.175893262	-0.164362639	-0.216270745	0.290854156	0.258446008	-0.039254073	-0.199453235	-0.351466447	0.131437644	0.227225244	0.0722479	-0.026054479	-0.058473691	0.23866947	-0.339183241	-0.038457438	-0.163183421	0.078342162	-0.030523365
0.024266725	0.037283387	-0.041105196	0.415393025	0.163414106	0.075110063	0.128713861	-0.246834174	-0.23208724	0.210630506	0.091077231	-0.092074998	0	0.420890361	-0.231756344	-0.163523689	-0.115022749	0.142565221	0.085039377	-0.032170575	0.131130591	0.042311873	-0.001294672	-0.184456512	0.283368587	0.111476079	0.009240041	0.308985531	-0.0327788	0.119194977	-0.262554556	-0.106687419	0.327845246	-0.115180708	-0.2970635	-0.008567244	0.294230402	-0.103647895	-0.079473831	-0.075863741	-0.058144499	-0.143090025	0.022096755	0.36748755	0.463168979	-0.005239665	0.298120141	0.066547848	0.355123699	0.039312098
-0.065032862	0.014870958	-0.091467276	0.113390103	-0.107640594	-0.128319681	0.186489776	-0.212098747	-0.122667566	0.076685689	0.149048939	-0.044685736	0.420890361	0	-0.332475334	-0.058656789	-0.077595264	-0.162232742	-0.125270069	-0.032990333	-0.098303512	0.094528973	-0.064667292	-0.247767463	-0.001055213	0.041352332	-0.045513064	0.105183214	-0.262160838	-0.090366974	-0.212887168	-0.314889431	0.020682307	-0.069007531	-0.197624907	-0.067980692	0.354463905	-0.225172952	-0.134631991	-0.080844752	-0.0568249	-0.039580207	0.187191576	0.096879393	0.093367323	-0.062061299	-0.042668786	-0.061755754	-0.012726302	-0.048662815
-0.157134756	0.025437586	-0.184710979	-0.006763889	-0.172736421	-0.336423248	0.238480568	0.169978812	-0.137128562	-0.312019706	-0.103596471	-0.098071486	-0.231756344	-0.332475334	0	-0.07612624	-0.037541796	-0.217445582	-0.13120304	-0.509568572	-0.302003086	-0.343084097	-0.303672433	-0.228967905	-0.364590079	-0.363321871	-0.008209416	-0.075281166	0.038723111	-0.257211834	0.043919373	-0.066543512	-0.082589485	-0.303742766	0.038047329	0.006176397	-0.271399915	-0.034378007	-0.042764608	0.050999634	-0.148943558	-0.100444376	0.03880661	-0.113470025	-0.167354852	0.053808358	-0.279595792	-0.045502823	-0.083407141	-0.1412628
-0.071146108	-0.239851385	0.056839604	-0.130227342	-0.106707849	-0.190403327	-0.081959188	-0.012437008	-0.006523014	0.063526459	-0.018105917	0.008035725	-0.163523689	-0.058656789	-0.07612624	0	0.242919549	-0.014682346	0.12874122	-0.082056448	0.09048032	-0.191405684	-0.117196098	-0.288349658	0.052476767	0.031716097	-0.150184795	0.331115276	0.223078549	0.089202315	-0.105365984	-0.063501559	0.014569066	-0.015069982	0.080348559	0.11330615	-0.049578663	-0.05945662	-0.133699238	-0.131991491	0.037634376	-0.038647454	0.065241911	-0.436829507	-0.096853442	-0.064651541	0.136297151	0.270926803	-0.022362538	-0.107207611
-0.153620601	0.062216897	-0.101074792	-0.205110505	0.049437921	0.23984924	0.016895093	-0.032788649	-0.142439738	-0.381202281	-0.129994094	0.001224952	-0.115022749	-0.077595264	-0.037541796	0.242919549	0	-0.279249668	0.137247533	-0.263300449	0.018966358	-0.093307905	-0.137031451	-0.036471255	-0.156653404	-0.033920977	-0.167599335	0.22244671	0.181179181	0.021221802	-0.327772141	-0.019958869	-0.147042155	-0.084582888	0.040025584	-0.228681937	-0.287530959	-0.240844518	-0.257201493	0.134743899	-0.009478962	0.115382485	0.066067368	-0.080957018	0.019410159	0.153914869	-0.061974153	0.292711228	-0.075181097	0.030283652
0.238048688	-0.104574963	0.102605231	0.09848135	-0.147802636	0.262579739	-0.163321704	-0.278852284	-0.05223465	0.321373492	0.000771902	0.037221871	0.142565221	-0.162232742	-0.217445582	-0.014682346	-0.279249668	0	-0.191648975	-0.033239126	0.328237861	-0.133475915	-0.018077457	0.172879398	0.183369875	0.383214891	0.146447018	0.047546055	-0.218945131	-0.04286918	-0.017801706	0.140429482	0.066595584	-0.076336011	-0.059655759	0.312936246	0.235062748	0.184952706	-0.012242894	-0.163000658	0.197400942	-0.240541294	-0.048657838	0.086221591	0.032922767	-0.032542691	0.612456083	-0.036374331	0.312027067	-0.034114636
0.014023303	0.039965592	0.038922768	-0.089972407	-0.099702083	-0.141101345	-0.239188626	-0.027029349	-0.155840948	-0.121390775	0.095322922	-0.053285696	0.085039377	-0.125270069	-0.13120304	0.12874122	0.137247533	-0.191648975	0	0.181051642	-0.185046136	-0.178564653	0.163225442	-0.07374882	-0.150894105	0.005854967	-0.049842056	0.092567682	-0.130625471	0.309007198	-0.223975718	0.035844162	-0.30033204	-0.078823581	-0.145044893	-0.294803619	-0.062647782	-0.251781076	-0.167749941	-0.331837028	-0.072969466	0.010654538	0.218162715	-0.161213532	0.129550919	0.018286582	0.087717846	0.200433418	-0.125039786	-0.360168844
0.107181497	-0.346557051	0.118109316	-0.194362521	-0.145712197	-0.203323916	-0.366357982	-0.317793906	-0.225300014	-0.032949645	-0.071471624	-0.199849695	-0.032170575	-0.032990333	-0.509568572	-0.082056448	-0.263300449	-0.033239126	0.181051642	0	-0.258213282	-0.003107192	0.335928857	-0.034990948	-0.112048477	-0.243782103	-0.137240753	-0.126619264	-0.354024649	0.141512722	-0.148455471	-0.075616911	-0.319610059	0.150296018	-0.390171498	-0.299422085	-0.023714397	-0.302787185	-0.04555162	-0.379846096	-0.07536304	-0.074478075	-0.048186053	-0.122543424	-0.173285052	-0.028234176	-0.031286772	-0.140159979	-0.044493712	-0.00133422
-0.03524176	0.111109219	-0.259809703	0.012602553	0.008552487	0.546965778	0.142063096	-0.190474272	0.028604824	0.102538273	-0.120233804	0.028546296	0.131130591	-0.098303512	-0.302003086	0.09048032	0.018966358	0.328237861	-0.185046136	-0.258213282	0	0.112382114	0.059998844	0.212483257	0.100715399	0.061748784	0.357195675	0.271040052	0.203625798	0.065816842	-0.179268211	0.017650437	0.276138246	0.00787277	-0.066191286	0.081268854	-0.211038128	0.436025977	0.149274319	0.328728199	0.172696665	-0.26537621	-0.148160949	-0.180580154	0.375701994	0.058164146	0.322994173	0.142370567	0.164853439	-0.016035613
-0.096597664	-0.016693842	-0.151901543	-0.098945096	0.064407602	0.013312556	-0.144554839	0.026005765	-0.30316186	-0.079034716	0.0937059	-0.170141697	0.042311873	0.094528973	-0.343084097	-0.191405684	-0.093307905	-0.133475915	-0.178564653	-0.003107192	0.112382114	0	0.115853958	0.094064027	0.076984167	0.054527372	-0.348977745	-0.118911289	-0.012923073	0.054944586	-0.238740638	-0.134834647	-0.135540113	0.272226721	-0.069532692	0.007684351	0.022811709	0.211194471	0.220217928	-0.001204576	0.141026169	-0.055292848	0.083617903	0.049462434	-0.068861909	-0.038372852	-0.016943611	-0.093320556	-0.19098717	0.158294603
0.031843316	-0.172387496	0.096820429	-0.130490482	-0.187777236	0.028057707	-0.339485675	-0.195053846	-0.222535938	-0.061163913	0.116693385	-0.345007598	-0.001294672	-0.064667292	-0.303672433	-0.117196098	-0.137031451	-0.018077457	0.163225442	0.335928857	0.059998844	0.115853958	0	-0.023543287	-0.201397046	-0.083020255	-0.179305792	-0.047982294	-0.08341679	0.344579458	-0.037902106	-0.275001794	-0.2461299	0.132469833	-0.463400751	-0.21001114	-0.004101225	-0.207006842	0.013225005	-0.349521518	-0.196619287	-0.071754336	0.010948517	-0.114587411	-0.156075135	-0.013677495	-0.00330459	0.181485876	0.017618289	0.094759196
0.123699717	0.422146708	-0.050343271	-0.146769881	0.111359611	0.323360384	-0.041767932	-0.036140084	0.175574601	-0.078820951	-0.121513046	-0.062396433	-0.184456512	-0.247767463	-0.228967905	-0.288349658	-0.036471255	0.172879398	-0.07374882	-0.034990948	0.212483257	0.094064027	-0.023543287	0	0.177758992	0.001089863	0.0735467	-0.01323763	-0.098318562	-0.436559439	-0.051426243	0.498855144	-0.018845811	0.110679895	-0.350535452	-0.103357963	-0.208935127	0.154503286	0.125737816	0.095895007	-0.253555447	-0.085278474	0.176329389	-0.084308453	-0.121382609	-0.121046551	0.142117187	-0.388568312	-0.090365015	-0.167581558
0.193376303	-0.062813081	0.202817887	0.098711066	0.202174649	0.048123032	-0.107386686	-0.156322241	-0.274747014	0.063140608	0.07342606	-0.182578579	0.283368587	-0.001055213	-0.364590079	0.052476767	-0.156653404	0.183369875	-0.150894105	-0.112048477	0.100715399	0.076984167	-0.201397046	0.177758992	0	0.148192495	-0.013382575	0.159287572	-0.002194748	-0.168738067	-0.29469353	0.04641005	0.013940207	0.156310603	-0.181500196	0.026238982	0.05145283	0.274717599	0.006043672	0.065255269	0.028979979	-0.118638352	0.054724928	0.02056946	0.203913122	0.139269099	0.077356495	-0.078763783	0.020016294	0.342404723
-0.094210148	-0.014306325	-0.015349149	0.013131699	0.071822956	0.135936394	-0.19817327	-0.281632572	-0.139186561	-0.0766472	0.055366799	0.091816768	0.111476079	0.041352332	-0.363321871	0.031716097	-0.033920977	0.383214891	0.005854967	-0.243782103	0.061748784	0.054527372	-0.083020255	0.001089863	0.148192495	0	-0.069278188	-0.057759363	-0.112032257	0.062359944	-0.032155238	-0.02558565	-0.008494976	-0.038134024	-0.15721859	0.170497522	0.287401497	-0.030656299	-0.055316474	-0.350149363	0.252777487	-0.009536951	0.141777813	0.006711989	-0.008003453	-0.185508594	0.346781194	0.01822057	-0.242398068	-0.08626058
0.044262532	0.285158247	-0.275509804	0.126998276	-0.042220827	0.346417606	0.363461167	-0.279177815	0.276258558	0.052917905	-0.308560431	0.155444875	0.009240041	-0.045513064	-0.008209416	-0.150184795	-0.167599335	0.146447018	-0.049842056	-0.137240753	0.357195675	-0.348977745	-0.179305792	0.0735467	-0.013382575	-0.069278188	0	0.228183448	-0.116405487	-0.132615909	-0.183462396	0.008732953	-0.097833566	-0.301505923	0.004668375	-0.130283698	0.001054261	0.03744188	-0.027026134	0.073635347	0.027025824	-0.314161986	-0.071598098	-0.103438556	0.257874131	-0.139133468	0.010219906	0.034454387	0.145915613	-0.04090644
0.161203027	0.045282211	-0.235916317	0.361198485	0.170001373	0.326923102	0.083722897	-0.170893013	0.227181196	0.096246824	-0.472247422	-0.140142247	0.308985531	0.105183214	-0.075281166	0.331115276	0.22244671	0.047546055	0.092567682	-0.126619264	0.271040052	-0.118911289	-0.047982294	-0.01323763	0.159287572	-0.057759363	0.228183448	0	0.301688075	0.126252756	-0.107431203	-0.03649085	0.265534699	-0.222687259	0.083087817	-0.193457767	0.244386658	0.126617178	0.033833131	0.040625915	-0.102127343	-0.44509387	0.030095577	-0.165311009	0.288308382	0.002759157	0.113600969	0.306251138	0.25464806	0.143962264
-0.056328751	-0.143919796	-0.148683995	-0.109089337	0.145864025	-0.003426419	0.121630251	-0.048872687	0.026995651	-0.143234119	-0.09096235	-0.124120086	-0.0327788	-0.262160838	0.038723111	0.223078549	0.181179181	-0.218945131	-0.130625471	-0.354024649	0.203625798	-0.012923073	-0.08341679	-0.098318562	-0.002194748	-0.112032257	-0.116405487	0.301688075	0	0.145777553	0.134371862	-0.24712345	0.150208905	-0.100666918	0.050753955	-0.002632553	-0.175771505	0.239957988	0.160175934	0.176340863	-0.092086397	-0.143082991	-0.157826737	-0.325712651	0.175591558	0.001896061	-0.2000819	0.297965556	0.163490534	0.071389474
0.157986477	-0.276846588	0.02865277	0.072044395	-0.033969767	0.02114513	-0.167546079	-0.044147197	-0.442909539	-0.023215182	0.159622461	-0.307279706	0.119194977	-0.090366974	-0.257211834	0.089202315	0.021221802	-0.04286918	0.309007198	0.141512722	0.065816842	0.054944586	0.344579458	-0.436559439	-0.168738067	0.062359944	-0.132615909	0.126252756	0.145777553	0	-0.142361209	-0.340383291	-0.083873011	0.129849926	-0.271053702	-0.161220625	-0.024441445	0.021625279	0.095254302	-0.328748554	0.27144891	0.084021859	-0.126131117	-0.157971576	0.230845183	0.117605984	0.048178937	0.484458953	0.263979167	0.111948423
-0.24072358	-0.205980495	-0.165272713	-0.1676732	-0.038005523	-0.223418057	-0.275770783	-0.276102036	0.213399082	-0.063357092	-0.273218572	-0.165659085	-0.262554556	-0.212887168	0.043919373	-0.105365984	-0.327772141	-0.017801706	-0.223975718	-0.148455471	-0.179268211	-0.238740638	-0.037902106	-0.051426243	-0.29469353	-0.032155238	-0.183462396	-0.107431203	0.134371862	-0.142361209	0	-0.327212662	0.042462911	-0.108425617	-0.008955658	-0.003400174	-0.130119309	0.104546353	-0.026363565	-0.248163208	-0.2816329	-0.194339886	-0.224866271	-0.33192426	-0.105210125	-0.204147682	-0.21178183	-0.379757464	-0.104955904	-0.198995546
0.04896399	0.252581269	0.064683773	-0.130257502	0.00147171	0.104804404	0.075716391	-0.0196277	-0.038082626	-0.172676548	-0.061717361	0.175893262	-0.106687419	-0.314889431	-0.066543512	-0.063501559	-0.019958869	0.140429482	0.035844162	-0.075616911	0.017650437	-0.134834647	-0.275001794	0.498855144	0.04641005	-0.02558565	0.008732953	-0.03649085	-0.24712345	-0.340383291	-0.327212662	0	0.004673436	-0.12808235	-0.040728234	-0.200461894	-0.259893119	-0.110260032	-0.178707644	0.029003754	-0.056388136	-0.032361813	0.227876097	-0.17217125	-0.155842155	-0.26712963	0.255489558	-0.350491643	-0.066845767	-0.274185747
-0.125070497	0.025615649	-0.31681779	0.265902042	0.131070703	-0.054558594	0.209986657	-0.146688908	-0.039877381	0.029603306	-0.290904313	-0.164362639	0.327845246	0.020682307	-0.082589485	0.014569066	-0.147042155	0.066595584	-0.30033204	-0.319610059	0.276138246	-0.135540113	-0.2461299	-0.018845811	0.013940207	-0.008494976	-0.097833566	0.265534699	0.150208905	-0.083873011	0.042462911	0.004673436	0	-0.126815096	-0.155948177	-0.09765061	-0.093818508	0.018928563	-0.0153945	-0.0187483	-0.104140192	-0.095396079	-0.030941322	-0.183017924	0.248104006	-0.055567335	0.176476255	-0.115250759	0.119136058	-0.19514212
0.097807445	-0.123467207	0.135016799	0.076635644	0.129936397	0.086991459	-0.233648494	0.223068103	-0.340576231	0.158133462	0.20774883	-0.216270745	-0.115180708	-0.069007531	-0.303742766	-0.015069982	-0.084582888	-0.076336011	-0.078823581	0.150296018	0.00787277	0.272226721	0.132469833	0.110679895	0.156310603	-0.038134024	-0.301505923	-0.222687259	-0.100666918	0.129849926	-0.108425617	-0.12808235	-0.126815096	0	-0.480623513	-0.184865654	-0.164147139	0.133054882	0.34131071	-0.137481496	0.211416066	0.192707226	-0.301393032	0.066078305	0.00119706	0.220797002	-0.120825835	0.081456676	0.107114099	0.31996423
-0.129845396	-0.143441051	-0.023216631	-0.204018429	-0.112984106	-0.078138247	-0.050448425	-0.206405923	-0.029207245	-0.191392049	-0.229159757	0.290854156	-0.2970635	-0.197624907	0.038047329	0.080348559	0.040025584	-0.059655759	-0.145044893	-0.390171498	-0.066191286	-0.069532692	-0.463400751	-0.350535452	-0.181500196	-0.15721859	0.004668375	0.083087817	0.050753955	-0.271053702	-0.008955658	-0.040728234	-0.155948177	-0.480623513	0	0.033799924	-0.088908866	0.096390784	-0.138735726	0.062472455	0.011027373	-0.292982072	-0.215778887	-0.244725585	-0.015328007	-0.30935216	-0.246290788	-0.155402794	-0.070910342	-0.012516836
-0.089945167	-0.037767731	0.083187565	-0.143155277	-0.355474204	-0.168866768	0.084944256	-0.054621257	0.039029896	0.201228559	0.193142906	0.258446008	-0.008567244	-0.067980692	0.006176397	0.11330615	-0.228681937	0.312936246	-0.294803619	-0.299422085	0.081268854	0.007684351	-0.21001114	-0.103357963	0.026238982	0.170497522	-0.130283698	-0.193457767	-0.002632553	-0.161220625	-0.003400174	-0.200461894	-0.09765061	-0.184865654	0.033799924	0	0.080285534	0.045831211	-0.182932824	-0.03781056	0.237048462	-0.245948285	-0.047050018	-0.081048317	-0.190946102	-0.166103929	0.165846705	-0.188739404	-0.018284578	0.042666089
0.283185422	-0.151568398	0.003915689	0.134715095	-0.097020231	-0.064847037	0.016176939	-0.170613125	0.121450938	0.216651186	-0.020872287	-0.039254073	0.294230402	0.354463905	-0.271399915	-0.049578663	-0.287530959	0.235062748	-0.062647782	-0.023714397	-0.211038128	0.022811709	-0.004101225	-0.208935127	0.05145283	0.287401497	0.001054261	0.244386658	-0.175771505	-0.024441445	-0.130119309	-0.259893119	-0.093818508	-0.164147139	-0.088908866	0.080285534	0	-0.010507599	0.100814916	-0.348160446	0.113032766	-0.253274083	0.0593176	0.257266372	-0.091931179	-0.244595632	0.01604606	0.189832315	0.149841681	0.012668698
0.160705909	-0.162305295	-0.093372934	0.023926195	0.215642899	0.305725843	-0.038420249	0.111668959	0.004976656	0.155999914	-0.030320769	-0.199453235	-0.103647895	-0.225172952	-0.034378007	-0.05945662	-0.240844518	0.184952706	-0.251781076	-0.302787185	0.436025977	0.211194471	-0.207006842	0.154503286	0.274717599	-0.030656299	0.03744188	0.126617178	0.239957988	0.021625279	0.104546353	-0.110260032	0.018928563	0.133054882	0.096390784	0.045831211	-0.010507599	0	0.456804961	0.248328343	0.015138958	-0.220648155	-0.139417723	0.062993452	0.214469567	0.1160134	0.007027056	-0.022514097	0.097085483	0.116692714
0.172759473	-0.075123362	-0.185808465	0.187537134	0.224666357	0.154913113	0.030902524	-0.034165811	0.026458288	0.117733449	-0.131915048	-0.351466447	-0.079473831	-0.134631991	-0.042764608	-0.133699238	-0.257201493	-0.012242894	-0.167749941	-0.04555162	0.149274319	0.220217928	0.013225005	0.125737816	0.006043672	-0.055316474	-0.027026134	0.033833131	0.160175934	0.095254302	-0.026363565	-0.178707644	-0.0153945	0.34131071	-0.138735726	-0.182932824	0.100814916	0.456804961	0	-0.005716582	0.033252776	-0.178293347	-0.061754335	0.124927476	0.022017239	0.131097093	-0.132203892	0.095092252	-0.060560871	0.253610045
-0.325259835	0.201114357	-0.176979437	-0.146667942	0.022514593	0.165578246	0.132232696	0.020977518	0.213149264	-0.285427958	-0.034848936	0.131437644	-0.075863741	-0.080844752	0.050999634	-0.131991491	0.134743899	-0.163000658	-0.331837028	-0.379846096	0.328728199	-0.001204576	-0.349521518	0.095895007	0.065255269	-0.350149363	0.073635347	0.040625915	0.176340863	-0.328748554	-0.248163208	0.029003754	-0.0187483	-0.137481496	0.062472455	-0.03781056	-0.348160446	0.248328343	-0.005716582	0	0.007005294	-0.128574371	-0.14387615	0.096498661	0.133552432	0.372427166	-0.351132482	-0.239682317	-0.046486434	0.009661032
0.248561412	-0.051891554	0.068424024	0.010042869	-0.235356063	0.071220182	-0.041901767	0.046030477	-0.388584375	0.03541626	0.087187342	0.227225244	-0.058144499	-0.0568249	-0.148943558	0.037634376	-0.009478962	0.197400942	-0.072969466	-0.07536304	0.172696665	0.141026169	-0.196619287	-0.253555447	0.028979979	0.252777487	0.027025824	-0.102127343	-0.092086397	0.27144891	-0.2816329	-0.056388136	-0.104140192	0.211416066	0.011027373	0.237048462	0.113032766	0.015138958	0.033252776	0.007005294	0	-0.040339436	-0.179926515	0.049110129	0.039194364	0.141721144	-0.003389	0.110452019	0.076267622	0.293428123
-0.061269738	-0.19442755	0.112378992	-0.201525435	0.102861427	-0.15966621	-0.083762564	0.170891047	-0.318329841	-0.089135021	0.502438605	0.0722479	-0.143090025	-0.039580207	-0.100444376	-0.038647454	0.115382485	-0.240541294	0.010654538	-0.074478075	-0.26537621	-0.055292848	-0.071754336	-0.085278474	-0.118638352	-0.009536951	-0.314161986	-0.44509387	-0.143082991	0.084021859	-0.194339886	-0.032361813	-0.095396079	0.192707226	-0.292982072	-0.245948285	-0.253274083	-0.220648155	-0.178293347	-0.128574371	-0.040339436	0	-0.099023379	-0.086324148	0.016532127	0.051290881	-0.0906104	-0.003656822	0.033176851	-0.180180371
0.057119243	0.30279392	-0.105788842	-0.058596481	0.055894643	-0.109688424	0.165731266	-0.10635528	-0.100555778	-0.195377171	0.08445733	-0.026054479	0.022096755	0.187191576	0.03880661	0.065241911	0.066067368	-0.048657838	0.218162715	-0.048186053	-0.148160949	0.083617903	0.010948517	0.176329389	0.054724928	0.141777813	-0.071598098	0.030095577	-0.157826737	-0.126131117	-0.224866271	0.227876097	-0.030941322	-0.301393032	-0.215778887	-0.047050018	0.0593176	-0.139417723	-0.061754335	-0.14387615	-0.179926515	-0.099023379	0	-0.051223237	-0.13347812	0.001975764	0.242958099	-0.153254986	-0.324137032	-0.231855154
-0.089247011	-0.064592265	0.074057005	0.307050377	0.200078309	0.120843388	-0.042803548	0.090347551	-0.113722436	0.083270758	0.09355621	-0.058473691	0.36748755	0.096879393	-0.113470025	-0.436829507	-0.080957018	0.086221591	-0.161213532	-0.122543424	-0.180580154	0.049462434	-0.114587411	-0.084308453	0.02056946	0.006711989	-0.103438556	-0.165311009	-0.325712651	-0.157971576	-0.33192426	-0.17217125	-0.183017924	0.066078305	-0.244725585	-0.081048317	0.257266372	0.062993452	0.124927476	0.096498661	0.049110129	-0.086324148	-0.051223237	0	-0.013068389	0.103458956	-0.121672794	-0.135532677	0.083902992	0.140470833
0.205668956	0.158354282	-0.230887845	0.221294597	0.303264618	0.41783306	0.071907006	-0.231454283	-0.153384238	0.081623539	0.034466173	0.23866947	0.463168979	0.093367323	-0.167354852	-0.096853442	0.019410159	0.032922767	0.129550919	-0.173285052	0.375701994	-0.068861909	-0.156075135	-0.121382609	0.203913122	-0.008003453	0.257874131	0.288308382	0.175591558	0.230845183	-0.105210125	-0.155842155	0.248104006	0.00119706	-0.015328007	-0.190946102	-0.091931179	0.214469567	0.022017239	0.133552432	0.039194364	0.016532127	-0.13347812	-0.013068389	0	0.196223706	0.098977685	0.280398279	0.426986217	0.16285421
-0.081778534	-0.056799065	-0.002917533	0.113897584	0.073577069	0.074747518	-0.207512081	-0.129174352	-0.19624041	-0.115542471	0.142980173	-0.339183241	-0.005239665	-0.062061299	0.053808358	-0.064651541	0.153914869	-0.032542691	0.018286582	-0.028234176	0.058164146	-0.038372852	-0.013677495	-0.121046551	0.139269099	-0.185508594	-0.139133468	0.002759157	0.001896061	0.117605984	-0.204147682	-0.26712963	-0.055567335	0.220797002	-0.30935216	-0.166103929	-0.244595632	0.1160134	0.131097093	0.372427166	0.141721144	0.051290881	0.001975764	0.103458956	0.196223706	0	-0.168344736	0.118450783	0.003208948	0.206334189
0.145334676	0.027151722	-0.14249748	0.117888086	-0.050514419	0.255460083	0.025342584	-0.19492352	-0.17418766	0.206372172	-0.011706643	-0.038457438	0.298120141	-0.042668786	-0.279595792	0.136297151	-0.061974153	0.612456083	0.087717846	-0.031286772	0.322994173	-0.016943611	-0.00330459	0.142117187	0.077356495	0.346781194	0.010219906	0.113600969	-0.2000819	0.048178937	-0.21178183	0.255489558	0.176476255	-0.120825835	-0.246290788	0.165846705	0.01604606	0.007027056	-0.132203892	-0.351132482	-0.003389	-0.0906104	0.242958099	-0.121672794	0.098977685	-0.168344736	0	0.004039562	0.094063103	-0.249123409
0.226372123	-0.116482489	-0.011232727	0.077892743	-0.069601387	0.148009375	0.048889671	-0.014122806	-0.184210092	0.16114974	0.059309982	-0.163183421	0.066547848	-0.061755754	-0.045502823	0.270926803	0.292711228	-0.036374331	0.200433418	-0.140159979	0.142370567	-0.093320556	0.181485876	-0.388568312	-0.078763783	0.01822057	0.034454387	0.306251138	0.297965556	0.484458953	-0.379757464	-0.350491643	-0.115250759	0.081456676	-0.155402794	-0.188739404	0.189832315	-0.022514097	0.095092252	-0.239682317	0.110452019	-0.003656822	-0.153254986	-0.135532677	0.280398279	0.118450783	0.004039562	0	0.391240567	0.214365482
0.459932357	-0.008121849	0.1819392	0.194820702	0.011335066	0.216214925	0.07417886	0.036319818	-0.120047614	0.428503633	0.204174504	0.078342162	0.355123699	-0.012726302	-0.083407141	-0.022362538	-0.075181097	0.312027067	-0.125039786	-0.044493712	0.164853439	-0.19098717	0.017618289	-0.090365015	0.020016294	-0.242398068	0.145915613	0.25464806	0.163490534	0.263979167	-0.104955904	-0.066845767	0.119136058	0.107114099	-0.070910342	-0.018284578	0.149841681	0.097085483	-0.060560871	-0.046486434	0.076267622	0.033176851	-0.324137032	0.083902992	0.426986217	0.003208948	0.094063103	0.391240567	0	0.207322463
0.360800087	-0.094973899	0.058126498	0.178377494	0.213851944	0.204895869	-0.19914034	-0.069643095	-0.291787535	0.021330787	-0.034040894	-0.030523365	0.039312098	-0.048662815	-0.1412628	-0.107207611	0.030283652	-0.034114636	-0.360168844	-0.00133422	-0.016035613	0.158294603	0.094759196	-0.167581558	0.342404723	-0.08626058	-0.04090644	0.143962264	0.071389474	0.111948423	-0.198995546	-0.274185747	-0.19514212	0.31996423	-0.012516836	0.042666089	0.012668698	0.116692714	0.253610045	0.009661032	0.293428123	-0.180180371	-0.231855154	0.140470833	0.16285421	0.206334189	-0.249123409	0.214365482	0.207322463	0
0.086103909	0.108541436	-0.086035617	0.064932108	0.118232854	-0.133665949	-0.034361862	0.211364552	-0.058883209	0.090305492	-0.071019478	0.238308623	0.103066072	-0.006186583	-0.143573865	0.349622786	0.041159354	-0.073565856	-0.02374812	0.100673117	-0.05671696	0.009548764	-0.059235629	-0.165173009	0.083869211	-0.085177936	-0.050859328	0.216921136	0.093282685	0.011216575	-0.242330372	0.044669058	0.123512022	0.122737639	-0.085545406	0.089192368	0.078617722	-0.301960528	-0.303074181	-0.20988676	0.099176191	0.008881905	-0.088160336	-0.299200922	0.044909328	-0.200833514	0.104521386	0.266597271	0.307610035	0.242591545
-0.02786798	-0.012205906	-0.164322332	-0.036490202	-0.024984881	0.089799531	-0.053802621	-0.230016246	-0.285277635	-0.134334743	0.063711852	-0.012927899	0.188423023	0.110289387	-0.196966991	-0.083443813	0.095356256	0.166009992	-0.145477399	-0.260415584	0.139415011	0.174448907	-0.251248598	0.109824441	0.162782192	0.30349642	-0.122573987	0.009350101	-0.116176479	-0.177107006	-0.321187764	0.033716392	0.129535541	-0.093794562	-0.121962346	0.018107597	0.038572121	-0.080420241	-0.053216055	-0.103341937	0.070656478	0.040959686	0.045511439	-0.094641522	0.177579612	-0.086848319	0.244885415	0.026565624	-0.093985908	-0.017800171
0.251783252	-0.003393098	-0.004435923	-0.036072448	-0.060353469	-0.135898843	0.136171028	0.322968692	-0.209411845	0.191230565	0.356704056	-0.004115091	0.047336172	0.046992823	0.012596191	0.037356589	-0.074489526	-0.075705715	0.187765032	-0.329743356	-0.05876378	-0.087284423	-0.061561558	-0.167685017	-0.142016798	-0.08741083	-0.009213382	-0.052118871	0.000377671	0.223401532	-0.323387176	-0.061328575	-0.057151742	-0.125952587	-0.162464485	-0.1212053	0.169081271	0.068167448	-0.044403248	-0.302326977	0.011159763	0.179142937	0.091401018	-0.077433661	0.093732864	-0.292482227	0.048129477	0.413020879	0.306307524	-0.23942405
-0.036267702	0.11322701	-0.05493683	-0.285604715	-0.305031061	-0.09909863	0.180152431	-0.055503264	-0.105249241	-0.14452517	0.086363375	0.298187017	-0.065636687	-0.098896705	0.008596169	-0.028900497	-0.126355216	0.207278922	-0.205572113	-0.393402159	-0.214591414	-0.045545887	-0.332692951	-0.106041677	-0.248392403	0.015465085	-0.007839346	-0.190698043	-0.119881459	-0.264278769	-0.238547951	0.027803145	-0.320846736	-0.226151139	-0.012576846	0.194442898	0.174703315	-0.196330607	-0.443534404	-0.047269084	0.098399699	-0.174813449	-0.06057056	-0.033195004	-0.121241093	-0.433264911	0.055687264	-0.089496225	0.260415167	-0.317971587
0.304760814	-0.062687188	0.370718896	-0.040017519	-0.064657182	-0.035180904	-0.08426924	0.035182118	-0.3794882	0.239575014	0.1814937	-0.104897745	0.097891256	-0.178946584	-0.270819217	-0.122515254	-0.135906398	0.087729782	-0.159070328	0.051664941	-0.004725736	0.146274388	0.119871326	-0.082323998	0.190793321	-0.041628115	-0.145512268	-0.16340594	0.041908216	0.273911029	-0.290039152	-0.117919818	-0.121204771	0.315471351	-0.204914853	0.108623505	0.07317055	-0.02896088	-0.048527639	-0.26260972	0.310519785	-0.040957507	-0.277573884	0.008407409	-0.011401446	-0.073944174	-0.065057233	0.311722904	0.478505671	0.389928848
-0.244808525	0.31629315	-0.124295883	0.010480995	0.15391627	0.371732026	0.089961126	-0.234708413	0.261095673	-0.114717178	-0.153215185	0.320868164	0.303272367	0.099293627	-0.288069218	-0.013839366	0.259400308	0.004697127	0.140187979	-0.06669309	0.164004773	-0.130458519	-0.235303551	0.098828681	-0.085410163	0.203585178	0.285873115	0.308448076	-0.042688243	-0.043787878	-0.081031337	0.29372701	0.118539773	-0.311959535	0.059826769	-0.169590846	0.027576365	-0.115789361	-0.294315636	0.185129315	-0.07448864	-0.114883572	0.088382557	0.097310774	0.331470102	-0.109989725	0.150554568	-0.079419494	0.082181051	-0.291800261
0.11245735	0.000584523	-0.063242093	0.14237608	0.28884542	0.338625848	0.049760249	-0.019499661	-0.006148522	0.053018827	-0.089062899	-0.174807712	0.073665857	-0.25647065	-0.101490587	0.045933519	0.044761255	0.261520654	-0.34529373	-0.408059895	0.415001124	0.01167579	-0.244140714	0.111343242	0.365581214	-0.096309893	0.138669491	0.325864017	0.314454734	0.080859728	-0.131969288	-0.135721579	0.078338899	0.028291659	0.055066559	-0.010289232	-0.174491212	0.576591969	0.307629943	0.374978065	-0.082977347	-0.161784381	-0.218144506	0.119399182	0.300011158	0.177930564	0.067234717	0.146661445	0.36893335	0.245406702
0.071766913	-0.141714156	0.10897626	0.26157397	-0.274937809	0.005446605	0.030966261	-0.162403926	-0.037352439	0.403362811	0.270927787	-0.026109781	0.320534945	0.203647181	-0.18403767	-0.256310701	-0.282611817	0.126716912	-0.188914582	0.033794645	0.105344154	-0.011319934	0.058515538	-0.154276118	-0.108005166	-0.16565825	0.062895238	-0.070940748	-0.07026545	-0.066382885	-0.165814281	-0.365177393	-0.01957644	0.003323222	-0.200323239	0.149614811	0.261620581	-0.093602128	0.214007959	-0.106079333	0.134402215	-0.157407373	-0.216115847	0.233860016	0.084429421	0.048415534	-0.082927532	0.10789302	0.266197473	0.09201093
0.389310569	0.193833411	0.019870846	0.14598985	0.239228621	0.357403457	0.199948162	-0.029399024	-0.365433037	0.050184138	0.106996119	-0.201559171	0.34109658	0.123297103	-0.033454224	-0.024356961	0.245066687	0.108760968	-0.120597929	-0.24587214	0.373653799	0.415955991	-0.048100553	0.272588193	0.388033599	0.010635923	-0.034965515	0.345801741	0.207434162	0.080190077	-0.37597689	0.096734196	0.151044697	0.203177378	-0.162758529	-0.056659728	0.033265609	0.37622422	0.15116857	0.102113023	0.062807471	-0.087593623	0.207491085	0.114199392	0.317141503	0.233037293	0.266916215	0.272471815	0.33172074	0.358617097
0.103525966	-0.010133138	0.328258038	-0.155763611	-0.138861567	0.08919479	-0.166683152	-0.030812746	-0.46213901	0.103273764	0.362084389	0.2084589	0.064734474	-0.205861911	-0.113994524	0.156181499	0.099186949	0.30507046	0.100063086	-0.168007344	0.276661605	0.16889964	-0.093769997	-0.111427031	-0.027339421	0.242152691	-0.079332635	-0.175729796	-0.123606041	0.25717327	-0.334969342	0.213680863	-0.067701004	-0.039585315	0.136222124	0.177067846	-0.131848738	0.078195184	-0.166472852	-0.217942387	0.3699238	0.134190217	-0.069661885	-0.049377933	0.175315216	-0.042234167	0.309387922	0.253711313	0.207914457	0.010000156
0.04956913	0.240352139	-0.088007577	0.079702929	0.081698075	0.09281835	0.146422148	-0.00056863	0.005486661	0.106897324	0.064056166	0.00589328	0.235445723	0.122957319	-0.194722563	0.106275089	-0.000855643	0.014752202	0.110341787	-0.162368476	0.200782254	0.313248694	-0.008837383	0.298718035	0.336034536	0.129184365	0.042136569	0.241091952	0.054921169	-0.084263332	-0.298959285	0.324629605	0.085150503	-0.118195534	-0.016089352	-0.021326073	-0.053708766	0.081818745	0.142197639	-0.02777897	-0.249538273	-0.03495983	0.385431945	-0.212296039	0.060792532	-0.296457529	0.349310905	-0.01781941	-0.125048235	-0.056518957
0.015492723	-0.188777179	-0.021570042	0.119540371	-0.052014753	0.022440065	-0.305429637	0.149225697	-0.104080833	0.040147819	-0.098463476	-0.081465863	-0.031606819	-0.175360352	-0.332508266	-0.164813578	-0.278387755	0.18524763	0.174770296	0.421876758	0.065172233	-0.146345228	0.300787389	0.038999401	-0.198308557	-0.058433723	0.034003761	-0.152004197	-0.492535532	-0.012295431	-0.297121882	0.139499739	-0.1253784	0.320407242	-0.478861958	-0.421298444	0.030647175	-0.14895834	0.1508919	-0.353847325	0.135731816	-0.084466107	-0.148488566	0.116966069	-0.19706507	-0.10392835	0.112304308	-0.053583719	-0.05632814	-0.111141928
-0.244630322	-0.098363325	-0.344493479	0.239428371	0.222716033	0.382046342	-0.182277828	-0.123798378	-0.125762314	0.026052482	-0.165888041	-0.03443478	0.236864045	0.091312729	-0.224799424	0.016697064	0.008699808	0.150828674	-0.275598377	-0.237016007	0.325360447	0.158002466	0.056677893	-0.127480984	-0.050663687	0.289580196	-0.039533071	0.179828957	-0.029942017	-0.011489769	-0.157829553	-0.11096859	0.318249345	0.060511637	-0.053444121	-0.146214247	0.075417779	0.066828251	0.031720404	-0.018223519	0.105729453	-0.191681787	-0.029862314	0.04624619	0.222742721	-0.001163278	0.16551277	0.066553198	-0.009176766	0.03771425
0.074980646	-0.195592374	0.022275828	0.264073551	0.107109591	-0.046486896	-0.196391523	0.140514582	-0.153815418	0.242343768	0.135457605	-0.124648586	0.151986584	0.031741761	-0.05133146	0.131686613	-0.15847218	0.174278483	-0.092964098	-0.09994971	-0.074014843	0.042638339	0.062086355	-0.102074839	0.013745362	0.208757818	-0.26182428	0.1020879	-0.114807442	-0.006081307	-0.203252822	-0.085562453	0.109301448	0.111614376	-0.155436844	-0.097385295	0.313276559	0.158076733	0.170130298	-0.389444083	-0.139452919	0.215998173	-0.017787959	0.044988759	-0.073571041	-0.233567938	0.208448991	0.215524897	0.129042149	-0.089368254
-0.048444513	0.245359525	-0.171820968	-0.050791945	-0.237316102	-0.099531114	0.083125226	0.074158914	-0.096567035	-0.030881565	-0.078364968	-0.249069601	0.077642612	0.295545667	-0.027392989	0.120974615	0.129111096	-0.322220594	0.216556147	-0.033323195	0.030861776	0.040839028	0.245027512	0.046855494	-0.160140067	-0.293002009	-0.016724497	0.241099969	-0.008730218	0.146592081	-0.123097524	-0.174686223	-0.078838684	-0.088069543	-0.262974411	-0.126321003	-0.116170734	-0.171983942	-0.135689393	-0.083258241	-0.248281732	-0.165024072	0.123222783	-0.301332414	0.024186065	0.009780299	-0.079096273	0.145987585	-0.008338169	-0.138933286
0.15877308	0.056163389	0.088761516	0.131326482	0.130349621	-0.026669722	0.006457102	0.100605056	0.057905138	-0.065873563	0.017305024	-0.05711019	0.002645793	-0.128515959	0.05215038	0.098424673	-0.022580307	0.156236455	0.016628604	-0.277148932	-0.054197665	-0.092129715	-0.071112551	0.210374415	0.399546057	0.016969493	-0.057937514	0.243434116	0.251144677	-0.102791429	0.154920593	0.155658796	-0.061997034	-0.027360387	0.023646198	-0.004650801	-0.112736918	0.184739619	0.051991574	-0.037666716	-0.266548783	-0.141683832	0.251205415	-0.181476489	0.057026099	-0.074485749	0.175875023	-0.080159403	0.059297953	0.106474034
0.092290491	-0.093353406	0.366908967	-0.070413157	-0.168087959	-0.16820991	-0.100562595	-0.380164802	-0.193932682	-0.099501058	0.187979564	0.239892036	0.106951073	0.324452609	-0.268171221	0.050193161	0.108610578	-0.139106572	0.112708561	0.151905209	-0.322973043	-0.159655735	0.046268951	-0.483094543	-0.017167592	0.215289876	0.006017813	-0.0392823	-0.242877096	0.175496295	-0.02736781	-0.288979471	-0.268227398	-0.152903423	0.213294148	-0.055727541	0.347409487	-0.36575529	-0.19383958	-0.270333439	0.225250393	0.065003686	0.015688568	0.067687497	0.002806253	-0.052014641	-0.254247814	0.075939722	-0.069941908	0.183592349
0.103865139	-0.195456147	0.105067186	-0.026032425	-0.373438269	-0.204735041	-0.189390466	-0.095063977	0.05560232	0.171841785	0.233051255	-0.05665952	-0.05493848	0.051285487	-0.030964542	-0.25345096	-0.483514518	0.083184257	-0.075652614	-0.087660082	-0.188419968	-0.090922423	-0.017806372	-0.034085773	-0.090333238	-0.151398212	-0.05321588	-0.291678786	-0.313838303	-0.230721533	-0.15500015	-0.077430643	-0.34296	-0.139491677	-0.14249441	-0.020472407	0.322425574	-0.011995507	0.169678301	-0.086829796	-0.066529758	-0.145874843	-0.153531462	0.132714212	-0.166617632	-0.227943793	-0.251159042	-0.077640325	-0.025561173	-0.096980423
0.03606886	-0.284290135	0.17497845	0.175723657	-0.196897462	-0.134062558	-0.260442555	-0.015589634	-0.003994806	0.418092161	0.018465938	-0.250809312	-0.054861188	-0.119074047	-0.068845801	0.365533441	-0.133298486	0.320980102	-0.024144726	-0.029993676	0.006712405	-0.13478668	0.131309465	-0.171684831	-0.082228824	0.173687816	-0.234552771	0.119919278	-0.043261655	0.181406721	0.153321177	-0.223060414	0.006199908	0.181805924	-0.16840966	0.366981894	0.230697289	0.029248212	0.050392155	-0.405888826	0.063901879	-0.126721248	-0.138012528	-0.122435801	-0.210481897	-0.067804173	0.225231454	0.231258467	0.145824626	0.053876791
0.139100745	-0.208019778	0.033483338	-0.047725093	0.221057206	-0.103625692	-0.199671835	0.014847227	-0.463772267	-0.198931754	0.05630428	-0.235175416	0.042585455	-0.336199433	-0.091150314	0.023479579	0.076938756	0.151640579	-0.0904985	-0.051740631	-0.205548108	0.157145903	0.120902784	-0.000645785	0.260170907	0.05596875	-0.268443823	-0.067691289	0.089418657	0.171143234	-0.162999257	0.022873463	-0.220526889	0.010698462	-0.152775764	-0.094055295	-0.075618476	-0.033688176	-0.006483988	-0.303930491	-0.134710625	0.038922161	0.191730425	0.005378671	-0.127415389	-0.087581769	0.21769549	0.067799799	0.051034071	0.227482945
-0.173806503	-0.028691202	-0.132389203	0.301614314	-0.041470177	0.014527121	-0.018701414	-0.118186019	0.096060894	0.273514032	-0.10791526	-0.144442365	0.303440273	0.160427585	-0.267359465	0.143745348	-0.052397899	-0.049928389	0.356267989	-0.021710515	0.261145741	-0.121947311	-0.049924783	-0.230442226	0.019433603	-0.003529946	0.284950227	0.371942967	-0.024920434	0.307850033	-0.24852863	-0.105356239	0.183924451	-0.169980258	-0.094741978	-0.113083385	-0.08702758	-0.040949136	-0.016775072	-0.176049054	0.004591213	-0.185478657	-0.024840731	-0.166354388	0.286041051	0.003562918	0.105456866	0.246695161	0.048116665	-0.078927249
-0.110829554	0.0913499	-0.320630074	0.053981051	0.15761064	0.298252642	0.176419616	-0.176865742	0.185093388	-0.035726253	-0.057789363	0.131244019	0.158465132	0.148541048	-0.021083878	-0.041972313	-0.051415086	-0.007522162	-0.157454386	-0.216665328	0.2396072	0.146738634	-0.311177462	-0.015529541	0.135071918	0.047072735	0.413490534	0.343969733	0.127714217	-0.012215436	-0.095757827	-0.159232423	-0.02511438	-0.221293449	0.08304815	0.138102487	0.11997626	0.375511557	-0.022226933	0.342018783	-0.004077986	-0.273385674	0.07616327	-0.00903271	0.374948591	0.09954264	-0.088465475	-0.107552439	0.036230128	0.031884599
-0.228456527	0.015991589	0.076767951	0.156573728	-0.167686284	-0.221157655	-0.198530808	0.072325408	-0.126428381	0.108391695	0.034794509	0.01759808	0.122877672	-0.26472488	-0.136905491	0.169086933	-0.120064549	0.323981404	-0.175106049	-0.291904986	-0.11684934	0.118783757	-0.290766835	-0.0861516	0.023234727	0.116604768	-0.291611433	0.012182301	0.031903304	-0.178446189	-0.233066037	0.016931422	0.113730565	-0.021555699	-0.150992841	0.129312679	0.111576028	-0.096766427	-0.064754188	-0.028229635	0.22820881	-0.185529768	-0.027555533	0.116107091	-0.161186069	-0.036193628	0.161093846	-0.068985365	0.198170438	-0.281356782
0.280224383	-0.006682521	0.120572649	0.124518201	-0.079597577	0.082916006	0.039845496	-0.085997142	-0.332304925	0.210072219	0.098883174	-0.120836116	-0.000652209	-0.192681894	-0.011135539	0.206844702	0.037494209	0.329432368	-0.094552234	-0.103601523	0.260653436	-0.050777856	-0.135278478	-0.101490147	0.156324133	0.009176396	-0.023614338	0.065513477	-0.01242651	0.303111881	-0.349805683	-0.020896306	0.262571245	0.127400115	-0.124431245	-0.043177363	-0.125154987	0.175391078	0.087000094	0.048797265	0.344186217	0.131154567	0.088884458	0.00411146	0.218380153	0.408643007	0.174025998	0.292152911	0.337836951	0.113630794
0.145837903	-0.019917233	-0.068490915	0.063251361	0.017053232	-0.10009148	-0.009927445	0.209683821	-0.493270308	-0.196180016	0.196037576	-0.128074929	0.047516175	-0.146625191	-0.145281464	-0.317785382	-0.164472312	-0.092229843	0.000244057	-0.057544827	0.057023808	0.314313233	-0.141089499	-0.004521047	0.205337197	0.001447291	-0.124631293	-0.299313843	-0.016146464	0.234717637	-0.395591766	0.026005063	-0.079243921	0.230924785	-0.292465061	-0.098815292	-0.129983813	0.120507121	0.184720367	0.046057671	0.492695779	0.081939884	0.034973107	0.152779743	0.155733243	0.158949345	-0.077456981	0.013200281	-0.003565452	0.208075419
-0.04729918	-0.191822082	0.060542975	0.095500983	-0.036923252	0.161850139	-0.146435514	-0.211983308	-0.142986223	0.018105114	0.124583565	0.024185764	0.303613752	-0.029077619	-0.130845219	0.070206128	0.133581787	0.414897591	-0.003982985	-0.052440226	0.097505316	0.084243812	-0.036915306	-0.192045093	0.007055425	0.246601075	-0.209088832	0.091213875	-0.159507036	0.043780971	-0.51311481	-0.083884202	-0.018332927	-0.148508221	-0.035117671	0.093452841	0.152841225	-0.044864763	-0.065154426	-0.10029465	0.03623962	0.07304702	-0.1130419	0.175684705	0.07659059	0.04511787	0.41721645	0.200466767	0.116076075	-0.097122051
0.099275514	0.063340515	-0.343196183	0.180536628	0.360534221	-0.019492598	-0.117812641	0.049405191	-0.113707647	-0.055635292	-0.064798251	-0.242988229	0.22918877	0.00177224	0.062388647	-0.164663479	-0.359675318	0.02110338	-0.106314421	-0.067556553	0.071876153	0.068282917	-0.006807778	0.115234934	0.327644318	-0.078956701	0.000885298	0.180169284	-0.083763994	-0.144694522	-0.126079634	-0.054519009	0.196160585	-0.017122118	-0.316167027	-0.017293582	0.13959603	0.179672167	0.101313613	-0.024367301	-0.24406594	-0.163969025	0.151905194	-0.115517162	0.162738606	0.077452391	0.117692992	-0.069921128	0.015210385	0.103526987
-0.143949419	-0.134981975	-0.122997239	0.443364263	0.043430209	0.128890172	-0.231468156	-0.239381298	-0.080185845	0.008291337	-0.208792523	-0.257055014	0.45397082	0.07355158	-0.230921641	0.06039235	-0.021633007	0.324894965	0.190896526	0.053919796	0.117779091	-0.163882926	0.157122225	-0.2921215	0.141146272	0.165256187	0.109608635	0.45867601	-0.18311806	0.242479026	-0.323370367	-0.085998192	0.092797726	-0.218497097	-0.196454883	-0.355134875	0.188158765	-0.132259935	-0.045548249	-0.170283526	-0.017600743	-0.306227416	0.06264051	0.150163174	0.230124921	0.216847152	0.23080045	0.250828087	0.091949776	0.014652695
0.323651671	-0.127175793	-0.023442477	0.036257893	0.214295924	-0.102573894	-0.093588151	0.236820474	-0.17680341	-0.035949923	0.233490095	-0.068669148	-0.08219707	0.025383966	0.218740776	-0.033446237	-0.034139268	-0.094712265	-0.042385269	-0.04368655	-0.080372639	0.209847495	0.143123269	-0.04932319	0.001790991	-0.103815079	-0.193326101	-0.073727734	0.109991059	0.089472182	0.230889693	-0.124457113	-0.073555991	0.14082703	0.039426982	-0.047354441	0.006383663	0.305289924	0.387141407	-0.09154097	-0.053573456	0.192850649	0.238667935	0.033034388	0.016235119	0.123785533	-0.02801054	-0.005622836	-0.02238857	0.414541751
0.338589102	0.049613085	-0.166727468	0.395882815	0.163803846	0.137159139	0.084544308	-0.152524278	-0.08271648	0.263781011	-0.001240012	-0.071785338	0.351569623	0.166671723	-0.105463505	-0.196398139	-0.214957803	0.044857994	-0.195193201	-0.300989747	0.005217076	0.156143636	-0.088279985	-0.206476748	0.091735892	0.115845807	0.021569734	0.179756284	-0.016469119	0.123564705	-0.266799152	-0.196971223	0.194419324	0.014536429	-0.04388446	-0.152870506	0.33419019	0.120419651	0.377019942	-0.105839513	0.148073986	-0.017897753	-0.016393211	0.150993705	0.327614576	0.007090029	-0.00884509	0.234873295	0.286767811	0.237523332
-0.028799193	-0.075414754	-0.150866702	-0.031146625	-0.014125057	0.031531211	-0.144748643	0.09380424	-0.185532764	-0.190222919	-0.027023965	-0.062455613	0.002178831	0.109759867	-0.27691704	-0.080073126	-0.036530435	-0.071187951	0.12228445	0.212499633	0.004003266	0.070268989	0.24924241	-0.039881866	-0.224339649	0.075170428	-0.111160129	-0.051112819	-0.267594218	0.010109536	-0.209515676	-0.203964099	-0.078762643	0.257817775	-0.37691021	-0.306313246	0.101631187	-0.29141444	0.11375612	-0.412088305	-0.071984902	-0.049908176	-0.052527174	-0.084367633	-0.054506529	-0.181925058	0.119165838	0.147198066	-0.134209692	-0.079082273
-0.048702527	-0.090462834	0.030158471	0.059777226	0.01842232	-0.223492533	-0.007842053	0.199049145	-0.207995594	-0.145608768	0.102012329	-0.239478186	-0.07995601	0.026267953	-0.095257498	-0.210397124	-0.239367113	-0.041111317	-0.240182802	-0.153009549	-0.145618662	0.047938026	-0.351498634	-0.156457379	0.319671959	-0.170155704	-0.173501119	-0.24901624	-0.272931784	-0.06919343	-0.481993735	-0.211729288	-0.224634081	0.117788769	-0.157078534	-0.09803547	0.076872595	0.225153536	0.088997535	0.097449847	0.106403582	-0.013563457	-0.067575254	0.255727589	-0.017883893	0.26157248	-0.267829835	0.009720339	-0.050578706	0.076829165
0.02574262	-0.119405136	-0.362978965	0.355986118	0.192306593	0.067888416	-0.141438156	-0.021084875	0.094466053	0.290060133	-0.221525893	-0.113286562	0.207205519	-0.012768281	-0.169397637	0.134875134	-0.136141479	0.28731221	-0.08700268	-0.13500379	0.115211405	0.139834702	-0.217073381	-0.185045213	0.136781111	0.205329195	0.063922606	0.321095675	-0.013907816	0.057785105	-0.191498324	-0.070421353	0.303228498	0.012380173	-0.036605597	-0.091314726	0.392595887	0.104110718	0.204547867	-0.093843088	0.214556783	-0.098126419	-0.013831909	-0.001885274	0.13849172	0.095331043	0.154482976	0.259063601	0.163332403	0.161521763
0.165062085	-0.328786433	0.087703325	0.137615487	-0.077277742	0.029309293	-0.156660527	-0.294797122	-0.203481227	0.164809883	0.166698068	-0.182247385	0.126270592	-0.080569983	-0.148547307	-0.022984657	-0.164926916	0.166199058	0.008223217	-0.003971908	0.205802903	-0.215753675	0.022492781	-0.103144534	0.098601386	-0.046048701	-0.070016503	0.009586424	-0.008167305	0.194815814	-0.130931377	-0.146940336	0.129771858	-0.035765775	-0.121647246	0.018377995	-0.124815904	0.029789442	0.206755802	-0.103042595	0.070877045	0.092730299	-0.169640958	-0.041085564	0.354959399	0.178173527	-0.006567359	0.142168686	0.165667653	0.105395421
-0.102830999	0.266120046	-0.099307358	-0.098903641	0.022788348	0.175310329	0.183074877	-0.278014511	-0.079607055	-0.242936403	-0.082583211	0.085642941	0.09424001	-0.259201378	0.133591965	-0.029923335	0.137382239	0.051971622	0.010331599	-0.178158879	0.285102427	-0.251135767	0.118945643	-0.044176154	-0.223012432	-0.051098213	0.029747039	0.045628835	0.328078628	0.163189486	0.106436536	-0.027663767	0.228032067	-0.196315199	-0.096845232	-0.043772534	-0.315628797	0.016592419	-0.005442827	0.241318181	-0.036128532	-0.140123531	0.135657057	-0.088661917	0.303280771	0.24996911	0.092385516	0.062844358	0.138369933	-0.157433823
0.140044436	0.051544689	-0.130386516	0.063023552	0.116324298	0.387382746	-0.123039804	-0.130952939	0.130158961	0.037001643	-0.159305811	0.236590922	-0.060640804	-0.174346387	0.091931157	-0.221689299	-0.1880631	0.341369689	-0.368051171	-0.329819858	0.172408357	-0.134737372	-0.33943361	0.191645771	0.025951954	-0.087468199	0.122375339	0.108310729	-0.045155317	-0.365805179	0.223776013	-0.061388336	0.00236327	-0.027275778	0.209993035	-0.032838058	0.030544626	0.394277751	0.042669561	0.236641109	-0.032017186	-0.209037721	-0.317917079	0.191881731	0.347120792	0.019443655	-0.115521371	-0.227994174	0.306274056	0.028656144
-0.00377049	0.00922537	-0.044841532	0.230139971	0.162174374	0.055836674	-0.089290269	-0.354837239	-0.013092043	-0.053115502	-0.233865902	-0.169129848	0.158161908	0.269814163	-0.341131926	-0.001821213	0.119453743	-0.06308724	-0.239665717	-0.039388664	-0.172814161	0.148090586	-0.0137047	-0.087345026	0.127810732	0.158019856	-0.051535025	0.358878523	-0.043540746	-0.031769723	-0.270938605	-0.322793275	-0.055594541	-0.135456666	-0.156841025	-0.074513808	0.408676326	-0.231947646	0.077460766	-0.143221945	-0.00828486	-0.262717545	0.126142025	0.203895226	-0.158131331	-0.068083256	-0.179499224	0.113694668	-0.072554633	0.29020679
-0.311574608	-0.057628933	-0.163294181	0.126798138	0.088543355	-0.132485434	-0.203192577	-0.251728684	0.041968517	-0.059785593	-0.328055203	-0.34314689	0.111062951	-0.233966962	0.152517781	0.097890623	-0.135446385	0.069845989	0.075705849	-0.240739718	0.061170418	-0.274890929	-0.197400764	-0.068614446	0.08813256	-0.133076489	-0.086701371	0.283855379	0.153459311	-0.040604852	0.329827279	-0.219684705	0.306021363	-0.070207678	-0.189201549	-0.181571156	-0.241584435	0.083706222	-0.075781345	0.024519863	-0.23975496	-0.293768555	-0.175945938	-0.252539575	0.159056008	0.264689177	-0.058122717	-0.071982592	0.018858779	-0.255127728
-0.118924394	-0.038164251	0.126030594	0.11331106	-0.120676465	0.223268926	-0.212781355	-0.155673146	-0.076252811	0.187988073	-0.053033154	0.144912422	0.101966165	0.059391476	-0.217669025	-0.237560675	-0.050360024	0.091804683	-0.161117494	-0.16146183	0.007528381	0.063383497	-0.037432056	0.069323763	0.034490518	0.070798852	-0.11281012	0.009861169	-0.108009391	-0.226669908	-0.021743085	-0.181254879	-0.092592232	-0.010911862	-0.026584817	0.221264124	0.03908319	-0.0552985	-0.226350412	-0.053609513	0.176504433	-0.286837369	-0.19104138	0.270647854	0.047626667	-0.212053508	-0.196486533	-0.199892223	0.01031096	0.048145842
0.009920136	0.21840933	-0.199593842	0.114484191	-0.163645715	0.252579868	0.394603729	-0.133269206	-0.036674201	0.01857551	-0.122204594	0.248633504	0.487864226	0.345747322	-0.136060834	-0.239097968	0.000225905	0.092977814	-0.233656749	-0.247982234	0.3203758	-0.021133019	-0.233588979	-0.026790502	-0.058639124	-0.076297313	0.222180381	0.237497687	-0.094050169	-0.210614935	-0.266787231	0.003735608	0.242539153	-0.304112494	0.03240088	0.067930251	0.124760054	-0.05365077	-0.244357243	0.083455026	0.04596642	-0.361995876	-0.038336217	0.148872614	0.338945419	-0.228046641	0.159032732	-0.059350707	0.251628637	-0.093855664
0.078779779	-0.267219573	-0.158481285	0.063882768	-0.296652079	0.003439428	0.025563905	-0.08660724	-0.135273322	0.154536113	-0.011289517	-0.30443716	0.25276801	0.152695403	-0.205751941	-0.130481109	0.05798671	-0.056738496	-0.139636368	-0.100878499	-0.097600356	0.042177208	0.05000497	-0.393440217	-0.210471988	-0.149766818	-0.169006839	0.051756114	-0.103022449	0.182377011	-0.297117323	-0.344325215	-0.204448655	0.056820363	-0.327953726	-0.008732996	0.390329123	-0.177239567	0.033833519	-0.15081355	0.238040298	-0.107754886	-0.286474764	0.228831097	-0.023644714	0.054171506	-0.112204842	0.39403221	0.289029479	0.180161223
0.190637484	-0.165956825	0.102643758	0.269569606	0.097563356	-0.299899668	0.017469697	0.127207786	-0.20420298	0.069635995	0.129671931	-0.262806982	0.271395564	0.1388226	-0.079680555	0.297793716	-5.37896E-05	-0.114778996	0.225215167	0.066307858	-0.155640855	-0.078964524	0.098073475	-0.285454541	0.125960872	0.036746886	-0.200187728	0.216795266	0.170226231	0.21810247	-0.292485386	-0.231279016	0.095994636	0.270430356	-0.411331594	-0.17863059	0.375450194	-0.164027199	0.1681052	-0.233666867	0.085354567	-0.03917912	0.118064083	0.083329864	0.024239829	0.19247058	0.022565879	0.441496015	0.177269757	0.078642063
0.034896757	-0.022840636	0.099873871	-0.162647396	-0.024810631	0.228311881	-0.340613037	-0.192286611	-0.024314422	-0.146379024	0.018688178	0.044829819	-0.200334027	-0.096824206	-0.164244369	-0.356684804	-0.122505344	0.138577357	-0.215043306	-0.063982874	-0.067622662	-0.051741589	-0.099122524	0.002623901	0.032342818	-0.241795525	-0.017549388	0.01022811	-0.245065868	-0.196323335	-0.19850938	-0.169849738	-0.459441304	-0.10381183	0.072730698	-0.074390888	0.046779655	0.277305961	-0.052421916	0.352639407	-0.08267048	-0.296961486	-0.186093286	0.132994607	0.132199705	0.429665774	-0.351654112	-0.093781047	0.077571645	0.181213394
0.234323993	0.254041344	-0.113319568	0.090505496	-0.040507793	0.518647432	0.150844261	-0.252149642	-0.173818752	0.068926126	0.113011815	-0.071834065	0.2962071	0.087517954	-0.248802826	-0.184154913	0.251082391	0.061137859	0.074902423	-0.138046131	0.556786954	0.26515013	0.190826371	0.164903551	0.067103252	0.042104196	0.224632561	0.195525214	0.156046078	0.362731099	-0.306548387	0.025940971	0.052242979	0.050763499	-0.226192757	-0.006973491	-0.129448459	0.089641027	0.016167872	0.164974466	0.195801824	-0.060271826	-0.02258792	-0.012069706	0.471796602	0.213600412	0.140013292	0.385826439	0.316804707	0.254296333
-0.039798439	-0.025860198	-0.091155961	0.239476904	0.057439771	0.38405928	-0.13257736	-0.047413532	-0.037140004	0.090167888	-0.01246035	-0.033422757	0.241302878	0.163280845	-0.328168124	-0.101159722	0.018316533	0.245359972	0.13809526	0.021168826	0.333243251	0.156667471	-0.000120059	-0.020532358	0.153613895	0.053285252	0.169773623	0.372457594	-0.250556916	0.182994336	-0.59943068	0.017000614	-0.084301792	-0.055312373	-0.109446876	-0.23591885	0.128674075	0.176797688	-0.025475146	0.087916613	0.100125633	-0.141719654	-0.031528279	0.205673188	0.283850491	0.211193368	0.107522026	0.243226603	0.144669339	0.046204519
0.126886651	0.37854296	-0.167343035	0.470258862	0.052183088	0.112555474	0.119565621	-0.107774831	0.22184214	0.291019797	-0.196262345	-0.082479157	0.260188371	0.258468896	0.068573907	-0.04125173	-0.108105995	0.077933677	0.128410399	-0.294696957	-0.020967614	-0.168294087	-0.244283631	0.178487986	0.184220105	0.095612176	0.294941932	0.322728485	-0.124190032	-0.242080703	0.210618228	0.015717151	0.164522812	-0.054032847	-0.165635318	-0.056466211	0.109715916	0.001568192	0.022712134	-0.256314903	-0.148427576	-0.302719414	0.266889513	-0.011057358	0.188702643	-0.003913593	0.25985533	-0.054125581	0.02871502	-0.021765031
-0.097610466	-0.017706646	0.028665042	0.065112911	-0.278651088	0.133251935	-0.105003148	-0.161559433	-0.080764271	0.204175517	0.100771748	0.088774376	0.227619395	0.098901942	-0.503769279	-0.200497136	-0.16191268	0.33444187	0.050655555	0.041475788	0.185396343	0.05148498	0.01672421	-0.002310458	0.022592004	0.280335546	0.124464698	-0.060980719	-0.26857245	0.1183272	-0.303141654	0.028215652	-0.141938686	-0.041534346	-0.332141787	0.167669699	0.182026222	-0.242050961	-0.156743199	-0.102955967	0.493510187	-0.207416967	-0.013856173	0.154524937	-0.011045845	-0.139425755	0.10470219	-0.039577592	0.145261079	-0.089798704
-0.187925622	-0.236463174	0.126900926	0.060910683	-0.151738197	-0.181165665	-0.232555762	-0.267550886	-0.302276611	0.022983527	0.26239261	-0.209822908	0.29698053	0.018911516	-0.418276191	-0.234733343	-0.201107129	0.055126812	0.04400615	0.188874498	0.114341669	0.15978618	0.340207189	-0.235802263	-0.058772523	-0.070259504	-0.197837338	-0.205529213	-0.027946623	0.301072657	-0.151150748	-0.302325994	-0.04000042	1.71592E-05	-0.280333072	0.000467137	-0.146989092	-0.157726005	0.036482848	-0.235687017	-0.047850996	-0.029409785	-0.194538489	0.049677074	0.161317363	0.056820836	-0.033694886	0.125390261	0.156402782	0.139727682
0.086788215	-0.110192537	0.249504238	-0.181606844	-0.057299409	0.128176481	-0.119669087	-0.410608143	-0.165906653	-0.267869771	0.187012032	0.142879382	0.15755111	0.049792379	-0.300881922	-0.114850909	0.211828083	0.01038789	0.147560865	0.186845288	0.001712316	-0.131496295	0.12630938	-0.298633516	0.084553517	0.064982787	0.124968193	-0.049319316	-0.132740617	0.172261387	-0.280228764	-0.109948896	-0.410754114	-0.17200993	0.063835397	-0.164417848	0.033267125	-0.254538119	-0.084910691	0.015022976	0.099826276	0.009703071	-0.087304957	0.104683667	0.197264716	0.200060204	-0.112409942	0.217967898	0.004494895	0.277750075
-0.080125861	-0.238309354	0.045229409	-0.02836993	-0.013001011	0.090192609	-0.276569664	0.165005356	-0.120873779	-0.17441164	0.067968532	0.051737238	0.005607955	-0.124856822	-0.032989435	0.045059107	0.22604847	-0.21126096	0.303623259	-0.083144873	-0.11339651	0.067129105	0.135871053	-0.23209326	-0.264452726	0.07454446	-0.199683517	0.187676176	0.053555809	0.365408689	-0.2782951	-0.010760082	-0.250816494	-0.185741797	0.110519871	-0.202309072	0.093522407	-0.017313289	-0.089325145	-0.231978014	0.071049556	0.005288616	-0.096378118	0.020055	0.059814017	-0.169200465	-0.175887018	0.299999923	0.014056568	-0.0511683
0.088951021	-0.005339658	0.126160368	0.067779221	-0.157317236	-0.140063539	-0.040759455	-0.021590624	0.127922773	0.361207843	0.013010492	-0.056429598	0.05204403	0.277414024	-0.20112808	0.253685802	0.037072938	0.273778051	-0.165047765	-0.171432763	-0.118514128	-0.0418378	-0.213497788	0.104336858	0.261389703	0.169050694	-0.103353903	0.226701781	-0.19234392	-0.38099125	-0.18229726	-0.013564387	0.062259823	0.022416679	-0.057097159	0.117476158	0.468507171	-0.073553994	-0.183688745	-0.131257594	-0.031693015	0.002484311	0.046200775	-0.034487147	-0.269658089	-0.120591648	0.107368499	0.021078045	0.095744282	-0.072786346
0.122156225	-0.001375607	0.038196567	0.094709627	0.03089758	0.171836302	0.271171242	-0.162170485	-0.104593284	0.184976682	0.123792209	0.230380058	0.280290544	0.128017962	-0.166483238	0.238287777	0.111235388	0.179984048	-0.265600264	-0.226930171	0.305164576	-0.163616806	-0.207553104	-0.165853098	0.187767208	0.205777913	-0.018307423	0.090422511	0.221501872	0.151909962	-0.047942597	0.105093844	0.365264058	0.09126351	0.008062958	0.159809262	-0.126382113	0.038554061	0.056667879	0.117235564	0.243887171	0.204332784	-0.06419526	-0.153766036	0.325255334	-0.03347664	0.271679997	0.099262826	0.291595042	0.214694351
0.242230594	0.163413376	0.123287864	0.156458512	-0.00294871	-0.021808475	0.019820053	-0.000406558	0.011879564	0.185473904	-0.056233007	0.053462077	-0.051160853	0.159466699	-0.185771078	0.238785014	-0.000715649	-0.062482346	0.06894476	0.147094622	-0.103344209	-0.157459423	0.171772078	-0.057025593	-0.020576805	-0.02428036	0.164341331	0.205786839	-0.194797039	0.018597113	-0.13104248	-0.184911862	-0.095906362	0.122712247	-0.029898951	-0.183916286	0.120958477	-0.186770946	0.048351116	-0.344774783	-0.022537237	-0.054986581	0.097032376	-0.019317226	-0.142669171	-0.25648284	0.003025677	0.069727749	0.04715579	0.062346432
-0.007239002	0.017736819	-0.147482485	0.227404833	0.221271351	0.194626644	-0.225909933	0.227877647	0.121598035	0.106818587	-0.009126816	0.300401509	0.012666511	-0.313599944	-0.004130284	-0.095064916	-0.163193867	0.149383992	-0.129423961	-0.132672116	0.075217642	-0.11171031	-0.174737155	0.121139675	-0.230143443	-0.163339049	0.011916534	-0.031907648	0.021507587	-0.181176037	0.088606037	-0.089371473	-0.035103135	0.187697947	-0.02774702	-0.006978599	-0.131086484	0.177887157	0.147297919	0.121223889	-0.053959038	0.028697619	-0.379390866	0.252435595	0.160953596	-0.178540826	-0.039802928	-0.204046026	0.276590049	-0.012013221
0.204413325	0.083707832	0.161439896	-0.009380362	-0.059956279	0.060999554	0.284674346	-0.273216218	-0.306438476	0.014172026	0.139750421	-0.106501304	0.228151709	0.210975185	-0.091786183	0.19076997	0.062441997	0.193487152	-0.133418828	-0.30772984	0.112672172	-0.083675452	-0.18300201	-0.253277987	0.268956393	0.280867875	-0.052997589	0.106380723	0.012521276	0.23187831	-0.174462184	-0.063636087	0.098678418	0.108449273	-0.115402915	-0.017365634	0.17755805	0.055739827	0.019839944	-0.031688038	0.149009615	0.005988286	0.068521202	-0.076324798	0.214030385	0.096205331	0.285183072	0.294489831	0.194742933	0.019774923
-0.027421162	-0.045769386	-0.384070069	0.081076533	0.132989556	-0.198568687	-0.172738954	0.110689096	0.196404696	-0.294807285	-0.335527956	-0.151986435	-0.243897587	-0.065815821	0.13008748	0.070824802	0.070275061	-0.142861724	0.044350371	-0.093727194	-0.31531167	-0.110200189	-0.189253956	-0.150418431	-0.060124047	-0.264672011	-0.088903449	0.290191025	0.061425909	-0.045555603	0.121643625	-0.077967964	-0.141045064	-0.346294105	0.140927762	-0.313775331	0.001649357	0.026672894	0.003071427	-0.046494577	-0.262074053	-0.202784941	0.214912519	-0.25241974	0.004015954	0.124145143	-0.189159766	0.052993063	-0.128667101	0.105030581
-0.061907995	0.083462775	-0.140365139	0.235986948	0.16919075	-0.062178414	-0.079350419	-0.073722571	-0.065177619	-0.044345047	0.151548833	-0.158605292	0.164593577	0.078858323	-0.076832145	0.193767756	-0.00682266	-0.31525287	0.251060247	-0.082762353	-0.026898282	0.039367441	0.109202914	-0.077405177	0.068344221	0.104652554	-0.09653528	0.171651363	0.077718787	0.169104278	-0.109386556	-0.12329825	0.023807177	-0.065674342	-0.28891167	-0.122905634	-0.096979275	-0.050218508	0.193137974	-0.188091561	-0.214502811	0.12476147	0.301588267	-0.177260578	0.095867224	0.051361743	0.090471543	0.120711029	-0.225707427	0.013001023
-0.010687675	-0.041994613	0.12384855	0.073076487	-0.010833509	-0.017988473	-0.246755496	0.057196114	-0.253678709	-0.002032302	0.016650412	-0.0906251	0.061731592	-0.102005906	-0.183573857	-0.207706064	-0.112608418	0.093039446	-0.276880682	-0.110599138	0.075080827	0.581633449	-0.053622104	-0.115959853	0.209978014	0.023226341	-0.135089949	-0.037711345	-0.038223844	0.023643557	-0.281885535	-0.202822611	-0.095511943	0.130676016	0.022193013	0.071107551	0.175194025	0.214243248	0.003635617	0.062847212	0.443789124	-0.246122032	-0.219066173	0.24142018	-0.046719842	0.157961562	-0.208114058	0.077629693	0.09250804	0.353388548
-0.097009532	0.155791938	0.128693983	-0.093082175	-0.064757511	0.070299953	-0.1766534	0.14288649	-0.09278924	0.032506481	0.150291219	0.545441151	-0.182697445	-0.079187624	-0.197572783	0.084204137	-0.03471218	-0.031214897	-0.074058816	0.055086449	-0.07207676	-0.144650176	0.124184959	-0.132621124	-0.099882714	0.163778603	0.03527743	-0.22866495	-0.28995797	-0.111726739	-0.261020631	-0.021551229	-0.262724549	0.120715275	-0.09015055	0.232560158	-0.06575755	-0.320806772	-0.321340084	-0.179784656	0.287769496	0.003302875	-0.002880367	0.011950225	-0.117554456	-0.26213181	-0.073329926	-0.087189801	-0.086536862	0.181630611
-0.082663558	0.398884445	-0.195576474	0.377448618	0.159560353	0.407121658	0.177379385	-0.136900783	0.331694216	0.199958622	-0.315506458	0.140799895	0.166557908	-0.066049471	-0.08984001	0.14506115	0.099824883	0.17611368	-0.086213738	-0.319360346	0.489157766	-0.197420031	-0.124303982	0.238870397	0.148846552	0.324107647	0.350560457	0.284677386	0.134595901	-0.10211122	0.092945144	0.202560514	0.441332728	0.070682958	-0.073696993	0.082354553	-0.119452506	0.067074835	0.174300939	0.049227722	0.095358297	-0.236116439	0.038697384	-0.09026362	0.258824527	-0.035717085	0.280630141	0.069512226	-0.004873499	0.131184667
0.269059867	-0.001436582	-0.104253851	0.118823826	0.068159513	0.353667378	0.08795844	-0.31185329	-0.205170617	-0.121178463	-0.176513761	-0.008999142	-0.000876427	0.051688857	0.123158693	0.038529627	0.101905294	0.089456193	-0.174155816	-0.22589314	0.189274475	0.103879526	-0.121827312	-0.090774052	0.150629759	0.116322726	0.305657923	0.342065692	0.136478171	0.124041624	-0.070962295	-0.230273366	-0.115006864	-0.082665287	0.2063054	0.074837536	0.07711716	0.31396839	0.130012929	0.003979903	0.279281467	-0.415479004	0.040777788	-0.087985076	0.260310531	0.107399337	-0.059435543	0.123109192	-0.002892161	0.448262006
-0.277320653	-0.193991542	-0.085065097	-0.189100802	0.076775827	-0.127074882	-0.254981369	0.059625763	0.028405886	-0.174653426	-0.055092543	-0.167351276	-0.370894521	-0.200240448	-0.132712066	0.213893175	0.204618111	-0.15557839	-0.124865592	-0.43859455	0.050080329	0.116346054	-0.186993688	-0.077503726	0.078839943	-0.076162457	-0.334690869	0.056725234	0.216069221	-0.090348609	0.105441473	-0.135823295	-0.131032467	0.00046499	0.329318732	-0.035353735	-0.217015028	0.208803982	-0.010913067	0.165857866	-0.218223333	0.024681002	-0.21343489	-0.365117639	-0.082636848	0.067875788	-0.179267064	0.078128368	-0.229801431	0.082253017
0.042184085	0.009772315	-0.38090986	0.16937682	0.250570387	0.188011438	0.051037569	0.167444736	-0.142143756	-0.158717722	-0.286357552	0.002209755	0.166812494	-0.050034344	0.208465651	0.202248469	0.337136328	0.132147923	-0.152836159	-0.327677846	0.187844932	0.107505359	-0.241583139	-0.119314745	-0.015939869	0.020368464	-0.050921284	0.386427701	0.140103996	0.02078568	-0.169078141	0.104444958	0.317427963	-0.167426378	0.204875857	-0.182678729	-0.057392288	0.212006643	-0.042666707	0.059989337	0.012225043	0.008064589	0.004104234	-0.074248493	0.253825605	0.022122577	0.33267206	0.173394352	0.133403718	0.014286879
0.120794155	-0.026751054	-0.156728998	0.1945225	0.276848674	0.479892462	-0.149382293	-0.041799445	-0.040983893	-0.036683459	0.034407727	0.16918844	-0.08293061	-0.200688884	-0.133905351	-0.24904497	-0.099878609	0.242746025	-0.356707931	-0.274536341	0.271809965	-0.014840449	-0.086950645	0.034582723	-0.109368436	0.193751663	0.191900685	-0.128968507	-0.022980286	0.041400872	-0.076187521	-0.139662117	-0.14211081	0.251710027	0.000427832	0.019043976	0.05644571	0.238284945	0.333432406	0.126537681	0.298812389	-0.061863557	-0.348312289	0.311370522	0.229536697	0.088321686	-0.084290802	0.047581129	0.203062803	0.306045651
0.242523104	0.024372291	-0.171921209	0.09619718	0.191881791	0.221161544	-0.024221262	0.249790162	-0.037021674	0.013419824	-0.107663296	0.068552509	-0.145368367	-0.45153001	0.108045503	0.120910078	0.008201542	0.119994417	-0.106734112	-0.346468091	0.159598276	-0.070709199	-0.299135953	0.029700128	-0.05722915	-0.228821889	0.054912284	0.320248634	0.313039809	0.153397515	-0.091379732	0.067233101	0.034763258	0.047878981	0.156339929	-0.183572933	-0.092547432	0.399420559	0.160551161	0.175320461	0.127679721	-0.074478365	-0.226619735	-0.063358545	0.294395775	0.04043258	-0.033626668	0.206544459	0.543280363	0.014320198
0.118515663	0.08274249	-0.159846932	0.091069072	0.093662433	0.104184486	0.246442154	-0.044677537	-0.092914052	0.065735072	0.031889394	0.216195241	0.245017201	0.13492167	-0.137143195	-0.093487561	0.012903367	0.112408824	-0.184886709	-0.190189049	0.152012676	0.128107309	-0.279689223	0.124059491	0.230724186	-0.012577265	0.009684815	-0.022472359	-0.072349556	-0.28927803	-0.320636332	0.122541815	-0.023697879	-0.053336926	-0.079101421	0.184489682	-0.040547971	-0.002269342	0.063571587	0.262298495	0.075834289	-0.020602603	0.11416316	0.309571713	0.123978436	-0.051188238	0.191284254	-0.156575501	-0.02202257	0.247626647
0.25699085	-0.050677333	-0.069731206	-0.046855319	-0.042572759	0.383941323	0.038407128	-0.168406501	-0.170697808	0.192018822	0.005812926	0.003984515	-0.143799454	-0.212955862	-0.221290708	-0.223900646	-0.235920623	0.243400693	0.026902676	-0.018766306	0.010025955	-0.207413048	-0.052868199	0.257693827	0.0022253	0.07893832	0.119543403	-0.119429708	-0.31655407	0.005920757	-0.219534859	0.250148147	-0.160847858	0.168936089	-0.441338122	-0.218448624	-0.072324656	0.089230724	0.052983344	-0.169277534	0.16251038	0.234505668	-0.015294103	-0.1234148	0.066908695	-0.02635815	0.204739094	-0.154470161	0.017969267	-0.182425499
0.222388148	-0.043162931	-0.044205755	0.131090954	0.127700165	0.146965966	-0.078093715	-0.117386438	-0.164092794	0.266350418	-0.248925641	-0.143642783	0.124136344	-0.105144665	-0.153171465	-0.054209515	-0.234684885	0.405801713	-0.200914964	-0.073112682	0.200860083	0.264195085	-0.248875991	0.1121867	0.278367758	-0.025637329	0.042232715	0.296386003	-0.133801639	-0.084158026	-0.176370978	0.002759366	0.085246645	-0.118085653	0.061974309	0.027410181	0.18584834	0.468471736	0.09698943	-0.074320383	0.064555138	-0.348818183	0.102290377	0.114178345	0.113292925	0.02775301	0.236859024	-0.068756454	0.191645846	0.068569683
0.099090375	-0.075862579	0.049666662	-0.147276893	-0.329408854	-0.211346254	0.11218638	0.093409091	-0.061268479	-0.131008521	0.126428455	0.219323903	-0.184963524	-0.272298485	0.298350304	-0.080520958	-0.167078599	0.178422108	-0.235398442	-0.248036459	0.003634465	-0.208544031	-0.242431566	-0.093547381	-0.289115787	-0.158009425	-0.059459802	-0.236869961	0.054480255	-0.175846428	0.026814722	0.277305424	-0.147076115	-0.261426002	0.214525521	0.049562406	-0.116542518	-0.017504852	0.061556499	0.0129855	0.184693709	-0.101801492	-0.106742486	-0.138004184	-0.172861546	-0.288153589	-0.006830259	-0.083516955	0.124310002	-0.084947191
-0.113705322	-0.245676339	-0.128184482	-0.007546374	-0.023249874	-0.157683358	0.251086444	0.117404491	-0.160459846	-0.037435394	0.089243382	-0.065686017	0.120653637	0.016045779	0.092287675	0.013455533	-0.158687562	0.042509411	-0.234379455	-0.113573454	-0.207100451	-0.236591339	0.064429581	-0.256527096	-0.171150938	-0.200973734	0.02659926	-0.079410739	-0.097052798	0.033709787	-0.116875678	-0.181385115	-0.093413234	-0.044667605	-0.254681736	-0.101423591	-0.028200146	-0.263498187	-0.260081261	-0.213074476	-0.287706941	0.25246039	-0.184714541	0.002257826	-0.129087836	-0.376722604	0.070102789	-0.001921833	0.28625527	-0.241075769
0.196592778	-0.096865915	0.245732635	-0.073665485	-0.339528114	-0.121655442	-0.226985946	-0.112118334	-0.139558718	0.142758414	-0.140471205	0.00786378	-0.154269204	-0.261621237	-0.085448146	0.096602671	-0.166961566	0.251842111	0.150201097	0.108340643	-0.049049437	-0.073041022	0.043016627	-0.018675536	-0.074031606	0.022117723	0.002765489	0.060049757	-0.203698888	0.07017751	0.189920396	0.153836787	-0.272130191	-0.156546026	0.175706759	0.20613113	0.038044635	-0.059628565	-0.115018331	-0.402455598	0.263768554	-0.346838176	-0.030771047	-0.148447335	-0.242284641	-0.266916186	0.16011256	-0.115080483	-0.073194228	0.066191256
-0.055657409	0.293189704	-0.221362978	-0.058004841	0.011467438	-0.209317192	0.244184852	0.066946022	0.225106567	-0.138476834	-0.16979292	0.070472509	-0.034150422	-0.088922024	0.079929478	0.063794382	-0.211104959	-0.088575132	0.002860213	-0.457829386	-0.032325987	-0.058443196	-0.437400073	0.170803517	0.160847425	0.087546565	0.103780381	0.078898832	0.072291084	-0.383242279	0.057231016	0.273077399	0.146794304	-0.144073829	-0.020671375	0.023680385	0.190712199	0.046811894	-0.016763737	-0.047696073	-0.047449443	-0.299883872	0.160907194	-0.267049193	-0.081364743	-0.300999045	0.020036111	-0.148585007	-0.226718098	-0.322993279
0.321577221	-0.108330354	0.022858759	0.413600683	-0.034846198	0.176679119	-0.139833361	-0.374346048	-0.307270199	0.223432854	0.113864154	-0.246664047	0.468697697	0.218903735	-0.091335379	0.051157944	-0.000338522	0.349689215	-0.030660411	-0.105368085	0.204368547	-0.152859882	0.069803737	-0.216866508	0.13737157	0.143221378	0.050028957	0.287107974	-0.026210533	0.152895764	-0.135845378	-0.346849889	0.245162949	0.006906042	-0.28810069	-0.018940644	0.269385487	-0.006442759	0.069650248	-0.155748054	0.249266192	-0.255713552	0.043017447	0.195566267	0.438415468	0.397821695	0.205301121	0.33213535	0.359968215	0.243315428
0.211327523	-0.167594954	0.308350146	0.177606136	0.17411676	-0.131474152	-0.122208394	0.16267921	-0.324053973	0.100180291	0.200112447	-0.097817734	0.059071708	-0.230661944	-0.107543588	-0.115435243	-0.130474776	0.061161775	-0.244440943	-0.16128166	-0.110315174	0.114023849	-0.107091956	0.065005228	0.209412068	-0.031251322	-0.322906882	-0.099358149	0.006630071	0.072635524	-0.171755746	0.156294808	0.00867065	0.132612437	-0.087195113	0.124855772	-0.007487215	0.079902984	0.007238369	-0.215377957	0.110971734	0.190878481	-0.182488367	0.16059494	-0.155263856	-0.158007905	-0.054680444	-0.022635631	0.238358214	0.35491389
0.373780966	0.005600925	-0.050489023	0.017188506	0.070489258	0.237097338	-0.12595281	-0.006746592	-0.30821079	0.094011553	0.268109322	0.335484266	0.055472262	0.111748502	-0.152765229	-0.267904848	-0.234278649	0.337682575	-0.243314698	0.138417378	0.06882149	0.151305333	-0.061371751	-0.034050014	0.036125615	0.166262448	0.032604702	-0.205212072	-0.318869621	0.124017492	-0.1351493	-0.055509537	-0.10326159	0.173839331	-0.059574116	0.25133121	0.123311922	0.115581349	0.084016666	0.01101741	0.440212339	0.133260086	-6.71562E-05	0.191105217	0.250870883	0.107375197	0.111365698	-0.126072913	0.217210561	0.453589171
0.113224857	0.133299083	-0.080333471	0.085778259	-0.139883548	0.152639136	0.197102875	0.0649321	-0.083920211	0.112972654	0.070451252	-0.234890908	0.129809499	0.129352406	-0.06244627	-0.153380901	0.064667165	-0.237600297	-0.148242071	-0.286487848	0.147000343	0.171623632	-0.049196638	-0.020517701	0.22599031	-0.223987669	0.094144195	0.136396766	0.155415133	0.197950482	-0.37004745	-0.203362927	-0.152070418	0.092597947	-0.202055007	0.082684368	0.000901929	0.231910795	0.147953227	0.303896159	0.159620091	-0.205435455	-0.125834957	0.073859669	0.171064317	0.218300909	-0.317234069	0.242485508	0.151776865	0.368137449
1.18087E-05	0.190887049	-0.165467277	0.086961903	0.0893391	0.20744364	0.153681129	0.182470798	0.063803069	-0.096821934	-0.105691984	0.063799866	-0.145638362	-0.322768986	0.226429135	0.220211953	0.182250023	-0.149855971	-0.146622345	-0.505562007	0.325588018	0.026510468	-0.238306746	-0.065358549	-0.059740473	-0.119850442	0.050159644	0.356891423	0.531216919	0.253981441	-0.084925786	-0.148400381	0.154095218	0.043126337	0.185706347	0.132723629	-0.187845036	0.376737386	0.23890087	0.304892927	0.205155149	-0.20369114	-0.171101004	-0.202362701	0.276195228	0.12751995	-0.203786433	0.294137985	0.287384421	0.154248074
0.027591093	-0.031363908	-0.019379171	-0.044613913	-0.266102999	0.156490251	-0.009575195	-0.202636302	0.091230556	-0.024703531	-0.103239335	0.036915351	-0.073519967	-0.105956286	-0.175202861	-0.105023533	-0.132246226	0.18821083	0.057798631	-0.016875913	0.283536226	0.001139199	0.0720682	0.170899332	-0.255031615	0.003526717	0.089706779	0.205430105	0.04140811	0.131779894	-0.050785065	-0.048319891	-0.177293926	-0.366450995	0.013555296	0.215475753	-0.020699037	0.151230514	-0.11851757	-0.182587281	-0.091193751	-0.480540663	0.041487813	-0.168221995	-0.003278659	-0.335517049	0.117181674	0.024325574	0.013366064	-0.187866554
-0.098764807	0.049063079	-0.294386327	0.148910135	0.539510906	0.357821137	-0.177246615	-0.045827504	-0.025491349	-0.016875261	-0.213512629	-0.080666475	0.204461128	-0.16030024	-0.278942734	-0.029907569	0.162928015	0.018115081	-0.054382596	-0.405843824	0.150914475	0.185948372	-0.102896832	0.112246633	0.174281657	0.198391572	-0.02468127	0.343899131	0.101728402	0.006635557	-1.17924E-05	-0.037801269	0.204461411	-0.104988277	0.058501646	-0.196900219	0.159186006	0.270076603	-0.003375941	-0.119074285	-0.146614894	-0.02175257	0.043394998	0.125471801	0.193617716	-0.155544087	0.058528971	0.028987819	0.068653621	-0.01082873
-0.270509839	-0.366113186	-0.136113316	-0.24775812	-0.156723797	-0.142748952	-0.034304805	-0.151449367	0.231557265	-0.123038381	0.024532218	0.103477441	-0.00114549	-0.073483564	-0.203353927	-0.016100774	-0.151824698	-0.067281187	-0.260263741	-0.174366161	0.063136511	-0.037149251	-0.270847321	-0.131511167	0.029438559	-0.091836527	-0.100022286	-0.050821599	0.205554798	-0.280657828	0.034784857	-0.242177829	-0.007016567	-0.296549886	0.120478563	0.192355916	0.196323171	0.136917725	-0.037829578	0.265170574	-0.020300005	-0.134324849	-0.245507255	0.071795203	0.001122747	-0.117949538	-0.3612535	-0.133146554	-0.078535773	-0.161818177
-0.408729643	-0.321975261	-0.178022623	-0.118958503	0.009678842	-0.074016646	-0.217594057	-0.293212116	-0.220619872	-0.305331349	-0.336496621	-0.033162955	-0.161035433	-0.058882672	-0.143919408	-0.054426927	-0.182542443	-0.207004473	-0.037639227	-0.04061823	-0.117961451	-0.066669233	-0.12779507	-0.357234776	-0.138627872	-0.169261977	-0.02544835	0.006227447	-0.153510898	-0.24677074	0.065618686	-0.251561075	-0.00250803	-0.01173889	0.460183561	-0.329520106	-0.219737262	-0.050576989	-0.144433498	-0.09471453	-0.130996972	-0.257745773	-0.330544293	-0.270344317	0.052330162	-0.043375604	-0.322497994	-0.304995298	-0.269505054	-0.128255159
-0.06384632	0.124346897	-0.313922405	0.17743738	0.003278526	-0.012630914	-0.05864425	-0.220676675	0.186689988	-0.046283372	-0.221555963	-0.126576886	-0.095099807	0.011124158	0.071740568	0.157862693	-0.109256409	0.148069739	-0.299009442	-0.260690361	0.073757373	-0.253178179	-0.040419605	-0.012622659	0.043761395	0.031008301	0.053270381	0.282362014	0.109088145	-0.1830744	0.12516737	-0.19343625	0.198041797	-0.056290418	-0.138785496	0.060270686	0.13898702	-0.006410887	0.188626483	0.251906335	-0.055638354	-0.22672154	0.06453412	-0.233326942	0.010123546	0.300437212	-0.095167726	-0.012110823	-0.023070334	0.097679131
0.391456455	0.158492669	-0.038674153	0.110181205	-0.048191722	0.301176041	0.219753191	0.019837903	-0.404130071	0.139196604	0.181724951	0.130408406	0.343242466	0.154874891	-0.167159483	0.076831624	0.145165533	0.080813572	0.080898322	-0.075332217	0.248108551	0.198475674	0.053477801	-0.172167316	-0.044157118	0.104048967	0.058305647	0.109813862	-0.030347753	0.290567011	-0.420919597	0.076227702	-0.014212798	0.11216706	-0.058457024	-0.008947996	0.117047317	-0.048583452	-0.077042788	-0.223024741	0.285163403	0.016694933	0.021241747	-0.012913722	0.31928739	-0.15792504	0.523126602	0.391195774	0.32798025	0.123779759
0.028426077	-0.067582749	0.110389091	0.164342552	0.060555022	0.01761009	-0.195539862	0.034640148	-0.182307258	0.086811423	-0.002873385	-0.017364077	0.161778226	-0.014405971	-0.139353573	-0.133216456	-0.084715523	0.171615168	-0.366201907	-0.145283774	0.122216009	0.49812758	-0.180423424	-0.147612318	0.320177227	-0.048995413	-0.073403031	0.111612447	-0.06381198	-0.10857784	-0.331731021	-0.131099939	0.000589448	0.012903057	0.159800678	0.053586673	0.167798907	0.25926277	-0.015888181	0.138740316	0.319873542	-0.198074505	-0.208520308	0.237057224	0.040706631	0.147534281	-0.125122488	0.064170234	0.174658149	0.414986819
0.040415235	0.389804453	-0.018035421	0.087899253	-0.200743154	0.228536353	0.273000091	-0.252459258	0.39028278	0.049070608	-0.211270556	0.348039061	0.072164066	0.114330851	-0.171321169	-0.02803918	0.164547279	0.128773913	-0.052389648	-0.18039456	0.222897545	-0.113693058	-0.159888119	0.171597064	-0.099609978	0.137045488	0.260627002	0.212293983	-0.013221828	-0.257088929	-0.049914304	0.028929701	-0.011181248	-0.289520413	0.060245477	0.274205834	0.101584874	-0.144607693	-0.114373386	-0.059230056	0.023178527	-0.411287934	0.16170074	0.011562113	0.067876481	-0.21080406	0.127488539	0.030607089	0.013841357	0.091510825
-0.12089432	-0.241326749	-0.120139763	-0.003798983	-0.10932982	-0.235407457	-0.482028246	-0.113710783	0.225581989	0.195586845	-0.494968653	-0.278476596	-0.039144605	-0.516544998	-0.293307126	-0.155406788	-0.545497954	0.243117526	-0.030758562	0.222525954	-0.033582162	-0.258633047	0.036273506	0.171303988	-0.219260931	-0.30237776	-0.068773478	0.230386227	-0.198821381	-0.172445357	0.415787637	0.082458057	0.393633038	-0.356758744	-0.254727602	-0.31384176	-0.051220786	-0.058358066	-0.241313934	-0.360737413	-0.30643636	-0.49498421	-0.237562269	-0.265579849	-0.262277812	-0.36523056	-0.010693206	-0.373058647	0.195771918	-0.365254819
0.172355965	-0.067277014	0.381891459	0.196267158	-0.236782163	0.033725258	-0.211043566	-0.089370504	-0.291863471	0.227103546	0.110084593	-0.067999005	0.007634255	-0.072210357	-0.107102834	0.161104143	-0.089679599	0.308352202	-0.047115721	-0.10988985	0.280599713	0.007132544	0.184595138	0.054084558	0.17044051	0.014547902	-0.021157788	0.19981958	-0.009969961	-0.046653494	-0.090701789	-0.081344269	-0.061465666	0.196028113	-0.040098127	0.126184821	-0.01716776	0.02846553	-0.005042822	-0.051787745	0.270507336	-0.321216315	-0.116959028	0.009482966	-0.055398278	0.121560052	0.062958725	0.085555211	0.108735546	0.191851825
-0.016308323	-0.123685397	0.161351487	-0.075664252	-0.207273409	0.10295745	-0.128926873	0.170464128	0.068303235	0.118913621	0.288893044	0.174046308	-0.231758162	-0.255117118	-0.022112539	-0.125149667	-0.086565219	0.13872461	-0.066800609	-0.279410541	-0.049578972	-0.301881313	-0.170654893	0.131350309	-0.209350601	0.029484874	-0.198801965	-0.282335013	-0.144282565	-0.16038321	-0.330764502	0.168883279	-0.265626073	-0.073837183	-0.177345499	0.222104818	-0.048339624	0.103437603	-0.028412748	-0.025623605	0.042460594	0.116761088	-0.144187689	-0.017881652	-0.15825741	-0.11409834	0.006055754	-0.069771878	-0.018184502	-0.210059717
-0.305630624	0.14559789	-0.267812103	-0.115184598	-0.040321808	0.177421302	0.082472183	-0.186570138	0.010923456	-0.154814318	-0.102542549	0.240146756	0.032384213	0.018031411	-0.33553189	0.186285555	0.191538751	-0.049347859	0.043126047	0.032984026	0.358700156	0.09390536	-0.047856092	-0.012887276	-0.121985137	0.045087423	0.117554538	0.100200899	0.026735524	-0.01803034	-0.451116294	0.068887055	0.028776104	-0.167939216	-0.167737588	0.021835005	-0.245324999	-0.256920874	-0.26748389	0.089697808	0.198521644	-0.171118021	0.130411252	-0.159840524	0.088385008	-0.10050334	0.087139711	0.11322882	-0.108639285	-0.09086208
-0.06284669	-0.113049433	0.029898187	-0.058919337	-0.148073927	0.06604322	-0.175027892	0.126094505	-0.107632108	0.082937986	0.21699138	0.082672894	-0.22112219	-0.184779778	0.03870827	-0.114513695	0.058561906	0.167687416	-0.109404922	-0.230718911	-0.098074444	-0.242524505	-0.279709339	0.098791078	-0.198714644	0.049284264	-0.248644844	-0.338736266	-0.360567808	-0.149747238	-0.242355064	0.191737145	-0.261099041	-0.000289774	-0.271355182	0.18156293	-0.258207589	-0.098984838	-0.119772971	-0.122750483	0.065314457	0.243789583	-0.136606187	-0.056520872	-0.205742314	-0.048402958	0.155899599	-0.112822093	-0.106362939	-0.057949822
0.000573605	0.191262916	-0.105622634	-0.008048618	-0.169026449	-0.056374036	0.077811971	-0.106189072	0.239434093	0.013682766	-0.178368106	0.023078213	-0.032564383	0.131166443	-0.042089637	0.381141186	0.18138288	-0.091053583	0.08754123	-0.091687337	-0.148008585	-0.012697937	-0.130289674	0.130701497	-0.001980333	-0.01031042	-0.071438819	0.30183816	0.073877119	-0.234748781	-0.104914866	0.069722503	-0.091189481	-0.150616765	-0.139423817	0.162641764	0.106441863	-0.1866806	-0.150386035	-0.006458648	-0.003940765	-0.318620294	0.351767123	-0.142518073	-0.236355379	-0.179474324	0.021622149	-0.052826509	-0.146636546	-0.028306516
-0.122214139	-0.098805256	-0.015585373	0.151933566	-0.221353099	-0.171002895	-0.146236002	-0.121281467	-0.011956098	-0.095743611	-0.043471847	-0.181739584	-0.035339821	0.187957093	0.002767605	-0.430350393	-0.24160023	0.048432734	-0.409651786	-0.0031626	-0.403482974	0.039319348	-0.03830225	-0.197621718	-0.125246942	-0.223914698	-0.259675145	-0.139817715	-0.40733999	-0.249053374	-0.191741586	-0.264282882	-0.232307166	-0.15834263	-0.05887267	-0.246066108	0.214998543	-0.141823351	0.034807339	-0.053097647	-0.227586195	-0.102720372	-0.115088157	0.142890558	-0.299301118	0.054138482	-0.21271573	-0.158373058	-0.099392615	-0.004464178
0.099786758	0.231049418	-0.043914016	0.17107147	-0.011675025	0.189706087	0.010103793	-0.113223955	0.343424588	0.253094524	-0.240892395	-0.187423855	0.060995266	-0.047804534	-0.105650701	0.255622327	0.056089662	0.258355767	0.317633748	-0.154211625	0.247137114	-0.126556277	-0.008440339	0.330251187	0.153511748	0.171522453	0.30068925	0.494336426	0.006168942	0.022837102	0.027998023	0.15821901	0.081667639	-0.263337493	-0.126823723	0.0238073	0.128571928	0.213612109	0.089539669	-0.161515951	-0.200403273	-0.333043456	0.323103845	-0.072018683	0.002951736	-0.064550206	0.334188342	0.125991181	-0.038068004	-0.162897497
-0.003313771	-0.092312075	0.233614177	-0.163726389	0.187764645	0.046257023	-0.235589817	0.06241807	-0.209265947	-0.147458017	0.256978065	0.215695277	0.018535331	-0.041559041	-0.331785202	0.167135373	-0.05342776	-0.009858606	0.171202064	-0.008822831	-0.152284697	-0.065197758	-0.087824345	0.081061572	0.222257137	0.342131823	-0.120813034	-0.137015551	-0.209013328	-0.075859472	-0.190190896	0.171548322	-0.277444631	0.096672349	-0.067927502	-0.027744235	0.102943219	-0.000879353	-0.199637294	-0.240447208	-0.007828141	0.072884053	0.070065655	0.082406901	0.017525654	-0.321113288	0.128846884	-0.157566175	-0.195629761	-0.232091159
0.129203081	0.116760477	0.147012472	0.039739408	-0.304560542	-0.03550813	-0.043527067	0.154512361	-0.345921069	0.199806839	0.350548267	-0.012745165	0.070226118	0.115398288	-0.201301754	0.103405066	-0.136653051	0.033781018	0.001519624	-0.126155645	0.002981373	-0.013657731	0.07082013	-0.054264188	0.104998693	-0.13116762	-0.119033135	-0.043712318	-0.182662785	0.190033361	-0.294522315	-0.095501296	-0.176993683	0.132047161	-0.318115205	0.14243637	-0.182323307	-0.133580193	-0.270955026	-0.051628903	0.236243933	0.096573874	-0.064378969	-0.15425989	0.004393351	0.07053794	0.111212373	-0.032904107	0.198414132	0.05152702
-0.223560631	-0.14194417	-0.20314312	0.192359254	-0.042456768	-0.056377716	0.068980522	0.24452281	-0.141266748	0.065588497	-0.056541424	0.068185456	0.244899943	0.021850944	-0.096504495	0.223971039	0.128529459	-0.144843861	0.078267545	0.02950464	0.26977396	0.176504046	-0.042689409	-0.290670633	-0.283742547	-0.0127385	-0.170563042	0.141277194	0.207185134	0.421633959	-0.119725145	-0.036827195	0.340410382	0.098020643	-0.079284638	0.109893344	-0.22992906	-0.097892128	-0.025983624	-0.014188525	0.385565251	0.023487799	-0.165671229	-0.058825281	0.123846516	-0.097067967	0.135478362	0.09548302	0.067104839	-0.025949026
-0.398213148	-0.313171417	0.209490821	0.036882669	-0.105927527	-0.257646233	-0.232388064	-0.088102065	0.131690487	0.117548555	-0.015380451	0.005607026	-0.049136885	-0.194356367	-0.118473373	0.110311709	-0.217047527	0.088212304	-0.11898151	-0.029932836	0.079536729	0.080457062	-0.011231232	-0.184901506	-0.274788618	-0.086987607	-0.303742945	0.020836245	-0.040243234	-0.101173759	-0.053622071	-0.129939213	0.06783177	-0.189437255	0.178782612	0.060977697	-0.050019704	0.047939312	0.12321648	-0.132327065	-0.161673307	-0.138139382	-0.146182775	-0.019561734	-0.160042495	-0.16809839	-0.057592079	-0.128297627	-0.121838465	-0.332991689
-0.259161413	-0.037770838	-0.307942748	0.013477216	-0.039740834	0.151913866	-0.131302044	-0.068014242	0.019189045	-0.096514247	-0.225032225	0.03096606	0.125822872	0.026754709	-0.291764915	-0.111888096	-0.210791469	0.127912939	-0.177021548	-0.25296241	0.135330498	-0.190395191	-0.176953793	-0.131087378	0.090020336	0.126328662	0.142562479	0.133351177	-0.264261842	-0.145359963	-0.379436344	-0.12158186	-0.110577613	-0.247477293	-0.148007333	-0.03028213	0.276504993	0.085593998	-0.12538214	0.225335643	0.132770821	-0.375882328	-0.14428249	0.121263728	0.056382485	0.010009043	-0.094851367	-0.108711243	-0.050091948	-0.19032079
-0.02812518	-0.006575351	0.064619705	-0.293157041	-0.191341698	-0.251086205	-0.020399097	0.15454489	0.059537977	-0.284172684	0.226628393	0.111123286	-0.348404825	-0.190784082	0.211442053	-0.179282352	-0.028665485	-0.098259099	-0.384654075	-0.158370644	-0.125376657	-0.131105363	-0.005282662	0.176383436	-0.332129627	-0.301154673	-0.278765261	-0.278930247	0.165311605	-0.275817126	-0.033816859	-0.066827737	-0.073713169	-0.179911613	-0.109795801	0.098212697	-0.047255285	-0.057992194	-0.16807209	0.176472083	-0.19657208	0.117667444	-0.033379536	-0.11375425	-0.268286973	-0.056198608	-0.356952161	-0.071829453	0.125500843	-0.159387216
0.103508882	0.234870836	-0.146278441	-0.209314629	-0.08045271	0.144061118	0.282121241	-0.050076209	0.013627303	-0.396585733	-0.218262941	0.065227009	-0.198392645	-0.203594774	0.190637022	0.261880815	0.340131193	-0.094297498	-0.086433999	-0.298918217	0.076109529	-0.064165562	-0.173488528	0.034158666	-0.063854903	-0.162179604	0.055857752	0.231715366	0.24509491	-0.12742193	-0.253475696	0.115650378	-0.151246294	-0.247078285	0.154801667	-0.005735231	0.005624964	0.087433167	-0.06484589	0.210068971	0.073549844	-0.349673897	0.245155632	-0.054314796	-0.037127685	0.084293604	-0.038777266	0.135498896	0.022051597	-0.094736293
0.023749469	0.15715231	-0.093893684	0.257818401	0.378362477	0.016448671	-0.041905615	-0.02273678	-0.033768363	-0.174051926	0.051087558	-0.105946846	0.151277423	0.264286727	-0.112459853	0.084505856	0.033929925	-0.122727215	0.183560595	-0.078474991	-0.179682225	0.002633658	0.118990071	-0.038229793	0.077582754	0.258177042	-0.014302953	0.211577639	-0.050408803	0.273197621	0.023078931	-0.119010895	0.057119958	-0.081897549	-0.206131831	-0.267942458	0.072331265	-0.029884093	0.125638336	-0.218687803	-0.123524174	0.044682924	0.497991979	0.097712904	0.038622871	0.014627961	0.043482479	-0.035584029	-0.177700937	0.036619555
0.027123332	-0.009657633	-0.04931777	0.081371553	-0.15941906	-0.097281374	0.012726032	0.118972518	-0.022577029	-0.018493081	0.266147077	0.048409846	0.126903623	0.066516444	0.011964332	-0.460989118	-0.235388979	-0.128164068	-0.302861243	-0.084668063	0.007324557	0.144448474	0.09184178	-0.249833763	-0.20679684	-0.312433064	-0.055659402	-0.221911639	0.063086256	-0.035028081	-0.190660611	-0.453474045	-0.186668456	0.034106694	-0.137981087	0.087323375	0.211277962	0.048697308	0.215658665	0.167837963	0.118139774	-0.150888845	-0.197233751	0.28050983	0.119261958	0.116569795	-0.39202866	0.152307808	0.328463793	0.253034174
0.093765952	-0.191800669	-0.072161779	0.011396967	0.213293359	0.079434775	-0.06112916	-0.028419344	-0.322671235	-0.07671643	0.047055807	-0.125341237	0.054974459	-0.136722043	-0.060480148	0.260715008	0.095503643	0.138935253	0.045241732	-0.349248707	0.257786542	0.20884493	-0.294938833	-0.055722762	0.398474902	0.281573564	-0.126168564	0.179716572	0.18678233	0.182428122	-0.266870648	-0.082476027	0.129453838	-0.040230267	0.041261017	0.05780042	-0.026430055	0.483972073	0.181342855	-0.005361604	0.14803426	-0.01795336	0.13602075	-0.050022885	0.327582806	0.156796232	0.230631188	0.180181667	-0.152898952	0.045541614
-0.141321599	-0.095206872	-0.284663409	0.098924354	0.319205552	0.278617114	-0.264463991	0.020776492	-0.072678179	0.095381431	0.213770151	0.004426306	-0.114090554	0.235867858	-0.34918195	-0.06617295	-0.041239418	0.149821907	-0.219359159	-0.136131123	0.127769858	0.320928633	-0.098633058	-0.044853393	0.071235195	0.317648798	-0.23656562	-0.160648584	-0.320829123	-0.021157794	-0.20849818	-0.28449899	-0.06126174	0.423824787	-0.32058683	-0.112514824	0.132481933	0.198597685	0.151152179	-0.0405499	0.121824168	0.307572395	-0.032051925	0.124776296	0.065137409	0.268757075	0.007360285	0.171231866	-0.145561635	0.196723312
-0.070462964	-0.219197452	0.214103833	0.023968872	-0.291822523	0.034324687	-0.173810884	-0.123036467	-0.050682351	0.209386349	0.239430785	-0.099187881	0.120068319	0.118528865	-0.367518008	-0.005656148	-0.064658001	0.31598416	-0.162312672	-0.033970617	0.137259156	0.211230755	-0.013930105	0.060789529	0.274751753	0.228701785	-0.145849183	-0.03968481	-0.139451668	-0.08935605	-0.34686482	-0.217974707	-0.104074724	0.184416458	-0.295618325	0.266791493	0.37447542	0.029064959	-0.043854479	0.10774646	0.330738008	-0.085352585	-0.139364377	0.344125301	-0.101332717	0.209100887	-0.105900705	0.080049098	0.05167092	0.045362882
-0.231241241	-0.148768455	-0.212314412	-0.331568301	-0.076109007	0.084841907	0.052682739	-0.176857561	0.053357612	-0.019647926	-0.087822162	-0.015008948	-0.131256655	-0.154688478	-0.338338822	0.031646363	-0.111648284	0.172543317	-0.401359499	-0.311461121	0.462589562	0.231087923	-0.308784485	0.058089137	0.08974839	0.06731952	-0.068545215	-0.121846274	0.046463717	-0.123078227	0.017729312	0.088615246	0.185304478	-0.155722737	0.162032127	0.2598131	-0.180620179	0.362430662	-0.050708801	0.219425276	-0.029002909	-0.060002197	-0.224966168	-0.255070359	0.056110542	-0.245978296	0.17523697	-0.150202096	-0.143742934	-0.113174662
0.094407648	-0.145632386	0.145500883	-0.095172688	-0.178821683	0.20908159	-0.359482408	-0.108158961	-0.270240635	0.223160565	-0.084860317	-0.069027007	-0.191087097	-0.151552409	-0.382507056	-0.086644515	-0.108512208	0.275192827	0.065467633	0.36195296	0.065051191	-0.047240857	0.134692729	0.060702529	-0.166635409	-0.04736726	-0.013048655	-0.181206197	-0.438106269	0.190952688	-0.027051043	-0.029940875	-0.290011615	0.427631021	-0.340668082	-0.0893948	-0.232302114	-0.078155495	-0.10013856	-0.3677921	0.232511625	-0.056866124	-0.329737037	-0.037390087	-0.060304817	0.023627331	0.11414066	0.026639566	0.172141194	0.117552981
-0.043978002	-0.019317672	0.034882996	0.202799663	-0.110156693	-0.096833043	-0.084418088	0.021639878	0.199117914	0.23181507	0.095559709	-0.061602022	0.195845053	0.030992478	0.051661994	-0.183318302	-0.149692103	0.089504503	-0.11592219	-0.120342165	-0.193362474	-0.191157535	0.070356674	0.006146865	-0.159210429	-0.148665473	-0.10229034	-0.012546837	-0.143218353	-0.327935636	0.028116142	0.029666113	-0.01808594	-0.186377943	-0.161914319	0.035292104	0.256081045	-0.032288518	-0.00508433	-0.038926333	-0.339412361	-0.171168193	0.131226167	0.232509255	-0.120622739	-0.120217599	0.033170354	-0.139815271	0.129149675	-0.170957878
-0.144593626	-0.407435089	-0.096088111	0.066727601	0.120028354	0.022475353	-0.178448796	-0.022875929	0.161114082	0.14577046	0.102386445	-0.208994016	0.219708681	0.103691772	-0.160735175	0.090532541	-0.02318502	0.14105691	0.01359475	-0.037611168	0.000419696	-0.043064684	0.076440535	-0.274361879	-0.205749676	0.168057501	-0.197008446	0.114288956	0.044956408	0.175776407	0.064302675	-0.231671497	0.061091363	-0.030394241	-0.137494117	-0.103458457	0.467922926	0.169560075	0.135775581	-0.132659748	-0.214465156	0.091999099	-0.098212838	0.200134128	0.099665672	0.018599365	0.106316887	0.277871162	0.186299905	-0.219172776
0.001395214	0.079586394	-0.052891091	0.167394787	0.100097813	-0.132022515	0.065978333	0.260688901	-0.219948485	-0.052069277	0.082455903	-0.052570261	0.031061875	-0.122827835	0.05425553	0.124674827	-0.009435673	0.085589543	-0.031686977	-0.099793687	0.10910026	0.260374427	-0.24552387	0.130494863	0.06573417	0.095943294	-0.221485958	-0.025628453	0.008125076	0.035726447	-0.379485339	0.056729876	0.09455698	0.164695457	-0.264554441	0.271999329	-0.167073756	0.166530326	0.341449291	0.074930102	0.253415078	-0.106383555	0.289194882	0.19710438	-0.157459423	0.147653967	0.216902584	-0.128474981	-0.187853068	0.081866875
0.124469265	0.025343454	-0.352784693	0.150138974	0.192658707	0.557145417	-0.023201544	-0.050768569	0.15334557	0.124217063	-0.24621518	-0.188995972	0.085677773	-0.038124673	-0.193699196	-0.320941299	-0.231974423	0.256536514	-0.198204517	-0.252297163	0.344419807	-0.018751882	-0.098448612	0.273003459	0.122394189	-0.013850443	0.245527893	0.263843805	-0.078440592	-0.01708407	-0.004952856	0.068204261	-0.027379984	0.101711892	-0.087601371	-0.231351256	0.20671165	0.550362825	0.349751741	0.224607944	-0.011549652	-0.260033101	-0.225405782	0.13141109	0.295027018	0.089467943	0.025420064	-0.056969568	0.167282194	0.010080696
0.129649445	-0.255608171	-0.045369517	-0.0128547	-0.114599913	0.055407684	-0.252708405	-0.287703514	-0.224045873	-0.116097659	0.035956662	-0.169723824	-0.037370466	-0.328270614	-0.341890901	-0.002316198	-0.220252141	0.464466929	0.082735151	0.067912817	0.102250084	-0.144742653	0.043161239	-0.031889722	0.127414748	0.218625247	0.112856321	-0.093487062	-0.157208502	0.226344138	-0.27166459	0.117675833	-0.268115312	-0.075557478	-0.302500963	-0.075087145	0.122163258	-0.001798059	0.131687552	-0.143815935	0.262346268	-0.154975027	0.069146946	-0.076404445	-0.035102226	0.098376617	0.213692352	0.05290034	0.036134608	-0.020425687
0.278573513	-0.157948747	-0.00471915	0.26846379	0.080124922	0.259201765	0.206701189	-0.04834133	-0.21283944	0.270517051	0.1211254	-0.000124984	0.41859448	0.300726205	-0.175282523	0.179004386	0.204735965	0.23521404	-0.332204401	-0.219248638	0.340377599	0.068132818	-0.087127499	-0.224339023	0.400298119	-0.002854236	0.07572791	0.409761071	0.11579489	0.060791906	-0.510879576	-0.194355845	0.111232847	0.112731062	-0.052509341	-0.009115597	0.27950716	0.167752936	0.112553693	0.171747506	0.113704152	0.040934555	-0.167172298	0.186231852	0.393875837	0.073135354	0.165557384	0.557077825	0.485880464	0.349133641
-0.166629165	-0.297522306	0.074825227	-0.150152236	-0.021975921	-0.207036629	-0.204940036	-0.377184182	-0.287528694	-0.18544887	0.007657671	-0.436363995	-0.139915854	-0.090076394	-0.09671817	0.165116221	-0.047036204	-0.036506314	-0.150572538	0.01148627	-0.149616212	-0.05211867	0.065648146	-0.125101417	0.210680366	0.13827385	-0.267791808	-0.078192174	0.079638824	0.086782016	0.0718624	-0.330729604	-0.150004983	0.147474363	-0.359768152	-0.034528717	0.017531674	-0.082231753	-0.048967317	-0.168254867	-0.078778729	-0.078339294	0.035895601	-0.212744489	-0.274920046	0.140027955	-0.140318483	0.09455169	-0.215156704	-0.060751088
0.125658423	0.018203342	0.017160518	-0.176404268	-0.248513982	0.114842437	0.028193131	-0.255790591	0.093627624	0.013861651	-0.306271791	-0.037274733	-0.214090899	-0.234432161	-0.018713694	0.123961844	-0.129466429	0.429059952	-0.257768273	-0.120387189	0.162669137	-0.126293719	-0.211895466	-0.01792877	-0.127026632	-0.072420664	0.11335329	0.156377688	-0.134271562	-0.203284413	0.043379951	0.122660801	-0.108337842	-0.173540875	0.176951215	-0.035309702	0.223709092	0.215978518	0.027360972	0.085216478	0.045968752	-0.475658387	-0.082102381	-0.062443491	-0.144698367	-0.054650296	0.205213338	-0.002513028	0.086735703	-0.177619323
0.271360338	0.165072411	-0.158995345	0.121498547	0.119866498	0.076921567	-0.005991611	0.026718209	-0.349558413	-0.078322276	0.102224588	-0.177235514	0.169476748	0.039765418	0.039701667	-0.084185146	0.088546604	-0.088294014	0.196620315	-0.10139256	0.12350288	0.053028621	0.173431113	0.09998063	0.085502855	-0.050092027	-0.07104142	-0.000493707	0.038625885	0.119780034	0.010440588	-0.027348887	0.11969173	0.069644488	-0.201857269	-0.252456605	-0.228886932	0.019709311	-0.008069148	-0.302163064	-0.184647769	0.134152949	0.191199943	-0.246144757	0.38281405	0.112127341	0.345723271	0.180716708	0.048814826	0.039088946
-0.366278648	-0.027704289	0.32339105	0.031327076	-0.109469369	-0.153267309	-0.239361137	0.013253259	-0.013530794	0.149097562	-0.003861404	0.066146195	0.011201599	-0.186072752	-0.204594076	0.059468061	-0.19693847	-0.011883588	0.043163519	-0.033474676	0.016867634	0.158941403	0.057433084	-0.164792433	-0.11133761	-0.011108395	-0.180793002	-0.030007398	-0.137994051	0.031281229	-0.114943407	-0.074010573	0.028813578	-0.136071607	0.14907971	0.064034402	-0.119090743	0.039403439	-0.253673822	-0.205310941	-0.126374632	-0.195709571	-0.13789916	-0.00614526	-0.082608931	-0.200099275	-0.034537517	-0.053624485	-0.058777772	-0.309375823
0.270450443	0.115103632	-0.102168009	0.224179462	0.255918175	0.19091846	-0.001333693	0.04491711	-0.392987013	0.041970357	0.278852612	-0.108034171	0.338577241	-0.004129008	-0.085190579	-0.122005224	-0.073504284	0.135054946	0.098541424	-0.133138284	0.250879467	0.204964638	0.172085717	0.147540525	0.32718426	0.117974021	-0.062658936	-0.047425311	0.090330131	0.181574583	-0.068789534	0.043336257	0.196547553	0.177781731	-0.227528632	-0.084393233	-0.212146774	0.16843909	0.039806873	-0.230314642	-0.128534511	0.178115755	0.185989529	-0.085986137	0.473646194	0.062158559	0.51102531	0.124673575	0.182132304	0.094640188
0.144791126	-0.03844624	-0.195193306	0.057834025	0.165254772	0.068189844	0.0246736	0.137595445	-0.315389961	-0.039455604	-0.118244119	0.07700859	0.297702014	-0.108637452	-0.131660312	-0.049492825	0.003966353	-0.162408099	-0.123660572	-0.137590513	0.051606473	0.326378137	-0.172730163	-0.077910684	0.010826215	-0.072556868	-0.151901409	0.176487699	0.18698141	0.111048311	-0.261726618	0.007476057	0.106382295	-0.00296944	0.08310996	0.015558335	0.071519643	0.119460344	0.081043929	-0.18752557	0.208235681	-0.144466907	-0.200827047	-0.012762059	0.159057021	-0.387166977	0.032953542	0.062655061	0.200392455	0.201428428
0.161486223	0.297479957	-0.140601769	0.188136354	-0.061581232	0.147155046	0.200758845	-0.079910949	0.185085803	0.161234021	-0.169521078	0.209880501	0.005720692	0.054814711	-0.121287376	-0.011142619	-0.018962778	0.066297777	-0.121756844	-0.319807947	-0.050941892	-0.036594179	-0.423085541	0.015300152	-0.022182276	0.183521062	0.090891019	0.071736015	-0.196327031	-0.157256678	-0.190893754	-0.067081161	-0.058379505	-0.023923736	-0.014692029	0.182290614	0.144315496	-0.017193921	0.199325457	-0.083491609	0.261752397	-0.08987537	-0.046242211	0.168428048	-0.050498091	-0.218147755	0.119532175	-0.076722749	-0.08187604	0.211725324
0.230587929	0.30449751	-0.094080903	0.44117862	0.078110218	-0.010816532	0.18690294	0.1252601	-0.166372269	0.270167708	-0.119901717	-0.043809839	0.409193397	0.073387645	0.170115992	0.056705419	-0.109180421	0.182737902	0.016222479	-0.212405205	0.032204315	0.067238212	-0.251007557	-0.030919442	0.286798477	-0.023733648	0.12953797	0.247081265	-0.089267313	-0.023316432	-0.103942372	0.16780147	0.280995756	-0.065699458	0.012241764	-0.025009422	0.136400998	0.177491948	0.047399487	-0.170984849	0.05988998	-0.219568118	0.288990349	0.20466888	0.273713112	0.070758022	0.300074846	0.085857674	0.278164625	0.091559261
0.193537325	-0.194280252	-0.02153316	0.054792922	-0.033269309	0.009877635	-0.148893684	-0.097134799	-0.202761367	0.13449882	-0.001418724	-0.174480557	-0.188549444	-0.200200275	-0.092707396	0.132670686	-0.216854185	0.353699535	-0.183084279	-0.144414172	0.230795547	-0.107321262	-0.183016509	-0.100817397	0.250567794	-0.160294369	0.114144713	0.04658604	-0.016719565	-0.061485428	-0.285828561	-0.194041997	-0.139698178	0.060292963	0.006688552	0.00385109	-0.078826718	0.258013934	0.078002833	0.186427712	0.23026152	-0.243703246	-0.113462709	-0.001805156	0.03477015	0.337894291	-0.020559318	0.216344967	0.222791791	0.272126168
0.145774931	-0.009711379	-0.15803048	0.216770858	0.154573277	0.183046818	-0.14945513	-0.024788903	-0.153340638	-0.075649723	-0.185916945	-0.170083627	-0.00839897	-0.014315832	-0.181727573	-0.078535095	-0.144158453	-0.095303714	0.043744713	-0.053929802	0.122289762	0.347632825	0.11420159	-0.242927462	0.202652544	0.056482449	0.066688001	0.22424306	0.08106938	0.285929322	-0.164111644	-0.349860072	-0.124033913	0.221599713	0.039763998	-0.245166406	0.216817468	0.358081013	0.401332229	-0.051999245	0.228104562	-0.38160485	-0.063638039	-0.00127635	0.254668623	0.242318243	-0.18234618	0.324702203	-0.102983907	0.415043741
0.108739465	0.185218006	-0.157246754	-0.065525129	-0.001443362	0.094408289	0.148012087	-0.157813191	0.12921308	0.057726927	0.025649304	0.062099274	0.229936838	0.236286923	-0.171836168	0.212558702	0.178565204	-0.022369666	0.324881196	-0.099643968	0.197639644	0.071570486	0.002217644	0.160340801	0.162038133	0.278597891	0.221444145	0.288442165	0.061243653	-0.020282928	-0.076705277	0.218894362	0.03253556	-0.299707562	-0.041651808	0.034122333	0.137098312	-0.05446849	-0.07322336	-0.193864033	-0.146400854	-0.064029448	0.420029789	-0.282663196	0.162485898	-0.273571134	0.395334363	0.134517565	-0.156858489	-0.091693543
0.015593654	-0.07803411	-0.186614379	0.006971432	0.117802642	-0.152890608	0.184351012	-0.157419577	-0.254376292	0.082663767	0.010219102	-0.065074965	0.378167361	0.205811322	-0.20306696	-0.191421121	-0.217117473	-0.168065965	-0.124025002	-0.085354887	-0.076091737	0.250390738	-0.172824934	-0.137481377	0.13018845	-0.259403646	-0.154525116	-0.009074992	-0.00719016	-0.228416339	-0.266937435	-0.025988838	-0.019243956	-0.194480747	-0.015374583	-0.084418312	0.076206751	-0.031131603	0.088331692	0.005086361	-0.217382744	-0.001134735	0.088973075	0.102857478	0.09122856	-0.220278278	0.036642198	-0.091416098	0.04743452	0.072833389
0.111831687	0.131832585	-0.168993428	0.33968097	0.086626671	0.151319295	0.285140485	0.005099254	-0.192647159	0.05869931	-0.019981071	-0.236870661	0.350287527	0.241498992	0.223987952	0.004636604	0.179537594	-0.066715047	-0.150148511	-0.288687587	0.08638943	-0.122978956	-0.098743357	-0.161432058	0.109756619	-0.071710981	0.001945477	0.300013781	0.060096193	0.141585425	-0.210172758	-0.045094214	0.212440059	0.141984627	-0.242845431	-0.112305015	-0.000637888	-0.057735793	0.056535825	0.163508371	0.024538683	-0.073656276	0.060168307	0.11877352	0.274160892	0.263110012	0.128933638	0.292103648	0.285485715	0.247408748
0.09705966	-0.097353227	0.051625032	-0.021974307	-0.001433106	-0.17220974	-0.021214964	-0.226412565	-0.470003873	-0.254003346	0.069191873	-0.274430037	0.060152665	0.061090969	0.145134836	-0.153167039	-0.002355223	-0.143106386	-0.010601223	-0.140452415	-0.101828605	-0.025152273	-0.182517439	-0.194663942	0.094824962	0.026501525	-0.210664511	-0.09087158	0.059951432	0.182019264	0.082215086	-0.250460207	0.135015547	0.084968314	-0.1445214	-0.242318571	-0.138033167	0.126934737	0.099097759	-0.017441632	0.194551215	0.022028802	0.060027339	-0.01780162	0.256038904	0.428942144	-0.207864881	0.032045644	-0.070434131	0.05395348
-0.090913348	-0.187408105	-0.076970264	-0.134663135	-0.340387881	-0.310999542	-0.023280721	-0.03119386	-0.099767372	-0.175988704	-0.296425104	-0.25898695	-0.001713384	-0.014888006	-0.011168235	-0.18248415	-0.092681646	-0.23941277	0.129605219	0.121409357	-0.376833469	0.072945781	0.194554463	-0.170972228	-0.335491538	-0.141815245	-0.089411847	0.007226476	-0.185919195	-0.047427122	0.049914058	-0.126178369	-0.140544817	-0.236859336	-0.196417868	-0.152784303	0.152191907	-0.264600366	-0.219215438	-0.466638297	-0.057260711	-0.359929115	0.063442543	-0.067522861	-0.326553106	-0.352770537	-0.124829397	-0.128235087	-0.211725459	-0.189548105
0.110545434	-0.041945193	-0.188017532	0.438092232	0.165563017	0.418915123	-0.088983618	-0.056273799	0.164425865	0.426423907	-0.035770077	-0.049507752	0.349869579	0.182878762	-0.08502195	-0.002351776	-0.11535316	0.266198844	-0.123599164	-0.219290197	0.266585171	-0.036609504	0.032132439	0.010342509	0.224718288	0.282475501	0.170706391	0.354104251	-0.047689181	0.026818851	-0.110352524	0.000915618	0.214877099	0.082813837	-0.111082412	0.067131042	0.324690104	0.270477444	0.316009879	0.010426723	0.055141721	-0.136130452	-0.047613274	0.106533639	0.269914508	0.019166155	0.182900846	0.183793217	0.137996376	0.31461212
0.013182564	-0.394328088	-0.160801351	-0.050840959	-0.031379469	-0.106924847	-0.154683292	0.136671737	-0.271910667	-0.030930577	0.004546663	0.084667504	-0.079747014	-0.09582036	-0.094999321	0.020363715	-0.176512733	0.196797907	-0.191321433	-0.10407272	-0.081764176	0.261025041	-0.246933162	-0.156199202	0.010628627	0.053036172	-0.173242941	-0.13012822	-0.016123945	-0.128359482	-0.032467663	-0.269217104	-0.15897651	0.17316848	0.015509734	0.228543639	-0.026926083	0.120459028	0.089181945	-0.054594412	0.302390724	-0.013329867	-0.221245319	0.05298527	-0.130714536	-0.141461954	0.034231108	-0.265750259	-0.099696942	0.210253432
-0.081931755	-0.17892462	0.195706874	-0.02417187	-0.148467675	-0.135279119	-0.358999491	-0.204186305	-0.236211762	0.051392041	-0.016040519	-0.099873908	0.06336771	-0.185173512	-0.369735956	-0.233251676	-0.265598834	-0.014233229	-0.203818336	0.070164226	-0.055095088	0.228196472	0.092510238	-0.172437683	-0.145071879	-0.355205357	-0.188438237	0.013614235	-0.037622333	-0.04073428	-0.087786175	-0.17694588	-0.063770503	-0.180254415	0.043747589	-0.092682682	-0.050679773	-0.111839458	-0.269863546	0.07356865	-0.013616472	-0.315211982	-0.286197275	0.078085586	-0.047531776	0.036400374	-0.293419302	-0.125676721	0.215091735	0.02812482
-0.248619244	-0.027343823	-0.226113901	0.2190153	-0.018504839	0.030428251	-0.108104646	-0.341704428	0.250642657	0.179012999	-0.087196425	-0.200782463	0.203280121	0.036367103	-0.316803485	-0.032002196	-0.129934102	-0.128790423	0.017299799	-0.000674327	-0.074358553	-0.232775494	-0.03581398	-0.168525368	-0.181982189	-0.242957577	0.104782209	0.210808426	-0.00454354	0.00206667	0.022264367	-0.304856926	0.042861067	-0.039922569	-0.272081316	-0.249361724	-0.128168687	-0.260483891	0.012048054	-0.050609373	-0.189521939	-0.235975787	-0.123365454	-0.095172554	0.13432546	0.088923484	-0.152479082	-0.092597924	0.143783748	-0.174045384
-0.213868737	0.130563334	0.011366704	0.22063528	-0.039905004	-0.157204524	-0.22095722	0.015573577	-0.062156964	0.057430059	0.108283907	0.20076476	0.222461253	0.285292685	-0.120509058	-0.087541632	-0.147695214	0.057694945	-0.006964739	-0.210401893	-0.195677042	0.071273625	-0.168184802	-0.351688027	0.050993778	0.413561881	-0.032946315	-0.078279056	-0.23859708	-0.016990431	-0.066234052	-0.278213561	-0.021314682	-0.004015085	5.28555E-05	0.1679703	0.395621479	-0.18366912	-0.191538945	-0.224088475	0.267452061	-0.136745363	-0.066320129	0.071123928	0.156804979	0.035477161	-0.084665775	0.130631343	-0.067835435	0.083710447
0.046624955	-0.044324335	0.141070783	-0.070195429	-0.228579044	0.146766737	-0.156279311	-0.410222322	-0.248679355	-0.103067741	0.118348472	0.110413015	-0.043749508	0.063831531	-0.178762466	-0.052176811	-0.061820172	0.370747536	-0.011921878	0.115465008	0.076462075	-0.07322529	-0.144271091	0.073763818	0.101626739	0.337023407	-0.039033085	-0.090161622	-0.40596202	-0.083886996	-0.281359971	0.00465945	-0.10405238	-0.06252756	-0.192604318	0.036611978	0.048823312	-0.104139924	-0.298662066	-0.111377038	0.251958966	-0.023805117	0.109629504	-0.017091667	0.010592791	0.174209356	0.234120801	-0.115264744	-0.159499437	-0.241232157
-0.001738132	-0.066189803	0.134388566	-0.015298123	-0.102902301	-0.224757999	-0.01758234	0.165791333	-0.247007251	-0.173865318	0.18026121	0.245227203	0.240797728	0.255167603	0.197254181	0.033966575	-0.031864587	-0.051278505	0.066956259	-0.162389174	-0.108432464	-0.025999237	-0.062508084	-0.366309404	-0.12642169	0.030210787	0.039065614	0.077881396	-0.198683873	0.034702122	-0.236637294	-0.144102737	-0.052600082	-0.408189565	0.219979495	-0.136244506	0.355869412	-8.26764E-05	-0.360305041	-0.19790487	0.084055647	0.018968748	0.062107015	0.142073661	0.041800059	-0.196616352	-0.083386891	0.06407959	0.097493283	-0.256589234
0.115607508	0.293313146	-0.312098801	0.13335599	-0.062951662	0.05332166	0.193694755	-0.020024121	-0.190819532	-0.072709002	-0.153088197	0.032682862	0.175986737	0.443180442	-0.166586727	-0.163673028	-0.072710894	-0.120014556	0.009793166	-0.143486381	0.09016525	0.125199154	-0.017860098	-0.116607524	-0.092985503	0.137642354	0.062815614	0.083873801	-0.088794932	0.145361245	-0.078336909	-0.297310233	0.105829552	0.100771375	-0.147555366	-0.034598336	0.182007417	-0.078582466	0.026991073	-0.157041907	0.227916241	-0.150935799	-0.006517652	-0.161064327	0.254480302	-0.032047134	0.032400791	0.092714116	-0.053027112	-0.016283534
-0.390736938	-0.241223931	-0.294756532	0.117562428	0.061825987	0.190586954	-0.184038445	-0.138422936	0.026633907	-0.042254508	-0.060110115	-0.039122637	0.359024823	0.146465957	-0.274447411	0.009039782	0.062498961	0.155965149	-0.119011573	-0.292950362	0.179475859	-0.074142165	-0.17203021	-0.185554355	0.136499539	0.106464349	-0.148382053	0.237013295	-0.031955685	-0.084803872	-0.205585599	-0.183055699	0.025897713	-0.063444436	-0.095496513	0.01864361	0.074748687	0.008800856	-0.128721192	0.311849594	0.001852068	0.019791273	-0.366726309	0.101399414	0.219582617	0.16312401	0.027414981	-0.056540348	-0.007858589	-0.13807638
0.070635825	0.026624423	0.121729054	0.167104453	0.215014696	-0.11199224	0.036614209	0.132167384	-0.324883014	0.251802653	0.147080466	-0.191140473	0.215832666	-0.039739102	0.036502793	-0.100236535	-0.119559273	0.002133375	0.046785712	-0.109984681	-0.150464758	-0.223890126	-0.043765873	-0.009012334	0.068241507	-0.063504227	-0.229144663	-0.075593024	-0.021191344	0.045298193	-0.218887091	0.014506915	0.098116681	0.113750353	-0.379806399	-0.103520162	-0.083985031	0.011112629	0.084959112	-0.315085888	-0.242012545	0.079790011	0.082057633	-0.002523069	0.148194045	0.055624682	0.151010916	0.227072641	0.19288823	-0.049488261
0.036103819	-0.13766259	0.502488256	-0.261443436	-0.484776109	-0.330949426	-0.246489674	-0.100189157	-0.32483992	0.168424994	0.28112793	-0.11786288	-0.121384762	-0.016517866	-0.17981036	0.100910634	-0.100542404	0.079482734	0.021146823	0.213230416	-0.061226629	0.237874851	0.086378694	0.067344032	-0.094888955	-0.156523407	-0.422699958	-0.235383943	-0.212724984	-0.112589344	0.028218193	-0.142697826	-0.281156272	0.258436143	-0.239115372	0.254323274	-0.115139045	-0.12587595	-0.144386128	-0.251347065	0.082926907	-0.100232907	-0.105256461	-0.083411992	-0.348150223	-0.022512622	-0.005591902	-0.139713213	-0.029832158	-0.145329893
0.076293737	-0.235752806	-0.028649203	0.180639029	-0.042603936	-0.305291563	-0.072085917	0.133886963	-0.414232731	0.207833424	0.050586935	-0.209112525	0.169294134	0.150209352	-0.069140323	0.075204611	-0.06678924	-0.151426718	0.04456697	0.242246747	-0.224474862	0.102792397	0.058836535	-0.290025771	-0.190322831	-0.249530345	-0.412839323	0.049270071	-0.082873277	0.237839356	-0.002996258	-0.115606427	0.099836268	0.297653705	-0.279510528	-0.289144933	-0.090142101	-0.213731274	0.144227788	-0.344872922	0.112230644	0.237089455	-0.027264915	-0.059684128	-0.020471953	0.002726671	0.031446341	0.066485599	0.156814054	0.030203916
0.029427705	-0.082565822	0.043752041	-0.212242007	-0.179469556	-0.09640085	-0.152741015	-0.043350331	-0.017501231	-0.137711763	0.069616847	0.214592203	-0.254318923	-0.152166173	0.148861676	0.03374828	0.152651936	-0.178719595	-0.089361377	-0.205184311	-0.068379611	-0.04778643	-0.030753532	-0.261480898	-0.426000208	-0.223704055	-0.013594229	-0.057422582	0.10273122	0.003799772	0.163440377	-0.151758254	-0.290693581	-0.269312173	0.301673859	-0.065296292	-0.123245753	-0.189264253	-0.10071823	-0.100538552	0.128541991	-0.109293349	-0.113840029	-0.198684767	-0.060816295	-0.18991743	-0.328850538	0.142150253	0.067390494	0.218505397
0.001970586	-0.442912787	0.028260745	-0.180916637	-0.095272832	-0.187118426	-0.015734751	0.057233557	-0.296093374	-0.042467397	0.162218109	-0.212636754	-0.093853123	-0.1867681	0.03695387	-0.053980764	-0.077800609	-0.042756878	-0.378179431	-0.179613113	-0.168123707	-0.012624945	-0.395863891	-0.180379659	0.065871365	-0.254811883	-0.250867099	-0.212642148	-0.026522109	-0.087452628	-0.493283004	-0.184887871	-0.193026319	0.118020631	-0.178095192	0.012428232	0.023538029	0.070859723	0.040864259	0.152889296	0.225108087	0.296234518	-0.475073606	0.108228013	-0.085029058	0.225724533	-0.366500467	0.125071883	0.216517895	0.0704652
-0.080255732	-0.330223322	0.151446149	0.056124311	-0.116411701	-0.13529031	-0.150363311	-0.121845342	-0.327126592	0.247795895	0.190049142	-0.114094622	0.102453895	-0.053802926	-0.155186012	0.031658098	-0.365034968	0.298983812	-0.094388738	-0.266725808	-0.056053769	-0.090202056	-0.188350156	-0.166883245	0.254801542	0.173186913	-0.324522763	-0.161922187	-0.094649188	-0.112786084	-0.140872777	-0.23617354	-0.218853205	0.283353865	-0.254705846	0.139561996	0.133733243	0.135590345	0.179123089	-0.135655239	0.164064944	-0.114744924	-0.24284023	0.161128953	0.032565597	0.053713989	-0.019361064	-0.026688667	-0.012936446	-0.153002128
-0.041714285	-0.020602079	0.02326283	0.054697141	-0.174759999	-0.045499895	-0.010612289	0.260806948	-0.301778853	0.134408355	0.044415418	-0.02132407	0.152776182	0.149257138	-0.263389885	0.242057294	0.081509948	-0.137570262	0.182335734	0.038580354	0.230715722	0.295266509	0.063073352	-0.005205891	0.132585496	0.050991349	-0.120069891	0.215800047	0.031589229	0.164414302	-0.201920375	-0.02955359	0.047724184	0.112502679	-0.154203102	0.153687745	-0.177152604	0.010256682	-0.247637928	-0.196562871	0.184117749	-0.1056417	0.031665135	-0.193263546	-0.018954834	-0.279847443	0.209238589	0.059518177	-0.055939313	-0.011972842
0.197256833	0.15742828	0.185055435	0.126956984	-0.132067844	0.087406665	0.026594745	0.224209964	-0.07421156	0.349279642	-0.017836558	-0.074317135	-0.061266836	-0.187197715	0.013850854	0.11461734	0.026730474	0.11918205	-0.06091693	-0.297469288	0.167546436	0.040998038	-0.284506321	0.033334594	0.195397675	-0.21715349	0.176592946	0.248737067	-0.00560918	0.046201322	-0.230328053	0.021156481	-0.081528977	0.006664119	0.07567548	-0.024581553	-0.122428671	0.33264941	-0.02531337	0.107050456	0.148037747	-0.169550017	-0.08266177	0.058200616	0.050923064	0.065164678	-0.046444125	0.205558732	0.331282824	0.146572337
0.061309543	-0.082928412	-0.228235006	0.096601345	-0.163686037	-0.316630155	0.082084306	0.070985764	0.075962409	0.017955098	-0.12941514	-0.021202555	0.080866158	0.079288989	0.003347848	0.017239572	-0.21615836	-0.12868157	0.005081327	0.217830211	-0.143309012	0.039798107	0.062717013	-0.229551271	-0.394070596	-0.308968544	-0.022029882	0.034285877	0.032056924	0.041465919	0.138858616	-0.030883145	0.034097504	-0.195472777	-0.020268889	-0.111314863	0.157066017	-0.134345263	0.119811252	-0.138362586	-0.043409701	-0.224730998	0.170402825	-0.046371315	-0.128626198	-0.219319165	0.025894482	-0.098261535	0.078850426	-0.097693384
0.103626117	0.105591714	0.265518874	-0.127398074	0.071194775	0.238230914	0.028413313	-0.079558529	-0.063512325	0.107827701	0.308236748	0.228245988	0.215401292	0.025617998	-0.409972399	0.088156924	-0.002734219	0.130898729	-0.024985522	0.014035618	0.388957471	0.053899191	0.055962589	0.100851201	0.10139142	-0.079257436	0.141806096	0.221988559	-0.041376043	-0.012205072	-0.568929791	0.217698812	0.040613417	-0.06897451	-0.075596869	-0.246562526	0.09613993	0.087550402	-0.214037746	0.1662319	-0.053339422	0.135023519	-0.041296341	-0.009022346	0.204557881	-0.066825822	0.122043595	0.156958312	0.384087056	-0.18898423
-0.151911676	-0.243950248	0.163693279	-0.043622103	-0.353865087	-0.038785487	-0.186764762	-0.148877248	-0.050682351	0.140115604	0.187608644	-0.166550964	0.045004923	0.097371638	-0.253989726	-0.079004005	-0.08986678	0.268694222	-0.220182717	-0.090708025	0.054512557	0.149959445	-0.076938815	0.049375463	0.19690825	0.162402645	-0.205324411	-0.115769401	-0.202120453	-0.166881338	-0.23455146	-0.240320101	-0.132098988	0.170520738	-0.345106363	0.209288895	0.318282485	-0.03256546	-0.100732811	0.096990906	0.280620664	-0.097584412	-0.202025577	0.289816439	-0.172456592	0.200656801	-0.185372427	0.013647875	-0.003117859	-0.039709453
-0.169998989	-0.089238845	0.280558318	0.186279297	0.175464377	0.140669554	-0.381518304	-0.377709717	-0.035471797	-0.026889937	-0.051958852	0.031485844	0.368671	-0.030028561	-0.360188365	0.024807716	-0.048590384	0.309503347	0.046968531	0.138067648	0.129558474	-0.174686223	0.064788543	-0.009699032	0.152925655	0.23609592	0.075148679	0.311201781	-0.02132445	-0.003379117	0.094013572	-0.040255059	0.11816261	-0.048922919	-0.090722941	-0.136489585	0.082514599	-0.093309559	-0.118820123	-0.009605952	0.060041748	-0.285590023	-0.130494893	0.161942557	0.168481261	0.168112174	0.044733856	-0.160179257	0.103729159	-0.028507465
-0.055658862	-0.040805373	0.127247676	-0.058006294	0.065707341	0.131245121	-0.2320223	0.066944569	-0.286047906	-0.038095914	0.050436933	-0.092896566	-0.086912349	-0.307584494	-0.119086921	-0.110514082	-0.066971391	0.05547357	-0.061212089	-0.181057245	0.182525501	-0.012253181	0.002316197	0.259569108	-0.058372419	0.11006847	-0.251269341	-0.205075756	0.028015731	0.046867777	-0.052324697	0.070167258	0.030056311	0.297546566	-0.23243624	-0.032983992	-0.315201968	0.239288568	0.197720677	-0.07022088	0.112102069	-0.028956335	-0.249563485	-0.059855558	0.040122285	0.002565952	0.031296339	-0.111745782	-0.057535041	-0.118743926
-0.031120116	0.103084572	-0.134661496	0.10947381	-0.020008776	0.175087541	0.002759987	-0.192127183	0.037207283	0.085108481	0.138556391	0.040364828	0.152257919	0.265267253	-0.469734401	-0.226128712	-0.363266498	0.213599816	-0.158732593	-0.07705871	0.227419361	0.098952048	0.352466345	0.008166386	-0.033674054	0.309177011	0.163132533	-0.109447248	-0.231671184	0.112949386	-0.171879441	-0.169690311	-0.001418453	0.018475208	-0.31680274	-0.03181671	0.305065542	-0.07544414	0.126673326	-0.081909351	0.180821374	-0.040644802	0.042259306	0.233981997	-0.011138774	-0.163114309	0.0446264	-0.034385633	-0.001680485	0.08561416
-0.063847922	0.13950184	-0.325854778	-0.066195354	0.105104901	0.054009859	0.125893772	-0.00470952	0.329037786	0.069966033	-0.159992456	0.070216313	-0.034406621	-0.23708488	-0.206819251	0.122067042	-0.195479929	0.234402746	-0.013264612	-0.22217904	0.29009974	-0.074568018	-0.267706752	0.186415955	-0.066561483	0.095224671	0.162069932	0.094511256	0.019826669	-0.14552027	-0.09635058	0.413947105	0.287077606	-0.119968787	-0.088713162	-0.037603568	0.116403759	0.10781423	0.075633951	-0.020105021	-0.105496913	-0.080346741	0.019906374	-0.322845578	0.025278492	-0.262127846	0.32609868	0.051502515	0.034736779	-0.311194479
0.042143572	-0.052428596	0.218403399	-0.021949237	0.284124047	-0.01201338	-0.091203474	0.119062595	-0.346164376	-0.019588638	0.421863765	-0.120617792	0.154770732	0.228386045	-0.174827278	-0.103035457	-0.202790707	-0.241656676	0.001195598	0.141779661	0.070588641	0.33845824	0.02702402	0.012355974	0.365319103	0.027891759	-0.266883731	-0.166886151	0.012442386	0.13306284	-0.157710344	-0.084432393	-0.063338533	0.603475273	-0.300739914	-0.066394448	-0.059154805	0.328505009	0.296760708	0.145395786	0.077114649	0.108541019	-0.016788315	0.026367905	0.200909868	0.368008941	-0.159986451	-0.044969182	-0.089267559	0.313573033
0.058943495	-0.224916652	0.226118892	-0.141166106	-0.06091281	0.149768189	-0.116009533	-0.297854692	-0.338695824	0.067598872	0.086281583	-0.056792654	-0.178852737	-0.38764596	0.016524469	-0.171465188	-0.244810492	0.307355851	-0.143549532	0.013737453	0.193192154	-0.26755327	-0.147032216	0.17404744	0.05654918	0.046219166	0.027871158	-0.36986351	-0.173572093	-0.057592839	0.068743087	0.225594133	-0.07309968	0.240349457	-0.210980058	0.026292427	-0.453578889	0.18209146	0.032974042	0.007531872	0.201129198	0.047002308	-0.257879555	-0.07870467	0.070326857	0.177210823	0.078676507	-0.227076516	0.032369621	-0.001263538
-0.030923685	0.228338882	0.328489423	-0.196374446	-0.061753377	0.025933277	0.106957249	0.030151438	-0.134579569	-0.350493431	0.165491059	0.312986553	-0.06217717	-0.016068343	0.060173552	0.094525702	0.337594271	-0.209358573	0.164231598	0.108162567	-0.126793995	-0.196274236	0.083410993	0.014658425	-0.155241624	0.069572493	-0.102864295	-0.053237312	-0.148335055	-0.050368775	-0.406737119	0.321801484	-0.202671975	-0.137332886	-0.049978763	-0.153990909	-0.162230313	-0.276171714	-0.233816907	0.014755937	-0.070635952	0.102145731	0.354436785	0.069521591	-0.167591333	-0.071427323	0.050767429	0.026453368	-0.177681029	-0.127309173
-0.163268328	-0.380461872	-0.111738317	-0.202198505	-0.113587707	-0.271271348	-0.236891478	-4.88317E-05	-0.316767812	-0.256202161	-0.147359475	-0.381051034	-0.127168655	0.056202933	-0.270949095	0.240233168	-0.039697547	-0.077881478	0.057386495	0.242210299	-0.0867351	0.217125431	0.029455479	-0.214534596	-0.043692287	-0.042971756	-0.348289281	0.069755793	-0.159267038	0.051416054	-0.299160421	-0.297269106	-0.160839185	0.074222207	-0.303973705	-0.175749004	0.04878071	-0.009230987	-0.049069401	-0.18046768	0.080154002	-0.157656416	0.08921051	-0.126315489	-0.349607736	0.035961173	0.0138832	-0.048461616	-0.327793956	-0.219042152
-0.143794924	-0.003348409	-0.14436768	0.131471962	-0.260514379	0.087559871	0.150303736	-0.022077238	-0.106553093	-0.009600373	-0.316361934	-0.056916211	0.178785264	0.051733516	-0.125224456	0.155081823	0.039064184	0.109965585	-0.220413178	-0.229363799	0.2584759	-0.039846551	-0.070908874	-0.18642433	0.035438847	-0.037459034	0.039406151	0.301747888	-0.049749259	-0.160851404	-0.326520175	-0.183925673	0.130994931	0.026885791	-0.102007695	0.096364841	0.192605987	-0.020275116	-0.237388596	0.061754454	0.259698272	-0.476197153	-0.200169235	0.116271317	-0.053579286	-0.025027419	0.057566173	0.082025088	0.059453133	-0.186347216
0.074753478	-0.216109484	0.138979912	-0.048788339	-0.000564216	0.083696403	-0.280409634	-0.135970891	-0.532045662	-0.046518262	0.127005696	-0.036167711	0.120547339	-0.144095838	-0.138236016	0.051144283	0.204095453	0.409397721	-0.077216364	-0.13522248	0.104885973	0.356093645	-0.2115044	-0.084974013	0.260694861	0.353655756	-0.287453175	0.001126794	0.040828664	0.160555139	-0.170727924	-0.055965867	-0.030638009	0.052380003	0.155362472	0.252063453	-0.084502958	0.238859013	-0.13510038	-0.110736802	0.403662711	0.011836492	-0.044073157	0.051343057	0.106992729	0.162939668	0.2583085	0.04228114	0.091216221	0.262174934
0.064609841	0.086051777	-0.227037057	0.055987619	0.120069392	0.115770929	-0.178798258	-0.22733435	0.248912826	-0.084305286	-0.168866023	0.136094779	-0.13826029	-0.092684925	-0.239045843	-0.142640635	-0.109014437	0.102390848	-0.029880127	-0.036574416	-0.26879862	-0.150479868	-0.17300646	0.244059607	-0.113808617	0.051941153	0.080231495	0.039941195	-0.246813104	-0.34815526	-0.093288124	-0.086202234	-0.343433142	-0.249662444	-0.086095557	-0.059515633	0.174047425	-0.129783005	0.045041628	-0.183655649	-0.305820912	-0.226692006	0.234163284	0.104412548	-0.072858848	-0.360279113	-0.028634317	-0.250171214	-0.134067327	-0.12977314
-0.16957292	-0.199429512	0.279965609	-0.088790588	-0.069319107	-0.193584144	-0.062061679	0.033207688	-0.020946439	-0.09625636	0.129294291	-0.099772133	-0.269468099	-0.24564822	0.349418312	0.152129844	-0.084629044	-0.041175812	-0.200659186	-0.444141299	0.108549938	-0.022724474	-0.447625607	-0.202107295	-0.132835478	-0.222697049	-0.273215204	-0.034302566	0.148803711	0.025559267	0.044682108	-0.03388771	-0.013999799	-0.109222695	0.468004674	0.284935862	-0.215042338	0.466931194	0.299801588	0.218033001	0.021872161	-0.141914472	-0.226848796	-0.070563816	-0.068331428	0.212822109	-0.258874536	-0.087342687	-0.065106973	-0.08330328
-0.207085758	-0.125469297	0.121057689	0.159342051	0.000782784	-0.247613609	0.022561602	0.275567353	-0.217942595	0.004781607	0.137320161	0.01680818	0.352451712	0.170592979	0.030107128	0.197140336	0.120258287	-0.134555504	0.032290865	-0.079773314	-0.085990317	0.234372318	-0.073657006	-0.089936405	0.248545006	0.07490366	-0.303242236	0.065998517	-0.062237088	-0.163599521	-0.363218307	0.067231551	0.089288004	-0.049403638	0.001602949	0.114574753	0.080561496	-0.052242346	-0.066586085	-0.12970835	-0.059191134	0.06566944	0.139987037	0.224222168	-0.176827684	-0.205353558	0.114834167	-0.057942282	-0.222718388	-0.088107169
0.050937571	0.291698724	0.129594788	0.176936641	-0.135265738	0.351020962	0.017512435	-0.104889229	-0.145085454	0.156895086	-0.104498193	0.011759013	0.06747783	0.014717119	-0.253722608	-0.097481765	0.175977439	0.098512053	-0.099461094	-0.10293749	0.309982449	0.162739202	-0.000723004	0.246684819	0.159685612	0.078911997	0.175845355	0.180489078	-0.07634376	-0.023105951	-0.234284341	-0.040645503	-0.088397555	0.234124169	-0.154915407	0.123578548	-0.093490236	-0.057291511	0.009929112	0.024738057	0.404463261	-0.322856575	-0.076260261	0.157589272	0.00974299	-0.012779459	-0.038677387	0.034586802	0.097980648	0.261627346
0.004016249	-0.243285134	0.135290727	-0.11837633	-0.147387147	-0.184600696	0.040267743	-0.007746524	-0.098798595	-0.10210795	-0.049836185	-0.327005237	-0.220475823	-0.249862924	-0.010830194	-0.238361195	-0.276898414	-0.092715174	-0.161918014	-0.0167604	-0.165763319	-0.12610963	-0.165400699	-0.177547202	0.267130613	-0.372694969	0.023770278	-0.210124403	-0.191940576	-0.085092247	-0.291043699	-0.306814522	-0.33039254	0.060092371	-0.175105378	-0.213489696	0.025583692	0.300917208	0.096922092	0.044041079	-0.094925836	-0.130785093	-0.1918419	0.16546005	-0.021691088	0.282317132	-0.428492486	0.067048095	0.00214007	0.072565243
0.148224011	-0.22795181	-0.034999911	-0.116208345	-0.262159795	0.009880751	-0.023967298	0.008742521	-0.094272435	0.025836924	0.044519637	0.138793945	-0.081477664	0.221084774	-0.077010646	0.016467134	0.141313598	0.047885854	-0.433185756	-0.237332165	0.055303421	0.214883372	-0.223423004	-0.236947149	-0.116574466	-0.068067715	-0.200437501	0.053324092	0.190414295	-0.074952178	0.036912128	-0.419258744	-0.166634798	0.119336508	0.180920154	0.241577923	0.242726654	0.122893229	0.031504843	0.145308569	0.422336012	-0.139185548	-0.360984743	-0.008536974	0.041508202	0.05284968	-0.284113914	0.125330612	0.203297198	0.381246895
0.448315054	0.120262682	-0.007919992	0.125031352	-0.156179041	0.086509101	0.185370117	0.109390266	-0.308041871	-0.006329271	-0.077769384	-0.101843312	0.062048785	0.001545943	-0.036982223	-0.008090293	0.109147407	-0.079441942	0.058885496	0.053179421	0.015528459	0.060972966	0.031890534	-0.270448536	-0.017378962	-0.136989251	0.127052411	0.180221453	0.04794779	0.408712566	-0.391557515	-0.166967422	-0.230001673	0.233856544	-0.102358505	-0.17608586	0.228353307	-0.021805294	0.227475002	-0.129383206	0.464870036	-0.223686412	-0.094592862	0.060823273	0.159983382	0.067317605	-0.051848564	0.540275395	0.368514001	0.39040938
0.048466265	-0.245935291	-0.255060136	-0.009273732	-0.05538933	-0.192205638	-0.086176291	0.248897806	-0.260223538	0.111434534	0.018451624	-0.325643152	-0.102134041	-0.181145877	-0.090205833	-0.273745269	-0.146102726	0.028812611	-0.136762649	-0.039988969	-0.124320976	0.242933899	0.043069329	-0.153087884	-0.335696548	-0.080557629	-0.298782885	-0.348771483	0.140520871	0.32352826	0.063743122	-0.283258617	-0.136975721	0.208684683	-0.317293972	-0.106105894	-0.041711118	0.066141464	0.418962002	-0.175484046	0.252989501	0.057071526	-0.113503791	0.097440362	-0.155561596	0.051583312	-0.085334972	0.142865092	0.088812396	0.143803462
0.021466246	-0.157859623	0.12391118	0.301373184	0.118830778	-0.170995727	-0.282012999	-0.052522812	-0.287768036	-0.030660177	-0.055964731	-0.144900486	0.176496997	-0.034034438	0.321077943	0.021037476	-0.118975304	0.000785365	-0.008939806	-0.126596227	-0.075082891	-0.122381315	-0.10604734	-0.339570403	0.084467135	-0.00391573	-0.141456842	0.245964825	0.029534178	0.05579748	0.041768119	-0.351085454	0.114628009	0.005825989	-0.048561156	-0.056271549	0.023664601	0.070626117	0.035789538	-0.230837762	0.109256037	-0.291009724	-0.080111332	-0.058248587	0.165653586	0.272963345	-0.150560886	0.187736973	0.047779106	0.280851126
0.159789205	0.045734838	-0.042766511	0.027298173	-0.037988096	0.168044209	-0.071916789	-0.275265187	-0.163412005	-0.091885947	-0.120579645	-0.307517797	0.010360383	-0.136002421	-0.132542342	0.130999222	0.026471239	0.247334599	0.148059845	0.181014657	0.330311447	0.220008686	0.066382818	0.264828891	0.092648417	0.078619905	-0.017069628	0.281760067	0.058521055	0.057036158	-0.312087268	-0.045472708	-0.017745106	0.186313346	-0.278865784	-0.079872631	0.04163973	0.268550128	0.502882659	0.007620955	0.122505806	-0.300360799	0.197970912	-0.041170362	0.005125265	0.349579602	0.220248625	0.121109426	-0.100082949	-0.068823956
0.075394206	0.268652409	0.382208198	0.106765598	-0.364003748	-0.101330191	0.173484817	-0.038160071	-0.112297907	0.297052592	0.411649823	0.233727574	0.266221166	0.323654085	-0.008137954	-0.086970098	-0.038469162	-0.004104671	-0.138156176	-0.328439623	-0.073555335	0.043074869	-0.085267	-0.149439722	-0.044795718	0.050490227	-0.073826373	-0.123373397	-0.211172834	-0.175209522	-0.160574868	0.02476635	-0.015344599	-0.09732084	0.006022938	0.153216586	0.215308353	-0.287621975	-0.341362894	-0.149333343	0.091530815	0.078104421	-0.017305477	0.093289658	-0.019455954	-0.232993558	0.093811676	0.111318797	0.222348049	-0.076258287
0.359893024	0.022050152	-0.08336401	-0.012338596	0.046352666	0.051298201	0.254743636	-0.054391202	-0.274158776	0.121417753	0.216715381	-0.037371293	0.198220998	0.194530711	-0.284786195	-0.047695883	-0.236091048	0.02729726	-0.109404579	-0.256743103	0.157740563	0.131261587	-0.052227177	-0.069884211	0.418171823	0.036472436	0.100294173	0.0327355	0.114675544	0.151423693	-0.265347928	-0.157640889	-0.030837951	-0.060477	-0.091388673	-0.063336961	0.154370457	0.247241274	0.158693448	-0.021160033	0.032155145	0.063348852	0.114743866	-0.065796793	0.347279727	-0.154883161	0.080531664	0.204802841	0.259226054	0.12189199
0.190450042	-0.110404827	-0.057787541	0.198695511	-0.069523692	0.169088498	-0.046754926	-0.180251613	-0.066980578	0.131227627	-0.041942969	0.176631019	0.305785328	0.31624496	-0.11615219	-0.067791298	-0.069756366	0.355507284	-0.078002371	-0.16358909	0.055974927	-0.001117017	-0.202191442	-0.259307325	0.079342112	0.297759384	0.23527506	0.258329123	-0.229555354	-0.045512125	-0.212411895	-0.162618294	-0.109173097	-0.368786216	0.329632074	0.1427982	0.557397187	0.101347767	-0.139986113	-0.215604767	0.164118096	-0.29613167	-0.008752685	0.175484627	0.183122247	-0.251376092	0.204920918	0.154471397	0.156648353	0.114473514
-0.076911718	-0.117254548	-0.105269812	0.131572843	-0.168110728	0.033375271	0.048222888	0.10801468	-0.163867638	0.048392843	-0.036722582	-0.058281377	0.12461824	-0.062492725	0.042522252	0.213899344	0.230690435	0.334282428	-0.037398092	-0.141002238	0.329334825	-0.09405753	-0.176141888	-0.19104366	-0.200887874	0.126777574	-0.063379668	0.073009036	-0.053788614	0.192759216	-0.468392521	0.044996597	0.269625902	-0.027316393	-0.156245038	0.018214891	-0.014161875	-0.02318088	0.046229359	0.057174657	0.396865427	0.043434482	-0.103885524	0.062086713	0.002996678	0.216400474	0.29955256	0.297884792	0.101673812	-0.115814708
0.085587509	0.107999213	0.039005671	0.113920391	-0.27931115	-0.134285629	0.094391152	-0.355803996	-0.051662248	0.038463406	-0.200424448	-0.146816865	0.318155408	0.048471604	-0.06504371	-0.064622737	-0.072809093	0.092414014	0.146360159	0.228414327	-0.057284996	-0.180323139	0.032583755	-0.12101534	0.139291912	-0.235317275	0.123767495	0.109633282	-0.179709926	-0.096332923	-0.087054335	-0.059648145	-0.055538528	-0.173570842	-0.197765231	-0.072785206	0.124196254	-0.209634662	-0.042857248	0.013642167	0.055628467	-0.379244149	0.229026392	0.237960517	0.044392932	0.287981838	-0.004922901	-0.029236963	0.046664786	0.096678086
-0.042856626	0.326152951	-0.382563174	0.474260569	0.29570353	0.174691945	0.03438174	0.02089807	0.244780004	-0.029747466	-0.232655898	0.028628316	0.208826542	0.089907728	-0.051510099	-0.03284812	-0.158658594	-0.004688775	-0.138893992	-0.191814125	0.047441483	0.042490765	-0.184577465	0.089442782	0.131614491	-0.00300302	0.159901708	0.440918148	0.078924544	-0.06279663	-0.1192858	-0.140672013	0.109153874	0.006738699	-0.075126834	0.025851034	0.018190462	0.058765125	0.309696645	0.089526996	-0.093497396	-0.383765638	0.078996658	-0.003053921	0.194705218	-0.043480545	-0.021808084	-0.098428249	0.035918113	0.152764067
-0.101952724	-0.147668242	-0.096600816	-0.20824562	-0.275782347	-0.09519276	-0.038615681	-0.242752969	-0.064357221	-0.315756291	-0.074881695	0.163099155	-0.129437208	-0.153917149	-0.175906956	-0.266882181	-0.439462841	0.135455638	-0.284241587	-0.039872181	0.060300663	-0.209846422	-0.078474522	-0.14559631	-0.040303592	-0.044280343	0.04862098	-0.243890896	-0.159989685	-0.245167181	-0.01318285	-0.028895494	-0.160175368	-0.265081078	0.134174615	-0.057201721	-0.006178424	-0.127020344	-0.038488671	-0.038294639	0.035299867	-0.306030571	-0.268185884	-0.189995199	0.001384565	-0.287391067	-0.14016436	-0.201549739	-0.131304666	-0.11757268
-0.023215994	0.210013837	-0.188438132	-0.077813849	0.113413803	0.216674581	0.172807917	-0.112271488	-0.265625417	-0.249090031	0.016973145	-0.129945204	0.346573412	0.154673055	-0.048172057	-0.488609195	-0.006308247	-0.10598959	-0.210318953	-0.09334296	0.108093023	0.186923847	-0.046538524	0.102485105	0.13146022	-0.16860573	-0.001382881	-0.097780049	-0.075550526	0.013403988	-0.10214369	-0.046305541	0.010248751	-0.065159924	-0.136652648	-0.080137484	-0.053898979	0.194195226	-0.076537982	0.267854631	-0.106786542	-0.100505866	0.050163429	0.305664331	0.369706362	0.228590906	-0.053102341	-0.163604915	0.122165293	0.030656887
-0.093396649	-0.167397141	0.038155284	0.069606379	0.193936393	0.270022094	-0.391188383	-0.447500587	-0.108037926	-0.001347743	-0.034951348	0.144134209	0.084750071	-0.13378574	-0.271431178	0.144656703	0.073580094	0.191174522	0.014497259	-0.140079558	0.233111575	-0.173160776	0.041327298	-0.061805338	0.083205059	0.537987411	-0.056928758	0.076183133	0.14632383	0.023586281	0.309383661	-0.14743945	0.203211322	-0.026834184	0.015300386	0.00107994	-0.043279923	-0.032643855	-0.059498586	-0.316554844	0.135482892	-0.014362057	-0.010069176	-0.16284053	0.403235376	-0.063577853	0.095603533	0.061675884	-0.087403864	0.026995821
0.089892305	0.047362052	-0.13338767	0.255649537	0.065781914	0.220766038	-0.015099643	-0.116379462	0.218939409	0.371992081	-0.264547437	0.195876017	0.134795636	-0.059699025	-0.2085962	0.126045898	-0.28168723	0.276268274	-0.209731951	-0.211674497	0.183488548	-0.160903543	-0.293388724	0.146772325	0.396806777	0.24807182	0.190278277	0.204491004	0.001305836	-0.302917898	0.165137038	0.215053782	0.186072022	0.013579134	0.084847271	0.230709672	0.09331131	0.25043577	0.079602763	-0.091145381	0.064544618	-0.275701761	-0.080260299	-0.139878169	0.180130437	-0.285643786	0.208714783	-0.164363578	0.005149531	0.200926915
0.067672484	-0.051244713	-0.039259978	0.354197085	-0.108108528	-0.128760085	-0.13726373	-0.212621734	-0.137004271	0.07632786	-0.012405554	-0.162850603	0.226673841	0.009524737	-0.081077442	0.003411497	-0.415397853	0.413953096	0.034619369	-0.140557036	-0.030200182	-0.254462481	0.162913084	-0.081414625	0.1319969	0.101586506	-0.045953467	0.104852915	-0.262711346	-0.090807378	-0.113867708	-0.002260931	0.020269427	-0.18960458	-0.246137887	-0.068458103	0.240494549	-0.111060306	0.027721854	-0.248202726	-0.057237778	-0.255391747	0.243045524	0.096521564	-0.091153078	-0.062501699	0.217892662	-0.122185126	0.04109861	-0.159255698
0.268337995	-0.174767524	0.072337568	0.170039371	-0.259202838	0.079099484	0.041408896	0.042012505	-0.060437024	0.308573067	0.095066644	-0.111202829	0.167475045	-0.007033615	-0.088491268	0.037582166	0.04174757	0.176976874	-0.039713994	-0.045985565	0.248767018	-0.096373424	0.023310976	-0.186612412	0.091355585	-0.303437322	0.165977389	0.285486639	0.135620937	0.291225463	-0.238258526	-0.122722253	-0.054063935	-0.03188134	-0.0326964	0.011247256	-0.020975867	0.068099879	0.083183572	0.145107344	0.278649807	-0.097868152	-0.247735083	0.005674858	0.153353721	0.106542103	-0.06042812	0.329336345	0.501695037	0.355410933
0.010942067	-0.260415971	-0.118887268	0.260243714	0.149634764	0.059240602	-0.249689758	0.015316447	-0.274036318	0.074258178	-0.00798332	-0.079522789	0.204839677	0.202031881	-0.358354539	0.126762554	-0.044992909	-0.189652726	0.176846281	0.400637656	0.042657234	0.088101737	0.254885137	-0.445695668	0.067821898	-0.061493784	-0.033203445	0.154196918	-0.072355837	0.443053722	-0.168284744	-0.367837876	0.041266009	0.36985895	-0.202793702	-0.305180132	-0.036289558	-0.095597498	0.072094694	-0.252820998	0.086489737	0.025782431	-0.169751644	-0.152852446	0.352574676	0.190118745	-0.027123915	0.316565305	0.077899545	0.337620676
0.162435621	0.020323031	-0.07655964	-0.018331464	0.214858681	0.092814416	0.06114867	-0.047586828	-0.258886725	0.005220924	0.193659529	0.107946746	0.335381716	0.234768942	-0.29152444	-0.250115633	-0.10409376	-0.106423289	-0.05614192	0.025071759	0.196197569	0.257246763	-0.136908785	-0.196175903	0.3268691	-0.117571734	0.090035558	-0.030458117	-0.075258851	0.136899337	-0.348538041	-0.090932809	-0.028299324	-0.009129147	-0.043625169	-0.152129754	0.044369385	0.17388472	0.010888843	0.291905046	0.192167282	0.189322159	-0.075175352	0.158423826	0.411681861	0.164268717	-0.091650419	0.084252201	0.227638721	0.345206529
0.163786754	-0.036001861	0.131072998	0.199988484	0.009476974	-0.049768183	-0.026012072	0.148315445	-0.244162485	0.163534552	-0.005793435	-0.22340253	0.124995269	-0.179726571	0.073451392	0.01882424	-0.064420193	-0.052527409	-0.015840571	-0.375213116	-0.077296123	-0.072500005	-0.243075311	-0.079604119	0.301877141	-0.134096012	-0.099777408	0.199621141	0.02732094	-0.009362593	-0.390434623	-0.122090176	-0.030190513	0.130497381	-0.265455335	-0.12725912	0.146616027	0.138455972	0.038263831	-0.197494626	0.12110538	-0.154435962	-0.151247859	0.052789617	0.052669067	0.059608664	-0.162149191	0.331034809	0.227663711	0.152317941
0.192132041	0.330252171	-0.019918006	-0.072033614	-0.097070329	0.062050644	0.180663601	-0.071971476	0.312494367	0.021087283	-0.21585536	0.453680485	-0.208781436	-0.055742487	-0.06340754	0.297131628	0.012672354	-0.09956526	-0.146609783	-0.0649985	-0.090172268	-0.228522912	-0.310600519	-0.056724507	-0.120415479	-0.1812554	0.261069447	0.281036466	0.130351052	-0.220413849	0.016505251	0.01944286	-0.23023887	-0.110343195	0.316151381	0.038207706	0.11835146	-0.098351911	-0.025170587	-0.016228525	-0.060279373	-0.31769529	-0.092035338	-0.257849365	0.088418871	-0.356111199	-0.153329313	0.164805874	0.295070291	0.098263569
-0.035597879	-0.017734509	-0.181742698	0.091247998	0.078896977	-0.024591208	0.044370141	0.010422373	0.479706556	0.032942928	-0.055973668	0.267631978	0.00818951	-0.071177721	0.077978879	0.256674141	0.156545237	-0.090765834	-0.002117226	-0.322178006	-0.011387196	-0.219256625	-0.361748099	-0.178873599	-0.168089896	-0.163682103	0.047317632	0.410351515	0.415589452	-0.192947596	-0.00617377	-0.113169193	0.116013587	-0.502897143	0.377726614	0.110506006	0.161995724	0.048091467	-0.16414544	0.017094765	-0.183505923	-0.180698261	-0.023862066	-0.251204044	0.131036043	-0.187034443	-0.107252821	0.184621811	0.230449542	-0.056623749
-0.250628412	-0.280168176	0.231023118	-0.278892636	-0.182467818	-0.021735799	-0.288655847	-0.24792093	-0.298033029	-0.162413344	0.342652768	-0.091065161	0.168906152	-0.060021553	-0.379532546	-0.272050142	-0.131943256	0.288208812	0.078599736	0.161901906	0.063759685	-0.026896948	0.188356742	-0.018897546	-0.081629321	0.024327818	-0.128673464	-0.318457693	-0.406987578	-0.03755866	-0.438117832	0.104360744	-0.301834553	-0.117819138	-0.262629718	-0.204365686	0.000102063	-0.201918662	-0.25260511	-0.065157257	-0.10239426	0.111604035	-0.12537463	0.168302342	-0.099301063	0.036759436	0.112849146	-0.0689364	0.021600351	-0.38716796
0.370579451	0.03849078	-0.199828878	0.003280001	0.061971262	0.231750414	0.082760133	-0.215164945	-0.225704387	0.189672232	-0.000367586	-0.071145482	0.210551471	0.092092633	-0.006284393	-0.249166474	-0.27518183	0.175886899	0.137683406	-0.188824251	0.170893058	-0.005604555	-0.083329186	-0.003990452	0.015782697	-0.000703117	0.2086225	0.047532063	-0.06397853	-0.003936743	0.051482577	-0.137912139	-0.138489366	0.009038602	0.007792247	-0.144789904	0.167522952	0.308228403	0.218294501	-0.195115924	0.000940308	-0.242284209	-0.015536167	-0.000754017	0.410715431	-0.088521041	0.210164636	0.112751096	0.177142695	-0.025648039
-0.126586527	-0.119137578	0.193160921	-0.04484573	-0.243816897	-0.03953464	-0.348581046	-0.100636892	-0.323178649	-0.114204071	0.113113768	-0.109731436	-0.072874621	-0.10876184	-0.116403401	0.067219593	-0.078099094	0.128730103	0.166011155	0.012327885	0.221228182	0.123479955	0.19294855	-0.036138654	0.099182896	0.161368608	-0.097624794	0.090466268	-0.149608105	0.128683239	-0.34035483	-0.08460208	-0.291068375	-0.13516894	-0.1257108	0.192064762	-0.089892745	0.055788722	-0.086265013	-0.009169013	0.280465633	-0.382810056	0.15504241	0.008273464	-0.143071547	0.213464245	-0.057063736	0.005446435	-0.244287282	0.059788857
-0.01457963	0.007816796	-0.103179365	-0.222433254	0.111765258	-0.067039706	-0.191419527	0.167243838	-0.029650554	-0.321160406	-0.087795354	-0.030747214	-0.387961835	-0.584700406	0.00795882	-0.217520028	0.046701115	-0.173188344	-0.039784685	-0.27837643	-0.233338788	-0.26731962	-0.139062926	-0.004945688	-0.314351112	-0.229249075	-0.117536984	-0.261998296	-0.01823188	-0.030313442	-0.144263938	-0.161346853	-0.24730444	-0.11024043	-0.092017271	0.074949451	-0.181469619	-0.043600049	-0.010335615	-0.101421185	-0.040147029	-0.054774307	-0.262366623	-0.001136084	-0.197297424	0.006981831	-0.280422539	0.047917519	-0.004106959	0.055993479
0.273441464	0.218907118	-0.224356309	0.316385508	0.262076199	0.280320644	0.115388259	-0.079888858	-0.081765287	0.069801427	-0.090916544	0.126977369	0.056406181	-0.024163462	-0.060824953	0.047190148	0.002118896	0.129070193	0.017668884	-0.317270309	0.177434579	0.03018635	-0.294246018	0.01562296	0.338216841	0.246661022	0.179581136	0.265525162	0.097069867	0.099747971	-0.296339303	-0.138900816	0.099788658	-0.0705209	0.017838871	-0.044425979	0.019993203	0.311902732	0.22519365	-0.016731387	0.049204312	0.000377055	0.17903021	-0.00906689	0.428206801	0.054352991	0.135956675	0.282435864	-0.014833948	0.269481987
0.226565361	0.129948094	0.029895633	0.017831139	-0.17242144	0.029354388	-0.037344255	0.055939417	-0.300409555	0.10156212	0.005626929	0.098109677	0.121339962	-0.053378593	-0.147495657	-0.128443345	-0.066802852	0.140571803	0.006359422	0.046827301	0.013162846	0.162829071	-0.331984609	-0.22637938	0.039359957	-0.150906608	0.126530543	0.010106649	-0.258238822	0.192951441	-0.398879766	-0.00372963	-0.176373795	0.033535279	0.006295604	-0.038548969	0.082261086	0.073896512	-0.055890325	0.018987188	0.484436065	-0.13320303	-0.207900599	0.106908016	0.22075972	0.127207175	0.00057763	0.186010242	0.334883392	0.145119205
-0.14098981	-0.298414141	0.137829304	0.18770346	-0.013462516	-0.194632292	-0.133935332	-0.080560297	-0.003491704	0.160770193	0.210209772	-0.159522191	0.297784716	0.114133134	-0.254747123	-0.011730124	-0.264822245	0.250868618	-0.169742078	-0.131071955	-0.113858014	-0.037181683	-0.067963496	-0.133720666	0.219509393	0.346445799	-0.248676777	0.013193851	-0.096975498	-0.041678634	-0.27895093	-0.067730509	0.069253549	0.029410403	-0.307951063	0.078227639	0.498876959	-0.120045252	0.054540813	-0.133614287	0.118341021	0.147840515	-0.096888207	0.217413053	-0.216774747	-0.071486652	0.000863621	0.084269188	0.061697233	-0.087161407
0.05375101	-0.083189867	0.023333339	-0.057875093	-0.074350886	-0.158046365	-0.301506758	-0.266074687	-0.280313313	-0.037964709	-0.086064041	-0.21105808	-0.139535978	-0.197004795	-0.227832109	-0.138437152	-0.266494155	0.114076711	-0.080088094	-0.207848653	-0.145394742	0.403550446	-0.121562175	-0.003942316	0.270552516	0.087665029	-0.152130052	-0.077841289	-0.148926094	-0.173670694	-0.132028446	-0.132587656	-0.086537756	-0.143927157	0.339896619	-0.089362927	0.100904159	0.137698904	-0.016633987	-0.134975508	0.036514305	-0.257787228	0.11675556	-0.048457038	-0.031758074	-0.040663838	-0.086487383	-0.148443967	-0.184275299	-0.004425409
0.389370948	0.277950078	-0.18668513	0.386337876	0.149920255	0.416010886	0.266553313	-0.109533936	-0.096945018	0.194024399	-0.116149187	-0.035642173	0.401334703	0.151920423	-0.079511821	-0.100332133	0.079067193	0.125959113	0.126734823	-0.128208175	0.24567546	-0.072174944	-0.107369915	0.028385814	0.263650209	-0.123396173	0.255555004	0.465276599	-0.033823602	0.168586895	-0.471435279	0.014781199	0.113882467	-0.001950328	-0.149037898	-0.227137461	0.061888926	0.106536068	0.068812571	0.079603188	-0.012961641	-0.13479805	0.069627076	0.137110114	0.601701081	0.14295502	0.217655048	0.389284045	0.425495356	0.225522429
0.061246369	-0.029839411	0.012230415	0.090796307	0.048044082	0.05043038	-0.064190909	0.128624737	-0.100714944	-0.03963754	0.252315342	0.21593684	0.079451412	-0.147710964	-0.178374425	-0.146778211	0.012573183	-0.059291534	0.034220926	0.02934302	0.033847012	-0.017794531	-0.232656047	-0.15265882	-0.112456791	-0.012893093	0.009368987	-0.186698377	0.067182273	0.257412195	-0.321095735	-0.143153295	-0.024028063	0.249427319	-0.194659993	-0.030772647	-0.040863801	-0.050312281	0.197418511	0.123852156	0.474029303	0.200419471	-0.305718899	0.217270553	0.331056505	0.222790733	-0.254422158	0.196257323	0.29020977	0.134795263
-0.057735953	-0.407887042	-0.195366934	0.181746379	0.004261089	-0.232454747	-0.324635357	0.347146183	-0.195582584	0.24192901	-0.024315014	-0.362535596	0.047915217	-0.089058876	-0.268708199	-0.073054574	-0.439745784	0.033197924	-0.12482401	-0.030828018	-0.100951083	0.41165629	-0.104001097	-0.138293386	0.127856076	0.113827556	-0.335675299	-0.070402063	-0.073409885	0.094590992	-0.207537264	-0.320990205	0.091747053	0.163400531	-0.222533539	-0.034512516	0.296305418	0.348903596	0.369481951	-0.214054823	0.155366287	-0.088524982	-0.098812297	0.159346014	-0.136817381	-0.148289844	-0.064258374	-0.015197009	-0.108934343	-0.04840707
0.259226412	0.082067072	0.366856545	-0.185468957	-0.376857609	0.142412499	-0.112672664	-0.342635214	-0.374891281	0.01612873	-0.148742869	-0.143217891	-0.178189009	-0.125393122	-0.052988701	-0.073746435	0.074094623	-0.040630586	-0.100732207	0.090864457	-0.134690911	-0.047603972	0.191195875	-0.073871881	-0.050935354	-0.228937477	-0.013411772	-0.021649078	-0.209768936	0.039639551	-0.069853768	0.030280763	-0.402223945	0.142136037	0.058860913	-0.199351087	-0.109768003	-0.162491217	-0.126196653	-0.154390037	0.152581319	-0.338852078	-0.209666461	-0.07804095	-0.120008089	0.010003016	-0.175635219	0.133850276	0.14436461	0.301389456
0.017010767	-0.20684427	-0.203329787	-0.101935528	0.022698788	-0.102618113	-0.198440343	0.202822506	-0.527060926	-0.083846152	0.105785683	-0.180203989	0.102977432	-0.152183771	-0.180542618	-0.319887221	-0.233832866	-0.131436408	0.152317733	0.143087298	-0.204484552	0.316879511	0.018018827	-0.201686844	-0.108736068	-0.109627336	-0.366094321	-0.421230525	-0.267145962	0.290223062	-0.251064718	-0.091156997	-0.284511507	0.341386229	-0.451425582	-0.198824838	-0.022858616	0.019445186	0.043619249	-0.151063874	0.256068856	0.088643357	-0.164919585	0.258746266	0.042415429	0.063957237	-0.022061981	0.01374525	0.00278574	0.013641017
0.239630625	-0.027526645	0.040157691	-0.167668119	-0.377005726	0.093162857	-0.176522642	-0.127507538	-0.173823014	0.043989338	-0.099127978	0.164251715	-0.069956794	-0.309013069	-0.170269236	0.030153934	-0.057369489	0.02433534	0.287305802	0.043809194	0.142647788	-0.11755757	0.195704266	-0.119379736	-0.390132368	-0.247485682	0.09299586	0.073439993	0.044971284	0.134794891	-0.099222735	-0.044208538	-0.246215254	-0.108832553	0.068379402	-0.079466663	-0.077034801	-0.08734224	-0.057107925	-0.177927732	0.253810376	-0.360516042	-0.25099206	-0.222466394	0.064431489	-0.272004187	-0.016339229	0.153696373	0.188359052	0.007870386
0.271058857	-0.158735007	-0.157242522	-0.02070272	-0.094678208	0.060709115	0.10495846	-0.304388613	-0.10893251	0.257741779	-0.18695195	0.176830515	0.031536631	-0.148359269	-0.096187882	0.160558745	-0.19198525	0.310427219	-0.31901294	-0.210409448	0.317376256	-0.055874638	-0.300635815	-0.078454435	0.195703819	-0.031437803	0.111902364	0.188232422	0.281374425	-0.207342431	0.143048838	-0.12419951	0.142611444	-0.24127011	0.323907733	0.22141175	-0.00219219	0.266377777	0.114115603	-0.051484793	0.160448611	-0.283685774	-0.026770556	-0.227219224	0.308553308	-0.155221403	0.119105674	0.024813378	0.151650906	0.175321117
7.34838E-05	0.079120986	-0.226618543	-0.120989971	0.004702924	0.232208744	0.077311851	-0.256724238	0.017109506	-0.044858973	-0.108670451	-0.147635654	-0.15428631	-0.359259307	-0.251232445	-0.227344602	-0.257121623	0.138606727	-0.110550575	-0.220249742	0.484379977	0.089067549	-0.001035617	0.136019558	-0.002480454	-0.18629618	0.213771835	-0.08473555	0.125501335	0.036693465	-0.186059147	-0.112328604	-0.042925458	-0.006345801	0.000762018	-0.088464625	-0.146476209	0.321949929	0.277733058	0.239236385	0.045332186	-0.22798568	-0.082908697	-0.063207373	0.198535711	0.251888216	-0.101237722	0.10871353	0.136288136	-0.005252148
-0.083351903	-0.060566515	-0.224945277	0.172800511	0.122701325	0.188675523	0.187819764	-0.196190462	0.1131946	-0.065788947	-0.165682837	-0.004170069	0.053665385	-0.123276077	-0.073230535	0.039429672	0.038964517	0.187271595	-0.342304975	-0.393915951	0.362832308	0.009575029	-0.308011293	0.106048293	0.204606444	-0.037558701	-0.009268361	0.283672631	0.28594479	-0.155815184	-0.221079618	0.042474221	0.187457442	-0.181757659	0.063108929	0.186943606	-0.2066551	0.220655739	0.183989614	0.388406456	-0.029891511	-0.131288677	-0.047197491	-0.079616703	0.15500249	0.068265751	0.10898985	-0.080074787	0.006023742	0.088433355
-0.144763276	0.312446713	0.047409762	0.145779923	0.037892193	0.158895344	0.008728297	-0.023045583	0.309149355	0.113830149	-0.028125126	0.277521878	0.072721571	-0.069265366	-0.325138748	-0.131403148	-0.281377792	0.17373547	-0.031600673	-0.144431978	0.082229204	-0.148048535	-0.183034331	0.277501136	0.171151444	0.252919734	0.251068771	-0.103478938	-0.316852003	-0.410111845	-0.164580256	0.343061566	-0.062771402	0.032027971	-0.154087886	-0.05610498	0.209969208	-0.015132937	0.060353898	0.014227776	0.028793899	-0.202469632	0.109035157	0.232812688	-0.048437104	-0.17989935	0.065763615	-0.249054208	-0.083041489	-0.19990918
0.144334823	0.046385635	-0.070371464	0.530122757	0.247229487	0.236884996	-0.105397061	-0.086228229	-0.006405096	0.302407831	-0.096192271	-0.274116904	0.217316747	0.042110071	-0.098766647	-0.080375224	-0.205779865	0.348710269	-0.27724722	-0.284368575	0.181520209	-0.005306888	-0.133230627	0.089433916	0.436784774	0.054882336	0.111833498	0.279321402	0.03112689	-0.053899024	0.127399862	-0.242588937	0.186229736	0.376937598	-0.202617019	-0.097710483	0.068450637	0.357040912	0.307515621	0.041729338	-0.003051131	-0.200124025	-0.16215533	0.140323028	0.307019591	0.335908383	0.045325387	0.062727973	0.312537432	0.338946611
-0.061786514	-0.243718073	0.017074484	0.055946805	0.059988201	-0.187656879	-0.401172251	0.128017828	-0.496161729	-0.106084943	0.151646018	-0.217077807	-0.028609335	-0.118391506	-0.277335346	-0.117458753	-0.275585026	-0.002016183	0.038278602	0.130605176	-0.026784901	0.270927459	-0.231292486	-0.021877	0.334348649	-0.015993316	-0.313786864	-0.212020427	-0.257832378	0.041148633	-0.257897079	-0.123152472	-0.116148271	0.472964555	-0.336452007	-0.12275596	-0.210110933	0.178143367	0.139197081	-0.021779489	0.428756922	0.071282901	-0.145853102	0.044331361	0.095964402	0.381696075	-0.10442207	-0.237827018	-0.17159532	0.000116571
-0.080149941	0.068942413	0.044478726	0.119476311	-0.171474785	0.064988889	-0.041504122	-0.274046063	-0.137278765	0.184739634	-0.148764655	-0.291919887	0.240150258	-0.124252178	-0.206229791	-0.226759121	-0.296514928	0.404649734	-0.094268844	-0.266577691	0.014155951	-0.207139328	0.041324288	0.12833409	0.187293008	0.173264503	0.013811287	0.042795658	-0.339771897	-0.112673238	-0.191422984	0.10814248	0.069500133	-0.261857957	-0.350834668	-0.112731807	0.133817866	0.076319784	-0.149342969	-0.250725538	-0.168703452	-0.227914274	0.115819231	0.218782946	-0.096634962	-0.117734671	0.252008438	-0.087792523	0.043076508	-0.284660161
-0.07426656	0.138218969	-0.208458707	0.045130767	0.270267636	0.116358958	0.015627053	0.184402689	-0.133020073	-0.119396992	0.087365866	0.064365551	-0.040257379	-0.199155301	0.163308829	0.18388091	0.04804986	-0.119686469	-0.082300812	-0.476554722	0.237984121	-0.03086088	-0.017532015	-0.091411546	0.057633463	0.032734219	-0.055362336	0.033004113	0.293288499	0.224075854	0.126893282	-0.138128519	0.082319081	0.163808674	-0.01573438	0.061128814	-0.397474885	0.168991327	0.074351072	-0.091309607	-0.174908265	0.058802854	-0.104056858	-0.36067149	0.333919376	-0.071910575	0.07976079	0.232033268	0.143050537	0.148640841
0.474444211	-0.169815868	0.120335862	-0.086928502	-0.061693452	-0.084851488	-0.081182018	0.265175432	-0.176081911	0.087328099	0.183716506	0.235628963	-0.385924697	-0.286486089	0.090755425	0.243536681	-0.13269569	0.131842554	-0.070126042	-0.117066011	-0.059992097	-0.183522448	-0.10931287	-0.034258921	-0.087294631	-0.088750809	-0.098366886	-0.106894694	0.090156421	0.061555214	0.027049804	0.145214498	-0.177743375	0.169181973	0.097113416	0.08604487	-0.063013628	0.113698252	0.128781945	-0.124108262	0.398609012	0.09166766	-0.046354432	-0.21362035	-0.110288404	-0.160228819	-0.00763	0.01741584	0.174864829	0.213728264
0.257955074	-0.185269922	0.164458811	-0.094857536	0.021360304	0.181697845	-0.09412773	-0.088499881	-0.264547706	-0.074947156	0.097209521	-0.165470213	-0.067237228	0.040343806	-0.294986784	0.139428452	0.089124992	-0.129193708	0.324748665	0.273581833	-0.005044834	0.000852927	0.168416053	-0.139668688	0.139058277	0.110696912	-0.064869583	0.109399639	-0.008835515	0.39537555	-0.358242065	-0.184656218	-0.379599899	0.430936635	-0.30394119	-0.285542667	0.123962618	0.115802564	0.223137617	-0.139562309	0.189829037	-0.050815996	-0.008755811	-0.041753773	0.148024812	0.248509839	-0.070146032	0.429449379	-0.002262255	0.164153963
-0.036437567	-0.285840273	0.126137152	-0.137716904	-0.057463609	0.015517565	-0.205056936	-0.140340075	-0.185326532	0.083699293	0.059492312	-0.437694311	-0.229259774	-0.182320341	-0.257141113	0.03241967	-0.027418273	-0.070451058	-0.149588749	0.102648683	-0.012010378	0.290691495	0.216478229	0.05886244	0.016749237	-0.090246677	-0.35631004	-0.165522635	0.137976348	0.323183119	-0.002605667	-0.273371994	-0.248042598	0.265938282	-0.263651788	0.207815811	-0.245151132	0.2076803	0.306644976	-0.16510269	-0.028229604	-0.161473349	-0.043415014	-0.120042592	-0.264458209	-0.022675157	-0.122923911	0.016037656	-0.125097543	0.256686091
-0.041225962	0.03867786	0.037635036	-0.135780782	-0.014814297	0.056230202	0.008944414	-0.131679416	0.308723539	-0.023663014	-0.027713204	-0.051407322	-0.072479449	-0.121808633	-0.195443571	0.027631277	0.027804155	-0.071877189	0.05883915	-0.059614722	0.034174547	-0.12959519	-0.098217063	0.30279693	0.11367479	-0.041871656	0.032857575	0.236601174	0.336500466	-0.052406967	0.216401428	-0.060781866	-0.067714348	-0.168740585	-0.10305246	0.020191297	-0.190434277	0.18608059	-0.082518876	0.17851527	-0.350267172	-0.146088168	0.042528331	-0.114744201	0.121930972	-0.024101289	-0.172050729	-0.129620567	0.11701639	-0.157694697
0.3079651	-0.025207555	0.244511873	0.156221852	-0.227369025	0.227592617	-0.107929125	-0.281991273	-0.088072769	0.239794388	0.086408429	-0.128557622	0.263520092	0.086826093	-0.312388539	-0.146175131	-0.042713702	0.081979349	0.224520937	0.171978459	0.105490059	-0.061705697	0.207078844	-0.009811369	0.010516155	-0.21853219	0.110101379	0.269166321	-0.167356327	0.160686061	-0.334593385	-0.034378376	-0.20759888	-0.101565383	-0.200100094	-0.151600569	0.064435206	0.006089821	-0.066217706	-0.009718289	-0.050614823	-0.249768242	-0.069993138	0.137874156	0.19227235	0.144043759	-0.02505191	0.160507217	0.266309053	0.021362044
0.007276218	-0.097243026	-0.313037485	-0.001346005	0.012355829	0.062020656	-0.014265397	-0.246820465	0.113593474	-0.094797514	-0.296893954	-0.247328937	-0.206343979	0.081719264	0.034925554	-0.043906588	-0.121311761	0.19236815	-0.346285909	-0.357002348	0.103967331	-0.011363339	-0.307921737	0.091651559	0.066927135	0.159341112	-0.030762864	0.042297788	-0.074442744	-0.25488624	0.231858641	-0.161452621	-0.034822382	0.001307104	0.008865095	0.001978028	0.123880506	0.273661494	0.431965083	0.040624071	0.002761848	-0.266953766	-0.022685086	-0.106195904	-0.080476351	0.104989581	-0.032404941	-0.162497133	-0.305127144	0.133333042
0.256036609	-0.098218434	-0.048074365	0.065825939	-0.044952903	-0.16933009	0.072818302	-0.008431879	-0.475095212	0.184467182	0.183209375	0.128950164	0.176751018	-0.022155041	-0.035671312	-0.012144661	-0.374667287	0.082101174	-0.020971479	0.069086671	-0.034619983	0.090360649	-0.155234784	-0.299447328	-0.184754878	-0.003295022	-0.025215773	-0.195961967	-0.072254524	0.277356267	-0.022838753	-0.127644911	0.092780799	0.164312661	-0.091282047	0.096243426	-0.028266314	0.022669412	0.120675862	-0.370828778	0.358617157	0.223394275	-0.152475923	-0.103216469	0.282739788	-0.14701286	0.125665933	-0.014163263	0.35157901	-0.036210079
0.142796233	-0.419525623	-0.217427745	0.021947712	0.155885056	0.092616819	-0.151960313	-0.109942906	-0.330382824	0.07892333	-0.108466342	-0.119037449	0.005009922	0.00648093	-0.108786531	0.119827501	-0.087405108	0.30191195	-0.293982416	-0.197644964	0.234031439	0.247431815	-0.2768282	-0.163828284	0.377933413	0.178656355	-0.106930807	0.133296654	0.106191769	-0.119866841	-0.053063907	-0.215005487	0.052315835	-0.039876506	0.320264399	0.088918053	0.087092906	0.489395589	0.212793067	0.013913005	0.152699456	-0.065699443	-0.076354742	-0.034878314	0.168850049	0.021754298	0.197434396	0.05120156	-0.093790896	0.317929715
0.138947979	-0.080376484	0.028742163	-0.022298325	-0.028443959	-0.032471407	-0.048086699	-0.048118252	-0.073888317	0.070599586	0.400906831	-0.013939577	0.206421956	0.121014953	-0.417238384	-0.086450353	-0.19712323	0.080856726	0.167694017	0.041650817	0.08215116	0.051633738	0.256880701	-0.171916753	0.247732848	0.122760803	0.048978038	-0.174443051	-0.013240152	0.194349408	-0.201011628	-0.220020846	-0.237463862	0.19430688	-0.327197641	-0.045017168	0.296055287	-0.073650748	0.123295814	-0.225832388	0.006492564	0.092272706	-0.010740535	-0.044794854	0.256015867	0.067750961	0.048782755	0.396975845	0.191867158	0.188259274
[truncated: 217 more columns]
