# Supplementary material for: Evidence for High Levels of Gene Flow in Hedgehogs (Erinaceus europaeus) Across South Wales, UK, Despite Potential Anthropogenic and Natural Barriers to Dispersal
Source: Ecol Evol. 2025 Apr 7;15(4):e71201. doi: 10.1002/ece3.71201 (PMC11975622; doi:10.1002/ece3.71201)
Supplement: Supplementary file 1 — Data S1. [file ECE3-15-e71201-s001.zip › ece371201-sup-0044-supinfo_Roads.txt]

0	28705	28726	28740	28786	28794	28799	28807	28812	28825	28835	28840	28841	28856	28860	28875	28881	28885	28886	28891	28894	28896	28905	28909	28916	28921	28937	28938	28951	28980	28984	28990	28995	28997	29012	29022	29025	29027	29036	29044	29053	29060	29074	29083	29088	29126	29151	29167	29232	29261
28705	0	1.121640734	1.030558416	1.269254204	1.265625516	1.562848259	1.069657354	0.958222038	1.584279768	1.059682826	1.05926958	0.984945995	1.218104834	1.238217136	1.008054652	1.289929505	1.272086677	1.078267871	1.551831478	1.345949014	1.109483074	1.056208634	1.217401364	1.354805461	1.080845747	0.990516976	1.335725754	1.256357041	0.970515382	0.956854188	1.318845681	0.947572909	1.105900877	0.950774134	1.055968294	0.924329086	1.093772443	0.892599144	0.951486379	0.838566348	0.938580606	0.448345446	1.272729086	1.02845525	1.046534986	0.698218109	1.259322194	1.270324884	0.965954195
28726	1.121640734	0	1.253162412	1.059980759	1.052882294	1.361975772	1.287353027	1.21767292	1.383252079	1.270028019	1.267718377	1.208855003	1.367485087	1.018629665	1.025407289	1.077607098	1.128883275	1.284484422	1.349862677	1.150885726	1.34368908	1.296285531	1.382449116	1.171544952	1.319699163	0.987080445	1.12911838	1.041363582	1.227954286	1.21686736	1.126686395	1.211495476	1.33654599	1.21326877	1.297601838	1.037600424	1.327497898	1.175393387	1.21366835	1.080168736	1.200074312	1.131420337	1.059530768	1.195242598	0.963502372	1.126616042	1.319581378	1.489103801	1.216181613
28740	1.030558416	1.253162412	0	1.399176585	1.394701741	1.685927179	0.848995048	0.919372227	1.707480306	0.809195436	0.82357971	0.891972482	1.151513685	1.367880012	1.169540999	1.415556204	1.377347657	0.871781249	1.675806607	1.465201838	1.044511288	1.028838777	1.124884375	1.490195048	1.048956935	1.152494285	1.461290525	1.385377389	0.980438715	0.926831316	1.452384773	0.935350089	1.009477743	0.931046423	1.058511496	1.111281413	1.015870518	1.009680577	0.929734162	1.075345316	0.905722196	1.044345865	1.400862073	1.022813758	1.19887667	1.031120885	1.284033936	1.145237975	0.880925874
28786	1.269254204	1.059980759	1.399176585	0	0.727105254	1.246254777	1.432980507	1.363051936	1.265176148	1.416049284	1.413773809	1.35590309	1.513118429	0.827207663	1.150108718	0.931149221	1.20754437	1.430388221	1.216725575	1.109529645	1.487905083	1.440050718	1.528168396	1.038886749	1.463486261	1.149041867	0.962833683	0.771422734	1.372126713	1.362074658	0.949491717	1.356661676	1.48118227	1.358479698	1.440857296	1.192479928	1.471917076	1.319126369	1.358898702	1.227533723	1.346350672	1.279009099	0.804667189	1.343375961	1.104688407	1.272835418	1.461414601	1.634146671	1.362443592
28794	1.265625516	1.052882294	1.394701741	0.727105254	0	1.236724713	1.42852164	1.359062254	1.255953486	1.411428124	1.409123672	1.351299501	1.507643798	0.789141007	1.150352575	0.899076563	1.195335083	1.425732529	1.209585991	1.094134047	1.48400309	1.43633921	1.522926736	1.067260258	1.459756546	1.146354871	0.94954334	0.640886224	1.368447942	1.35813244	0.984510826	1.352759579	1.47712203	1.354555455	1.437311551	1.189289092	1.467951374	1.315774706	1.35496715	1.224529081	1.342178602	1.275409383	0.711293906	1.338133233	1.104424206	1.269412086	1.454569241	1.629835801	1.358187691
28799	1.562848259	1.361975772	1.685927179	1.246254777	1.236724713	0	1.719749148	1.653322396	0.696330725	1.70168938	1.69920268	1.641953696	1.792149521	1.257625683	1.467578234	1.186875864	1.409016948	1.715733592	0.95298097	1.173614283	1.778532954	1.732007559	1.808998593	1.43394346	1.755310366	1.453469369	1.131354835	1.238984034	1.664440828	1.652660343	1.355028281	1.64754141	1.770718369	1.649202957	1.733939274	1.491230127	1.762114484	1.613811553	1.649571565	1.525812428	1.635473051	1.572816722	1.221244885	1.624874501	1.424508198	1.567628069	1.728875416	1.921884263	1.650925301
28807	1.069657354	1.287353027	0.848995048	1.432980507	1.42852164	1.719749148	0	0.960725319	1.741301925	0.840256791	0.853439107	0.969581247	1.163414928	1.401716132	1.202465074	1.449399381	1.411039833	0.837891467	1.709626373	1.499030316	1.023919852	1.025330563	1.12466259	1.523877327	1.042827536	1.187172773	1.495115505	1.419204512	1.000399597	0.963391049	1.486110148	0.971649281	0.975037244	0.968135703	1.06270926	1.146906555	0.991895896	1.039286702	0.967245284	1.11081647	0.967555923	1.083157279	1.43468992	1.06538449	1.23270593	1.068269647	1.312863735	1.089536328	0.954950562
28812	0.958222038	1.21767292	0.919372227	1.363051936	1.359062254	1.653322396	0.960725319	0	1.674812868	0.971640236	0.975252966	0.932504984	1.198981818	1.332008097	1.114555519	1.381734997	1.353394844	0.994047305	1.642740376	1.43455653	0.999561245	0.952603232	1.181835887	1.45084243	0.978161235	1.106152886	1.427437317	1.349792676	0.837044025	0.58452755	1.414135552	0.648594697	0.988070797	0.610455839	0.971419556	1.060799638	0.976578676	0.893680513	0.595083593	1.011817758	0.800550606	0.972260546	1.365725033	1.04247223	1.152438184	0.95024661	1.29411152	1.167648796	0.823264211
28825	1.584279768	1.383252079	1.707480306	1.265176148	1.255953486	0.696330725	1.741301925	1.674812868	0	1.723262304	1.720779359	1.663519143	1.813840298	1.277450968	1.488588336	1.207002848	1.432141728	1.737311784	0.938876999	1.199340359	1.800017293	1.753468286	1.830657285	1.453018245	1.776773454	1.47471195	1.149587176	1.258459602	1.685895183	1.674145353	1.373747294	1.669021195	1.792222103	1.67068552	1.75538002	1.512570878	1.783606467	1.63522382	1.671055023	1.547161231	1.656983973	1.594244452	1.240541361	1.646520674	1.445486573	1.589038399	1.750773716	1.943419974	1.672447619
28835	1.059682826	1.270028019	0.809195436	1.416049284	1.411428124	1.70168938	0.840256791	0.971640236	1.723262304	0	0.57087871	0.927477101	1.129976447	1.384688508	1.191933222	1.431716404	1.39028663	0.754451447	1.691714596	1.480343758	1.069017164	1.059491719	1.09620545	1.50803453	1.078516044	1.172946961	1.47745159	1.402090169	1.019648113	0.976581744	1.469894431	0.983068324	1.030397389	0.979816984	1.090148736	1.13336752	1.040684104	1.044608525	0.978858808	1.10093412	0.959265746	1.073288413	1.417432926	1.027664991	1.218998486	1.061301404	1.28338005	1.144290143	0.94393011
28840	1.05926958	1.267718377	0.82357971	1.413773809	1.409123672	1.69920268	0.853439107	0.975252966	1.720779359	0.57087871	0	0.925485598	1.122461036	1.382398221	1.190774538	1.429303106	1.387277985	0.748094002	1.689255673	1.477739446	1.072944435	1.063037339	1.088648025	1.505951972	1.082093401	1.171273639	1.475040003	1.399782573	1.022720767	0.980147895	1.467745938	0.986291717	1.034839826	0.983162724	1.09320877	1.131922767	1.044933235	1.046075704	0.982232525	1.100162163	0.961427526	1.07286515	1.41509847	1.022332075	1.217334471	1.061248343	1.278229605	1.14704577	0.946764352
28841	0.984945995	1.208855003	0.891972482	1.35590309	1.351299501	1.641953696	0.969581247	0.932504984	1.663519143	0.927477101	0.925485598	0	1.140481759	1.324483772	1.131924505	1.37175929	1.332070954	0.960613141	1.631924475	1.420846873	1.090302199	1.061020203	1.13075326	1.447811692	1.082898097	1.109218079	1.417542798	1.341948522	0.994444761	0.94111298	1.409693985	0.943322982	1.067060572	0.940907274	1.080605566	1.066788949	1.066530646	0.995590153	0.939920148	1.034487682	0.871564999	0.99922696	1.357347652	0.94861312	1.157533276	0.992168318	1.244010765	1.208086089	0.858077859
28856	1.218104834	1.367485087	1.151513685	1.513118429	1.507643798	1.792149521	1.163414928	1.198981818	1.813840298	1.129976447	1.122461036	1.140481759	0	1.481409541	1.320745883	1.524583412	1.463654253	1.124162229	1.783044111	1.567106586	1.297758194	1.280423706	0.97577221	1.610740878	1.3002035	1.291056764	1.570299961	1.498231606	1.233919205	1.201921804	1.570677056	1.203608297	1.267571741	1.202303123	1.303062304	1.260326513	1.273835054	1.233442923	1.20185668	1.245173527	1.178532216	1.231064562	1.512729756	1.119833755	1.335034933	1.224821782	1.258358373	1.369149606	1.177364025
28860	1.238217136	1.018629665	1.367880012	0.827207663	0.789141007	1.257625683	1.401716132	1.332008097	1.277450968	1.384688508	1.382398221	1.324483772	1.481409541	0	1.122093902	0.923348322	1.178102326	1.399019771	1.23489013	1.096218668	1.456975869	1.409234099	1.496555605	1.067812722	1.432660305	1.11735459	0.985976922	0.741502376	1.341296951	1.331062468	0.995289333	1.325669546	1.450156455	1.327475044	1.410146463	1.161134181	1.440946721	1.288465863	1.327889607	1.196764794	1.31516891	1.247985755	0.825874825	1.311607157	1.074559197	1.241976637	1.429356383	1.602984878	1.33122635
28875	1.008054652	1.025407289	1.169540999	1.150108718	1.150352575	1.467578234	1.202465074	1.114555519	1.488588336	1.191933222	1.190774538	1.131924505	1.320745883	1.122093902	0	1.187585017	1.228263413	1.207484084	1.453445945	1.263803519	1.2354999	1.180174847	1.327122519	1.209528145	1.204320371	0.892123873	1.232395803	1.14174272	1.111077796	1.111660531	1.182506542	1.104679407	1.234994292	1.107374774	1.174436879	0.924986826	1.222028651	1.044930572	1.108085562	0.940156414	1.105404133	1.01662749	1.161091842	1.144379582	0.851261731	1.002348933	1.317501233	1.39766812	1.124684791
28881	1.289929505	1.077607098	1.415556204	0.931149221	0.899076563	1.186875864	1.449399381	1.381734997	1.207002848	1.431716404	1.429303106	1.37175929	1.524583412	0.923348322	1.187585017	0	1.177809101	1.445874826	1.166907007	1.036549817	1.506896967	1.459926065	1.540778047	1.15109755	1.483274956	1.175910195	0.881178598	0.895169351	1.392204105	1.380971752	1.074394711	1.375750473	1.499444954	1.377464926	1.461489353	1.216052543	1.490618883	1.340757586	1.377850231	1.251253442	1.36423433	1.299823865	0.859024243	1.356224905	1.142486133	1.294374461	1.465797336	1.651228013	1.379916682
28885	1.272086677	1.128883275	1.377347657	1.20754437	1.195335083	1.409016948	1.411039833	1.353394844	1.432141728	1.39028663	1.387277985	1.332070954	1.463654253	1.178102326	1.228263413	1.177809101	0	1.403524113	1.41043277	1.138882756	1.479039	1.435703155	1.485151948	1.349946691	1.458679085	1.192585038	1.218401627	1.186514475	1.369197261	1.353459582	1.294463293	1.349066818	1.468623414	1.350351181	1.440284819	1.21529993	1.461610248	1.324365814	1.350600301	1.246457595	1.333015888	1.282573914	1.19130243	1.304038205	1.194251282	1.279336326	1.368394105	1.615383487	1.346843944
28886	1.078267871	1.284484422	0.871781249	1.430388221	1.425732529	1.715733592	0.837891467	0.994047305	1.737311784	0.754451447	0.748094002	0.960613141	1.124162229	1.399019771	1.207484084	1.445874826	1.403524113	0	1.705797615	1.494222231	1.073810148	1.069350946	1.082066484	1.522597372	1.087558788	1.188475998	1.491604733	1.416393045	1.035963667	0.997757722	1.48438129	1.003908651	1.03199303	1.000955355	1.101732206	1.149557508	1.045233817	1.062083137	1.000126199	1.117883258	0.986231535	1.091766092	1.431697717	1.043628782	1.234206797	1.079596907	1.291074867	1.130889809	0.974225544
28891	1.551831478	1.349862677	1.675806607	1.216725575	1.209585991	0.95298097	1.709626373	1.642740376	0.938876999	1.691714596	1.689255673	1.631924475	1.783044111	1.23489013	1.453445945	1.166907007	1.41043277	1.705797615	0	1.194030897	1.767904382	1.721204696	1.799656152	1.405337419	1.744524923	1.441064163	1.098019527	1.213692727	1.653591143	1.642037114	1.323749269	1.636879646	1.760232967	1.638561694	1.722988884	1.479546639	1.751542353	1.602651359	1.638936904	1.51418562	1.625041319	1.561772053	1.194717267	1.615440872	1.410149141	1.556454568	1.721297519	1.911634807	1.640577602
28894	1.345949014	1.150885726	1.465201838	1.109529645	1.094134047	1.173614283	1.499030316	1.43455653	1.199340359	1.480343758	1.477739446	1.420846873	1.567106586	1.096218668	1.263803519	1.036549817	1.138882756	1.494222231	1.194030897	0	1.559958138	1.514171301	1.584962233	1.286341529	1.537400251	1.242603236	1.048919253	1.089527902	1.446806586	1.434069136	1.217385081	1.429113945	1.551537111	1.430688527	1.516727459	1.27722495	1.543300835	1.39749624	1.431029162	1.311511752	1.416073612	1.356035952	1.080151206	1.401238706	1.22190652	1.351387064	1.497315515	1.701701722	1.43116837
28896	1.109483074	1.34368908	1.044511288	1.487905083	1.48400309	1.778532954	1.023919852	0.999561245	1.800017293	1.069017164	1.072944435	1.090302199	1.297758194	1.456975869	1.2354999	1.506896967	1.479039	1.073810148	1.767904382	1.559958138	0	0.83550882	1.268173351	1.575059187	0.824263905	1.233534827	1.552546054	1.474758466	0.962174961	0.990429059	1.538575407	0.994174085	0.822399874	0.994013474	0.919328029	1.191867092	0.735966131	1.031205014	0.994500347	1.145153838	1.041913652	1.122316111	1.490730801	1.174843309	1.276816949	1.098402771	1.413330081	1.090167737	1.046584695
28905	1.056208634	1.296285531	1.028838777	1.440050718	1.43633921	1.732007559	1.025330563	0.952603232	1.753468286	1.059491719	1.063037339	1.061020203	1.280423706	1.409234099	1.180174847	1.459926065	1.435703155	1.069350946	1.721204696	1.514171301	0.83550882	0	1.256837653	1.525926025	0.616728244	1.182654643	1.50555382	1.427119066	0.882021747	0.940006024	1.489880731	0.940748613	0.908921929	0.942199668	0.769022514	1.140435017	0.853202204	0.960891557	0.943233595	1.090067263	1.001561454	1.06881384	1.443259218	1.144286949	1.225232659	1.041845733	1.381755033	1.144305639	1.011261406
28909	1.217401364	1.382449116	1.124884375	1.528168396	1.522926736	1.808998593	1.12466259	1.181835887	1.830657285	1.09620545	1.088648025	1.13075326	0.97577221	1.496555605	1.327122519	1.540778047	1.485151948	1.082066484	1.799656152	1.584962233	1.268173351	1.256837653	0	1.624250771	1.275780732	1.300478749	1.586499367	1.513535199	1.216611721	1.18462414	1.584712698	1.187337865	1.233854142	1.185701255	1.282829241	1.267467786	1.243243527	1.22371563	1.185195128	1.247732742	1.165550217	1.230493557	1.528263138	1.133951829	1.344943463	1.222577077	1.306795158	1.321247564	1.162347461
28916	1.354805461	1.171544952	1.490195048	1.038886749	1.067260258	1.43394346	1.523877327	1.45084243	1.453018245	1.50803453	1.505951972	1.447811692	1.610740878	1.067812722	1.209528145	1.15109755	1.349946691	1.522597372	1.405337419	1.286341529	1.575059187	1.525926025	1.624250771	0	1.54948229	1.229815887	1.17272151	1.070764984	1.45780914	1.449544111	0.844284518	1.443865169	1.569401247	1.445831109	1.52561314	1.27571027	1.559501523	1.402640632	1.446299163	1.309061514	1.435384084	1.364371142	1.090643688	1.43953328	1.170892325	1.35697225	1.568031541	1.724040238	1.452028132
28921	1.080845747	1.319699163	1.048956935	1.463486261	1.459756546	1.755310366	1.042827536	0.978161235	1.776773454	1.078516044	1.082093401	1.082898097	1.3002035	1.432660305	1.204320371	1.483274956	1.458679085	1.087558788	1.744524923	1.537400251	0.824263905	0.616728244	1.275780732	1.54948229	0	1.206476151	1.528903745	1.450534257	0.914074859	0.966260487	1.513395788	0.967377636	0.914500844	0.968589368	0.806059318	1.164406426	0.854724695	0.988228488	0.96953077	1.114531604	1.025442752	1.093457144	1.466657542	1.165990735	1.249057085	1.06687112	1.403376948	1.153068727	1.034422567
28937	0.990516976	0.987080445	1.152494285	1.149041867	1.146354871	1.453469369	1.187172773	1.106152886	1.47471195	1.172946961	1.171273639	1.109218079	1.291056764	1.11735459	0.892123873	1.175910195	1.192585038	1.188475998	1.441064163	1.242603236	1.233534827	1.182654643	1.300478749	1.229815887	1.206476151	0	1.222262256	1.136952468	1.111965867	1.104599308	1.195309997	1.098260211	1.229123914	1.100497026	1.181332938	0.836428137	1.218336002	1.051463665	1.101034273	0.923153521	1.090848908	0.999316702	1.154858633	1.110583061	0.862186083	0.994035321	1.277659328	1.386741925	1.109258368
28938	1.335725754	1.12911838	1.461290525	0.962833683	0.94954334	1.131354835	1.495115505	1.427437317	1.149587176	1.47745159	1.475040003	1.417542798	1.570299961	0.985976922	1.232395803	0.881178598	1.218401627	1.491604733	1.098019527	1.048919253	1.552546054	1.50555382	1.586499367	1.17272151	1.528903745	1.222262256	0	0.955933312	1.437849743	1.426665899	1.089896576	1.421442464	1.545113747	1.423159103	1.507092912	1.262137643	1.536277357	1.386380805	1.423545341	1.297028135	1.409978732	1.345618551	0.924845079	1.402066776	1.188221426	1.340107182	1.511308059	1.696916332	1.425661101
28951	1.256357041	1.041363582	1.385377389	0.771422734	0.640886224	1.238984034	1.419204512	1.349792676	1.258459602	1.402090169	1.399782573	1.341948522	1.498231606	0.741502376	1.14174272	0.895169351	1.186514475	1.416393045	1.213692727	1.089527902	1.474758466	1.427119066	1.513535199	1.070764984	1.450534257	1.136952468	0.955933312	0	1.359224571	1.348869532	0.991564549	1.343501006	1.467856338	1.345294171	1.428113965	1.179955295	1.458697668	1.306587981	1.345704905	1.215319501	1.332878875	1.266143904	0.727375133	1.328706267	1.0953758	1.260182395	1.445084899	1.62054077	1.348880319
28980	0.970515382	1.227954286	0.980438715	1.372126713	1.368447942	1.664440828	1.000399597	0.837044025	1.685895183	1.019648113	1.022720767	0.994444761	1.233919205	1.341296951	1.111077796	1.392204105	1.369197261	1.035963667	1.653591143	1.446806586	0.962174961	0.882021747	1.216611721	1.45780914	0.914074859	1.111965867	1.437849743	1.359224571	0	0.812244266	1.421827038	0.80235003	0.973323901	0.809715854	0.885408132	1.067359016	0.948094885	0.846803384	0.81279415	1.012988815	0.910354507	0.983502627	1.375412888	1.081894662	1.15592031	0.953792736	1.322462418	1.173569911	0.929493955
28984	0.956854188	1.21686736	0.926831316	1.362074658	1.35813244	1.652660343	0.963391049	0.58452755	1.674145353	0.976581744	0.980147895	0.94111298	1.201921804	1.331062468	1.111660531	1.380971752	1.353459582	0.997757722	1.642037114	1.434069136	0.990429059	0.940006024	1.18462414	1.449544111	0.966260487	1.104599308	1.426665899	1.348869532	0.812244266	0	1.412947535	0.576018487	0.981431343	0.509773731	0.958074206	1.059268198	0.968092454	0.882718217	0.493557171	1.009268396	0.820741908	0.970755045	1.364841604	1.046495046	1.150580371	0.947336187	1.296143367	1.164803388	0.843088155
28990	1.318845681	1.126686395	1.452384773	0.949491717	0.984510826	1.355028281	1.486110148	1.414135552	1.373747294	1.469894431	1.467745938	1.409693985	1.570677056	0.995289333	1.182506542	1.074394711	1.294463293	1.48438129	1.323749269	1.217385081	1.538575407	1.489880731	1.584712698	0.844284518	1.513395788	1.195309997	1.089896576	0.991564549	1.421827038	1.412947535	0	1.407359304	1.532552168	1.409274633	1.48995223	1.240474593	1.522869953	1.367398286	1.409725879	1.274459402	1.39824932	1.32847556	1.009223565	1.399964168	1.14109286	1.321500665	1.524901077	1.686617886	1.414705696
28995	0.947572909	1.211495476	0.935350089	1.356661676	1.352759579	1.64754141	0.971649281	0.648594697	1.669021195	0.983068324	0.986291717	0.943322982	1.203608297	1.325669546	1.104679407	1.375750473	1.349066818	1.003908651	1.636879646	1.429113945	0.994174085	0.940748613	1.187337865	1.443865169	0.967377636	1.098260211	1.421442464	1.343501006	0.80235003	0.576018487	1.407359304	0	0.98754522	0.468771874	0.9556647	1.052493869	0.973211285	0.867659563	0.503813544	1.001163024	0.821297252	0.961503086	1.359510642	1.045818466	1.144284925	0.936969488	1.294618461	1.17080969	0.849290851
28997	1.105900877	1.33654599	1.009477743	1.48118227	1.47712203	1.770718369	0.975037244	0.988070797	1.792222103	1.030397389	1.034839826	1.067060572	1.267571741	1.450156455	1.234994292	1.499444954	1.468623414	1.03199303	1.760232967	1.551537111	0.822399874	0.908921929	1.233854142	1.569401247	0.914500844	1.229123914	1.545113747	1.467856338	0.973323901	0.981431343	1.532552168	0.98754522	0	0.98615423	0.976293721	1.187715893	0.74255671	1.039868859	0.986233978	1.143765257	1.026308931	1.118955348	1.483691184	1.153732207	1.273125454	1.097432263	1.393686639	1.03247817	1.026968971
29012	0.950774134	1.21326877	0.931046423	1.358479698	1.354555455	1.649202957	0.968135703	0.610455839	1.67068552	0.979816984	0.983162724	0.940907274	1.202303123	1.327475044	1.107374774	1.377464926	1.350351181	1.000955355	1.638561694	1.430688527	0.994013474	0.942199668	1.185701255	1.445831109	0.968589368	1.100497026	1.423159103	1.345294171	0.809715854	0.509773731	1.409274633	0.468771874	0.98615423	0	0.958404429	1.054875177	0.972449882	0.874727585	0.310368782	1.004184415	0.817236918	0.964720746	1.361283968	1.045141148	1.146561159	0.940834691	1.294575003	1.168894728	0.843748229
29022	1.055968294	1.297601838	1.058511496	1.440857296	1.437311551	1.733939274	1.06270926	0.971419556	1.75538002	1.090148736	1.09320877	1.080605566	1.303062304	1.410146463	1.174436879	1.461489353	1.440284819	1.101732206	1.722988884	1.516727459	0.919328029	0.769022514	1.282829241	1.52561314	0.806059318	1.181332938	1.507092912	1.428113965	0.885408132	0.958074206	1.48995223	0.9556647	0.976293721	0.958404429	0	1.139140893	0.933175958	0.949014614	0.959756106	1.086221403	1.018001951	1.068264725	1.444395848	1.160041525	1.222957412	1.038879038	1.395173902	1.196074622	1.03108701
29025	0.924329086	1.037600424	1.111281413	1.192479928	1.189289092	1.491230127	1.146906555	1.060799638	1.512570878	1.13336752	1.131922767	1.066788949	1.260326513	1.161134181	0.924986826	1.216052543	1.21529993	1.149557508	1.479546639	1.27722495	1.191867092	1.140435017	1.267467786	1.27571027	1.164406426	0.836428137	1.262137643	1.179955295	1.067359016	1.059268198	1.240474593	1.052493869	1.187715893	1.054875177	1.139140893	0	1.176632745	1.003495598	1.055439269	0.83258016	1.044647182	0.932296204	1.197045819	1.074903052	0.943762239	0.931494521	1.26195271	1.346697303	1.064374658
29027	1.093772443	1.327497898	1.015870518	1.471917076	1.467951374	1.762114484	0.991895896	0.976578676	1.783606467	1.040684104	1.044933235	1.066530646	1.273835054	1.440946721	1.222028651	1.490618883	1.461610248	1.045233817	1.751542353	1.543300835	0.735966131	0.853202204	1.243243527	1.559501523	0.854724695	1.218336002	1.536277357	1.458697668	0.948094885	0.968092454	1.522869953	0.973211285	0.74255671	0.972449882	0.933175958	1.176632745	0	1.01989043	0.972769856	1.130874411	1.019406893	1.106726059	1.474616074	1.152999431	1.262003542	1.083742484	1.392614085	1.068654452	1.022507453
29036	0.892599144	1.175393387	1.009680577	1.319126369	1.315774706	1.613811553	1.039286702	0.893680513	1.63522382	1.044608525	1.046075704	0.995590153	1.233442923	1.288465863	1.044930572	1.340757586	1.324365814	1.062083137	1.602651359	1.39749624	1.031205014	0.960891557	1.22371563	1.402640632	0.988228488	1.051463665	1.386380805	1.306587981	0.846803384	0.882718217	1.367398286	0.867659563	1.039868859	0.874727585	0.949014614	1.003495598	1.01989043	0	0.876806931	0.936168566	0.918942556	0.904740849	1.32307876	1.065950662	1.095645467	0.859522631	1.299189484	1.22332826	0.946438525
29044	0.951486379	1.21366835	0.929734162	1.358898702	1.35496715	1.649571565	0.967245284	0.595083593	1.671055023	0.978858808	0.982232525	0.939920148	1.20185668	1.327889607	1.108085562	1.377850231	1.350600301	1.000126199	1.638936904	1.431029162	0.994500347	0.943233595	1.185195128	1.446299163	0.96953077	1.101034273	1.423545341	1.345704905	0.81279415	0.493557171	1.409725879	0.503813544	0.986233978	0.310368782	0.959756106	1.055439269	0.972769856	0.876806931	0	1.004937101	0.815271183	0.965444933	1.361688331	1.04476204	1.147125051	0.941772683	1.294438985	1.168650327	0.841534209
29053	0.838566348	1.080168736	1.075345316	1.227533723	1.224529081	1.525812428	1.11081647	1.011817758	1.547161231	1.10093412	1.100162163	1.034487682	1.245173527	1.196764794	0.940156414	1.251253442	1.246457595	1.117883258	1.51418562	1.311511752	1.145153838	1.090067263	1.247732742	1.309061514	1.114531604	0.923153521	1.297028135	1.215319501	1.012988815	1.009268396	1.274459402	1.001163024	1.143765257	1.004184415	1.086221403	0.83258016	1.130874411	0.936168566	1.004937101	0	0.999534935	0.843088604	1.232299747	1.060497898	0.986883314	0.835571219	1.267202486	1.307929966	1.022075102
29060	0.938580606	1.200074312	0.905722196	1.346350672	1.342178602	1.635473051	0.967555923	0.800550606	1.656983973	0.959265746	0.961427526	0.871564999	1.178532216	1.31516891	1.105404133	1.36423433	1.333015888	0.986231535	1.625041319	1.416073612	1.041913652	1.001561454	1.165550217	1.435384084	1.025442752	1.090848908	1.409978732	1.332878875	0.910354507	0.820741908	1.39824932	0.821297252	1.026308931	0.817236918	1.018001951	1.044647182	1.019406893	0.918942556	0.815271183	0.999534935	0	0.953404523	1.34866851	1.006287723	1.138879006	0.938587626	1.269515323	1.189426089	0.693084941
29074	0.448345446	1.131420337	1.044345865	1.279009099	1.275409383	1.572816722	1.083157279	0.972260546	1.594244452	1.073288413	1.07286515	0.99922696	1.231064562	1.247985755	1.01662749	1.299823865	1.282573914	1.091766092	1.561772053	1.356035952	1.122316111	1.06881384	1.230493557	1.364371142	1.093457144	0.999316702	1.345618551	1.266143904	0.983502627	0.970755045	1.32847556	0.961503086	1.118955348	0.964720746	1.068264725	0.932296204	1.106726059	0.904740849	0.965444933	0.843088604	0.953404523	0	1.282543695	1.041772242	1.05554904	0.704007192	1.271379215	1.283492559	0.980469777
29083	1.272729086	1.059530768	1.400862073	0.804667189	0.711293906	1.221244885	1.43468992	1.365725033	1.240541361	1.417432926	1.41509847	1.357347652	1.512729756	0.825874825	1.161091842	0.859024243	1.19130243	1.431697717	1.194717267	1.080151206	1.490730801	1.443259218	1.528263138	1.090643688	1.466657542	1.154858633	0.924845079	0.727375133	1.375412888	1.364841604	1.009223565	1.359510642	1.483691184	1.361283968	1.444395848	1.197045819	1.474616074	1.32307876	1.361688331	1.232299747	1.34866851	1.282543695	0	1.343525787	1.115331955	1.276701659	1.458100512	1.63614751	1.364587569
29088	1.02845525	1.195242598	1.022813758	1.343375961	1.338133233	1.624874501	1.06538449	1.04247223	1.646520674	1.027664991	1.022332075	0.94861312	1.119833755	1.311607157	1.144379582	1.356224905	1.304038205	1.043628782	1.615440872	1.401238706	1.174843309	1.144286949	1.133951829	1.43953328	1.165990735	1.110583061	1.402066776	1.328706267	1.081894662	1.046495046	1.399964168	1.045818466	1.153732207	1.045141148	1.160041525	1.074903052	1.152999431	1.065950662	1.04476204	1.060497898	1.006287723	1.041772242	1.343525787	0	1.158690673	1.040653752	1.189078853	1.286130907	1.010366558
29126	1.046534986	0.963502372	1.19887667	1.104688407	1.104424206	1.424508198	1.23270593	1.152438184	1.445486573	1.218998486	1.217334471	1.157533276	1.335034933	1.074559197	0.851261731	1.142486133	1.194251282	1.234206797	1.410149141	1.22190652	1.276816949	1.225232659	1.344943463	1.170892325	1.249057085	0.862186083	1.188221426	1.0953758	1.15592031	1.150580371	1.14109286	1.144284925	1.273125454	1.146561159	1.222957412	0.943762239	1.262003542	1.095645467	1.147125051	0.986883314	1.138879006	1.05554904	1.115331955	1.158690673	0	1.046835918	1.315127214	1.43120398	1.156923913
29151	0.698218109	1.126616042	1.031120885	1.272835418	1.269412086	1.567628069	1.068269647	0.95024661	1.589038399	1.061301404	1.061248343	0.992168318	1.224821782	1.241976637	1.002348933	1.294374461	1.279336326	1.079596907	1.556454568	1.351387064	1.098402771	1.041845733	1.222577077	1.35697225	1.06687112	0.994035321	1.340107182	1.260182395	0.953792736	0.947336187	1.321500665	0.936969488	1.097432263	0.940834691	1.038879038	0.931494521	1.083742484	0.859522631	0.941772683	0.835571219	0.938587626	0.704007192	1.276701659	1.040653752	1.046835918	0	1.268965901	1.26550623	0.966485066
29167	1.259322194	1.319581378	1.284033936	1.461414601	1.454569241	1.728875416	1.312863735	1.29411152	1.750773716	1.28338005	1.278229605	1.244010765	1.258358373	1.429356383	1.317501233	1.465797336	1.368394105	1.291074867	1.721297519	1.497315515	1.413330081	1.381755033	1.306795158	1.568031541	1.403376948	1.277659328	1.511308059	1.445084899	1.322462418	1.296143367	1.524901077	1.294618461	1.393686639	1.294575003	1.395173902	1.26195271	1.392614085	1.299189484	1.294438985	1.267202486	1.269515323	1.271379215	1.458100512	1.189078853	1.315127214	1.268965901	0	1.522157499	1.276288949
29232	1.270324884	1.489103801	1.145237975	1.634146671	1.629835801	1.921884263	1.089536328	1.167648796	1.943419974	1.144290143	1.14704577	1.208086089	1.369149606	1.602984878	1.39766812	1.651228013	1.615383487	1.130889809	1.911634807	1.701701722	1.090167737	1.144305639	1.321247564	1.724040238	1.153068727	1.386741925	1.696916332	1.62054077	1.173569911	1.164803388	1.686617886	1.17080969	1.03247817	1.168894728	1.196074622	1.346697303	1.068654452	1.22332826	1.168650327	1.307929966	1.189426089	1.283492559	1.63614751	1.286130907	1.43120398	1.26550623	1.522157499	0	1.1862218
29261	0.965954195	1.216181613	0.880925874	1.362443592	1.358187691	1.650925301	0.954950562	0.823264211	1.672447619	0.94393011	0.946764352	0.858077859	1.177364025	1.33122635	1.124684791	1.379916682	1.346843944	0.974225544	1.640577602	1.43116837	1.046584695	1.011261406	1.162347461	1.452028132	1.034422567	1.109258368	1.425661101	1.348880319	0.929493955	0.843088155	1.414705696	0.849290851	1.026968971	0.843748229	1.03108701	1.064374658	1.022507453	0.946438525	0.841534209	1.022075102	0.693084941	0.980469777	1.364587569	1.010366558	1.156923913	0.966485066	1.276288949	1.1862218	0
29272	0.832091968	1.085333449	1.07694313	1.233723432	1.23055548	1.531019461	1.113002415	1.014915939	1.552385597	1.102359722	1.101505872	1.034443856	1.245603832	1.202821234	0.954352096	1.256743571	1.249602387	1.119421347	1.519520863	1.316179359	1.150170103	1.096030835	1.248490057	1.316361848	1.12042531	0.930240526	1.302564174	1.221316845	1.018565187	1.012726165	1.281378334	1.004743979	1.147949073	1.007657539	1.09316182	0.83435125	1.135510882	0.943794051	1.008366636	0.594949438	1.000822178	0.8362831	1.238175142	1.059288387	0.996264991	0.837017264	1.267467285	1.311160286	1.023387578
29297	1.378163388	1.492118777	1.354098873	1.636724372	1.630722878	1.911442995	1.375143961	1.384107308	1.933210947	1.342992685	1.3365909	1.327133663	1.208579052	1.604851923	1.463305448	1.645513072	1.571305576	1.344366125	1.902905535	1.683977012	1.49361817	1.469436427	1.283949002	1.737810395	1.490115561	1.428862728	1.691175474	1.621276056	1.416527687	1.386727387	1.696565455	1.386907233	1.468456376	1.386175857	1.487747429	1.403883145	1.471180629	1.405424453	1.385865282	1.397447869	1.360966308	1.390761777	1.6352218	1.283299575	1.470702818	1.386519024	1.265404773	1.5833268	1.363479844
29299	0.974994146	1.084077355	1.111089016	1.242225685	1.237196987	1.527938052	1.14915096	1.080740011	1.54950756	1.128596746	1.126082734	1.056070013	1.235002444	1.209934617	1.045295345	1.25708306	1.222230608	1.144471544	1.517943305	1.3067496	1.21637073	1.172382215	1.247708248	1.337296217	1.195613771	0.982035716	1.303376245	1.227653462	1.101294165	1.081470773	1.298069965	1.076538445	1.206058251	1.077884519	1.177577761	0.9406731	1.198628488	1.054532444	1.078105488	0.967421566	1.054722904	0.985993021	1.243046541	1.034449643	1.046853027	0.99319249	1.226088932	1.355895103	1.070957661
29312	0.942641361	1.210531998	1.046386427	1.353594389	1.350340297	1.648843964	1.072709376	0.935100086	1.670246223	1.080524248	1.082127148	1.036837291	1.270413661	1.323020979	1.075418551	1.375632688	1.360572266	1.097162664	1.63760971	1.432839286	1.050270782	0.97427231	1.259901917	1.436428582	1.002063777	1.086481564	1.421225318	1.341172445	0.870191601	0.923193466	1.401422122	0.910227172	1.06372096	0.916684817	0.955266205	1.040508071	1.041379361	0.695839809	0.918707249	0.975052722	0.964485691	0.954313754	1.357731564	1.10595291	1.128884604	0.912139649	1.336994401	1.25105537	0.989167329
29340	1.018642628	1.262871061	1.03378973	1.406042899	1.402545892	1.69947337	1.042442177	0.93825791	1.720907926	1.066614953	1.069503894	1.051332589	1.276677908	1.375358668	1.137695619	1.426904389	1.406667407	1.079372242	1.6884773	1.482455414	0.929247993	0.800088528	1.258064186	1.490473707	0.837530125	1.145566178	1.472503873	1.393354057	0.838314487	0.923971046	1.454923968	0.919926648	0.973122516	0.923422608	0.691137113	1.103057023	0.934906629	0.903100741	0.924991474	1.048831323	0.985701144	1.03088039	1.4096799	1.130037434	1.187123244	1.000340896	1.364817742	1.186841806	1.00058411
29465	1.116470351	1.339766708	0.982160607	1.484826616	1.480567605	1.772963555	0.918042121	1.002738808	1.794492152	0.991003861	0.995772583	1.053913146	1.237074851	1.453686349	1.246400768	1.502162689	1.467488215	0.984160658	1.762661653	1.553004251	0.949986504	0.99124387	1.196265192	1.574378125	1.002654375	1.236098917	1.547851674	1.471277189	1.012093007	0.999887768	1.53707243	1.007146682	0.861951162	1.004790206	1.043382007	1.195438488	0.91135937	1.066639854	1.00445022	1.155398448	1.028956118	1.129701178	1.486935025	1.13952226	1.280714131	1.111204104	1.379632431	0.983482839	1.024818859
29551	1.109929472	1.343940269	1.043247818	1.488180549	1.484269469	1.77874577	1.021947382	0.999515745	1.800231223	1.067535937	1.07148508	1.089652395	1.296679794	1.457245777	1.236132257	1.507130579	1.4791026	1.072136542	1.768125415	1.560136155	0.423460209	0.840492072	1.266848016	1.575395668	0.830625957	1.233941947	1.552780654	1.475023462	0.963339908	0.990509136	1.538890986	0.994388835	0.815290011	0.994160402	0.923363608	1.19228782	0.726422209	1.032331284	0.99462551	1.145730663	1.041675827	1.122775404	1.490987928	1.174300836	1.277266077	1.098997	1.412863766	1.086586484	1.046131472
29562	0.826917331	1.112817403	1.056623439	1.256711791	1.25381919	1.554937034	1.090271406	0.978523634	1.576286643	1.085227155	1.085175109	1.023525606	1.24443449	1.226228723	0.962651283	1.280614373	1.274341608	1.10237927	1.543314871	1.340591402	1.109349208	1.049021192	1.242852544	1.337265906	1.074121376	0.971705027	1.326239337	1.244671215	0.968225547	0.974053227	1.303023057	0.964406123	1.112073509	0.968311642	1.040955517	0.912392296	1.096661409	0.869704249	0.969357288	0.794930534	0.975055651	0.832495804	1.261621146	1.065191751	1.020275605	0.779107406	1.281308101	1.282630924	0.999603037
29594	0.953434718	1.208836574	0.891723327	1.355043172	1.350838903	1.643902413	0.958486353	0.799838984	1.665418024	0.950484664	0.953160051	0.868285636	1.178152223	1.323851965	1.115278046	1.37276263	1.340751844	0.978876164	1.633505237	1.424355691	1.040097586	1.002193404	1.163729646	1.444285239	1.025767365	1.100679679	1.41850412	1.341537158	0.915050496	0.822192989	1.407079736	0.827069212	1.022458762	0.821449793	1.020710242	1.055235546	1.016644728	0.930893009	0.819080873	1.011346286	0.611639827	0.968043157	1.357292536	1.009996816	1.14839645	0.953169078	1.273755061	1.184630044	0.600840434
29623	1.073462663	1.3121488	1.043045527	1.455897651	1.452177633	1.747785332	1.036967661	0.972520369	1.769247291	1.072420346	1.075961384	1.076526792	1.293583826	1.42507845	1.196347383	1.475729741	1.451300107	1.081409679	1.736991552	1.529910437	0.816154981	0.635456201	1.269241554	1.541827736	0.486716838	1.198801499	1.521356567	1.442956611	0.908445226	0.960696013	1.505763832	0.961635513	0.908830452	0.962902745	0.792984351	1.156771605	0.850236104	0.980559485	0.96385137	1.106803323	1.019259555	1.086049922	1.459087847	1.159252957	1.241301094	1.059355639	1.396420815	1.146041141	1.028362833
30143	1.154872767	1.376878387	1.028989256	1.521878533	1.517619171	1.809996734	0.971074294	1.046223772	1.831525672	1.034162782	1.037980553	1.095147366	1.270257679	1.490742022	1.283430283	1.539206806	1.504447592	1.024842494	1.79969732	1.590026467	0.966587333	1.020593595	1.227140063	1.611429714	1.029776841	1.273375338	1.584893015	1.508329582	1.051084514	1.042961206	1.574124401	1.049448498	0.88790148	1.047426355	1.074144705	1.232920469	0.936486245	1.104500658	1.047181885	1.193019984	1.071528242	1.168051196	1.52398476	1.177376741	1.317840975	1.149439291	1.415640263	0.919748926	1.06836918
30183	1.059432958	1.210777923	1.045832236	1.358336449	1.352903389	1.638233654	1.083122627	1.070631678	1.659908445	1.044948785	1.038938373	0.987119833	1.101221828	1.326520747	1.165986437	1.370200205	1.313050955	1.057392612	1.629010786	1.413697824	1.196461982	1.167725341	1.123677111	1.455732294	1.189138634	1.131654998	1.416015787	1.343466626	1.108110721	1.074265049	1.415742274	1.073908865	1.174147407	1.07319017	1.184248309	1.098977664	1.174404282	1.093751124	1.072824837	1.087275792	1.038557553	1.072506615	1.358079546	0.818026878	1.178283826	1.070434326	1.174018635	1.30206039	1.041774678
30197	1.034363032	1.276905282	1.041391775	1.420128873	1.416601008	1.713338386	1.04725059	0.9511238	1.734776866	1.073500625	1.076501836	1.061857866	1.285413655	1.389427883	1.153002518	1.440844973	1.419994039	1.085531072	1.702371277	1.49619751	0.915642782	0.772585971	1.265777787	1.504765378	0.810971074	1.160262449	1.486446985	1.40740555	0.860049074	0.937415109	1.469145296	0.934450091	0.967311712	0.937452502	0.562511896	1.117961155	0.926025238	0.924494265	0.93888174	1.064579935	0.998118981	1.046638494	1.423703336	1.141058232	1.201857576	1.016849172	1.376072201	1.184908198	1.011844577
30241	1.057696307	1.298000246	1.054663283	1.441284634	1.437717893	1.734214601	1.056472955	0.972363171	1.755658048	1.085502441	1.088626081	1.078831728	1.29955869	1.41056281	1.175691235	1.461817127	1.440186934	1.096405227	1.723284137	1.516918168	0.894621733	0.74513472	1.278507329	1.526180142	0.772014318	1.182200315	1.507422119	1.428517933	0.893585498	0.959601434	1.490471503	0.957853595	0.960543518	0.960259135	0.626489543	1.140174451	0.91504154	0.954506417	0.961504513	1.087851172	1.017974426	1.070010487	1.444780203	1.158396925	1.223833476	1.041127735	1.393583902	1.182976109	1.03021967
30253	0.939147294	1.207236411	0.954159992	1.352119483	1.348322579	1.643723797	0.986427989	0.748787553	1.665190724	0.997886347	1.000730826	0.957715842	1.211596579	1.321191487	1.095928998	1.371693019	1.346965474	1.017354916	1.632967111	1.425698481	0.993256677	0.932506016	1.196321834	1.438616819	0.960244575	1.092028786	1.41737145	1.339077896	0.764354407	0.71297534	1.402352948	0.662008414	0.992114035	0.6893603	0.941587481	1.045895438	0.974920779	0.836122533	0.697110305	0.99183135	0.848494631	0.952868634	1.355178819	1.05252835	1.137658933	0.92507536	1.298043534	1.178387701	0.877380059
30288	1.046912338	1.022406077	1.202655709	1.131739683	1.133509197	1.456756355	1.235620476	1.150249662	1.477631549	1.224285768	1.222979789	1.164410475	1.348845971	1.105453864	0.739450753	1.175026038	1.231697977	1.239652793	1.441623147	1.257125177	1.27126984	1.216846565	1.356371912	1.180120466	1.240892415	0.925487592	1.219164686	1.125271051	1.148196613	1.147584809	1.156961243	1.140835098	1.270041532	1.143410085	1.211838414	0.96614219	1.257522046	1.084169165	1.144082892	0.985142459	1.140235122	1.055717251	1.145479445	1.173401258	0.849128064	1.04250925	1.339231325	1.431493732	1.159029462
30291	1.057264487	0.948397186	1.207014593	1.095593429	1.095109229	1.415958526	1.240925839	1.162075811	1.43693046	1.226707709	1.2249558	1.165186978	1.340329301	1.064696386	0.880622827	1.133316071	1.188189662	1.241827478	1.401554636	1.213622276	1.286769341	1.235775181	1.350897008	1.164297167	1.259543204	0.874397592	1.179378992	1.085901618	1.166562669	1.160372415	1.133520847	1.154202972	1.28258712	1.156408621	1.234016592	0.955738753	1.271757191	1.107362775	1.156949037	1.000163952	1.147901161	1.066384202	1.106033486	1.164323563	0.652184118	1.058346597	1.316984322	1.439903365	1.165692462
30298	1.266893007	1.056041088	1.396512118	0.608712401	0.657182137	1.243130068	1.430322926	1.360565585	1.262189313	1.413331776	1.411045746	1.353189494	1.510091574	0.806580683	1.14920454	0.919489075	1.202243607	1.427658463	1.214667492	1.103598178	1.485453467	1.437669641	1.525226142	1.050525831	1.461098378	1.146979008	0.958442006	0.726064777	1.369756293	1.359605909	0.964439117	1.354207679	1.478671999	1.35601754	1.438537738	1.190257751	1.469441743	1.316875971	1.356433834	1.225398606	1.34379579	1.276658664	0.774214883	1.340427504	1.103516198	1.270552736	1.457897956	1.631544536	1.359858205
30302	0.95918605	1.217235474	0.910297096	1.362728526	1.358700135	1.652734939	0.955396852	0.548609863	1.674230225	0.964883714	0.968594814	0.923927798	1.194629926	1.33166023	1.115782617	1.381234054	1.352186895	0.988276607	1.642187604	1.433822734	1.003035406	0.958701838	1.177393871	1.450779187	0.983769231	1.106410982	1.426941763	1.349425067	0.851349971	0.657830744	1.41398306	0.696802883	0.989606657	0.672776211	0.978391907	1.061157894	0.97947983	0.901412448	0.663563855	1.013130897	0.784619927	0.973293606	1.365324143	1.037853016	1.152867755	0.95239106	1.291017105	1.166550627	0.804684189
30311	1.11393384	1.345454003	1.027517428	1.489960073	1.485946096	1.779813384	0.997254164	0.999144159	1.801311483	1.048956435	1.053159617	1.081129811	1.282781274	1.45896298	1.241950338	1.508435191	1.478470652	1.051156594	1.769286388	1.56080826	0.767059607	0.894023691	1.250033608	1.577867355	0.895158322	1.237253139	1.554097837	1.476686617	0.977166435	0.991731779	1.541125245	0.997039201	0.688115053	0.996055106	0.965869	1.195794911	0.698335622	1.044271517	0.996266677	1.151055883	1.038389191	1.126916914	1.492561315	1.166795792	1.281025636	1.104683583	1.406123803	1.045524902	1.040327189
30316	1.029174258	1.185157996	1.041318827	1.333683747	1.32833085	1.614458023	1.082158907	1.054175144	1.636116959	1.047251707	1.042280456	0.971844502	1.129367294	1.301841419	1.139159106	1.346035439	1.292018551	1.062356168	1.605118702	1.390422897	1.186426455	1.154432196	1.146734375	1.430577053	1.176292586	1.103054447	1.391898461	1.318887801	1.091167437	1.057758709	1.390756377	1.05653928	1.166511862	1.056121523	1.168986108	1.06861576	1.165070012	1.071590662	1.055820113	1.05779124	1.019358542	1.042302817	1.333615385	0.751138744	1.151287981	1.042186055	1.179348106	1.300367123	1.025263121
30323	1.476734638	1.27337759	1.602392007	1.106562438	1.105703887	1.136395666	1.636205502	1.568451678	1.146180572	1.618574938	1.616168454	1.55868788	1.711538828	1.139411729	1.372347111	1.084314594	1.358000502	1.632730372	1.034988823	1.175927945	1.693520727	1.646489812	1.72770632	1.294053305	1.669842951	1.363414951	0.99967955	1.11371126	1.57879013	1.567669367	1.206715594	1.562439031	1.68612171	1.564160019	1.647992786	1.403227984	1.677266294	1.527262255	1.56454779	1.437935093	1.551041233	1.486622659	1.093594923	1.543335206	1.328731681	1.481054805	1.652643406	1.837971088	1.566735845
30328	1.336627097	1.130107319	1.462106296	0.966171049	0.952826402	1.128552908	1.495931579	1.428297389	1.146834379	1.478253419	1.475839174	1.418349573	1.57101892	0.988398894	1.23360058	0.88287879	1.218167712	1.492402887	1.095659028	1.046953229	1.553410852	1.506435385	1.587240888	1.175206397	1.529783642	1.223296439	0.454657626	0.958899391	1.438735746	1.427530098	1.092609707	1.422310415	1.545964863	1.42402509	1.507988912	1.263102146	1.537136833	1.387296832	1.424410687	1.297988153	1.410824461	1.346522855	0.928363926	1.402816466	1.189449412	1.341024552	1.511882978	1.697745063	1.426498755
30337	1.190320083	1.430980919	1.1939573	1.574149967	1.570620916	1.867335919	1.197585668	1.109127906	1.88877482	1.225108849	1.228131315	1.215895533	1.437432511	1.543452161	1.307068823	1.594854575	1.573911447	1.236452606	1.856371888	1.650181561	1.047816675	0.908844784	1.417169657	1.658791027	0.937182929	1.314580172	1.640454147	1.561426151	1.027460327	1.096205039	1.623169766	1.093804126	1.10865298	1.09647698	0.724450291	1.272559426	1.065292657	1.084583068	1.097788319	1.219657555	1.154277959	1.202564622	1.577720601	1.29464725	1.355997602	1.173139235	1.529328053	1.328287117	1.167266267
30338	1.057860839	1.286168263	0.889143196	1.431456814	1.427199163	1.719665505	0.835781508	0.923236174	1.741192797	0.923766394	0.931883465	0.983980602	1.19782467	1.400302197	1.193119149	1.44882277	1.414472162	0.933046346	1.709354071	1.499748129	0.968026512	0.971265764	1.164578493	1.521009492	0.988784803	1.181867624	1.494522368	1.417905582	0.955195315	0.923047327	1.483702357	0.933703881	0.912501859	0.929774599	1.014777322	1.14041408	0.929428605	1.010901827	0.928945723	1.099855076	0.952126808	1.071302049	1.433573593	1.083458276	1.227057763	1.053319607	1.33018901	1.077507223	0.94316143
30349	0.818534593	1.150597872	1.011005089	1.295534898	1.292104928	1.589942155	1.046357021	0.90907757	1.611359331	1.044576625	1.045305005	0.982243548	1.222617776	1.264759685	1.024758854	1.316908463	1.300234557	1.063066674	1.57881863	1.373479038	1.063404035	1.002392765	1.21643694	1.379635221	1.028280143	1.02397924	1.362585511	1.28289333	0.90189391	0.903519692	1.344185267	0.889970548	1.065356542	0.895452536	0.997450993	0.970411612	1.049508865	0.766052124	0.89687032	0.893935645	0.910810212	0.831411792	1.299355213	1.045865852	1.071924503	0.76529254	1.27948623	1.239655804	0.941576232
30350	1.072683571	1.283868362	0.837352095	1.42973526	1.425149876	1.715605761	0.790743375	0.979499513	1.737174606	0.719934741	0.743588986	0.954694705	1.141289386	1.398399932	1.204157617	1.445561079	1.40471775	0.711487245	1.705600954	1.494387433	1.06188295	1.057132689	1.102757241	1.521477853	1.075452946	1.186237277	1.491288756	1.415817263	1.023501102	0.983475489	1.483421102	0.99039772	1.019474703	0.987143813	1.090224702	1.146670545	1.032544203	1.052812536	0.986237389	1.113409324	0.974008047	1.086225846	1.431188858	1.048225756	1.232033616	1.073332899	1.298449644	1.127015916	0.960267722
30351	1.085939858	1.046755691	1.18751008	1.205052576	1.197677264	1.474153254	1.222298307	1.166758902	1.496012013	1.200080459	1.196907994	1.138921885	1.274375314	1.171608157	1.090642523	1.208701636	1.132809456	1.213622429	1.466294677	1.24384008	1.294834711	1.252945334	1.29559569	1.315145485	1.275813468	1.034036795	1.255301992	1.18787414	1.186004188	1.167351721	1.270859382	1.163229488	1.283142149	1.164327113	1.258985021	1.038085791	1.276829011	1.143781486	1.164506979	1.069021075	1.143789316	1.096791563	1.201072631	1.103596948	1.069570527	1.096368706	1.201428189	1.428448089	1.157223464
30355	0.932816668	1.202114245	1.005199462	1.345859289	1.34239931	1.639723806	1.031127111	0.87712672	1.661150637	1.041685322	1.043752931	1.001547058	1.240271944	1.315152023	1.076061443	1.366961735	1.348223724	1.058672694	1.628671004	1.422951302	1.007836462	0.931381386	1.227575279	1.430082141	0.960391251	1.081452966	1.412586512	1.333202452	0.785405979	0.86138487	1.394599104	0.845561176	1.01967368	0.853808551	0.918457454	1.035403955	0.99709631	0.721409819	0.856440067	0.974284996	0.920376624	0.9453404	1.349587404	1.078864994	1.125063935	0.908132789	1.314895176	1.209757427	0.94554065
30357	0.954657716	1.215540842	0.927856692	1.360760461	1.356821784	1.651376326	0.964903236	0.582680452	1.672860798	0.977398516	0.980886192	0.940428186	1.201813462	1.329748991	1.110216352	1.379676102	1.352256758	0.998635932	1.640749138	1.432802045	0.992231322	0.94151105	1.184780105	1.448207245	0.967773168	1.10313652	1.42537078	1.347559029	0.812769274	0.377371903	1.411618247	0.549838237	0.983497767	0.454718057	0.958951083	1.057697767	0.97013661	0.880458796	0.423499388	1.007511604	0.818048359	0.968584274	1.363534881	1.04568126	1.149167245	0.945087506	1.295379038	1.166408589	0.842006385
30361	1.106717115	1.342855324	1.062344033	1.486755882	1.482966099	1.778153273	1.049425125	1.004566638	1.799623943	1.088984369	1.092633713	1.100869609	1.312728696	1.455896338	1.229938721	1.506263017	1.480485285	1.095815784	1.767423788	1.560005778	0.750882933	0.785891974	1.28596989	1.573153675	0.75456874	1.230827957	1.551897078	1.473736358	0.953642049	0.99416618	1.53692951	0.996170037	0.892691072	0.996837413	0.8703854	1.1890595	0.831254525	1.020563334	0.997574625	1.140510578	1.04825016	1.119377582	1.489805601	1.183763561	1.273545509	1.093843199	1.421140839	1.133718613	1.055437749
30363	0.680102568	1.119769747	1.036104832	1.266295364	1.26288916	1.561297675	1.073253118	0.959102714	1.582704292	1.065466452	1.0652606	0.995894055	1.22563818	1.235423113	0.995285325	1.287950066	1.273632381	1.083606801	1.550096922	1.345174995	1.105121165	1.049147325	1.224253677	1.350340406	1.074040391	0.985124554	1.333695728	1.253656568	0.963197018	0.956438125	1.31489764	0.94659255	1.103807381	0.950232477	1.046314376	0.919686418	1.090412616	0.873440085	0.951111631	0.816029201	0.946290638	0.676873328	1.270204802	1.040429241	1.03930071	0.570727024	1.266541861	1.270870875	0.973240678
30365	0.858447251	1.162701869	1.009287168	1.307022961	1.303631405	1.601560218	1.042270715	0.898620311	1.622975098	1.043782609	1.04488237	0.987498551	1.227434369	1.276305612	1.034524133	1.328520449	1.311955526	1.06190764	1.590419524	1.385165873	1.048642907	0.983808975	1.219506181	1.390834631	1.010312976	1.037496782	1.374170013	1.294432357	0.876358924	0.890579699	1.355487033	0.875712901	1.053328891	0.882150034	0.976276449	0.986874126	1.035736088	0.68009783	0.883913766	0.915177421	0.91176317	0.870899723	1.310907349	1.055153974	1.083502858	0.817722873	1.288835972	1.231733883	0.941621463
30368	1.14250455	1.362717692	1.007670972	1.507822544	1.503514227	1.795596251	0.942133541	1.034890554	1.817131312	1.009327661	1.013187465	1.07703945	1.247817797	1.476657817	1.271285572	1.524922647	1.489214938	0.997491407	1.785342018	1.57543442	0.981562482	1.024863234	1.203008867	1.597701937	1.03574319	1.260137256	1.570613845	1.494218543	1.045179808	1.032478539	1.560284153	1.039212901	0.906507786	1.036976173	1.075555391	1.219864164	0.949706365	1.096021397	1.036638071	1.180919836	1.057336283	1.155726153	1.509830165	1.158922061	1.304755459	1.137849338	1.397229679	0.936204659	1.05307501
30369	0.961901167	1.051411111	1.111650659	1.21263751	1.207867011	1.501005363	1.148887862	1.076371944	1.522527748	1.130118277	1.12785485	1.059852124	1.239876947	1.180277022	1.010215262	1.2290353	1.202789239	1.145936178	1.490664129	1.281312998	1.2105957	1.164791097	1.251683504	1.306161516	1.188197979	0.934188752	1.275439965	1.198308458	1.093318445	1.076515095	1.267446373	1.071126052	1.201800667	1.072733403	1.168369537	0.89013682	1.193482628	1.042357229	1.073041919	0.937879396	1.053018324	0.972143618	1.214059575	1.04618312	1.008618894	0.978111158	1.228601695	1.353777106	1.070113657
30381	1.112386219	1.289519455	1.002138268	1.435661939	1.430575945	1.717796923	1.014403974	1.071496265	1.73943226	0.96592614	0.955009536	1.004882505	1.027849425	1.404089817	1.229111533	1.449073952	1.397512786	0.957261588	1.708282476	1.494494316	1.168152864	1.154310242	0.998489181	1.53072599	1.173694183	1.20335731	1.494815888	1.421192399	1.110563759	1.075110224	1.491534531	1.078124262	1.134890924	1.076254943	1.179793611	1.168279223	1.142959932	1.118252019	1.075655045	1.146021873	1.051466995	1.125665	1.43608794	1.019854467	1.248750407	1.117763683	1.247666382	1.234803288	1.046197269
30386	0.993577048	1.216068183	1.223483165	1.365748553	1.362537034	1.663041596	1.259635561	1.164888328	1.684407805	1.248036311	1.247012191	1.17985792	1.387180626	1.334742319	1.089740108	1.388687061	1.382031669	1.264932812	1.651544016	1.448206297	1.299525337	1.246318161	1.391153227	1.448751987	1.270583329	1.055310383	1.434562272	1.353275922	1.169969939	1.162977847	1.413635379	1.155358983	1.296605348	1.158097289	1.244086897	0.942188938	1.284627108	1.098817291	1.158754792	0.818248744	1.149672673	0.999113921	1.370141892	1.20019427	1.127240095	1.002175552	1.404594808	1.458506299	1.171501662
30388	1.343631181	1.145563626	1.463970163	1.088717764	1.07308654	1.141574679	1.497802258	1.432785966	1.167118641	1.479285499	1.47671362	1.419707178	1.567090176	1.078288224	1.258102736	1.009462618	1.153459883	1.493212065	1.160847291	0.784153092	1.558149436	1.512162031	1.584662367	1.269620062	1.535411394	1.238480102	1.016235808	1.069256615	1.444735552	1.432251942	1.198985047	1.427251651	1.54989237	1.428849927	1.514550338	1.27402835	1.541556195	1.39506342	1.429198106	1.308478037	1.414467928	1.353685887	1.05771721	1.400788176	1.215691987	1.348904222	1.499193799	1.700331917	1.42966268
30389	1.274047284	1.067050999	1.404422769	0.658513602	0.790971263	1.253959058	1.438216872	1.368032801	1.272715461	1.421375103	1.419115543	1.36122255	1.518907127	0.855597907	1.15273804	0.949617025	1.216821814	1.435732469	1.22313997	1.12029116	1.492834287	1.444875149	1.533830772	1.021726673	1.468320502	1.153393049	0.973273423	0.819428803	1.376934674	1.367029116	0.926565718	1.361594303	1.486198764	1.363424488	1.445589976	1.19706543	1.476881522	1.323755678	1.363847516	1.231989983	1.351433463	1.283786649	0.843476643	1.34904573	1.107734043	1.277513061	1.467937733	1.639300958	1.367571745
30390	1.286422562	1.078693751	1.415743403	0.718645066	0.778002742	1.231497687	1.44954658	1.379917238	1.249984365	1.432521027	1.430227707	1.372416236	1.529022017	0.872490667	1.169210155	0.924881745	1.216600436	1.446834018	1.198727711	1.10727315	1.504793011	1.457049878	1.544226604	1.051951151	1.480474034	1.167296732	0.940277071	0.818102997	1.389159442	1.378965844	0.958454597	1.373577967	1.49797925	1.375382823	1.457949585	1.2101571	1.488769389	1.336360768	1.375797615	1.245110741	1.363123127	1.29619605	0.809941412	1.359504018	1.124313289	1.290098434	1.476308838	1.65079233	1.379160763
30393	0.925544164	1.19977049	0.958231059	1.344755985	1.340974238	1.636502564	0.992927111	0.766315737	1.657966958	1.001212065	1.003716829	0.954551302	1.210516737	1.313827721	1.088019267	1.364414076	1.340142839	1.021053232	1.625727236	1.418557294	1.00513912	0.945195727	1.19660153	1.431159312	0.972476296	1.083775027	1.410096971	1.331729481	0.791531165	0.744304613	1.39492682	0.699944205	1.003818605	0.720929178	0.951963	1.036901013	0.987385993	0.822073517	0.72635416	0.981554993	0.841653454	0.939444404	1.347849204	1.047925056	1.12978813	0.910825154	1.293529071	1.18692086	0.875546528
30395	0.766414607	1.142906945	0.999926487	1.290282069	1.286405382	1.58193357	1.042864278	0.921205196	1.603399496	1.032290335	1.032162133	0.949265134	1.201811981	1.2591559	1.038711345	1.309719457	1.28626044	1.052416616	1.571170495	1.363951872	1.08969681	1.038886412	1.198736145	1.377433677	1.063490562	1.021368818	1.355509404	1.277117502	0.948174273	0.921812611	1.340932946	0.912007202	1.083648876	0.914994495	1.042294624	0.964132182	1.072558751	0.884010856	0.915539248	0.901923706	0.889933123	0.788646612	1.293237344	1.010412998	1.074327628	0.794898454	1.255828992	1.247480827	0.923057452
30396	0.989717903	1.213339229	0.943867698	1.360807579	1.356164968	1.646674611	1.009775045	0.961857512	1.668243255	0.972542844	0.970027372	0.739813701	1.159702215	1.329344092	1.138649508	1.376515386	1.336522068	1.000637649	1.636669007	1.425469267	1.119698998	1.087803205	1.154409779	1.452989148	1.10997326	1.113873252	1.422318817	1.346804127	1.018801672	0.969405371	1.414776854	0.969848708	1.09871521	0.968187545	1.105099804	1.070932529	1.096941254	1.011881661	0.967410531	1.04021211	0.900441265	1.004120057	1.362181303	0.94460651	1.162956853	0.999595403	1.251829235	1.240977459	0.898448045
30397	0.798390595	1.103880378	1.0575694	1.24932674	1.246291039	1.546868994	1.092596885	0.984478421	1.568230715	1.085370084	1.085050787	1.020320601	1.240013533	1.218678361	0.961990242	1.272690094	1.26509634	1.102682348	1.535336718	1.332150976	1.11945191	1.061786724	1.239797982	1.330913152	1.086632961	0.959908322	1.31838381	1.237107265	0.981093753	0.981034853	1.296308566	0.9718515	1.119952887	0.975408158	1.056241296	0.891513204	1.10580381	0.891584236	0.976321055	0.741625792	0.976049358	0.801197518	1.2539787	1.05758304	1.013756907	0.762281901	1.273128434	1.28766736	1.00046516
30399	1.077515996	1.316247598	1.08972962	1.459107141	1.45565224	1.752774659	1.094026315	1.006949433	1.774205011	1.120243698	1.123094468	1.109216627	1.329687331	1.428462195	1.189101781	1.480141704	1.460450292	1.131554543	1.741747464	1.535887017	0.944739124	0.838303403	1.310153917	1.543242644	0.855065487	1.198986973	1.525726906	1.446468916	0.931261597	0.994700813	1.50779555	0.991768861	1.007290046	0.994535578	0.764016118	1.157377713	0.965795277	0.972681883	0.995824747	1.104015153	1.048875551	1.089582022	1.46282336	1.185775992	1.239715872	1.059609951	1.41900486	1.223767824	1.062350428
30411	0.873529136	1.17442626	1.002273804	1.319009602	1.315510183	1.612795919	1.035908787	0.881560427	1.634224113	1.038296715	1.039622584	0.982410945	1.226764321	1.288228911	1.050950837	1.34000644	1.321407346	1.056826085	1.6017535	1.395984844	1.043604425	0.979435005	1.217729433	1.403541197	1.006154285	1.051540878	1.385668737	1.306297391	0.862349012	0.872734237	1.36794743	0.855609986	1.047259496	0.863020065	0.974273673	1.001588375	1.029873212	0.694944834	0.865020708	0.934320199	0.899005197	0.886778016	1.322677155	1.055643791	1.097771847	0.841277399	1.292661978	1.226339033	0.930750187
30412	1.293652819	1.098584203	1.426650152	0.903681257	0.942584416	1.319389763	1.460388985	1.388727064	1.338067907	1.444062691	1.441894718	1.383866805	1.544279758	0.956548668	1.159990047	1.037232887	1.263699984	1.458527416	1.287818675	1.183296509	1.513234878	1.464670203	1.558470008	0.883070303	1.488173035	1.170516087	1.052533082	0.950877168	1.39663428	1.387571832	0.687600375	1.382010571	1.507103221	1.383910902	1.464856128	1.215480957	1.497485502	1.342424476	1.384357153	1.249666586	1.372713193	1.303301765	0.968951282	1.373707709	1.117713387	1.296454629	1.497609008	1.660999721	1.389114278
30414	0.968809894	1.203084881	0.891730746	1.350082893	1.345579862	1.636883639	0.968979843	0.908827451	1.658435753	0.935640997	0.935070308	0.690703904	1.150106965	1.318710488	1.122260324	1.366424374	1.328874948	0.967690381	1.62675595	1.416194986	1.079766573	1.04798116	1.139981289	1.441326604	1.070280336	1.100913359	1.412204657	1.336238822	0.976834847	0.918820971	1.403435667	0.92071605	1.05826779	0.918163928	1.066646038	1.057213058	1.056321243	0.977509029	0.917072465	1.022085119	0.831850801	0.983323359	1.351733817	0.960786079	1.149468873	0.975611373	1.248200057	1.204447662	0.817201815
30415	1.072278723	1.311055556	1.088655915	1.453829742	1.450400757	1.74767166	1.094037908	1.004558401	1.769098914	1.11934603	1.122134185	1.106783563	1.32768765	1.423201724	1.182802184	1.474982013	1.455755772	1.130922823	1.736621595	1.530880774	0.951845716	0.845429804	1.308650594	1.53778991	0.863941372	1.19340654	1.520563218	1.441221095	0.927884895	0.992260725	1.50240307	0.988972207	1.011406517	0.99187822	0.766800649	1.151831465	0.970884192	0.966247031	0.993199468	1.098126658	1.046081985	1.084294505	1.457597421	1.182778339	1.233967142	1.05399715	1.415641751	1.226480546	1.059983351
30416	0.862011301	1.093134337	1.063536358	1.245986369	1.241803118	1.536713574	1.103131436	1.018044097	1.558195424	1.086286762	1.084636037	1.00844186	1.218020216	1.214380441	1.011801249	1.264466476	1.240865888	1.103766406	1.526070092	1.318258222	1.160540097	1.113146588	1.224234684	1.335397621	1.136887318	0.964892605	1.310499118	1.232410472	1.036997834	1.01834241	1.29810284	1.012019225	1.15268674	1.013911948	1.116394298	0.891206196	1.14350919	0.981292594	1.01426688	0.876914361	0.991793597	0.872788953	1.24843684	1.016635278	1.031699464	0.895140755	1.236454203	1.308297086	1.01229081
30418	0.842930355	1.154453033	1.015739361	1.298762638	1.295429667	1.593742412	1.049077132	0.912018741	1.615149449	1.049203176	1.050082204	0.991150116	1.228664857	1.268070693	1.023849658	1.320545878	1.305239036	1.067222924	1.582543872	1.377594419	1.058076471	0.994150591	1.221842233	1.382192012	1.020344931	1.027381484	1.366194273	1.286236139	0.893336602	0.904998837	1.346974123	0.89139788	1.062404002	0.897182034	0.986340708	0.975579137	1.045253533	0.723749059	0.89875371	0.899530593	0.920352567	0.854775928	1.302768152	1.054628652	1.073749937	0.793441499	1.286209134	1.239230905	0.94951364
30422	1.350782147	1.166784525	1.486023436	1.030856734	1.059659658	1.426477658	1.519709302	1.446759881	1.445522912	1.503836341	1.501748461	1.443615013	1.606387761	1.060951205	1.206228659	1.143868993	1.344362704	1.518393095	1.397649194	1.279687969	1.570995011	1.52189732	1.619940005	0.484141951	1.545450401	1.225901707	1.164978413	1.063418271	1.453785489	1.445470591	0.829376752	1.439799056	1.56530755	1.441760897	1.521615839	1.271742098	1.555425452	1.398676756	1.442227584	1.305147053	1.431266933	1.360353099	1.08310876	1.435219703	1.167349363	1.352989023	1.563432145	1.719900496	1.447895838
30423	1.059618418	1.275537369	0.800831869	1.421336271	1.416822165	1.707730817	0.725002655	0.95632218	1.729290341	0.764799316	0.789405155	0.945321322	1.148265873	1.390036496	1.193024278	1.437502891	1.398146622	0.794093951	1.69765725	1.486804598	1.040065167	1.035310501	1.112105036	1.512604994	1.053709424	1.176318771	1.483227157	1.407497213	1.001993152	0.960410895	1.474710215	0.968260127	0.996756313	0.964676575	1.069408094	1.136165181	1.009767806	1.035286714	0.963694741	1.101270718	0.954855346	1.073188656	1.422935496	1.046242622	1.222119323	1.059425514	1.297561022	1.113474447	0.939778007
30424	1.221618609	0.981723105	1.34687574	0.997847988	0.977522152	1.281764597	1.380805534	1.31353334	1.30310222	1.362928328	1.360487346	1.302782969	1.455270624	0.942368753	1.126206781	0.971482709	1.125808654	1.37708536	1.270251771	1.07288386	1.438974435	1.392226771	1.471611997	1.165554275	1.415558064	1.106357898	1.042583363	0.961800227	1.324455857	1.31283737	1.104783447	1.30765393	1.43132863	1.309343503	1.394005671	1.14697933	1.422612051	1.27333915	1.309719742	1.18352014	1.295729469	1.231541712	0.973494766	1.286545515	1.078007347	1.226472135	1.396394869	1.582853826	1.311351199
30426	0.836250929	1.083524295	1.077384032	1.231575666	1.228471124	1.529268487	1.113214673	1.014912226	1.550627627	1.102829711	1.102000565	1.035487689	1.24627521	1.200721134	0.949172334	1.254873677	1.24870738	1.119839003	1.51771817	1.314646533	1.149389859	1.094919535	1.249083285	1.313787199	1.119335934	0.927274378	1.300678922	1.219242897	1.017650031	1.012592758	1.278949781	1.004576902	1.147464754	1.007525686	1.091695716	0.832440727	1.134869023	0.942220023	1.008249791	0.531066513	1.001485543	0.840605833	1.236150981	1.060591595	0.992751796	0.838120906	1.267982703	1.31099303	1.024010147
30428	1.040273495	1.254478753	0.747750247	1.400634347	1.396039435	1.686510519	0.865625754	0.950264471	1.708079217	0.730977699	0.741125877	0.889209705	1.131977915	1.369276172	1.17563056	1.416442862	1.375771551	0.834721982	1.676504744	1.465298039	1.065590902	1.051118567	1.104507514	1.492451064	1.070918655	1.156477411	1.462184241	1.386701789	1.004576179	0.956601101	1.454367953	0.963162383	1.030493303	0.959675801	1.079753903	1.116260705	1.037888829	1.027283678	0.958593584	1.08323586	0.930945685	1.053997886	1.402075208	1.010495786	1.202878066	1.042367331	1.273740998	1.154981318	0.91163909
30434	1.058034623	0.936235332	1.206579486	1.089659091	1.08886701	1.409393122	1.240548978	1.162433517	1.430377406	1.226052077	1.224253593	1.16446254	1.33843662	1.058148501	0.891821035	1.126607526	1.181440159	1.241130788	1.395082499	1.206713769	1.287346983	1.236676728	1.349343328	1.160868406	1.260415018	0.874743136	1.172936272	1.079529558	1.167490975	1.160816815	1.129196571	1.154712937	1.282892873	1.156880732	1.235207927	0.956591257	1.272222993	1.108849258	1.157408317	1.002129827	1.147904242	1.06720615	1.0996408	1.162531999	0.707568272	1.059573949	1.313406742	1.439798518	1.165568015
30436	1.312123337	1.121387536	1.445972843	0.952460564	0.98608315	1.355547553	1.47969134	1.407540154	1.37432433	1.463537472	1.461399943	1.403332511	1.564640918	0.994889358	1.174305114	1.074680354	1.29103024	1.478037084	1.324701139	1.216251501	1.531943861	1.483176473	1.578588903	0.804009794	1.506698409	1.188324367	1.091170057	0.992447206	1.415111853	1.406333905	0.575704705	1.400730722	1.525981146	1.402654447	1.483184589	1.233622911	1.516262889	1.360560204	1.403108472	1.267509471	1.391724644	1.321742595	1.010479826	1.393844227	1.13330501	1.314698387	1.519378249	1.680142392	1.408212289
30437	1.061911164	1.301521019	1.030061243	1.445348054	1.441613798	1.737148257	1.025068979	0.956426109	1.758611767	1.060379884	1.063992947	1.063835434	1.282439648	1.414517463	1.186367651	1.465118706	1.440472098	1.069872701	1.726365948	1.519225074	0.824310719	0.511066619	1.258291972	1.531376169	0.588697362	1.188279289	1.510749145	1.432390307	0.889594689	0.944109429	1.495278394	0.945318437	0.902273104	0.946554822	0.791534289	1.146091815	0.843317088	0.968537473	0.94752623	1.096124125	1.005216884	1.074551792	1.448510755	1.14750631	1.230964313	1.047943391	1.38522298	1.140920797	1.014347592
30438	1.285721454	1.076021764	1.414385622	0.756472544	0.739912598	1.222720276	1.448199237	1.378928762	1.241433474	1.431051033	1.428735639	1.370964693	1.526894944	0.861735824	1.171377708	0.896541273	1.208849942	1.445336945	1.191753437	1.095322052	1.503866304	1.456267197	1.542278805	1.075115217	1.479677494	1.167382883	0.923781446	0.78928183	1.388403804	1.37801297	0.98699649	1.372655682	1.496933098	1.374443758	1.457291683	1.209824437	1.487794757	1.335854045	1.374853034	1.244887129	1.361998968	1.295517039	0.744801408	1.357567493	1.126191754	1.289548346	1.473109421	1.649555744	1.377972221
30439	1.290001511	1.079883709	1.418032624	0.811864591	0.778637008	1.210062589	1.451851805	1.382914703	1.228808217	1.434593054	1.432257365	1.374535111	1.529817558	0.876034616	1.178122048	0.870428586	1.205597418	1.448852336	1.179439941	1.084756041	1.507897266	1.460428086	1.545370201	1.092919569	1.483825641	1.172574383	0.900447766	0.809522139	1.392594597	1.382030381	1.006832032	1.376701304	1.50085683	1.378474148	1.461563814	1.214532024	1.491783078	1.340273447	1.37887847	1.249614687	1.365867607	1.299817606	0.731503647	1.360695721	1.13297953	1.293954988	1.474985462	1.65330563	1.381780399
30440	1.005424471	1.041503561	1.167035093	1.163870899	1.164173032	1.480898748	1.199543992	1.109675727	1.501915213	1.19001021	1.188996786	1.130793309	1.322184185	1.136150683	0.657259864	1.201233937	1.239996573	1.2056033	1.466811873	1.2768993	1.22894216	1.172401382	1.327611318	1.222367184	1.196634387	0.913306679	1.245911625	1.155624074	1.103755247	1.106431324	1.195739569	1.099279712	1.229505879	1.102095366	1.165458815	0.934376807	1.215942221	1.036261389	1.102851528	0.938918015	1.102088492	1.013968981	1.174872819	1.146310577	0.883524034	0.997713433	1.322962348	1.393591453	1.121625458
30441	1.239837028	1.055489181	1.376215594	0.960207919	0.982709754	1.357088651	1.409901486	1.336391971	1.376656891	1.394206038	1.39215168	1.333912715	1.497809751	0.968063392	1.091360424	1.066519047	1.24707227	1.40881053	1.33222185	1.196568268	1.460583687	1.411278014	1.511075958	0.903253311	1.434852191	1.112694494	1.098682351	0.981473605	1.343102174	1.335053701	0.890888304	1.329335015	1.455066432	1.331321672	1.410822137	1.159777966	1.445080762	1.287611479	1.331796288	1.19339571	1.321075182	1.249372273	1.00738781	1.326246847	1.050580109	1.241862642	1.456683403	1.609942905	1.337807755
30442	1.292460299	1.085075851	1.421558961	0.758232374	0.79811375	1.226215861	1.455362531	1.38584586	1.244546975	1.438300837	1.436000735	1.378209708	1.534589201	0.885765131	1.176009286	0.923463779	1.219720806	1.452604297	1.192288421	1.106466133	1.510732405	1.463031796	1.549851655	1.058793202	1.486451691	1.173706003	0.932088831	0.833725474	1.395153183	1.384904524	0.96479735	1.379526108	1.503883744	1.381325944	1.463967423	1.216369546	1.494695047	1.342430816	1.381739123	1.25130102	1.369015249	1.302240697	0.817365587	1.365151099	1.131238673	1.296174014	1.481503811	1.656639167	1.385032219
30443	0.876193649	1.163560085	1.019054309	1.307112517	1.303864142	1.602535772	1.049509116	0.91237933	1.623934949	1.052639155	1.053786093	1.000578121	1.235557647	1.276507812	1.028642591	1.329230626	1.31487181	1.070051451	1.591278983	1.38663049	1.046033655	0.977489417	1.227438208	1.389941906	1.004212027	1.037124414	1.374844822	1.294689523	0.876073385	0.903321005	1.354933225	0.889823277	1.054027234	0.895955792	0.965211963	0.988193028	1.034838308	0.642046805	0.897728339	0.916093949	0.92964654	0.887652177	1.311274098	1.065485818	1.081316268	0.836170913	1.295768629	1.234912847	0.95682225
30449	0.963576111	1.189308497	0.945949797	1.337067178	1.33242389	1.623006678	1.00696619	0.951186936	1.644573985	0.97319267	0.97073843	0.788627351	1.148834941	1.305584816	1.115179625	1.3528007	1.313171035	0.999092612	1.612991345	1.401844478	1.109884545	1.076147564	1.14574356	1.429264218	1.098536753	1.089277586	1.39861769	1.323058871	1.005334198	0.958134061	1.391045607	0.957528943	1.090426103	0.956313879	1.09196983	1.045631649	1.087752441	0.99336329	0.955659721	1.015403984	0.890139014	0.978099766	1.338446412	0.922889865	1.13898108	0.975313362	1.232740236	1.23424022	0.894241295
30451	0.889518456	1.176627114	1.003988482	1.320669476	1.317249086	1.614913788	1.034683589	0.883451307	1.636333872	1.0396278	1.041132956	0.989295526	1.229786062	1.289958861	1.049304219	1.341996676	1.324475505	1.057459617	1.603811356	1.398354679	1.030869113	0.962275412	1.21989769	1.404651842	0.989571052	1.053526363	1.387634253	1.308051495	0.842320611	0.872446651	1.369248353	0.856075356	1.037912303	0.86364054	0.953068585	1.005109108	1.018631107	0.557597619	0.865818451	0.938615853	0.909082663	0.90207435	1.324487082	1.061825065	1.098372582	0.857802692	1.296848466	1.22056369	0.937907956
30454	0.547817549	1.120514987	1.035489661	1.268573674	1.264903878	1.561970387	1.074818208	0.966448024	1.583405373	1.063983832	1.063433707	0.988301044	1.219817368	1.237490133	1.009383366	1.289092744	1.270882649	1.08251153	1.550979421	1.344964262	1.116897348	1.064373611	1.219803087	1.354416781	1.088895281	0.989063708	1.334908887	1.255625292	0.979946443	0.965368217	1.318355384	0.956492709	1.112769027	0.959502049	1.064589802	0.921093017	1.101011616	0.905518005	0.960159232	0.837705575	0.94539916	0.565510355	1.271974226	1.028649096	1.046291558	0.734857492	1.258967152	1.276143825	0.972060281
30457	1.047301696	1.28829473	1.02226905	1.4320662	1.428361478	1.724076341	1.02045635	0.942207029	1.74553612	1.053687237	1.057222958	1.053458408	1.27431812	1.401252093	1.171928506	1.45197534	1.427909322	1.064084523	1.71326649	1.506269867	0.848573585	0.554513268	1.251227589	1.517896885	0.685754278	1.17445945	1.497603102	1.419141549	0.866736788	0.929075926	1.481866703	0.929620899	0.911896968	0.931222001	0.760734925	1.132117051	0.859073981	0.950272179	0.932319965	1.081468612	0.992569366	1.059915901	1.435288593	1.137001212	1.217080573	1.03274635	1.374626492	1.145083904	1.002710108
30458	0.887585623	1.164586275	1.02701929	1.307620889	1.30446913	1.603642104	1.05617478	0.923694123	1.625030679	1.059972316	1.061113542	1.00986431	1.241954229	1.277092287	1.025153079	1.330157679	1.317290633	1.076987704	1.592306935	1.388066998	1.047461227	0.976996937	1.233871056	1.389786763	1.003720013	1.037377041	1.375748077	1.295311009	0.882026285	0.914434397	1.355007117	0.901909803	1.057367149	0.907721527	0.96172318	0.989639819	1.037339343	0.687161559	0.909444821	0.917755618	0.941930517	0.898579666	1.31196948	1.07286677	1.080316517	0.849021799	1.301021499	1.239384147	0.967734114
30459	1.155559715	0.870385211	1.288243335	1.000374661	0.993859188	1.330241277	1.322212699	1.25139594	1.351096057	1.305426891	1.303196122	1.244717172	1.404508415	0.950216323	1.039171335	1.033880528	1.147067735	1.319899944	1.315031658	1.133191276	1.37668017	1.328653082	1.419020283	1.117319029	1.352116541	1.023854358	1.087627705	0.980668424	1.260433508	1.250405657	1.070274937	1.244926027	1.37007604	1.246769076	1.329372498	1.07351371	1.360721676	1.206933189	1.247193828	1.112383037	1.23462122	1.165258446	1.004398273	1.23303275	0.979068687	1.159416734	1.357587552	1.523365922	1.250905749
30460	1.037459158	1.268919509	0.861800291	1.414281547	1.410040803	1.702638546	0.845918905	0.890240289	1.724163189	0.913318223	0.92177364	0.960990318	1.189395621	1.383129502	1.175349255	1.431737456	1.397854148	0.930363416	1.692307612	1.482804596	0.972704538	0.965068519	1.15938799	1.50372587	0.984353299	1.164001545	1.477440389	1.40074775	0.934551093	0.891697669	1.466455358	0.904340274	0.927810206	0.899496692	1.004904928	1.12209426	0.936784931	0.990728636	0.898378909	1.08093762	0.922024058	1.050994441	1.41643505	1.066938915	1.20942067	1.033011467	1.316227705	1.096376814	0.910720875
30461	1.055985362	1.285527546	0.901441012	1.430727766	1.426505563	1.719182489	0.855689828	0.91950639	1.740705411	0.935011765	0.942370591	0.988286437	1.201924288	1.399594377	1.190993961	1.448257686	1.414576739	0.943424959	1.7088388	1.499401783	0.951974349	0.957193242	1.169066394	1.520042399	0.974456335	1.180577029	1.493953066	1.417216573	0.946183182	0.918125599	1.482816869	0.928757283	0.893415855	0.925002832	1.002888807	1.139013952	0.911043384	1.005529304	0.924275495	1.097725355	0.952565049	1.069387378	1.432915648	1.086405762	1.225634253	1.050772661	1.33233227	1.070885481	0.945277036
30462	0.955489266	1.08214251	1.091779461	1.238888789	1.233921589	1.524710941	1.130379998	1.061629405	1.546278771	1.109569264	1.107063761	1.035302627	1.218184766	1.206708345	1.038185633	1.253914361	1.218645412	1.125689732	1.51470324	1.303569502	1.198450328	1.154711825	1.230325361	1.333516814	1.177936459	0.978864447	1.300144092	1.224402529	1.083275404	1.06252907	1.294444058	1.057625772	1.187889693	1.058931145	1.160239937	0.934016431	1.180572394	1.03713895	1.05913378	0.953864929	1.034575427	0.966732611	1.239805604	1.013905484	1.042595595	0.975122107	1.21440404	1.337645072	1.05091334
30464	0.943147823	1.212672954	1.005536229	1.356634526	1.353110839	1.650071952	1.031787737	0.869884628	1.67150636	1.042968766	1.045181633	1.003548992	1.244288335	1.32588544	1.089415324	1.377447996	1.35757842	1.060191854	1.639075107	1.433062709	1.010728289	0.935493685	1.230991331	1.441287548	0.964699201	1.093032774	1.423082963	1.34390492	0.769855342	0.852382038	1.405656822	0.834910693	1.021107101	0.844123264	0.926251255	1.046942777	0.998899533	0.755313087	0.847065665	0.987107752	0.918889498	0.955916746	1.360236213	1.083632989	1.137035053	0.920337301	1.321282181	1.21148814	0.944378023
30465	0.739003804	1.151676634	1.027168106	1.298073466	1.294474129	1.59157541	1.066046066	0.940393852	1.613008591	1.059149291	1.059286532	0.986967481	1.228752292	1.267129223	1.034840758	1.318768328	1.300142197	1.078189063	1.580570482	1.374617242	1.099279411	1.043849895	1.225172203	1.383363726	1.068941002	1.024588469	1.364511407	1.28522582	0.951096758	0.938153937	1.347500334	0.926929745	1.097038102	0.930957238	1.042992858	0.965878686	1.083807589	0.861129435	0.931882562	0.887602282	0.92523405	0.75801155	1.30157921	1.044060692	1.076451707	0.701604523	1.279761622	1.265132176	0.956264091
30472	0.960817069	1.192837901	0.930817595	1.340338472	1.335766799	1.626752307	0.995977667	0.934646907	1.648311223	0.963288169	0.961498915	0.754202399	1.151497256	1.308903868	1.115524449	1.356395481	1.317994076	0.990903432	1.616674995	1.405852321	1.099179583	1.065437436	1.146024549	1.43205418	1.087891774	1.0914029	1.40219972	1.326412173	0.993460655	0.942581531	1.394000487	0.942401233	1.079544243	0.940872958	1.081806082	1.047321594	1.076778579	0.984502699	0.94010028	1.014648661	0.865948232	0.975447688	1.341859549	0.939760405	1.140832865	0.97111551	1.239192112	1.224963263	0.8679449
30473	0.96697003	1.193432187	0.939016722	1.341054569	1.336426261	1.627071283	1.002197991	0.947404811	1.64863724	0.967702913	0.965365253	0.76581371	1.149056092	1.309587461	1.118485172	1.356847529	1.31736745	0.994544876	1.617045936	1.405950884	1.107095957	1.073865568	1.144869498	1.43314782	1.096208019	1.093271695	1.40265801	1.327064581	1.003303422	0.954724419	1.394965059	0.954493355	1.087180442	0.953090854	1.090208335	1.049735219	1.084735752	0.993354262	0.952378215	1.018855226	0.884615947	0.981483185	1.342461513	0.928977821	1.142742245	0.977884435	1.236056598	1.230894451	0.886653551
30474	1.351319457	1.167807189	1.486663908	1.034173874	1.062681946	1.429495941	1.520347397	1.447338897	1.448563636	1.504495197	1.50241099	1.444272555	1.607153867	1.063412773	1.206269345	1.14667409	1.345994547	1.519056193	1.400836732	1.282095437	1.571561659	1.522439556	1.6206768	0.377389581	1.545994941	1.22635726	1.168188519	1.0662514	1.454324193	1.446043477	0.837402139	1.440366885	1.565894537	1.442331544	1.522136684	1.272238639	1.556000329	1.39917425	1.442799167	1.305608692	1.431869742	1.360886801	1.086106444	1.435958067	1.167544245	1.353499164	1.564369454	1.720519408	1.448509107
30477	1.382346916	1.178055982	1.507382736	1.023602198	1.01589333	1.080923357	1.541203561	1.473782584	1.096847642	1.523461149	1.521034308	1.463597663	1.615810125	1.047471865	1.280500334	0.96920535	1.256485062	1.537590615	1.031952768	1.067439829	1.598902003	1.552002516	1.632145254	1.22054577	1.575342876	1.269849771	0.846875018	1.021873084	1.484330561	1.473032389	1.137072406	1.4678303	1.591394282	1.469535929	1.553618621	1.309227445	1.582604168	1.433031903	1.46991868	1.343991215	1.456251238	1.392255403	0.998308135	1.447800055	1.236758696	1.386799361	1.555890274	1.743068753	1.471885785
30478	0.971148503	1.228405269	0.977020466	1.372643954	1.368944653	1.664819535	0.997114713	0.830494923	1.686276348	1.016685804	1.01982952	0.99200994	1.232105061	1.341800922	1.112416353	1.392627896	1.369251903	1.03311564	1.653988006	1.447108466	0.961131377	0.882832438	1.214571242	1.458464948	0.914654465	1.112749773	1.438276657	1.359718408	0.447438761	0.804515445	1.422435163	0.795171752	0.970986721	0.802480515	0.888830084	1.068143097	0.946204502	0.851108144	0.805630058	1.014161634	0.907047912	0.984190409	1.375889199	1.080437231	1.156822853	0.954935187	1.321509834	1.171176552	0.925913503
30479	1.034783725	1.277301967	1.040119604	1.420558499	1.417020601	1.71370046	1.045623609	0.95019329	1.73514014	1.072215347	1.075244786	1.061129774	1.284597223	1.389850967	1.153829073	1.44122901	1.420197938	1.084172864	1.70274221	1.496522111	0.912165292	0.765596705	1.264784426	1.505262858	0.805283042	1.160811605	1.486832567	1.407823727	0.859387087	0.936474853	1.469619463	0.933678543	0.96440483	0.936619213	0.548545284	1.118499065	0.922686574	0.925520055	0.938036113	1.065259488	0.997467372	1.04707999	1.424113034	1.140591109	1.202470732	1.017429738	1.3757647	1.182654609	1.011022278
30480	1.224911775	1.034249095	1.360776997	0.939948852	0.960865808	1.340188598	1.394490035	1.32132512	1.359844684	1.378662259	1.376585737	1.318341236	1.481663223	0.94091277	1.079889143	1.046685664	1.227896318	1.393246503	1.315995423	1.177607985	1.445631479	1.396481615	1.495095019	0.941574769	1.420041922	1.097429924	1.081669372	0.958150879	1.328309162	1.320027947	0.908624726	1.314339279	1.439982624	1.316308371	1.396166765	1.144738977	1.430074028	1.273064977	1.316776978	1.17887012	1.305840677	1.234467149	0.986540404	1.310181246	1.036474439	1.227140514	1.43966842	1.59466196	1.322514742
30481	0.955853483	1.212334171	0.894071466	1.358313417	1.354163262	1.647523476	0.955340883	0.757732706	1.669032874	0.95331056	0.95650404	0.888256505	1.183396152	1.327160509	1.116329142	1.376273971	1.345163833	0.980426205	1.637080394	1.428170687	1.028940917	0.989739115	1.16783969	1.447188771	1.013645951	1.103357665	1.422004678	1.344869834	0.898223484	0.788221482	1.410109279	0.796767199	1.012055528	0.788745626	1.008817542	1.057968507	1.005286301	0.922614216	0.785491676	1.012724341	0.674460243	0.970318298	1.360669137	1.01974377	1.150679238	0.953476866	1.279778026	1.178343791	0.691640571
30482	1.051440324	1.291953319	1.024052355	1.435743428	1.432028692	1.727682362	1.021164603	0.946183217	1.749143405	1.05510921	1.05867284	1.056137104	1.276242313	1.404923745	1.175998418	1.455605595	1.431342327	1.065205132	1.716881846	1.509836276	0.84010335	0.483970932	1.252794414	1.52164105	0.657994988	1.178320731	1.501234256	1.422807558	0.873809596	0.933333833	1.485587955	0.934119528	0.907873171	0.935590201	0.769907664	1.136032535	0.853045288	0.95569453	0.936643422	1.085618551	0.996019888	1.064063471	1.438945577	1.139731893	1.22096249	1.037088011	1.377390971	1.142922851	1.005809216
30486	1.342446549	1.160577512	1.478159819	1.035223818	1.062687354	1.429763465	1.511835219	1.438616986	1.448917375	1.49605642	1.493985231	1.435828187	1.599096397	1.061266801	1.195645838	1.146029035	1.341060748	1.510632595	1.401755146	1.280034757	1.562796986	1.513588586	1.612515147	0.596448263	1.537152139	1.217171675	1.169138613	1.065540805	1.44546021	1.437299944	0.854559127	1.431605414	1.557201716	1.433580046	1.513210215	1.263211473	1.547264693	1.390164117	1.434050975	1.296465973	1.423231527	1.352001181	1.086087712	1.427800035	1.15741767	1.344531126	1.556923037	1.711939635	1.439908096
30490	1.08273049	1.322214556	1.083483022	1.465366921	1.461831799	1.758502232	1.085466131	1.002328515	1.779942034	1.113953787	1.116997032	1.10657568	1.326707334	1.434667633	1.198524503	1.48604012	1.464943501	1.124789152	1.747544836	1.541319523	0.922343132	0.797457524	1.305938851	1.550046882	0.814927244	1.206045249	1.531638981	1.452636717	0.926225181	0.98989709	1.514412494	0.987873847	0.989997485	0.990332211	0.712681405	1.16419265	0.945527353	0.97973098	0.991568302	1.111659602	1.046369697	1.094966242	1.468924573	1.18513346	1.247386042	1.065830761	1.419669501	1.21077836	1.058831138
30491	1.027915471	1.263078296	0.875279066	1.408362751	1.404179725	1.69713803	0.875698163	0.86701665	1.718655237	0.92867852	0.936040108	0.960075633	1.194583583	1.377240923	1.167193887	1.426092388	1.393383156	0.946555234	1.686752237	1.477537011	0.964053423	0.9502875	1.166632391	1.497422605	0.970675261	1.156911551	1.47179149	1.394893192	0.913774491	0.8675782	1.460283572	0.882166523	0.924525716	0.876769227	0.989799323	1.114574892	0.92836974	0.976173998	0.875571581	1.072023332	0.9098459	1.041456697	1.410633646	1.066708761	1.2022907	1.022548668	1.315970501	1.104282126	0.900478539
30494	0.713033322	1.125907329	1.020168649	1.274407973	1.270512814	1.566210166	1.061835979	0.954719651	1.58767335	1.049052141	1.048381212	0.966863052	1.206175386	1.243200755	1.024495049	1.293868296	1.271341477	1.068272847	1.555427317	1.348320133	1.111342533	1.061304145	1.20608461	1.361738507	1.085615603	1.000979772	1.339707687	1.26120726	0.976594138	0.954994342	1.325170688	0.946642388	1.105068196	0.949216039	1.064053222	0.937881914	1.094465776	0.912522372	0.949703802	0.875131567	0.925984621	0.737896332	1.27735224	1.010125017	1.057449174	0.792845147	1.249367282	1.266284433	0.953504195
30496	1.281715365	1.070801772	1.410019952	0.784443151	0.729848724	1.217157172	1.443839708	1.374766711	1.236071898	1.426623695	1.424296136	1.366546405	1.52210709	0.853166689	1.168970369	0.874682592	1.201104949	1.440894854	1.187757718	1.086015724	1.49973934	1.452219828	1.537589327	1.08442566	1.475622486	1.163800463	0.915260652	0.772602835	1.384370912	1.373870657	0.999143262	1.368530225	1.492740078	1.370309032	1.453313387	1.206015525	1.483641255	1.33195845	1.370715258	1.241144298	1.357761444	1.291523158	0.679365782	1.352881374	1.123614028	1.285626678	1.46773748	1.645257677	1.373699317
30500	1.066154864	1.20469495	1.067650168	1.35237841	1.34679521	1.63117554	1.103758116	1.086378869	1.652869844	1.068219787	1.062611123	1.01119051	1.113675377	1.320488468	1.165757536	1.36352364	1.303301955	1.080115091	1.622096619	1.406027677	1.21230127	1.182230025	1.14025638	1.450766482	1.20379012	1.129392441	1.409347812	1.337342351	1.121799903	1.089650896	1.410438103	1.088827403	1.191090832	1.088329636	1.197658228	1.098600369	1.190684753	1.104265566	1.088029845	1.090455357	1.055301106	1.079041875	1.351814509	0.866272438	1.175655833	1.077632818	1.160583302	1.320438725	1.060012314
30502	1.344756525	1.147430213	1.464820555	1.094622684	1.079058178	1.149534593	1.498651838	1.433773055	1.175173947	1.480091958	1.477511853	1.420533984	1.567632866	1.08343291	1.260090493	1.017092122	1.150353533	1.494006375	1.169436658	0.744914247	1.559146462	1.513209971	1.585276812	1.274449928	1.536454175	1.240061381	1.025349236	1.075022679	1.445799003	1.433250853	1.204249873	1.428262015	1.550847741	1.429854278	1.515640934	1.275375263	1.542536932	1.396218742	1.430200539	1.309784999	1.415412996	1.354819447	1.064061731	1.401440031	1.217807924	1.350071847	1.499258004	1.701217603	1.430582424
30516	0.961351844	1.210126619	0.874568175	1.356483242	1.352198248	1.644769093	0.951108035	0.832696044	1.666294883	0.936940038	0.939481186	0.840586799	1.169527807	1.325247208	1.11989896	1.373823927	1.340233079	0.967912724	1.634447032	1.42490365	1.046388825	1.011694346	1.154974472	1.446263586	1.034710397	1.103728553	1.419572903	1.342886799	0.931710337	0.850493799	1.408874005	0.855776187	1.026395666	0.850846314	1.031388626	1.058933148	1.022370469	0.945965887	0.848859867	1.017434297	0.704289199	0.975893699	1.358569372	1.000533687	1.151528284	0.962760602	1.268511357	1.183736619	0.532650149
30517	1.234526652	1.030310621	1.352672764	1.073574565	1.057610251	1.284602647	1.38657524	1.322793874	1.307264807	1.367610633	1.364961485	1.307996261	1.45328495	1.04003674	1.160392573	1.028821916	1.046510903	1.381458405	1.282762639	1.025692432	1.448449679	1.402981923	1.471438636	1.23202936	1.426182598	1.132460762	1.079914789	1.047574931	1.335622968	1.322394003	1.171991035	1.317501656	1.439758595	1.319039185	1.405828487	1.166147921	1.431679835	1.286843179	1.319367079	1.201173632	1.30394408	1.244663525	1.050506627	1.287292389	1.117863113	1.24041491	1.382475927	1.589526988	1.318918874
30518	0.921303493	1.041386842	1.111167591	1.194654627	1.191617331	1.494183875	1.146607116	1.059103249	1.515510952	1.133626432	1.13226761	1.067462866	1.262469148	1.163470214	0.918329011	1.218828749	1.219623636	1.149853825	1.48239896	1.280600541	1.189730491	1.137678529	1.269092844	1.276820002	1.16171073	0.840587061	1.264846226	1.182318745	1.06446728	1.057382536	1.24195154	1.050464744	1.186093315	1.052929204	1.135838035	0.572671048	1.174706788	0.99917336	1.053521463	0.819453561	1.043781916	0.929039332	1.199502771	1.077646835	0.942904833	0.926849616	1.265920084	1.345835616	1.063756671
30526	1.001799442	1.005109044	1.164557618	1.142699019	1.142017075	1.456787337	1.198143399	1.112656352	1.477859821	1.186247113	1.18489968	1.124876621	1.311042843	1.113274403	0.749020345	1.177184428	1.212515333	1.201791315	1.443119617	1.251143701	1.236195871	1.182541708	1.31856826	1.209477885	1.206573174	0.833932531	1.222583224	1.133106455	1.112675522	1.11025769	1.179792752	1.103491977	1.23420722	1.106025548	1.178494382	0.894594567	1.222061444	1.048273927	1.10667364	0.930779813	1.101224737	1.010376864	1.15214439	1.133404293	0.80690197	0.999215412	1.303628622	1.394994292	1.120226729
30530	0.996162375	1.237331004	0.836872297	1.383127411	1.378885583	1.671592191	0.911415639	0.816713307	1.693114865	0.91885151	0.92485696	0.900284572	1.180198072	1.351946565	1.144515108	1.400622091	1.367268468	0.949720049	1.661246921	1.451821993	1.017193704	0.988903165	1.159051761	1.472598358	1.011268771	1.131282371	1.446345052	1.369586192	0.919519701	0.833328278	1.435316772	0.849272025	0.991261478	0.841282977	1.015843522	1.087862827	0.989561854	0.959880859	0.838731619	1.045878623	0.824502959	1.010157173	1.385289214	1.033015731	1.177803188	0.993674627	1.291668306	1.153991617	0.788280802
30531	1.052817315	1.293378681	1.029296232	1.437095527	1.433402872	1.729182907	1.027151202	0.950584363	1.750641315	1.060297141	1.06378787	1.060095055	1.28029538	1.406290294	1.176477549	1.457057939	1.433190133	1.070507127	1.718362928	1.511419168	0.84775074	0.493855343	1.257212584	1.52284377	0.658506948	1.17941335	1.502683166	1.424184864	0.876418893	0.937708028	1.486842005	0.938047153	0.91652988	0.939689313	0.750539571	1.137152555	0.86338565	0.955716395	0.940780641	1.086431407	0.999811751	1.065395265	1.44034151	1.143066979	1.221912115	1.038114302	1.380354071	1.149280802	1.010017015
30532	0.961838153	1.192883103	0.938404984	1.340477729	1.33589057	1.626799161	1.001959792	0.941102766	1.648359706	0.969340934	0.967383839	0.770740933	1.153322709	1.309030347	1.116328451	1.35646861	1.317850783	0.996303373	1.616733893	1.40584849	1.104263506	1.070295451	1.148643165	1.43229904	1.092760834	1.091667999	1.402277374	1.326533155	0.998373046	0.948703757	1.39420902	0.948273556	1.084859594	0.946885197	1.086345808	1.047574583	1.082006746	0.988012323	0.946159252	1.01547997	0.874469749	0.976467645	1.341969045	0.937405475	1.141243947	0.972735515	1.239225856	1.230069481	0.877925626
30533	0.829913234	1.161315199	0.990519654	1.30713268	1.303434728	1.599734602	1.030217048	0.880887489	1.621183765	1.026611312	1.027439758	0.956924465	1.210334014	1.276185116	1.047503794	1.32728564	1.305841231	1.046514554	1.588847298	1.382271633	1.060150684	1.00393769	1.203309331	1.393032922	1.029521598	1.039765096	1.373004636	1.294185706	0.898722369	0.878127572	1.356966329	0.863255265	1.057811875	0.868618749	1.004917001	0.986953949	1.044019507	0.814081938	0.869827202	0.921389084	0.871071346	0.845961832	1.310419853	1.03116149	1.088903143	0.809786296	1.2736977	1.229344202	0.908702638
30538	0.801610079	1.146450319	1.013200339	1.291609681	1.288171963	1.586016366	1.049153108	0.915090879	1.607433549	1.046278856	1.046865223	0.982125623	1.221973903	1.260816211	1.021225026	1.312968399	1.296387324	1.064819322	1.574892976	1.369554247	1.06930548	1.009370262	1.216468506	1.375774184	1.035067837	1.019123183	1.358655273	1.278956406	0.911384478	0.910246114	1.340300877	0.897311903	1.070516335	0.90243877	1.005031691	0.964322102	1.05517598	0.787315386	0.903742348	0.885616553	0.913290341	0.814567837	1.295419526	1.043665616	1.067816491	0.740248309	1.276907246	1.243496638	0.943924225
30540	1.055013201	0.943901989	1.204573286	1.093839408	1.093192797	1.413573687	1.238513573	1.159853099	1.434556769	1.224211142	1.222446339	1.162636564	1.337527756	1.062716035	0.882399982	1.131011472	1.184919943	1.239324678	1.39925284	1.210901596	1.284652612	1.233757767	1.348180231	1.163681916	1.257517632	0.870148759	1.177173616	1.083936348	1.164531333	1.158178028	1.13251808	1.152025862	1.280385025	1.15422056	1.232093011	0.952914615	1.26960397	1.105479622	1.154757063	0.998127451	1.145554989	1.064144071	1.104001219	1.161481395	0.667234502	1.056265225	1.313833533	1.437581993	1.163316777
30541	0.697389132	1.123665214	1.023110506	1.272206272	1.268338157	1.564223704	1.064367463	0.957729865	1.585683076	1.051752171	1.051069905	0.970641783	1.20795854	1.241007881	1.021271865	1.291802957	1.269903379	1.07081937	1.55341275	1.3464537	1.112991022	1.062655917	1.208057427	1.35936306	1.086982274	0.997626699	1.337643596	1.259034526	0.978239597	0.957797886	1.322853887	0.949426758	1.106993535	0.952046776	1.065037595	0.933397072	1.096259186	0.912828953	0.952556514	0.868533205	0.93025073	0.722677646	1.275207531	1.012412656	1.054493765	0.786910365	1.249883041	1.268369288	0.957412991
30543	0.87435549	1.169719492	1.004668557	1.313938897	1.310519519	1.60823776	1.036737202	0.88784297	1.62965687	1.039935698	1.041255463	0.986396734	1.227310219	1.2832167	1.042558914	1.335289556	1.317999873	1.057996787	1.597128213	1.391710035	1.038730924	0.972324172	1.218318053	1.397925672	0.999205774	1.04583878	1.380934943	1.301319417	0.858061201	0.878367802	1.362519405	0.862423064	1.04432347	0.869532748	0.964380741	0.996384305	1.02600492	0.623133018	0.87152055	0.927835115	0.907290395	0.886976926	1.317763074	1.057183155	1.091306623	0.839402694	1.291985386	1.224744654	0.937032205
30544	1.341754399	1.160526609	1.477604996	1.038240461	1.065309798	1.432380237	1.511277263	1.43798053	1.451564139	1.495526026	1.493459716	1.435295982	1.598708544	1.063140483	1.19429441	1.148360435	1.341825948	1.510107847	1.404598126	1.281835384	1.562144182	1.512903376	1.612088342	0.639585288	1.536469988	1.216369078	1.17201119	1.067910711	1.444770266	1.436655351	0.863451206	1.430954103	1.55657591	1.432932477	1.512496616	1.262464424	1.54662281	1.389419429	1.433404648	1.295673194	1.422626631	1.35130427	1.088676623	1.427375185	1.156266572	1.343803009	1.556762869	1.711356229	1.439317104
30548	0.69378486	1.112981115	1.037037584	1.261988911	1.258204143	1.554757202	1.076908853	0.974259785	1.576203262	1.064344665	1.063527342	0.986620419	1.215311744	1.230795309	1.008217698	1.282040448	1.262465717	1.082794598	1.543848265	1.337407941	1.123706188	1.072753158	1.216603013	1.348629686	1.097053432	0.982062949	1.327899547	1.248901578	0.990436816	0.973761307	1.312292483	0.965626815	1.118397603	0.968276389	1.07402876	0.911713226	1.107413404	0.922514748	0.968827692	0.839845523	0.950402247	0.706781895	1.265174163	1.020821707	1.041450081	0.786727141	1.250889902	1.279663707	0.975739498
30550	1.146941469	1.39180179	1.173003354	1.534796341	1.531358123	1.828626813	1.184000986	1.075080077	1.850054266	1.205973136	1.208685685	1.187039917	1.413119429	1.504149354	1.264116825	1.555926617	1.536763831	1.21923178	1.817578301	1.611830854	1.083183691	0.966509049	1.395643501	1.618830639	1.00029626	1.273534561	1.601517753	1.522174346	0.973937957	1.06085794	1.583417015	1.055670362	1.123003578	1.059586544	0.881098951	1.231009254	1.08722634	1.026192297	1.061239078	1.175788165	1.12075867	1.159057621	1.538550507	1.26418334	1.314770394	1.127551265	1.498048925	1.332863127	1.136786243
30552	1.256554903	1.042032516	1.38580339	0.755676799	0.631194262	1.242565573	1.419627602	1.350093459	1.261998065	1.402554511	1.400254401	1.342404848	1.498920976	0.738930854	1.140991658	0.903776445	1.189205918	1.416866834	1.216933858	1.093731158	1.475040287	1.427352456	1.514163214	1.065829237	1.450772351	1.136841121	0.960444939	0.515463601	1.359448024	1.349158596	0.986077432	1.343779738	1.468178346	1.345578567	1.428305915	1.180010026	1.458995639	1.306727041	1.345991148	1.215352419	1.333224702	1.266334394	0.745775477	1.329327101	1.094640806	1.260331507	1.446146133	1.620927399	1.34924814
30554	1.497744688	1.295001442	1.622497802	1.146423947	1.141812816	1.047941749	1.656315154	1.589028956	1.05112464	1.638532729	1.636097977	1.5786967	1.730617413	1.171009888	1.396612447	1.107390574	1.366956826	1.652649326	0.889677333	1.166825513	1.714150344	1.667298374	1.747024195	1.335150689	1.690633722	1.385786198	1.028672499	1.147646437	1.599644508	1.588289319	1.251051772	1.583098292	1.706604172	1.584798269	1.668953446	1.424888943	1.697837748	1.548433899	1.585179251	1.459566887	1.571462027	1.507661083	1.127871077	1.562734126	1.35314724	1.50222993	1.670193247	1.858211866	1.587071396
30555	0.962946142	1.193802348	0.928171722	1.341272143	1.336693074	1.62762166	0.994031352	0.934837336	1.649181725	0.960578003	0.958731368	0.742993675	1.149961843	1.309836286	1.116712414	1.357289999	1.318687212	0.988494272	1.617552802	1.406685511	1.09865352	1.065293427	1.144278809	1.43303534	1.087696181	1.092632119	1.403092882	1.327338189	0.993813226	0.942812039	1.394965585	0.942824856	1.078717879	0.941227428	1.081918332	1.04874505	1.076146329	0.985641554	0.9404388	1.016244304	0.866801997	0.977536323	1.342777202	0.938882322	1.141964205	0.973001555	1.238879777	1.223681588	0.867496615
30558	0.881852802	1.168827003	0.958536493	1.316108884	1.311930777	1.605450316	1.011047613	0.888794412	1.62695724	0.996062207	0.996111006	0.888711598	1.180917621	1.284859306	1.076134706	1.334064367	1.303963366	1.019449378	1.594989522	1.386181022	1.077988529	1.033889741	1.175119888	1.405228437	1.057855962	1.056910129	1.379854289	1.302616166	0.945433426	0.895353767	1.36805951	0.888808431	1.066206989	0.889547254	1.044026948	1.006846823	1.058141306	0.916595108	0.889292074	0.960637143	0.813796614	0.898327184	1.318438273	0.986555548	1.107631793	0.893324766	1.25172189	1.225525802	0.85602974
30559	0.827490387	1.09110897	1.069348533	1.236903496	1.233978367	1.535381098	1.104288206	1.001037412	1.556726337	1.095972695	1.095440125	1.030900227	1.245302506	1.206274287	0.944805497	1.260849481	1.256013468	1.113014533	1.523727416	1.32118355	1.13370854	1.076944072	1.246464151	1.317809247	1.101605562	0.940142818	1.306556481	1.224798964	0.998776776	0.997907638	1.283430246	0.989308076	1.133649009	0.992605341	1.071739918	0.864804039	1.119944694	0.915890883	0.993448167	0.655395456	0.991380846	0.831443395	1.241794818	1.062363393	0.99713547	0.81055581	1.27239179	1.299897436	1.014660478
30562	1.133107603	1.018848856	1.239713734	1.171074388	1.162039599	1.428996533	1.273933298	1.216031723	1.451042842	1.252868604	1.249855496	1.193095349	1.328831053	1.136860379	1.107693655	1.166743993	1.07167373	1.2663519	1.422526178	1.192661567	1.342841649	1.299764591	1.349619463	1.291379472	1.322735494	1.057885258	1.213758025	1.152052207	1.232853074	1.21624804	1.243698574	1.21187541	1.332164718	1.213125744	1.304693009	1.075849557	1.325270485	1.188384693	1.213358888	1.109434238	1.194764154	1.143672703	1.163683448	1.163467785	1.076636204	1.141634411	1.247324884	1.478828374	1.208655781
30563	1.055162562	1.215698353	1.030151251	1.3631903	1.35786607	1.643893082	1.068961575	1.059587258	1.665553568	1.028521178	1.022218346	0.968638344	1.098380184	1.331426744	1.166702402	1.375577549	1.320703173	1.04184451	1.634564703	1.419805921	1.185775086	1.157896338	1.116345585	1.4598669	1.179221133	1.133832349	1.421388475	1.348440586	1.098726293	1.0635189	1.420122193	1.063508767	1.162723298	1.062621718	1.175177204	1.099823996	1.163400144	1.086661535	1.062205208	1.085563709	1.026573382	1.068372035	1.363156545	0.798852854	1.180723021	1.065790255	1.186376285	1.28997695	1.028600368
30566	0.963466863	1.211454683	0.871845147	1.357799411	1.353510053	1.646048948	0.94959438	0.833780883	1.667575385	0.935323279	0.937958403	0.840452486	1.1694489	1.32656225	1.121372618	1.3751176	1.341415979	0.966611133	1.635731654	1.426163141	1.046251657	1.011947883	1.154658012	1.447607977	1.03491084	1.105203932	1.420866064	1.344198365	0.932624631	0.851529411	1.410208833	0.857177298	1.025938194	0.852149121	1.031926809	1.060513396	1.022100368	0.947673357	0.850146456	1.019164101	0.713224917	0.977981087	1.359876233	1.001207176	1.152957492	0.964814934	1.269173654	1.18304369	0.538424976
30572	1.025540247	1.26103588	0.87231606	1.406335536	1.402152197	1.695112497	0.876168704	0.862734041	1.716629673	0.927262851	0.934624859	0.957129124	1.193250633	1.375212578	1.165187664	1.424065193	1.39136838	0.94581264	1.684726478	1.475512541	0.965539402	0.950661664	1.165611141	1.495398151	0.971224181	1.154835157	1.469764996	1.392865417	0.912000934	0.863696709	1.458258105	0.878633893	0.927065601	0.873063116	0.989534261	1.112447204	0.930356023	0.97407874	0.871805788	1.069866089	0.905906574	1.03909692	1.408606155	1.06456064	1.200252854	1.020230356	1.314138707	1.106042297	0.896153812
30574	0.954853086	1.212221738	0.89748692	1.358208156	1.354063402	1.647461237	0.958101365	0.75806755	1.668969866	0.955894012	0.958996241	0.889624355	1.184682941	1.327057128	1.116022227	1.376195797	1.34521276	0.982816912	1.637012479	1.428132422	1.030482926	0.990835817	1.169355057	1.447048337	1.014801106	1.103079563	1.421926789	1.344770377	0.898444645	0.788430294	1.409980795	0.796041009	1.01396477	0.788268465	1.009547077	1.057582377	1.007000824	0.921766836	0.785063511	1.012139104	0.665926962	0.969344938	1.360575213	1.020394821	1.150440791	0.95246186	1.280362866	1.180393962	0.696686029
30577	1.054838756	1.295064359	1.028231929	1.438822904	1.435114763	1.730803597	1.025070749	0.951305147	1.7522639	1.059003569	1.062540487	1.060126804	1.279774425	1.408008185	1.178814919	1.458714011	1.434556995	1.068961554	1.719997606	1.512980605	0.838414127	0.310365055	1.256305336	1.524675371	0.630527617	1.181366546	1.504341209	1.425894704	0.879798848	0.938621717	1.48863785	0.939289913	0.910198887	0.940781125	0.765372318	1.139130503	0.855108032	0.959116948	0.941828749	1.088687019	1.000423972	1.067440701	1.442037905	1.143374913	1.223936369	1.040409494	1.380830202	1.145014235	1.010235009
30582	0.95815958	1.213434301	0.890907378	1.359452128	1.355284543	1.648539994	0.954312769	0.769172414	1.67005156	0.951218004	0.95442467	0.884374528	1.182468666	1.328289138	1.118159069	1.377331521	1.345887668	0.978869746	1.638112917	1.429119328	1.031225381	0.992845809	1.166867263	1.448444019	1.016607576	1.104817393	1.423064118	1.345988931	0.903336259	0.797585707	1.411324641	0.806116549	1.013730364	0.798463769	1.012225582	1.059539368	1.007411677	0.926979703	0.795390589	1.014794945	0.672883885	0.972624607	1.361772752	1.018692466	1.152175383	0.956227129	1.279537836	1.178935159	0.66995606
30598	0.940140893	1.207843221	0.951715993	1.352775193	1.348962342	1.644271226	0.98458484	0.738260955	1.665740075	0.995964675	0.998852699	0.95564556	1.210529892	1.321837081	1.097225934	1.372275848	1.347259009	1.015631198	1.633528726	1.42618586	0.993758731	0.934108511	1.19514464	1.439379904	0.961680458	1.092914205	1.417956602	1.339715466	0.770684162	0.699919376	1.403079203	0.641390987	0.991800039	0.672924649	0.944090988	1.046807846	0.97503042	0.841073388	0.681622595	0.993126255	0.844371487	0.953905446	1.35580275	1.051539076	1.138622322	0.926610528	1.297561723	1.177595436	0.873460409
30616	1.309003751	1.434002962	1.272711164	1.578993691	1.57315883	1.855094691	1.291197777	1.307687673	1.87683788	1.25874875	1.252051743	1.250025172	1.088858881	1.547168873	1.399626577	1.588635046	1.518727802	1.258145398	1.846374859	1.628406235	1.414172169	1.39197043	1.172543985	1.678985206	1.412390503	1.366563501	1.634317956	1.563721919	1.340886755	1.310409481	1.638113447	1.311023417	1.387558232	1.310124994	1.411538776	1.33975773	1.391304108	1.332867941	1.309774364	1.330691903	1.285245063	1.321714448	1.577844757	1.211710971	1.409133961	1.316919361	1.249186126	1.49856585	1.286700982
30643	0.801821248	1.089445973	1.060192243	1.24012828	1.236426204	1.53394735	1.098435559	1.003849564	1.555374771	1.085090388	1.083956214	1.011352784	1.225768883	1.208860432	0.984906388	1.260752811	1.244834703	1.102622283	1.522901605	1.317192546	1.145344006	1.094451328	1.22955149	1.326327701	1.118588085	0.948064321	1.306680981	1.227107593	1.016155148	1.002969357	1.290129238	0.995525747	1.140300511	0.99801465	1.094854011	0.859938306	1.129410591	0.949768152	0.998559024	0.79553965	0.98301582	0.808241314	1.243525483	1.032534698	1.014992866	0.838540122	1.248993661	1.300256405	1.005558375
30648	1.105764731	1.33975251	1.036696738	1.484033437	1.480110316	1.774517892	1.014881625	0.993748293	1.796004778	1.061120218	1.065133019	1.083989356	1.291120775	1.45309074	1.232461506	1.50292887	1.47468617	1.065722546	1.763908126	1.555863483	0.576052964	0.841329081	1.261133186	1.571330047	0.83412322	1.229934118	1.548580851	1.470862594	0.959053646	0.984826181	1.53479736	0.988974851	0.799330147	0.988634629	0.92483352	1.188263417	0.688745225	1.028922242	0.989070781	1.14187366	1.036137036	1.118635365	1.486816929	1.169050102	1.273337726	1.095026657	1.407852221	1.082178515	1.040313891
30649	0.749114597	1.137957881	1.017130505	1.283822051	1.280328681	1.577990093	1.054563822	0.927581931	1.599411489	1.049111936	1.049370179	0.980532973	1.219557938	1.252957866	1.016011326	1.304981111	1.28802043	1.067804073	1.566898054	1.361399357	1.082330889	1.025012038	1.215580661	1.368391583	1.050300423	1.00946761	1.350699477	1.271097775	0.931638931	0.924283381	1.332776039	0.912650757	1.081643486	0.917025144	1.022383852	0.951435494	1.067541363	0.829638861	0.918085041	0.868826618	0.917917397	0.763244956	1.287534183	1.037357062	1.060291592	0.665009879	1.270401805	1.251506406	0.948160139
30656	1.008507157	0.981258859	1.157352433	1.158832174	1.154476228	1.453850429	1.192689046	1.118316609	1.475255535	1.175903256	1.173815192	1.111018127	1.284023301	1.125719484	0.967135614	1.178689003	1.175965223	1.191146565	1.442649206	1.237930119	1.247584429	1.199588199	1.296172644	1.250439629	1.223135938	0.837693642	1.225654257	1.144756305	1.12934455	1.117573065	1.212295896	1.111862666	1.240767458	1.113739814	1.20082036	0.884561873	1.231400512	1.074476917	1.114156105	0.96060928	1.099618686	1.017998073	1.161457443	1.102181634	0.93548152	1.016674429	1.259831089	1.394768227	1.116828678
30671	0.883044635	1.174191575	1.003997272	1.318348405	1.314919887	1.612561167	1.035471403	0.88445238	1.633981808	1.03957466	1.041002093	0.987607998	1.228676143	1.287626586	1.047329648	1.339647784	1.322085453	1.057561917	1.601462891	1.395985155	1.034863363	0.967499479	1.219166752	1.402390936	0.994594431	1.050862131	1.385290501	1.305719866	0.849581509	0.874154655	1.3669662	0.857772529	1.041036631	0.865204095	0.959199774	1.00194865	1.022286558	0.596482337	0.867308698	0.934702229	0.907320564	0.895687562	1.322152068	1.059682311	1.096056096	0.850224388	1.294852628	1.222567302	0.93677569
30678	1.375204063	1.199574552	1.488745535	1.21744727	1.203344633	1.348890879	1.522529951	1.460865495	1.373528027	1.502983763	1.500212576	1.443980189	1.584270799	1.195174406	1.309404139	1.166102343	1.068451682	1.51660319	1.361285764	1.038796591	1.586398796	1.541630122	1.603615476	1.377965361	1.564754608	1.281507106	1.194385234	1.196378402	1.474607201	1.460609594	1.31554008	1.455886616	1.577147736	1.457340763	1.545031361	1.311266317	1.56941932	1.427150128	1.457643266	1.344416125	1.441578487	1.385457293	1.194315071	1.420874992	1.270564438	1.381425216	1.504194876	1.72590481	1.456153362
30692	0.423794629	1.122167145	1.029542187	1.269905447	1.266245055	1.563291159	1.068929449	0.957883253	1.584726352	1.058647505	1.058206692	0.983119534	1.216914078	1.238846878	1.010073573	1.290438108	1.272058916	1.077303219	1.552301592	1.346276759	1.109860271	1.056958258	1.216283467	1.355669391	1.081559796	0.991698813	1.336240311	1.256971894	0.971318704	0.956701854	1.319636821	0.947508624	1.105965062	0.950644404	1.057073512	0.925709644	1.094011443	0.895023346	0.951332233	0.842877135	0.937232661	0.526381837	1.273317664	1.026593788	1.047846358	0.712499435	1.258308732	1.270028575	0.964663976
30698	1.056836864	1.287614301	0.916336087	1.432716275	1.42853246	1.721436748	0.87710383	0.919293439	1.742954951	0.94885268	0.955542818	0.995662225	1.209117951	1.401606047	1.191469572	1.450423495	1.417464672	0.956623788	1.711058223	1.50180366	0.936242732	0.943815531	1.176731366	1.52177297	0.960761	1.181969731	1.49611419	1.41924848	0.939332871	0.916554887	1.484635882	0.926975514	0.874120736	0.923483802	0.992210461	1.140301276	0.892158892	1.002588978	0.922886749	1.098239272	0.956337372	1.070192499	1.434981094	1.092316637	1.226874662	1.050894991	1.337407118	1.067641505	0.950856444
30712	1.077565565	1.232552252	1.041769607	1.379558992	1.374161496	1.65956959	1.076042535	1.07677247	1.681242523	1.034874021	1.027920582	0.992519155	1.074889515	1.347794479	1.18541229	1.391540042	1.334358885	1.044980453	1.650332755	1.435090365	1.197541077	1.171684255	1.098846737	1.476706075	1.192712296	1.153013019	1.437327129	1.364736094	1.115065691	1.080508638	1.43680191	1.080896485	1.173079437	1.079907093	1.190013879	1.120313394	1.174832769	1.105408861	1.079480755	1.106477271	1.046631146	1.090680206	1.379362316	0.888339441	1.199008748	1.087204402	1.18249749	1.295894873	1.047675349
30719	0.907823148	1.182726117	1.009533201	1.326263927	1.3229132	1.62090449	1.037306394	0.891736019	1.642317551	1.044639537	1.04629626	0.999329259	1.236247795	1.295617136	1.052027512	1.347879223	1.331276686	1.061759987	1.609750072	1.404563209	1.021282285	0.94779783	1.225546983	1.40975965	0.975660035	1.059608732	1.393493804	1.313729445	0.829995595	0.879365906	1.374525055	0.864623089	1.032150835	0.87183608	0.933440664	1.012731442	1.010844065	0.587399758	0.874037499	0.947598694	0.922606004	0.919937145	1.330213037	1.071146685	1.10311438	0.877802373	1.304485417	1.218362201	0.94879142
30722	1.061383401	1.301119606	1.070930308	1.444103559	1.440621035	1.737594112	1.075244205	0.986776125	1.759027606	1.101785204	1.10469545	1.091123129	1.312227005	1.413438298	1.175185887	1.465016164	1.444869414	1.113187801	1.726590132	1.52060852	0.927608412	0.808012673	1.292501263	1.52842797	0.82940437	1.184142207	1.510607127	1.431433314	0.907894205	0.974197876	1.492915732	0.971375358	0.988682761	0.97415235	0.699106795	1.142334392	0.946645896	0.955497383	0.975464099	1.089061789	1.030060197	1.073518903	1.447765775	1.168536081	1.225157417	1.043684037	1.40234295	1.206145023	1.043455135
30747	1.551428901	1.349602302	1.675269837	1.21910932	1.211556826	0.922760974	1.709090023	1.642272888	0.90462797	1.691155957	1.688692865	1.63137368	1.782354961	1.23619451	1.453514676	1.167562055	1.408189974	1.705233178	0.639854388	1.188967612	1.767443935	1.720770526	1.799002881	1.40767023	1.744088138	1.440867796	1.100461482	1.215373087	1.653163784	1.641575686	1.326505634	1.636424072	1.75975091	1.638103042	1.722576964	1.479242871	1.751073371	1.602271015	1.63847725	1.513874543	1.624551083	1.561373858	1.196548798	1.614800768	1.410248833	1.556076471	1.72038126	1.911117495	1.64007476
30751	0.881489115	1.172470933	0.955648682	1.31939817	1.315291952	1.609191901	1.007198397	0.870192824	1.630690829	0.995179323	0.995667823	0.896397552	1.185049557	1.288202622	1.076392115	1.337668968	1.308694472	1.018490078	1.598672	1.390171965	1.068927426	1.023393024	1.177936254	1.408029467	1.047642799	1.059490393	1.383442107	1.305989097	0.930677329	0.877061815	1.371028367	0.869082038	1.058091583	0.870193685	1.033187049	1.009516394	1.049231531	0.902398745	0.869987237	0.960683243	0.793720898	0.897868475	1.32186768	0.996543615	1.109617362	0.888509602	1.257808893	1.220123358	0.845466245
30752	0.956711674	1.207963856	0.882290981	1.354323539	1.350058057	1.64275842	0.955375159	0.827331866	1.664281559	0.942290127	0.94469205	0.845817521	1.171414404	1.323095791	1.116998807	1.371759744	1.338600488	0.972336743	1.632416817	1.422976162	1.046327966	1.0104871	1.157315236	1.443975522	1.033673719	1.101036438	1.41750871	1.340748393	0.928371075	0.845669596	1.406629661	0.850166605	1.027237659	0.845369889	1.029489466	1.055944232	1.022631413	0.94123893	0.843379013	1.013823708	0.67394613	0.971319317	1.356450073	1.001172002	1.148916782	0.958025549	1.268532038	1.185663234	0.534608992
30772	0.873865843	1.146205586	1.040393726	1.28873236	1.285775054	1.586099804	1.070566117	0.947231573	1.607464525	1.071619498	1.072353202	1.018273099	1.245522422	1.258319578	0.997986267	1.312169064	1.302929571	1.088521529	1.574588544	1.371271236	1.068754312	1.001016426	1.239649042	1.369600754	1.027025908	1.014875989	1.357735154	1.276642079	0.916309133	0.939739446	1.335264597	0.928623156	1.077254285	0.933598735	0.986562308	0.966430888	1.058407981	0.779677731	0.935044956	0.887466287	0.957793228	0.883498546	1.293471256	1.073532235	1.057263341	0.830251419	1.296512919	1.255845854	0.982827216
30789	0.987091533	0.991631324	1.149886616	1.154377369	1.151504284	1.457512079	1.184698893	1.103812962	1.478776998	1.170317948	1.168629307	1.106249322	1.288355765	1.122597395	0.901614966	1.180362873	1.19387311	1.185879249	1.445271874	1.245944001	1.231643743	1.180953715	1.297808074	1.236285861	1.2047649	0.555901834	1.226744284	1.1420805	1.110112644	1.102327986	1.20140781	1.096006212	1.227058161	1.098224844	1.179841625	0.824990851	1.216362064	1.049809452	1.098754256	0.919716715	1.088158672	0.995891787	1.159813501	1.107311808	0.877054072	0.99126835	1.275386112	1.384493074	1.106574364
30801	0.677517878	1.136180818	1.019308426	1.283095049	1.279443777	1.576337123	1.058874566	0.938428266	1.597774887	1.050427385	1.050346996	0.975748994	1.216454083	1.252094653	1.02227985	1.303588523	1.284447285	1.069487706	1.565366192	1.359237566	1.096277187	1.042235349	1.213866055	1.368752918	1.067106377	1.008771556	1.349354908	1.270183257	0.952089443	0.936899816	1.332761553	0.92652005	1.093033589	0.930122599	1.042212934	0.948135591	1.080479569	0.869933892	0.930921443	0.870203086	0.919398734	0.703864187	1.286505938	1.029088209	1.062030406	0.694284634	1.264850294	1.259304955	0.949549416
30812	0.845133884	1.102314068	1.05016342	1.254112879	1.249905064	1.54439082	1.090782935	1.004022793	1.565880704	1.073702501	1.072115787	0.99274731	1.209436947	1.2225626	1.019632261	1.272370386	1.247040365	1.0916474	1.533806179	1.325677953	1.149544164	1.102567678	1.214698232	1.343634327	1.126313098	0.97822773	1.318358996	1.240524576	1.025407517	1.004676542	1.306307367	0.998322279	1.141246178	1.000158975	1.106474787	0.910037825	1.132246063	0.970944903	1.00048095	0.884278837	0.975441627	0.857277628	1.256487906	1.005268023	1.041542857	0.883653705	1.233996558	1.296857583	0.996606252
30813	0.978580409	1.232726211	0.980422139	1.376825924	1.373141305	1.669076267	0.997116622	0.847316633	1.690531758	1.018898798	1.022117516	0.99822705	1.23500042	1.34599851	1.115986041	1.396867224	1.373643707	1.03445436	1.658234936	1.451405974	0.946462807	0.860614795	1.21673007	1.462542696	0.894403649	1.11716528	1.442509641	1.363918451	0.589762302	0.82449623	1.426549251	0.818542334	0.960574877	0.824035618	0.866297777	1.072997719	0.932973377	0.860393123	0.82658202	1.019378502	0.918152944	0.991493403	1.380098078	1.085456665	1.160869238	0.962340543	1.325654431	1.165256655	0.935161455
30840	0.968594014	1.223074101	0.906065357	1.368463545	1.364431812	1.658417174	0.947586093	0.612288672	1.679913406	0.961436811	0.965589786	0.930128086	1.195623327	1.337400597	1.121586479	1.38694222	1.357692586	0.984269896	1.647876762	1.439474654	0.993057213	0.950038559	1.177022527	1.456531155	0.975058253	1.112656563	1.432645252	1.355157923	0.846524583	0.660461394	1.4197298	0.713700944	0.978421936	0.691087383	0.972366923	1.067881929	0.968385093	0.907843734	0.683797131	1.020341301	0.809656797	0.982547189	1.371049723	1.04279252	1.158810652	0.961450491	1.294987195	1.15797502	0.820079772
30842	1.051845935	1.291900266	1.069460612	1.434736482	1.431301075	1.728546092	1.07591088	0.982547046	1.749973919	1.100671771	1.103460824	1.086996438	1.309010586	1.404101483	1.163958007	1.455863876	1.436571723	1.112596148	1.717500275	1.511737558	0.942179634	0.826214743	1.290238055	1.518742613	0.850258017	1.174184973	1.501447903	1.4221199	0.901173042	0.969837145	1.483339696	0.96627077	0.997433804	0.969343887	0.715700699	1.132401076	0.957482577	0.943094877	0.970725613	1.078432516	1.025130138	1.063891417	1.438492446	1.163376556	1.214919273	1.033400579	1.396533342	1.211974316	1.039387625
30848	0.856190373	1.163328109	1.005640808	1.307833634	1.304398594	1.602088872	1.039272447	0.893124227	1.623508751	1.040514768	1.041629367	0.983275467	1.224910223	1.277085445	1.037147723	1.329137465	1.311845602	1.058847812	1.590985105	1.385538541	1.047897315	0.983929466	1.216889351	1.391940303	1.010397047	1.038729828	1.374795628	1.295192855	0.874677908	0.885309675	1.356491296	0.869952923	1.051784226	0.876522298	0.977595168	0.987913139	1.034555523	0.69507026	0.878296007	0.917130365	0.905514425	0.86902609	1.311632583	1.05226129	1.08510091	0.8171874	1.287137778	1.229720256	0.936252526
30854	0.937835638	1.204479312	1.025411126	1.34775678	1.344421274	1.642444022	1.050736347	0.908689705	1.663856257	1.060357629	1.062194851	1.019387466	1.254404352	1.317134224	1.072908542	1.369419195	1.352839423	1.076939057	1.631283413	1.426127267	1.023873509	0.945862614	1.242706609	1.431136451	0.974362986	1.08201033	1.415022101	1.335242771	0.829590177	0.895213947	1.395943205	0.881727688	1.038044129	0.888665565	0.927050729	1.036303707	1.014916795	0.70565992	0.890886244	0.973180229	0.944164983	0.949850477	1.35173079	1.091949347	1.124700835	0.91026721	1.324928997	1.227623774	0.968506995
30870	0.966483992	1.220311824	1.013987047	1.363500443	1.360083329	1.657543189	1.032350768	0.900589965	1.678966867	1.048844177	1.051263859	1.019990885	1.251750592	1.332849259	1.091965322	1.384754274	1.366286586	1.063986609	1.64646692	1.440866728	0.97365939	0.880057197	1.236711313	1.447408388	0.911690336	1.100652636	1.430353921	1.350898632	0.777940369	0.884817163	1.412036335	0.875383982	0.997238284	0.881166567	0.847988351	1.056808233	0.968554244	0.8159276	0.883304926	0.998857191	0.947205535	0.978662038	1.367303213	1.096829286	1.142622575	0.944662959	1.331155647	1.197203792	0.967015672
30871	1.047804902	1.288769936	1.023568299	1.432524208	1.428824297	1.724566361	1.02184911	0.943489477	1.746025572	1.054937674	1.058456877	1.054503331	1.275318145	1.401713332	1.172195992	1.45245506	1.428473672	1.065336599	1.713752313	1.506777635	0.84949428	0.546793929	1.252289904	1.518322282	0.683071587	1.174866459	1.498082018	1.419605066	0.867811175	0.930377316	1.482303313	0.930825127	0.913520948	0.93246007	0.756175846	1.13253559	0.86090431	0.950527918	0.933564097	1.081827804	0.99364174	1.060408218	1.43575612	1.137888068	1.217452727	1.033176019	1.375419699	1.146309888	1.00385974
30875	1.03077924	1.26889402	0.923935144	1.413828497	1.409765126	1.703420441	0.917001647	0.871777717	1.724923152	0.965316105	0.971035386	0.986040097	1.213931296	1.382781697	1.167911706	1.432106364	1.401591797	0.97841613	1.692927617	1.484272646	0.922325629	0.905762797	1.186591656	1.502082495	0.926911508	1.160671863	1.477788841	1.400494834	0.885464502	0.865068525	1.465219955	0.877834109	0.886695374	0.874030115	0.953235763	1.118149922	0.881620201	0.965414387	0.87357035	1.073227664	0.928470618	1.044126543	1.416338151	1.084751213	1.205469851	1.022863688	1.33035365	1.098309268	0.927213834
30877	1.183878972	1.405248511	1.060893223	1.550229989	1.545967607	1.838320189	1.005379998	1.077327554	1.859849629	1.064653274	1.068091938	1.124987361	1.296481084	1.51909338	1.311884705	1.56754163	1.532691526	1.054422885	1.828024462	1.618334123	0.988959025	1.04712203	1.252251407	1.639800296	1.055450901	1.30186775	1.61322698	1.536678005	1.080800077	1.073965533	1.60248854	1.080165181	0.920635917	1.078259987	1.100874947	1.261508391	0.964134477	1.133528872	1.078046439	1.221721647	1.102093463	1.197038526	1.552329522	1.205819226	1.346280466	1.178423589	1.443299321	0.867394101	1.099253073
30890	0.660490977	1.119788504	1.032488511	1.26838987	1.264602172	1.561032048	1.07271938	0.967136543	1.582480361	1.060581191	1.059881114	0.982172076	1.214686121	1.237221452	1.01435243	1.288386225	1.268278679	1.079273392	1.550139563	1.343609821	1.118973806	1.067843751	1.215212276	1.355027596	1.092211084	0.990577831	1.33422795	1.255305081	0.984196382	0.966690373	1.318693871	0.958272855	1.113714895	0.961007258	1.069255053	0.923135625	1.102623906	0.915473209	0.961571516	0.851204504	0.942721049	0.682528829	1.271559217	1.020644162	1.048484583	0.774337832	1.253487476	1.275560485	0.969059546
30914	1.067812471	1.307245887	1.07510724	1.450257007	1.446763523	1.743671423	1.078654004	0.992246647	1.765106268	1.105755129	1.108694777	1.09608146	1.316720044	1.419585194	1.181772094	1.471118896	1.450764619	1.116949576	1.732677425	1.526643529	0.925561334	0.807993679	1.296696578	1.534655026	0.826957439	1.19046777	1.516711149	1.437574385	0.914973571	0.979791416	1.499117553	0.977199983	0.989141018	0.979872524	0.713712801	1.148689015	0.946470319	0.963079125	0.981154842	1.095635267	1.035462949	1.079964937	1.453897234	1.173671825	1.231525512	1.050325036	1.40758523	1.207424023	1.048573846
30915	0.957995609	1.216430543	0.911384408	1.361907433	1.357885943	1.651962004	0.955888482	0.523729139	1.673456435	0.96551279	0.969192397	0.924588992	1.194678539	1.330843188	1.114687508	1.380445001	1.35152907	0.988740059	1.641408359	1.433076546	1.002043247	0.957228036	1.177501637	1.449911891	0.982379137	1.105468921	1.426151926	1.348611752	0.848450792	0.647672421	1.413131585	0.688534147	0.988978647	0.66295463	0.976695427	1.060180081	0.978614595	0.899179412	0.653047412	1.011966925	0.785920764	0.972097353	1.364516922	1.037822166	1.15190705	0.951008176	1.290744559	1.166312453	0.806992524
30916	1.274294299	1.069691457	1.405316694	0.755091178	0.835972209	1.265479824	1.439099201	1.368557339	1.284186408	1.422380714	1.420143227	1.362212925	1.520565779	0.876552396	1.150068838	0.968993964	1.223933045	1.436764674	1.234233594	1.131681561	1.493293478	1.445189564	1.535311169	0.996001911	1.468648773	1.152925891	0.989116561	0.854631162	1.377223638	1.367517683	0.893883247	1.362052324	1.486778183	1.363899341	1.445778551	1.196975857	1.477389068	1.323795877	1.364327917	1.23176406	1.352095851	1.284011665	0.877483319	1.350521623	1.105487217	1.277605411	1.470654065	1.640071206	1.368298103
30927	1.025068584	1.267694805	1.048781712	1.410582557	1.407155793	1.704471688	1.058069216	0.955577566	1.725898101	1.081007661	1.083733725	1.063953983	1.288299863	1.379947748	1.139454394	1.431757616	1.412717059	1.093750527	1.693415466	1.487707807	0.944839058	0.825896449	1.270413122	1.494535151	0.857055083	1.149529361	1.477343891	1.397974655	0.863894362	0.942064872	1.459150076	0.937540926	0.990501076	0.941096352	0.713903539	1.107360884	0.953040279	0.909531904	0.942628912	1.052580139	0.999629112	1.037129863	1.414357716	1.140518358	1.190467439	1.00596371	1.373906882	1.202148444	1.014974077
30929	0.884542717	1.075949026	1.076031662	1.230535394	1.226368277	1.521813477	1.114538377	1.031694675	1.543285459	1.097836445	1.096097642	1.023278051	1.224639437	1.19882828	0.997918743	1.249261868	1.227952563	1.114791626	1.511097874	1.30367665	1.170825854	1.123101763	1.23205429	1.319923627	1.146818347	0.941674016	1.295366438	1.216953559	1.048250988	1.031658925	1.282628129	1.025429556	1.16336748	1.027352761	1.125710227	0.860603291	1.154056554	0.991867355	1.027734352	0.87105253	1.007705836	0.894359816	1.233059451	1.026765139	1.014100453	0.910243591	1.235268818	1.318808516	1.027408102
30951	1.057739121	1.297968228	1.044440603	1.441459541	1.437830574	1.7339713	1.043909279	0.964777082	1.755422173	1.075108524	1.078402927	1.071966218	1.292012954	1.410696949	1.178322918	1.461709606	1.438965206	1.085514391	1.723095675	1.516442871	0.867982537	0.674549582	1.269849684	1.526776097	0.71047313	1.183097866	1.50732429	1.428621794	0.888817259	0.95207245	1.490922762	0.951318517	0.938984034	0.953345062	0.688541878	1.14098548	0.889788864	0.957754808	0.954507284	1.089492208	1.011744322	1.070177808	1.444831599	1.153059653	1.225138882	1.042102858	1.389201698	1.166224597	1.0229327
30954	0.958367006	1.208346759	0.878746281	1.35472158	1.350443167	1.643062253	0.953556345	0.831499448	1.664587066	0.939535918	0.941941732	0.841185753	1.169862665	1.323487228	1.117899966	1.372096212	1.338672668	0.970050308	1.632732995	1.423227551	1.04683055	1.01155871	1.15566224	1.444459392	1.034652479	1.101725281	1.417845971	1.341132075	0.930607898	0.849316035	1.40708422	0.854021813	1.027311403	0.849256249	1.030825053	1.056769799	1.023011143	0.943628674	0.847300174	1.015043211	0.690522733	0.972951665	1.356821751	0.999758857	1.149595705	0.959871976	1.267736125	1.184991066	0.543781107
30959	0.766680781	1.140493756	1.015904006	1.286144528	1.282667871	1.580383862	1.052957105	0.92382527	1.601804	1.048230294	1.048584508	0.980849882	1.220249959	1.255301661	1.01755069	1.307363419	1.29051476	1.066893613	1.569282461	1.363831522	1.078646915	1.020620447	1.21582332	1.370592445	1.046020533	1.01235265	1.353072258	1.273441594	0.925963225	0.920124318	1.335019603	0.908113722	1.078471051	0.91269665	1.017543219	0.955307609	1.064031024	0.818624176	0.91382229	0.873790403	0.916244141	0.780361477	1.289885976	1.039171427	1.062532379	0.689916115	1.272322286	1.249205679	0.946692507
30982	1.058548642	1.286912998	0.890980777	1.432194585	1.427939261	1.720419107	0.837864989	0.923894158	1.741946118	0.925346117	0.933395917	0.985141172	1.198808442	1.401041438	1.193764577	1.449571181	1.415263006	0.934460361	1.710105598	1.500510512	0.967461186	0.97096759	1.16555078	1.521731594	0.988447965	1.182572715	1.495270448	1.418645998	0.955387472	0.923609347	1.484429836	0.934249341	0.911599289	0.930339225	1.01466419	1.141115869	0.92868653	1.011341193	0.929519641	1.100511126	0.953062935	1.07198623	1.434316001	1.084452304	1.22775125	1.053959089	1.331095837	1.0773543	0.944238789
31008	1.082578039	1.241997506	1.033677924	1.388821434	1.383479297	1.669200553	1.066557469	1.07473599	1.690866981	1.02328523	1.0157353	0.989587847	1.06220668	1.357093022	1.192445595	1.401053719	1.344818581	1.032263527	1.659915646	1.444924576	1.192949074	1.168714547	1.083721107	1.485598192	1.189530307	1.161251212	1.446831091	1.374061773	1.113701467	1.078567147	1.445820689	1.079388806	1.167257718	1.078235541	1.188100306	1.128070182	1.169851207	1.106814757	1.077770379	1.112613433	1.045485929	1.095742275	1.388734708	0.912946356	1.207140309	1.091530911	1.191627713	1.287376731	1.045266571
31015	1.537229819	1.335172087	1.661277627	1.200616755	1.193669471	0.958617925	1.695097217	1.628173987	0.94833315	1.677197431	1.674740755	1.617402882	1.768597352	1.219334011	1.438591633	1.151571176	1.396838592	1.691283592	0.593929413	1.181987083	1.753333969	1.706620303	1.785190521	1.389311599	1.729941915	1.426350264	1.081555904	1.197927473	1.639002798	1.627467219	1.307507269	1.622306687	1.745674084	1.623990404	1.708392615	1.464891148	1.736976474	1.588038174	1.624366142	1.499534693	1.610487077	1.547168389	1.178848475	1.600968099	1.395276907	1.541841	1.70697641	1.897095191	1.626030159
31060	0.839965415	1.12168658	1.05639994	1.265035396	1.262163337	1.56327258	1.089363574	0.975261943	1.584621953	1.085538844	1.085645068	1.025500583	1.247688803	1.234599029	0.970112933	1.288980289	1.28252931	1.102643285	1.55164847	1.348931173	1.104240517	1.042456483	1.245249853	1.345416087	1.067715168	0.982823042	1.334581351	1.253025427	0.961196497	0.970222581	1.311236842	0.960278283	1.108141207	0.964391557	1.033089263	0.927108746	1.092041844	0.856650521	0.965513647	0.82246815	0.974483328	0.846652108	1.269973133	1.069984559	1.029251482	0.789841241	1.287304292	1.280301094	0.999188802
31106	0.944986415	1.210761884	0.945950036	1.35577699	1.351928022	1.647020519	0.97969721	0.709809207	1.66849385	0.991504011	0.994553249	0.952157522	1.208749585	1.324817791	1.101666674	1.375109771	1.349404074	1.011538334	1.636311099	1.428794902	0.99316181	0.935837022	1.19287807	1.442623401	0.963103211	1.096558145	1.420794548	1.342676581	0.781228835	0.659551315	1.406239952	0.574436536	0.989417414	0.622444894	0.948139355	1.050642595	0.973469383	0.853840483	0.635071452	0.997980076	0.837523059	0.958804761	1.358731898	1.050595444	1.142359462	0.932657643	1.297653979	1.174700573	0.86578643
31149	0.966094029	1.215530217	0.878175272	1.361814448	1.35754797	1.650221724	0.953530798	0.827169027	1.671745363	0.941575481	0.944375393	0.853540445	1.175522173	1.330591162	1.124473958	1.379238177	1.345961672	0.972218529	1.639883775	1.43042344	1.046923893	1.011983142	1.160522869	1.451469633	1.03507456	1.108829697	1.424983695	1.34823929	0.93108635	0.846334069	1.414123025	0.852445591	1.027034735	0.847041611	1.031913447	1.064020508	1.022795997	0.947617688	0.84488985	1.022026108	0.70124539	0.980604748	1.363937102	1.008314021	1.15651324	0.96685803	1.274819896	1.185616072	0.379723963
31152	0.854656553	1.156567869	1.016927259	1.300574818	1.297281636	1.595777406	1.049237224	0.912286909	1.617180495	1.050386235	1.05135173	0.994473858	1.23084902	1.269920196	1.023976769	1.322521258	1.307722841	1.068178599	1.584549638	1.379751763	1.053920332	0.988412555	1.223624836	1.383725688	1.014777635	1.02954106	1.368155919	1.288096201	0.887516454	0.90454387	1.348604501	0.890972275	1.059525142	0.896883993	0.979042567	0.978763745	1.041672263	0.696973411	0.898527664	0.903763106	0.923818008	0.8662505	1.304655121	1.058206811	1.075084612	0.808518139	1.289074617	1.237728736	0.95222213
31164	1.015513974	1.260441175	1.025163837	1.403770651	1.400232985	1.696933817	1.033394004	0.928323533	1.718373117	1.058365685	1.061358736	1.044253614	1.270158363	1.373058284	1.137035849	1.42444991	1.403512365	1.071130166	1.685972798	1.479767746	0.920650947	0.786496949	1.251094237	1.4884778	0.827874208	1.143665052	1.470056739	1.391035059	0.823670111	0.913564507	1.452832962	0.909926201	0.963055658	0.913341062	0.703171174	1.100995653	0.924429465	0.900889213	0.91492269	1.047168136	0.977908741	1.027854003	1.407327504	1.124253612	1.18555659	0.997754214	1.35984689	1.17809057	0.99244238
31168	0.746400604	1.132805004	1.031363467	1.278456474	1.275089803	1.573531927	1.067726656	0.946370201	1.594937259	1.062128514	1.062250457	0.995244963	1.228494534	1.247659446	1.005343841	1.30021454	1.285740812	1.080344937	1.562321351	1.357444815	1.093571914	1.035546297	1.225420492	1.362190413	1.06076524	1.000777334	1.345921869	1.265873516	0.945966447	0.942749189	1.326859314	0.931845812	1.093730822	0.936031153	1.031446973	0.940766638	1.079344254	0.842659148	0.937076081	0.847082126	0.938287346	0.754842927	1.282426014	1.046498225	1.051916615	0.586357932	1.274801235	1.263496534	0.966471143
31175	1.189370998	1.414459345	1.081049866	1.559241812	1.55507772	1.848026726	1.035116934	1.080762334	1.869543819	1.091349994	1.095046003	1.140883814	1.323408122	1.528161129	1.317068054	1.577012704	1.544082057	1.085786616	1.83763988	1.628427099	0.940686395	1.020702916	1.283473344	1.648153541	1.025388509	1.309205435	1.622688572	1.545800195	1.074276865	1.075899674	1.611067431	1.081628483	0.883056729	1.080116966	1.079524321	1.268455403	0.925390791	1.131550665	1.080072217	1.226758085	1.110650695	1.202451005	1.561539595	1.223274822	1.353334418	1.182413951	1.461293701	0.942193952	1.109695846
31177	0.672422913	1.117161503	1.033644587	1.26590985	1.262120149	1.558574452	1.073774857	0.96929309	1.58002236	1.061454079	1.060709355	0.98320059	1.214437024	1.234731033	1.01208686	1.285911171	1.265931127	1.080067291	1.547679046	1.341165733	1.120321905	1.069287288	1.21523936	1.352568531	1.093627464	0.98745162	1.331759248	1.252820796	0.98612588	0.968844035	1.316226832	0.960538173	1.115018283	0.963235748	1.070679604	0.919088206	1.10398079	0.917804437	0.963793131	0.847374655	0.944987282	0.690763517	1.269078603	1.020144966	1.045856751	0.778801164	1.252137573	1.276624442	0.970962106
31189	0.849640965	1.073355103	1.077821551	1.224818423	1.221318126	1.520363505	1.114808317	1.022804896	1.54176048	1.101776105	1.100569306	1.031417263	1.238042429	1.193581176	0.962717505	1.246513382	1.235707035	1.118763778	1.509093489	1.304570027	1.159578637	1.108005017	1.242854992	1.309772079	1.132123126	0.918089042	1.292468901	1.212006512	1.031678597	1.021484924	1.273987616	1.014203743	1.155274585	1.016718936	1.107310364	0.803613015	1.144084844	0.964693504	1.017296006	0.76018265	1.004719535	0.856096967	1.228654022	1.048102782	0.992504374	0.868025719	1.254021304	1.315365955	1.026201361
31198	1.123021782	1.313128306	0.98125607	1.458991778	1.454117056	1.742658204	0.961003624	1.060342924	1.764266317	0.932068764	0.923102362	1.019753694	1.075933131	1.427530148	1.244288022	1.47340595	1.426142227	0.894387366	1.732942907	1.520208399	1.132511013	1.128775816	1.005618279	1.552648581	1.146708293	1.222396668	1.519133891	1.444757358	1.096441648	1.063167191	1.513938369	1.067648278	1.09223753	1.065397766	1.159569239	1.185745604	1.105715972	1.115339783	1.064763217	1.158734321	1.049998728	1.13633987	1.459847527	1.065081799	1.267655784	1.125815268	1.290694134	1.168968745	1.042867578
31214	0.965450309	1.221049786	0.907883327	1.366451938	1.362426173	1.656454292	0.949960264	0.577791647	1.677949656	0.962759648	0.966777086	0.928991543	1.195423712	1.335390744	1.119353381	1.384961035	1.355858153	0.985628369	1.645907488	1.437539056	0.994812379	0.951042392	1.177209701	1.454480888	0.976149638	1.110433249	1.430664603	1.353152658	0.845196992	0.646781708	1.417692637	0.702314448	0.980796069	0.677460809	0.972523831	1.065519084	0.970535151	0.904589266	0.669037432	1.01772711	0.80429458	0.979434958	1.369050763	1.041542563	1.1566451	0.958247771	1.293813256	1.159985704	0.817439698
31231	0.882046619	1.099719268	1.058059349	1.252611307	1.248200048	1.5416318	1.098561917	1.017928903	1.563143784	1.07990361	1.07800714	0.999177489	1.20854963	1.220906075	1.027045119	1.269980837	1.241646054	1.097483323	1.531210596	1.322229395	1.161384295	1.115770326	1.21561451	1.343498946	1.139321382	0.980718953	1.316022308	1.238785604	1.040451969	1.018850691	1.30570478	1.013076348	1.152075846	1.014669352	1.120526917	0.917555935	1.14376661	0.989811816	1.014927215	0.906840219	0.988722996	0.894029061	1.254590523	1.001036634	1.044377908	0.912997862	1.227603898	1.305576833	1.00820695
31269	0.881810717	1.179281129	0.969228863	1.324810745	1.321027516	1.616689462	1.009405521	0.82721028	1.638151476	1.009470697	1.011018389	0.945298611	1.206073873	1.293845793	1.068389881	1.344517358	1.320873373	1.030087599	1.605896807	1.398821602	1.037408226	0.981314407	1.195940046	1.41125318	1.007326109	1.061397938	1.390224554	1.311774755	0.862059621	0.823553918	1.375004135	0.802097237	1.034225515	0.809841202	0.98548811	1.011853651	1.020165358	0.815713818	0.811538906	0.953203078	0.833519612	0.896744358	1.327914319	1.033181	1.109096592	0.86748476	1.279692559	1.208987603	0.877276186
31278	1.457812499	1.60771778	1.387742895	1.753210661	1.747745394	2.032272258	1.395346342	1.435872625	2.053962534	1.36521936	1.35801907	1.381574837	1.161593103	1.721514795	1.560374536	1.764706406	1.703773307	1.356875386	2.023162572	1.80724491	1.530454315	1.514751044	1.15952268	1.850767503	1.534289577	1.531192846	1.810415442	1.738335755	1.470118341	1.438654137	1.81072627	1.440527217	1.49923459	1.439182758	1.538172894	1.500494054	1.506350994	1.471185907	1.438737068	1.484881842	1.416973842	1.470762651	1.752837441	1.367039189	1.574999934	1.464117809	1.493482682	1.596080265	1.415619473
31282	1.310778042	1.118913187	1.44434865	0.942976742	0.97764109	1.347084256	1.478072763	1.406078433	1.365793858	1.461864373	1.459717133	1.401664742	1.562681962	0.988434377	1.174253167	1.066877369	1.286675869	1.476352489	1.31573165	1.20962508	1.530512691	1.481809397	1.576708023	0.826033471	1.505325238	1.187241452	1.082093289	0.98466857	1.413755106	1.404888182	0.448233246	1.399298401	1.524496674	1.401214703	1.481873434	1.23240512	1.514810222	1.359312582	1.401666272	1.266367617	1.390201274	1.320406878	1.002084998	1.391963032	1.132945234	1.313422771	1.516958303	1.678573756	1.406661007
31290	0.881800852	1.15183167	1.041988196	1.29427483	1.291311093	1.591570884	1.071702755	0.947692235	1.612936866	1.07339234	1.074198422	1.021046106	1.248550155	1.263865302	1.003856924	1.317670925	1.308194983	1.090229883	1.580068889	1.376702221	1.067476362	0.998860794	1.242286351	1.375178668	1.024969086	1.021149798	1.363233406	1.282178811	0.914117726	0.939865577	1.34083129	0.928687682	1.076673798	0.933745892	0.983565467	0.973343094	1.057431287	0.774652698	0.935229644	0.896281063	0.959786907	0.89163918	1.298998175	1.077320997	1.063169199	0.839937511	1.300729222	1.25612197	0.984701039
31295	0.803248813	1.102500971	1.05787281	1.247794719	1.244789112	1.545526605	1.09275166	0.98478272	1.566884974	1.08563102	1.085316326	1.020916591	1.240175872	1.217168874	0.959065677	1.271290182	1.264170016	1.102898585	1.53396955	1.330913114	1.119086544	1.061246919	1.239967384	1.32917727	1.086098315	0.958113858	1.316976925	1.235610243	0.980829886	0.98127044	1.294642656	0.972103111	1.119755469	0.975666774	1.055479358	0.89016485	1.105525022	0.891196122	0.976585391	0.739758289	0.97671696	0.806433756	1.252505372	1.05802137	1.011642194	0.767666795	1.273028145	1.287603269	1.001028581
31316	1.057330202	1.057112535	1.160419014	1.216754822	1.210113502	1.491185454	1.195873096	1.139648875	1.512951884	1.173398697	1.170246767	1.110154481	1.251777187	1.183622008	1.078160875	1.223984962	1.16096231	1.187290632	1.482645054	1.263797855	1.269046796	1.227308963	1.271880942	1.322209123	1.250184642	1.018562815	1.270503409	1.200381709	1.159896598	1.140394676	1.279479601	1.136274723	1.257175191	1.137343978	1.233622191	1.013765945	1.250924882	1.117983298	1.137508958	1.043630542	1.11569334	1.068304368	1.214294643	1.073258051	1.062625424	1.069098014	1.194034975	1.402586945	1.129254318
31317	0.892577283	1.17228971	1.017244731	1.315707137	1.31243795	1.610936222	1.046317818	0.906786663	1.632338842	1.051325052	1.052681599	1.00243188	1.237673037	1.28510297	1.038114138	1.337709035	1.322738999	1.068532671	1.599704765	1.394922069	1.036350992	0.965309677	1.228481513	1.39866316	0.992466407	1.04713513	1.383317497	1.30326344	0.859920429	0.896417424	1.363612601	0.88262094	1.046048483	0.889107924	0.951268673	0.999410526	1.025778724	0.569310974	0.891035336	0.930539879	0.929621833	0.904257219	1.319822126	1.06987105	1.090706615	0.857426361	1.301011265	1.229391657	0.956172801
31334	1.143118809	1.030684219	1.247476073	1.175230796	1.165891611	1.428738511	1.281570338	1.224633478	1.450865262	1.260293957	1.25722789	1.201007013	1.334008654	1.141357917	1.118447358	1.16865349	1.056752507	1.27364395	1.422857965	1.189816867	1.351217452	1.308407303	1.355406446	1.297468927	1.331345646	1.070638149	1.215291622	1.155983389	1.241703621	1.22489063	1.249125196	1.220589586	1.34033467	1.221808283	1.313526542	1.087884235	1.333575759	1.19776219	1.22203263	1.120265925	1.203304831	1.153723621	1.167034973	1.170497087	1.08799199	1.151591067	1.247073357	1.486572533	1.217009899
31345	0.930367489	1.192273409	1.024255548	1.335127376	1.331887026	1.630426048	1.048837642	0.914179995	1.651827436	1.058228796	1.059951068	1.017513162	1.249744158	1.304574113	1.056422699	1.3572109	1.342203357	1.074473097	1.619185289	1.414447586	1.018250559	0.938937993	1.238541052	1.417858109	0.967064763	1.068719213	1.402794175	1.322723535	0.840211812	0.901715961	1.382888392	0.889643432	1.034338644	0.895863416	0.915940515	1.023662889	1.010644732	0.723296498	0.897874993	0.959850432	0.946213193	0.942004862	1.339287675	1.087117362	1.110468847	0.901819859	1.317895265	1.224051842	0.969690977
31374	0.95423505	1.215567418	0.934420106	1.360660346	1.356757763	1.65151698	0.968538916	0.655003552	1.672997182	0.982228598	0.985652126	0.947146514	1.204944265	1.329672843	1.108660529	1.379739274	1.352954749	1.002669255	1.640858255	1.433076099	0.987375597	0.933742607	1.187905126	1.447863272	0.960567357	1.102586137	1.425427965	1.347500202	0.793316154	0.542371062	1.411358009	0.529136271	0.980736891	0.529488704	0.950189355	1.057154485	0.965959852	0.872569996	0.545834634	1.006196886	0.831782541	0.968057492	1.363506292	1.049321727	1.148393903	0.943514031	1.297637441	1.166143353	0.855389605
31400	0.934076454	1.202301298	0.989079165	1.346324608	1.342772785	1.639564453	1.014948404	0.84999369	1.661002368	1.026938148	1.02926143	0.988858834	1.230079994	1.315559334	1.080236529	1.367006942	1.346596998	1.044159643	1.62859349	1.422445454	0.992978225	0.917547838	1.216289617	1.431165605	0.947013073	1.083244649	1.412644901	1.333563361	0.738042968	0.83120363	1.395470563	0.813388756	1.003154077	0.822971359	0.909748627	1.037314899	0.980788319	0.760007124	0.82607661	0.978345442	0.903085999	0.946922299	1.349869612	1.070350692	1.127308431	0.912379343	1.308666434	1.194385	0.928191339
31405	0.940782484	1.201471173	0.903809625	1.347719832	1.34354721	1.63683059	0.966001899	0.797292419	1.658341725	0.958117883	0.960384225	0.872236021	1.178749423	1.316539629	1.106775356	1.365597988	1.334333023	0.98520846	1.626400426	1.417424533	1.040797943	1.000676162	1.165485718	1.436755561	1.02454113	1.092338707	1.411341136	1.334247825	0.909646381	0.818313301	1.39962014	0.819575875	1.024977849	0.815165677	1.017429113	1.04625174	1.018153875	0.919846931	0.813088693	1.001210964	0.377362564	0.955563088	1.350035634	1.007401607	1.140292688	0.940573707	1.27044834	1.188243591	0.684136215
31412	0.707886977	1.123963041	1.036899188	1.270144629	1.266772359	1.565315599	1.073681774	0.957728422	1.586719238	1.06659929	1.066487361	0.998096966	1.228366219	1.239309515	0.997529912	1.291930246	1.277946564	1.084715134	1.55409274	1.349284588	1.103377548	1.046663496	1.226526159	1.353948448	1.071652384	0.989655471	1.337660579	1.25754783	0.95998562	0.954730605	1.318589765	0.944614855	1.102635902	0.948410484	1.043258769	0.925825448	1.088887422	0.866237549	0.949340815	0.823236468	0.946581201	0.709568118	1.274115876	1.044290318	1.042818005	0.520891347	1.270506227	1.270572834	0.973754895
31422	1.343504414	1.145236112	1.463924537	1.087105676	1.071467013	1.138940827	1.497756785	1.43269972	1.164465188	1.47925288	1.476683444	1.419668768	1.56713552	1.076946595	1.257716088	1.007371053	1.154551047	1.493183017	1.158090352	0.793768183	1.558060013	1.512057439	1.5846865	1.268334461	1.535308334	1.238219762	1.013541245	1.067711125	1.444626445	1.43216216	1.19755793	1.427158467	1.549815367	1.428758534	1.514433011	1.273836886	1.541471636	1.394927002	1.429107286	1.308297242	1.414394316	1.353556632	1.055986114	1.400801864	1.215269639	1.348764607	1.499379587	1.700275629	1.429596567
31438	1.107314386	1.300179927	0.955367855	1.446109663	1.441266913	1.73003788	0.939000824	1.042428672	1.751641314	0.896387077	0.884946708	0.998040579	1.082778518	1.41465773	1.230256462	1.460686497	1.414223816	0.852589094	1.720288119	1.507735008	1.119702575	1.114508733	1.025665395	1.539557109	1.132689915	1.208582777	1.506417643	1.431909258	1.080391438	1.04559875	1.500918175	1.05025306	1.079999211	1.047890629	1.144968136	1.171490006	1.092733964	1.099456865	1.047213776	1.143867405	1.030979228	1.120681307	1.447033058	1.050071799	1.254020525	1.110128284	1.283576493	1.164512055	1.022872183
31442	1.146437533	1.340802323	1.004543055	1.486496084	1.481706041	1.770760826	0.965916141	1.075744858	1.79235831	0.965294607	0.960439519	1.051728296	1.112782607	1.455082486	1.268482898	1.501306094	1.455690203	0.928370457	1.760967095	1.548643694	1.127288737	1.131230626	1.031577342	1.579586437	1.147996457	1.248376093	1.547025735	1.472356729	1.107598771	1.077677298	1.541070176	1.082619171	1.082574096	1.080345893	1.165318824	1.211269061	1.100039525	1.13203566	1.079756391	1.182385245	1.071528218	1.159726036	1.487522687	1.102624116	1.293445228	1.147914763	1.325213601	1.132789317	1.064868899
31464	1.042119559	1.283378508	1.054708553	1.426401715	1.42292174	1.719922132	1.060785912	0.96644261	1.741355093	1.086291011	1.089179011	1.073654282	1.29631554	1.395734881	1.157381604	1.447330888	1.427287551	1.09823253	1.708914247	1.502953436	0.926944291	0.798309248	1.277109129	1.510711761	0.827940522	1.166176561	1.492923594	1.413733675	0.880884053	0.953302327	1.475204138	0.950006063	0.981159481	0.953045449	0.630215225	1.124140107	0.940451101	0.93265902	0.954446963	1.07044046	1.010979603	1.054273546	1.430070198	1.151343027	1.207327827	1.024102303	1.385372643	1.197221254	1.024976865
31469	0.674745323	1.116430744	1.03419741	1.265213742	1.261426522	1.557905997	1.074272824	0.970061698	1.579353414	1.061928499	1.061173647	0.983797192	1.214600011	1.234033714	1.011325406	1.285230692	1.265343812	1.080512474	1.547006985	1.340512899	1.120805932	1.06976622	1.215476248	1.351858213	1.094101765	0.986491357	1.331080206	1.252126906	0.986736847	0.969596044	1.315521117	0.961313107	1.115516715	0.964006173	1.07112277	0.917796541	1.104479191	0.918406212	0.964563745	0.845864689	0.945874432	0.692010757	1.268388475	1.020310642	1.045047211	0.779540749	1.251954609	1.277086506	0.971746278
31471	0.95406772	1.216830141	0.979913315	1.361064321	1.357409554	1.65357732	1.003853388	0.828369999	1.675028137	1.019418817	1.022205939	0.987520016	1.229881661	1.330240747	1.099091312	1.381265379	1.358859071	1.036553289	1.64270158	1.436054401	0.978546383	0.903231892	1.214084112	1.446592631	0.933639878	1.099937835	1.4269136	1.34818751	0.634012004	0.803522186	1.410662464	0.786664539	0.98735629	0.796894593	0.903218233	1.0546486	0.964451848	0.818336403	0.800563969	0.998798225	0.899015187	0.967128764	1.364401581	1.074138195	1.144191434	0.936125938	1.314738892	1.182238415	0.921612948
31476	1.025145636	1.251378706	1.207721083	1.391951908	1.389515907	1.692778439	1.23869592	1.128974154	1.714081904	1.236030747	1.236151507	1.179856374	1.396340391	1.361887306	1.077822294	1.417742796	1.417539825	1.252509561	1.680814726	1.479863465	1.246306087	1.18216303	1.394103505	1.469313484	1.207342279	1.111434101	1.463218329	1.380458573	1.108112397	1.123308826	1.436178862	1.114064514	1.252760515	1.118040626	1.16919738	1.066108225	1.235531481	1.014121685	1.119175627	0.983160228	1.13160028	1.032987833	1.397723149	1.221482027	1.149998957	0.993167791	1.432504019	1.426538216	1.154559977
31493	0.958886125	1.219746448	0.917251552	1.365621896	1.361527309	1.655226717	0.972469051	0.736218926	1.676729103	0.972727696	0.975756935	0.91061699	1.198121723	1.334499872	1.12144503	1.383843155	1.353820761	0.998263063	1.644731887	1.436093287	1.035535711	0.993374628	1.182993593	1.454126678	1.017772097	1.109567553	1.429568713	1.352240566	0.894652362	0.772218867	1.417173925	0.778207677	1.020900415	0.769697723	1.011005941	1.063749179	1.012614247	0.919569784	0.766024387	1.016848738	0.700906556	0.973373643	1.368089972	1.034017117	1.15682471	0.955149273	1.291753557	1.190210076	0.753315135
31500	1.065471693	1.304624171	1.032910237	1.448440512	1.444705035	1.740228574	1.02709832	0.961148694	1.761692301	1.062785158	1.066390437	1.067017764	1.284829581	1.417610108	1.189504727	1.468204094	1.443517467	1.071989257	1.729447857	1.522298543	0.815234464	0.565311099	1.260453412	1.534476082	0.495858458	1.191452293	1.513834056	1.435481586	0.896287107	0.949091003	1.498375833	0.950321285	0.9003522	0.951513007	0.79468767	1.149329571	0.840244434	0.972771707	0.952459475	1.09947056	1.009129645	1.078102805	1.451600421	1.150453268	1.234101039	1.051560496	1.388038817	1.139605903	1.018095169
31504	1.051554084	1.015601762	1.206508029	1.124739948	1.126591754	1.450621959	1.239600268	1.155131728	1.471483079	1.227867391	1.226499494	1.167778833	1.350881301	1.098393427	0.757351365	1.168560591	1.227534176	1.243197891	1.43538519	1.251442179	1.276663903	1.222716549	1.358837347	1.172970217	1.246724174	0.9229267	1.212728037	1.118342527	1.153981443	1.152599076	1.149794791	1.145928584	1.275025043	1.148453003	1.218160316	0.967962048	1.262740212	1.090600448	1.149107647	0.990229314	1.144547357	1.060397446	1.138687059	1.175417823	0.834674593	1.047880638	1.339244663	1.435902072	1.163203836
31514	0.884662846	1.180379995	0.96928276	1.325826187	1.32205464	1.617771701	1.008823989	0.824286304	1.639232535	1.009600176	1.011214691	0.947084432	1.206908253	1.294871767	1.068905544	1.345581349	1.322091165	1.030086347	1.606970304	1.399940503	1.034810258	0.978070941	1.196519132	1.412187554	1.004208889	1.06244926	1.391284712	1.312804167	0.856419906	0.819576725	1.37596657	0.79705729	1.032064419	0.805411485	0.9820017	1.013108882	1.017686949	0.810815964	0.807292966	0.95438016	0.835792612	0.899443046	1.328951878	1.034902427	1.109948863	0.869546348	1.280971781	1.207628472	0.878558589
31529	1.063907967	1.300671156	0.992763998	1.445074592	1.441144603	1.735539488	0.976888779	0.938850371	1.757026712	1.022298777	1.026679982	1.040858154	1.255779743	1.414120798	1.193815065	1.463949082	1.435707972	1.029906383	1.724932264	1.516875059	0.806092341	0.819204776	1.227630781	1.532422724	0.832196965	1.190641401	1.509606677	1.431894462	0.90443642	0.928871475	1.495871802	0.934426008	0.811432018	0.933711102	0.903284816	1.14855242	0.737167554	0.98598111	0.934125098	1.101799732	0.987745998	1.076885147	1.447846907	1.129275309	1.234370112	1.053281437	1.369786305	1.089460335	0.991920313
31538	0.660790975	1.121919872	1.036598055	1.268602964	1.265162779	1.563387882	1.07403662	0.959999639	1.584798343	1.065977396	1.065750506	0.995688914	1.226078398	1.237706108	0.999090287	1.290107198	1.275240231	1.084192604	1.552215532	1.347145242	1.107000133	1.051400268	1.224747546	1.352877645	1.076263721	0.987832501	1.335860188	1.255924832	0.965321285	0.957513131	1.317356097	0.947708667	1.105361314	0.951300804	1.048959843	0.922281784	1.092140147	0.877093919	0.952159394	0.821266526	0.946256725	0.655720922	1.272445819	1.04030623	1.042271804	0.578709434	1.267183881	1.272090828	0.973347312
31544	0.900940774	1.193957663	0.989750157	1.339006067	1.335324735	1.631532277	1.025893684	0.845862779	1.652982821	1.028989381	1.03069247	0.972363657	1.225776217	1.308116714	1.078357144	1.359161319	1.337157796	1.048575619	1.620654851	1.414022067	1.041215985	0.980545668	1.215052792	1.424754484	1.007255298	1.074802864	1.404846085	1.326088382	0.850927214	0.836592074	1.388744307	0.813305527	1.041436014	0.823023936	0.981455551	1.025827228	1.025326757	0.786539951	0.825480255	0.965129995	0.871158379	0.915093588	1.342308611	1.056169193	1.121524634	0.880749619	1.299033332	1.220199189	0.908043839
31545	1.038631214	1.271687669	0.879372378	1.416969106	1.412764859	1.705582162	0.866178655	0.886822868	1.727102257	0.928428073	0.936123782	0.968793062	1.197460146	1.385838232	1.176603737	1.434594892	1.401413857	0.944320937	1.695217659	1.485890537	0.965547584	0.957000968	1.168020726	1.506168876	0.976508371	1.166066697	1.480293949	1.403476383	0.927739776	0.88702865	1.468982144	0.900165496	0.921119095	0.895319728	0.998074499	1.124001659	0.928556277	0.988239939	0.894265328	1.082042086	0.92468746	1.052137937	1.419196071	1.073442032	1.211379008	1.033496098	1.322008501	1.09850419	0.915341516
31551	1.053608893	1.283988966	0.902108352	1.429173591	1.424964514	1.717724002	0.862152279	0.914693496	1.739245222	0.937506381	0.944761249	0.987413654	1.203130337	1.398046944	1.188933143	1.446765966	1.413354889	0.946834785	1.70736776	1.497996605	0.949860588	0.95340063	1.170902026	1.518400848	0.970955936	1.178752103	1.492460575	1.415676979	0.941387645	0.913106927	1.481205195	0.924026269	0.892855797	0.92019935	0.999148987	1.137088901	0.908718735	1.002090313	0.91946665	1.095491169	0.949581184	1.067012715	1.431388218	1.086039307	1.223803462	1.048203298	1.332116047	1.074443256	0.942538644
31559	1.144834091	1.371044566	1.034664138	1.515841637	1.511686758	1.804700593	0.988500339	1.032781845	1.826216365	1.0475409	1.051635266	1.096185741	1.28358917	1.484764014	1.273326981	1.533658971	1.500950693	1.043640756	1.794304019	1.585142435	0.901523999	0.977200005	1.245125897	1.604693177	0.98331646	1.265522626	1.579335485	1.502409886	1.027257284	1.027847912	1.567627532	1.033982563	0.801320348	1.032335422	1.036848454	1.224616195	0.869958803	1.086394375	1.032265014	1.182642691	1.064172791	1.157936377	1.518158816	1.180332256	1.309711124	1.137804014	1.419263539	0.970369851	1.063024904
31561	1.098418201	1.333742841	1.032082609	1.478018068	1.474110371	1.768618348	1.013466903	0.983188637	1.790103174	1.058571914	1.062665648	1.078429317	1.288961215	1.447082449	1.225853947	1.496988198	1.469078377	1.06452464	1.757993386	1.550028562	0.711434601	0.82364464	1.260069722	1.565212674	0.8205463	1.223545834	1.54263985	1.464864173	0.945557711	0.973648508	1.528714792	0.977931932	0.814521888	0.977629077	0.915770681	1.18170405	0.675426913	1.019739126	0.978108317	1.134877671	1.028051673	1.111299073	1.480833302	1.164369919	1.266979017	1.087416194	1.403586928	1.09994712	1.032674988
31566	1.058369999	1.298621893	1.058240773	1.441842567	1.438294311	1.734896168	1.060667667	0.975364898	1.75633742	1.089105246	1.092180206	1.081477163	1.302342633	1.411133006	1.175519328	1.462458723	1.441156807	1.100135574	1.723949492	1.517668305	0.902411515	0.761246553	1.281601176	1.526612864	0.786598455	1.18255458	1.508060736	1.429097004	0.896211275	0.962619005	1.49094727	0.960606405	0.967067454	0.963108107	0.62830374	1.140565469	0.922452082	0.954402692	0.964372662	1.088014226	1.02050906	1.070645909	1.44537477	1.160577397	1.224059372	1.041538012	1.395470181	1.18827624	1.033035913
31572	1.26285103	1.055189106	1.393683499	0.695143346	0.795303786	1.262694827	1.42747686	1.357062041	1.281692803	1.410709013	1.408463334	1.350528393	1.508675928	0.835550998	1.139978341	0.955460484	1.211481694	1.425085895	1.233679486	1.122071413	1.481841996	1.433795936	1.52348124	1.013776358	1.457250012	1.141405838	0.985944481	0.813450653	1.36583095	1.356037801	0.922861482	1.350583602	1.475277772	1.352424063	1.434437404	1.18550101	1.465917273	1.312495473	1.352850392	1.220478043	1.340537223	1.272576137	0.852314227	1.338651727	1.094635445	1.266239583	1.458465802	1.628497864	1.356717888
31573	0.890048258	1.178407397	1.001728722	1.322583044	1.319129108	1.616607494	1.032902015	0.878530096	1.638031476	1.03776631	1.039303934	0.98696884	1.228802369	1.29184918	1.052597623	1.343759997	1.325666799	1.055768931	1.605533859	1.399926687	1.030881838	0.963035804	1.218769483	1.40679274	0.990323013	1.055790586	1.389403804	1.309926476	0.840155912	0.867428642	1.371311123	0.850313271	1.03720505	0.858174224	0.955060983	1.007262854	1.018218258	0.611175232	0.86041518	0.941413252	0.904751328	0.902810071	1.326334536	1.060758717	1.100896777	0.859459719	1.296700837	1.219584456	0.934237469
31583	1.136426423	0.597514869	1.266952229	1.070239579	1.062601883	1.369864853	1.301138113	1.231916259	1.391176846	1.283672494	1.281335865	1.222569345	1.380275951	1.028435572	1.042720612	1.085677455	1.135501846	1.298088848	1.358017817	1.157691736	1.357947052	1.310707079	1.395471175	1.184559322	1.334103376	1.004681921	1.137572909	1.050967739	1.242437208	1.231148311	1.138865008	1.225815079	1.350671268	1.227568491	1.312157659	1.053569977	1.341704602	1.190188506	1.227961813	1.095668518	1.214186022	1.146237137	1.068755802	1.208354286	0.982857763	1.141525838	1.330928145	1.503003791	1.230206402
31589	1.012599705	1.015630957	1.173228747	1.14177626	1.142005359	1.459722788	1.206369056	1.119777572	1.480725537	1.195231064	1.193980445	1.134829362	1.321830676	1.113571652	0.596803624	1.179449729	1.22185963	1.210738497	1.44553659	1.256196097	1.241563428	1.186964086	1.328825403	1.201677928	1.211052185	0.880922773	1.224347396	1.133356169	1.117712556	1.117088732	1.174435174	1.110225184	1.240429763	1.112843688	1.18192173	0.923133864	1.227821239	1.052553722	1.113526531	0.945020653	1.109722536	1.021222949	1.152797741	1.145286244	0.827288567	1.008122761	1.315835606	1.402239249	1.128809237
31610	1.028168434	1.263367458	0.876760998	1.408643032	1.404462563	1.697435389	0.876463091	0.867345941	1.718952293	0.929618009	0.936935433	0.960921678	1.195074779	1.377522899	1.167371765	1.426384243	1.3937201	0.947271738	1.687047358	1.477843833	0.962987739	0.949343015	1.167094154	1.497685605	0.969718082	1.157160253	1.472082925	1.395176398	0.913310452	0.867715421	1.460552508	0.882268958	0.923330013	0.876908916	0.989062316	1.114824121	0.927148211	0.976106232	0.875729403	1.072223747	0.910568906	1.041704237	1.410918995	1.067276735	1.202523597	1.022740926	1.316417739	1.103786341	0.901442096
31620	0.683918918	1.122848594	1.033922274	1.269251634	1.265835154	1.564144102	1.071102794	0.955330773	1.585552665	1.063635591	1.063492701	0.99416341	1.225237212	1.238383355	0.99858973	1.290843261	1.27616375	1.081850811	1.552957637	1.347959562	1.102339656	1.046153908	1.223489002	1.353355508	1.071099699	0.989165041	1.336583818	1.256603412	0.959318265	0.952582711	1.317893743	0.942524688	1.101141626	0.946253198	1.043298634	0.925018187	1.087638132	0.867842071	0.947154646	0.825068276	0.942892899	0.684823577	1.273136684	1.040406949	1.042750005	0.49507028	1.267558528	1.268602095	0.970260207
31621	0.975024337	1.005766913	1.143738985	1.161145725	1.158709279	1.465907375	1.1783342	1.094613241	1.487143587	1.164989071	1.163473327	1.101247451	1.2874045	1.129985596	0.876077467	1.188594942	1.204172212	1.180693913	1.453453032	1.255203284	1.221849641	1.16999493	1.29566477	1.239880508	1.193921531	0.688903118	1.234691569	1.149419894	1.098865944	1.092806562	1.206109611	1.086217732	1.218225629	1.088585245	1.167874785	0.805185639	1.206955237	1.036135441	1.089163886	0.898319207	1.080279407	0.983519338	1.167324768	1.106491177	0.874537364	0.977255864	1.279764268	1.377149649	1.099215465
31644	0.966341102	1.013378857	1.138424211	1.164570573	1.162377637	1.470171518	1.172829381	1.087233609	1.491392727	1.160208637	1.158809797	1.096805522	1.285481781	1.133779636	0.857746586	1.192802327	1.209334794	1.175994161	1.457605099	1.259915442	1.213917628	1.161240658	1.292959105	1.241478001	1.185245948	0.752952372	1.238731069	1.153167899	1.089976727	1.085192667	1.208352281	1.078424898	1.210978262	1.080895568	1.158392829	0.802869235	1.199303434	1.025577906	1.081509027	0.883592245	1.073889347	0.974642913	1.171155058	1.104817337	0.87638622	0.966962683	1.281216297	1.3709307	1.093155141
31650	1.079329165	1.317838637	1.09476924	1.460614297	1.457182323	1.754433862	1.099752456	1.011461584	1.775861513	1.125321162	1.128119145	1.113239514	1.333842528	1.429984898	1.189705623	1.481752111	1.462462111	1.136781529	1.743386726	1.537630519	0.954669369	0.850797237	1.314668515	1.544594173	0.86786709	1.200267747	1.527333402	1.448002363	0.935870195	0.999254924	1.509200618	0.996078487	1.015598945	0.998928942	0.779158765	1.158729695	0.974838178	0.974041107	1.000232963	1.105135801	1.052834715	1.091347243	1.464375827	1.189247839	1.240820734	1.061143271	1.422111525	1.23097554	1.066594562
31661	0.820091368	1.133021008	1.043457489	1.277097091	1.274011302	1.573896832	1.07704577	0.957009553	1.595271642	1.073827607	1.074110615	1.012996887	1.240716909	1.246523514	0.991670635	1.300068431	1.289838642	1.091322394	1.562460573	1.35876005	1.092124841	1.030357675	1.237138127	1.358907885	1.055818647	0.998408978	1.345703661	1.264843543	0.943934806	0.951803247	1.324239594	0.941004807	1.095624283	0.945450432	1.02199147	0.94244142	1.079521899	0.827183929	0.946647435	0.845962709	0.956789267	0.827783041	1.281609508	1.062965315	1.045867166	0.75045931	1.285811717	1.268503935	0.983018803
31667	0.850551202	1.09238928	1.089487345	1.240890299	1.23775139	1.538436298	1.125441149	1.028107347	1.559798034	1.114695961	1.11381187	1.047034051	1.256990319	1.209991842	0.960428058	1.264065419	1.25766232	1.13168507	1.52690529	1.323735206	1.162749081	1.108663188	1.260114114	1.32335174	1.133035976	0.935113107	1.309890119	1.228513635	1.031613207	1.025917594	1.288426663	1.018012642	1.160516341	1.020899755	1.105755309	0.835837496	1.148107659	0.957449028	1.021603722	0.597218059	1.014094385	0.855187969	1.245405361	1.070861008	1.002281386	0.854967381	1.277605747	1.323567534	1.036444328
31673	1.080055831	1.311362325	0.97186621	1.456152277	1.452056813	1.745461465	0.936579637	0.953572635	1.766969222	0.99650579	1.001598841	1.03502407	1.240557386	1.425101012	1.211380553	1.474258785	1.442854008	1.000122351	1.735005792	1.526154683	0.871882288	0.911790152	1.207577271	1.544611128	0.923721438	1.204378317	1.519934769	1.442785605	0.948599798	0.947640338	1.507679465	0.955323936	0.757438393	0.953260639	0.97308999	1.162806339	0.804364806	1.016968757	0.953153267	1.11928625	0.993363099	1.093216262	1.458592066	1.125021976	1.248697812	1.07229477	1.366710232	1.045629762	0.992475083
31685	0.844861322	1.118397083	1.033018784	1.269071451	1.264779551	1.558429578	1.075644184	0.987983575	1.579935842	1.057553077	1.055989178	0.970262081	1.198620064	1.23755618	1.036573755	1.286808028	1.258374255	1.076295619	1.547965317	1.339196842	1.138400326	1.09269398	1.202672939	1.359088119	1.116369957	1.000650139	1.332750203	1.255406748	1.014530099	0.989463969	1.321598667	0.983326108	1.128920534	0.984935134	1.098113049	0.94009492	1.120496877	0.964478432	0.98516166	0.908176585	0.954291025	0.859396472	1.271246056	0.989046167	1.059808788	0.884267482	1.232130771	1.283808951	0.976116216
[truncated: 217 more columns]
