# Supplementary material for: Evidence for High Levels of Gene Flow in Hedgehogs (Erinaceus europaeus) Across South Wales, UK, Despite Potential Anthropogenic and Natural Barriers to Dispersal
Source: Ecol Evol. 2025 Apr 7;15(4):e71201. doi: 10.1002/ece3.71201 (PMC11975622; doi:10.1002/ece3.71201)
Supplement: Supplementary file 1 — Data S1. [file ECE3-15-e71201-s001.zip › ece371201-sup-0051-supinfo_Water.txt]

0	28705	28726	28740	28786	28794	28799	28807	28812	28825	28835	28840	28841	28856	28860	28875	28881	28885	28886	28891	28894	28896	28905	28909	28916	28921	28937	28938	28951	28980	28984	28990	28995	28997	29012	29022	29025	29027	29036	29044	29053	29060	29074	29083	29088	29126	29151	29167	29232	29261
28705	0	1.114789566	1.023252577	1.263369088	1.258422333	1.552083297	1.063260985	0.951929329	1.56386131	1.052284751	1.054315198	0.980730142	1.212189828	1.231566543	1.002794704	1.280641019	1.266012632	1.071916304	1.545170836	1.338828631	1.105040937	1.051685655	1.212393991	1.349285012	1.064710152	0.984778946	1.330567055	1.250477774	0.962384803	0.952478191	1.300779593	0.943521792	1.101796196	0.946539051	1.036808888	0.918287396	1.089827614	0.8863335	0.947112664	0.832911828	0.934286226	0.439938428	1.265277584	1.024281779	1.039413329	0.693469698	1.254488343	1.25458848	0.955420932
28726	1.114789566	0	1.245172645	1.05473849	1.046332766	1.351837781	1.280369557	1.21057532	1.363462483	1.262105531	1.262254382	1.203938985	1.361211385	1.012663607	1.020195894	1.068984165	1.123152634	1.277651211	1.343828069	1.14435422	1.338713885	1.291230747	1.377036316	1.166562434	1.303038222	0.981669061	1.124597045	1.036156816	1.219167946	1.211689883	1.109209544	1.206612916	1.331887382	1.20820586	1.277936846	1.031396735	1.323008764	1.168263454	1.208466655	1.074261451	1.194831686	1.112981132	1.052734317	1.190635875	0.956935382	1.119349896	1.314686319	1.472837094	1.204874341
28740	1.023252577	1.245172645	0	1.392147167	1.386359272	1.674018606	0.841958043	0.912715539	1.685916805	0.800991213	0.817747656	0.887046293	1.144690468	1.360083378	1.163066001	1.405131088	1.370179161	0.864334482	1.66800403	1.456951254	1.039727916	1.023980246	1.119011005	1.483516962	1.032556725	1.145520501	1.454992943	1.378356828	0.971911319	0.921987532	1.433170759	0.930769982	1.005055088	0.926276051	1.039071248	1.103894524	1.011634661	1.002460798	0.924821221	1.068190574	0.900460637	1.025505453	1.392274265	1.017588211	1.190579044	1.023306818	1.278133199	1.129058085	0.870004844
28786	1.263369088	1.05473849	1.392147167	0	0.723237943	1.237980873	1.426961793	1.35692643	1.247283742	1.409083388	1.40926534	1.351937242	1.507783663	0.823043281	1.145973202	0.924188068	1.202769626	1.424512023	1.212568101	1.104452354	1.48391432	1.4359867	1.523699732	1.035626917	1.447814419	1.144587715	0.960178591	0.768496943	1.364328869	1.357872746	0.934005978	1.352754448	1.47750141	1.354392101	1.422188174	1.187219022	1.46840915	1.312993113	1.354672271	1.222614818	1.342068834	1.261533728	0.800106217	1.339702127	1.099110324	1.266548137	1.457440152	1.618849862	1.352093067
28794	1.258422333	1.046332766	1.386359272	0.723237943	0	1.227200772	1.421189817	1.351620996	1.236805629	1.403151581	1.403304921	1.34602282	1.501003548	0.783603035	1.144867525	0.891044632	1.189298461	1.418546021	1.204169086	1.08784141	1.47869468	1.430955866	1.517151007	1.062520844	1.442765934	1.140568589	0.945688978	0.637358949	1.359331035	1.352613932	0.967513763	1.347535711	1.47212506	1.349151206	1.417322015	1.182706158	1.463126604	1.308319309	1.34942407	1.218282008	1.336582578	1.256616621	0.706377882	1.333152994	1.097501364	1.2618037	1.44929839	1.61322499	1.346524848
28799	1.552083297	1.351837781	1.674018606	1.237980873	1.227200772	0	1.70885182	1.642319506	0.677240787	1.689855011	1.689827061	1.633117811	1.781944939	1.248213099	1.45849333	1.175346291	1.399378483	1.704990082	0.946203585	1.164175141	1.769656375	1.723054048	1.799659259	1.425654962	1.734752182	1.444072742	1.124445728	1.230573059	1.651756568	1.643577367	1.334534633	1.638754349	1.762155394	1.640234553	1.710380157	1.481076418	1.75372351	1.602783771	1.64046404	1.51596801	1.626315846	1.550467403	1.211577751	1.616333845	1.413977827	1.556448526	1.720035241	1.901709111	1.63570917
28807	1.063260985	1.280369557	0.841958043	1.426961793	1.421189817	1.70885182	0	0.95491179	1.72074988	0.833153134	0.848688037	0.965356239	1.157821463	1.39492952	1.19700527	1.439984924	1.4048873	0.832028414	1.702835137	1.491791744	1.020499857	1.021711588	1.120110765	1.51821042	1.027705381	1.18119828	1.489828866	1.413194184	0.992943159	0.959472621	1.467906879	0.967984767	0.972053244	0.964284367	1.044486679	1.140499485	0.989047044	1.033063165	0.963251819	1.104643085	0.963040537	1.065220944	1.427112518	1.061133375	1.225413969	1.061383848	1.308032931	1.075010729	0.944505755
28812	0.951929329	1.21057532	0.912715539	1.35692643	1.351620996	1.642319506	0.95491179	0	1.65415592	0.964561471	0.970575501	0.928398063	1.19315937	1.325115315	1.109023988	1.372210326	1.347117475	0.987978729	1.635842492	1.427206325	0.995757682	0.948790551	1.176991503	1.445077096	0.962767986	1.100093392	1.422041944	1.343673954	0.829713535	0.580672981	1.395828235	0.645216347	0.984616194	0.606732364	0.953027868	1.054304599	0.973296062	0.887728748	0.591169511	1.005581354	0.796565571	0.954420803	1.358036912	1.038184196	1.145040508	0.943474564	1.289162611	1.152446332	0.812561416
28825	1.56386131	1.363462483	1.685916805	1.247283742	1.236805629	0.677240787	1.72074988	1.65415592	0	1.70177262	1.701748359	1.645028054	1.793979077	1.258404513	1.469856035	1.185833478	1.412830165	1.71691288	0.923023318	1.180187757	1.781486722	1.734861117	1.811661695	1.435109703	1.746561528	1.455665033	1.133061221	1.240419227	1.663557284	1.65540829	1.343640992	1.650580087	1.774004842	1.652063054	1.722167485	1.492764924	1.765561363	1.614543024	1.65229343	1.527665067	1.638172285	1.562241577	1.221248522	1.628323831	1.425309069	1.568205823	1.732274461	1.913590109	1.6475767
28835	1.052284751	1.262105531	0.800991213	1.409083388	1.403151581	1.689855011	0.833153134	0.964561471	1.70177262	0	0.568115717	0.922446223	1.123580236	1.37695579	1.185451354	1.42136313	1.383227177	0.748440785	1.683985221	1.472175847	1.064082411	1.054428469	1.090809661	1.501406888	1.0619227	1.1659972	1.471225344	1.395135165	1.010849568	0.971365135	1.450736127	0.978137105	1.025831364	0.974689457	1.07050705	1.125991467	1.036287597	1.037190481	0.973587033	1.093750223	0.953701131	1.054356395	1.408912869	1.022627886	1.210730709	1.05338118	1.27770955	1.128187248	0.932555555
28840	1.054315198	1.262254382	0.817747656	1.40926534	1.403304921	1.689827061	0.848688037	0.970575501	1.701748359	0.568115717	0	0.922914561	1.118548752	1.377123004	1.186739805	1.421408379	1.382681692	0.744634186	1.683984885	1.472031388	1.070404832	1.060372274	1.085733245	1.501779823	1.067896663	1.166776929	1.471272186	1.395285305	1.016325706	0.977333288	1.451043957	0.983766263	1.032663416	0.980440075	1.075967796	1.12699986	1.042928681	1.041078141	0.979365449	1.095425853	0.958293417	1.056377302	1.409036462	1.019771815	1.211520149	1.055768362	1.275032385	1.133342387	0.937819991
28841	0.980730142	1.203938985	0.887046293	1.351937242	1.34602282	1.633117811	0.965356239	0.928398063	1.645028054	0.922446223	0.922914561	0	1.13678663	1.319752299	1.128439673	1.36440563	1.32799952	0.956542782	1.627193805	1.415675833	1.088108506	1.05873956	1.127989193	1.444184153	1.069053778	1.10528714	1.414315878	1.337994143	0.988511018	0.938826997	1.393535903	0.941370926	1.065220969	0.938744242	1.063732622	1.062471091	1.064859921	0.991162972	0.937608942	1.030354251	0.869422599	0.983494051	1.351827605	0.94659034	1.152275454	0.987389027	1.241252394	1.194621137	0.850408593
28856	1.212189828	1.361211385	1.144690468	1.507783663	1.501003548	1.781944939	1.157821463	1.19315937	1.793979077	1.123580236	1.118548752	1.13678663	0	1.475307342	1.315820511	1.515868708	1.458263606	1.118971056	1.776945981	1.560580484	1.294095341	1.276626823	0.972091786	1.605727175	1.284857239	1.285714514	1.565709616	1.492911297	1.226385292	1.197983607	1.553143914	1.199964774	1.264262851	1.19846724	1.284669392	1.25456704	1.270696869	1.227371098	1.197878004	1.239588638	1.174405031	1.213615425	1.505848944	1.116301158	1.328394351	1.218388211	1.254328934	1.354309526	1.167341538
28860	1.231566543	1.012663607	1.360083378	0.823043281	0.783603035	1.248213099	1.39492952	1.325115315	1.258404513	1.37695579	1.377123004	1.319752299	1.475307342	0	1.117184386	0.915414053	1.172525081	1.392376903	1.229570382	1.090202678	1.452216255	1.404400804	1.491319894	1.063513899	1.416219462	1.112141249	0.982150871	0.737660699	1.332730372	1.326092884	0.978626761	1.320994814	1.445707283	1.322619851	1.390707826	1.155112432	1.436670285	1.281563327	1.322895557	1.191077682	1.310120709	1.229745448	0.8198595	1.30716799	1.068229406	1.234922226	1.424612898	1.586920198	1.320110167
28875	1.002794704	1.020195894	1.163066001	1.145973202	1.144867525	1.45849333	1.19700527	1.109023988	1.469856035	1.185451354	1.186739805	1.128439673	1.315820511	1.117184386	0	1.179964845	1.223589211	1.202084811	1.448468317	1.258281233	1.23217126	1.17681208	1.323090181	1.205902046	1.189330825	0.888476077	1.228920338	1.137583222	1.103964101	1.108079853	1.166261823	1.101388841	1.231937455	1.103907621	1.156489766	0.920381037	1.219159891	1.03956223	1.104480558	0.936210076	1.101674637	0.99974401	1.155335678	1.141098742	0.846278085	0.99679221	1.313808444	1.382946763	1.114825237
28881	1.280641019	1.068984165	1.405131088	0.924188068	0.891044632	1.175346291	1.439984924	1.372210326	1.185833478	1.42136313	1.421408379	1.36440563	1.515868708	0.915414053	1.179964845	0	1.169712047	1.436612459	1.159460319	1.02831496	1.499500335	1.452451979	1.532926705	1.14407184	1.464195283	1.16800381	0.875388952	0.888294209	1.380998018	1.373367865	1.055087988	1.368441761	1.492362304	1.369975392	1.439408242	1.207377166	1.483707578	1.331207777	1.37022174	1.242895197	1.356556956	1.278948765	0.850977836	1.349171478	1.133430818	1.284673477	1.458458216	1.632534382	1.366177797
28885	1.266012632	1.123152634	1.370179161	1.202769626	1.189298461	1.399378483	1.4048873	1.347117475	1.412830165	1.383227177	1.382681692	1.32799952	1.458263606	1.172525081	1.223589211	1.169712047	0	1.397560742	1.40491786	1.133092254	1.474869676	1.431442354	1.480612308	1.345397065	1.442821146	1.187649465	1.214426531	1.181768845	1.361209503	1.349092409	1.277476245	1.344996568	1.464782128	1.346098166	1.421411507	1.209757154	1.457935139	1.318000731	1.346207765	1.241166623	1.328592426	1.264926905	1.185053961	1.300295836	1.188083752	1.272813844	1.364460641	1.599949068	1.33638863
28886	1.071916304	1.277651211	0.864334482	1.424512023	1.418546021	1.704990082	0.832028414	0.987978729	1.71691288	0.748440785	0.744634186	0.956542782	1.118971056	1.392376903	1.202084811	1.436612459	1.397560742	0	1.699158958	1.487146373	1.070027717	1.065402514	1.077919023	1.517057941	1.072090036	1.18260866	1.486469063	1.410527886	1.028234932	0.993571954	1.466311856	1.000007228	1.028591785	0.996858348	1.083199639	1.143257735	1.041990961	1.055723762	0.995885046	1.111772696	0.981660896	1.07387921	1.424267879	1.039668181	1.227024375	1.072727692	1.286527371	1.116058359	0.963777067
28891	1.545170836	1.343828069	1.66800403	1.212568101	1.204169086	0.946203585	1.702835137	1.635842492	0.923023318	1.683985221	1.683984885	1.627193805	1.776945981	1.229570382	1.448468317	1.159460319	1.40491786	1.699158958	0	1.1886743	1.763133645	1.716357206	1.794423013	1.40116791	1.728072362	1.435777133	1.095177613	1.209373021	1.645012413	1.637059355	1.30739466	1.632197573	1.75577557	1.633698442	1.703535599	1.473497609	1.747256957	1.595729612	1.633934581	1.508450383	1.619988947	1.543526226	1.189151421	1.611005719	1.403725692	1.549380718	1.716566129	1.895565206	1.629465141
28894	1.338828631	1.14435422	1.456951254	1.104452354	1.08784141	1.164175141	1.491791744	1.427206325	1.180187757	1.472175847	1.472031388	1.415675833	1.560580484	1.090202678	1.258281233	1.02831496	1.133092254	1.487146373	1.1886743	0	1.554728854	1.508860825	1.579296913	1.281321714	1.520487024	1.236796606	1.044955331	1.084447959	1.437766329	1.428636164	1.200046825	1.423977023	1.54662562	1.42537001	1.496809054	1.270698567	1.53855948	1.390103615	1.425571456	1.305277775	1.410572194	1.337333935	1.073708078	1.396372827	1.214935656	1.343843046	1.492177721	1.685183422	1.419614579
28896	1.105040937	1.338713885	1.039727916	1.48391432	1.47869468	1.769656375	1.020499857	0.995757682	1.781486722	1.064082411	1.070404832	1.088108506	1.294095341	1.452216255	1.23217126	1.499500335	1.474869676	1.070027717	1.763133645	1.554728854	0	0.834330533	1.265524725	1.571441141	0.811755385	1.229613535	1.549279632	1.47077246	0.95706157	0.988654885	1.522410561	0.992615923	0.821569122	0.992295333	0.903624111	1.18746753	0.735406329	1.027162618	0.992648793	1.141037828	1.039459787	1.106308356	1.485174282	1.172584558	1.271571199	1.093508037	1.410475977	1.077474303	1.037969111
28905	1.051685655	1.291230747	1.023980246	1.4359867	1.430955866	1.723054048	1.021711588	0.948790551	1.734861117	1.054428469	1.060372274	1.05873956	1.276626823	1.404400804	1.17681208	1.452451979	1.431442354	1.065402514	1.716357206	1.508860825	0.834330533	0	1.254044561	1.522242353	0.604922413	1.178672069	1.502210605	1.42305815	0.877108735	0.938272536	1.473646434	0.939218846	0.907868712	0.94051836	0.753990098	1.135961259	0.852378465	0.956878072	0.94142096	1.085898661	0.999085295	1.052716196	1.437626436	1.141926178	1.219922502	1.036885246	1.378796394	1.131379005	1.002565069
28909	1.212393991	1.377036316	1.119011005	1.523699732	1.517151007	1.799659259	1.120110765	1.176991503	1.811661695	1.090809661	1.085733245	1.127989193	0.972091786	1.491319894	1.323090181	1.532926705	1.480612308	1.077919023	1.794423013	1.579296913	1.265524725	1.254044561	0	1.620108937	1.26144746	1.296012106	1.582772775	1.509079549	1.210070908	1.181666781	1.568047864	1.184669782	1.231561042	1.182841459	1.265443753	1.262581608	1.241124204	1.218602356	1.182192641	1.243029871	1.162350642	1.213951283	1.522245591	1.131308398	1.339173471	1.217053424	1.303611282	1.307436481	1.153253663
28916	1.349285012	1.166562434	1.483516962	1.035626917	1.062520844	1.425654962	1.51821042	1.445077096	1.435109703	1.501406888	1.501779823	1.444184153	1.605727175	1.063513899	1.205902046	1.14407184	1.345397065	1.517057941	1.40116791	1.281321714	1.571441141	1.522242353	1.620108937	0	1.534187659	1.225770433	1.170000082	1.067262964	1.450388868	1.445707339	0.829918141	1.44032255	1.566085591	1.44210862	1.507329035	1.270819005	1.556361973	1.396898935	1.442437958	1.304559893	1.431454513	1.347255274	1.085582259	1.436180043	1.16574035	1.351067209	1.564349734	1.709099089	1.442019199
28921	1.064710152	1.303038222	1.032556725	1.447814419	1.442765934	1.734752182	1.027705381	0.962767986	1.746561528	1.0619227	1.067896663	1.069053778	1.284857239	1.416219462	1.189330825	1.464195283	1.442821146	1.072090036	1.728072362	1.520487024	0.811755385	0.604922413	1.26144746	1.534187659	0	1.190879751	1.513954801	1.434866158	0.897499011	0.952934691	1.485551632	0.954249891	0.902031156	0.955311969	0.778889912	1.148319897	0.842554306	0.972556461	0.956122493	1.098742813	1.011385011	1.065746896	1.449418043	1.152059751	1.23213101	1.050290092	1.388843333	1.128663492	1.014163896
28937	0.984778946	0.981669061	1.145520501	1.144587715	1.140568589	1.444072742	1.18119828	1.100093392	1.455665033	1.1659972	1.166776929	1.10528714	1.285714514	1.112141249	0.888476077	1.16800381	1.187649465	1.18260866	1.435777133	1.236796606	1.229613535	1.178672069	1.296012106	1.225770433	1.190879751	0	1.218486118	1.132494573	1.104249828	1.100471487	1.178699503	1.094428073	1.225503491	1.096485455	1.162751224	0.831669042	1.214891473	1.04546164	1.096884163	0.918678836	1.086637371	0.981974104	1.148810375	1.106910201	0.857095535	0.987940684	1.27361817	1.371490092	1.098947117
28938	1.330567055	1.124597045	1.454992943	0.960178591	0.945688978	1.124445728	1.489828866	1.422041944	1.133061221	1.471225344	1.471272186	1.414315878	1.565709616	0.982150871	1.228920338	0.875388952	1.214426531	1.486469063	1.095177613	1.044955331	1.549279632	1.502210605	1.582772775	1.170000082	1.513954801	1.218486118	0	0.95313258	1.43077455	1.423191663	1.074975186	1.418263485	1.542160585	1.419799249	1.489143396	1.257591517	1.533495964	1.380963029	1.420046509	1.29280218	1.406429738	1.32887322	0.920892645	1.399137849	1.183302263	1.33453715	1.508089849	1.682351259	1.416050208
28951	1.250477774	1.036156816	1.378356828	0.768496943	0.637358949	1.230573059	1.413194184	1.343673954	1.240419227	1.395135165	1.395285305	1.337994143	1.492911297	0.737660699	1.137583222	0.888294209	1.181768845	1.410527886	1.209373021	1.084447959	1.47077246	1.42305815	1.509079549	1.067262964	1.434866158	1.132494573	0.95313258	0	1.351430396	1.344673671	0.975758153	1.339599883	1.464181618	1.341212616	1.409447105	1.174698823	1.455195233	1.300455686	1.341484503	1.210396751	1.328605527	1.248675221	0.722675387	1.325047383	1.089785823	1.253897742	1.441131183	1.605251937	1.338540168
28980	0.962384803	1.219167946	0.971911319	1.364328869	1.359331035	1.651756568	0.992943159	0.829713535	1.663557284	1.010849568	1.016325706	0.988511018	1.226385292	1.332730372	1.103964101	1.380998018	1.361209503	1.028234932	1.645012413	1.437766329	0.95706157	0.877108735	1.210070908	1.450388868	0.897499011	1.104249828	1.43077455	1.351430396	0	0.807146827	1.401856846	0.797472844	0.968438954	0.804694845	0.866052321	1.059163017	0.943438125	0.839491095	0.807645832	1.005092486	0.904382941	0.963797598	1.366046916	1.075844166	1.146870769	0.945233154	1.315788338	1.15683254	0.917136474
28984	0.952478191	1.211689883	0.921987532	1.357872746	1.352613932	1.643577367	0.959472621	0.580672981	1.65540829	0.971365135	0.977333288	0.938826997	1.197983607	1.326092884	1.108079853	1.373367865	1.349092409	0.993571954	1.637059355	1.428636164	0.988654885	0.938272536	1.181666781	1.445707339	0.952934691	1.100471487	1.423191663	1.344673671	0.807146827	0	1.396566799	0.5756867	0.979974041	0.509548654	0.941776557	1.054699124	0.966828362	0.878842072	0.493327985	1.00497368	0.818456492	0.954828656	1.359075617	1.044078074	1.145116224	0.942503016	1.293086154	1.151551923	0.834159124
28990	1.300779593	1.109209544	1.433170759	0.934005978	0.967513763	1.334534633	1.467906879	1.395828235	1.343640992	1.450736127	1.451043957	1.393535903	1.553143914	0.978626761	1.166261823	1.055087988	1.277476245	1.466311856	1.30739466	1.200046825	1.522410561	1.473646434	1.568047864	0.829918141	1.485551632	1.178699503	1.074975186	0.975758153	1.401856846	1.396566799	0	1.391272671	1.516693277	1.393008097	1.459114865	1.223033736	1.507185495	1.349099898	1.393320633	1.257390534	1.381781679	1.298815621	0.991907645	1.384090433	1.123358302	1.303042685	1.508718731	1.659138378	1.392162863
28995	0.943521792	1.206612916	0.930769982	1.352754448	1.347535711	1.638754349	0.967984767	0.645216347	1.650580087	0.978137105	0.983766263	0.941370926	1.199964774	1.320994814	1.101388841	1.368441761	1.344996568	1.000007228	1.632197573	1.423977023	0.992615923	0.939218846	1.184669782	1.44032255	0.954249891	1.094428073	1.418263485	1.339599883	0.797472844	0.5756867	1.391272671	0	0.986308453	0.468698448	0.939564923	1.048221132	0.972161391	0.864105214	0.503652713	0.997165348	0.819495351	0.945898794	1.354039236	1.043717452	1.139112378	0.932458939	1.291863754	1.157799517	0.840802051
28997	1.101796196	1.331887382	1.005055088	1.47750141	1.47212506	1.762155394	0.972053244	0.984616194	1.774004842	1.025831364	1.032663416	1.065220969	1.264262851	1.445707283	1.231937455	1.492362304	1.464782128	1.028591785	1.75577557	1.54662562	0.821569122	0.907868712	1.231561042	1.566085591	0.902031156	1.225503491	1.542160585	1.464181618	0.968438954	0.979974041	1.516693277	0.986308453	0	0.984752588	0.960719981	1.183630861	0.742497772	1.03609557	0.984697306	1.139945635	1.024181762	1.103292135	1.478447828	1.151820549	1.26818127	1.092861298	1.391171833	1.020037161	1.01872265
29012	0.946539051	1.20820586	0.926276051	1.354392101	1.349151206	1.640234553	0.964284367	0.606732364	1.652063054	0.974689457	0.980440075	0.938744242	1.19846724	1.322619851	1.103907621	1.369975392	1.346098166	0.996858348	1.633698442	1.42537001	0.992295333	0.94051836	1.182841459	1.44210862	0.955311969	1.096485455	1.419799249	1.341212616	0.804694845	0.509548654	1.393008097	0.468698448	0.984752588	0	0.942158411	1.050424152	0.97123915	0.870993245	0.310350524	1.000009717	0.815165828	0.948934462	1.355632104	1.042842488	1.141210952	0.936142407	1.291630099	1.155709744	0.834987428
29022	1.036808888	1.277936846	1.039071248	1.422188174	1.417322015	1.710380157	1.044486679	0.953027868	1.722167485	1.07050705	1.075967796	1.063732622	1.284669392	1.390707826	1.156489766	1.439408242	1.421411507	1.083199639	1.703535599	1.496809054	0.903624111	0.753990098	1.265443753	1.507329035	0.778889912	1.162751224	1.489143396	1.409447105	0.866052321	0.941776557	1.459114865	0.939564923	0.960719981	0.942158411	0	1.120054212	0.917867843	0.930410727	0.943379547	1.067455699	1.000960746	1.037520659	1.424156292	1.143080839	1.203043045	1.019289765	1.377613751	1.168592012	1.007815746
29025	0.918287396	1.031396735	1.103894524	1.187219022	1.182706158	1.481076418	1.140499485	1.054304599	1.492764924	1.125991467	1.12699986	1.062471091	1.25456704	1.155112432	0.920381037	1.207377166	1.209757154	1.143257735	1.473497609	1.270698567	1.18746753	1.135961259	1.262581608	1.270819005	1.148319897	0.831669042	1.257591517	1.174698823	1.059163017	1.054699124	1.223033736	1.048221132	1.183630861	1.050424152	1.120054212	0	1.172716117	0.997015711	1.050850583	0.827887236	1.040039268	0.914640687	1.190210703	1.070858341	0.93741827	0.925052218	1.257462835	1.330993866	1.053655354
29027	1.089827614	1.323008764	1.011634661	1.46840915	1.463126604	1.75372351	0.989047044	0.973296062	1.765561363	1.036287597	1.042928681	1.064859921	1.270696869	1.436670285	1.219159891	1.483707578	1.457935139	1.041990961	1.747256957	1.53855948	0.735406329	0.852378465	1.241124204	1.556361973	0.842554306	1.214891473	1.533495964	1.455195233	0.943438125	0.966828362	1.507185495	0.972161391	0.742497772	0.97123915	0.917867843	1.172716117	0	1.016312929	0.971425834	1.127230151	1.017459371	1.09121865	1.469543915	1.151255468	1.257233654	1.079336725	1.390268948	1.056490798	1.014410978
29036	0.8863335	1.168263454	1.002460798	1.312993113	1.308319309	1.602783771	1.033063165	0.887728748	1.614543024	1.037190481	1.041078141	0.991162972	1.227371098	1.281563327	1.03956223	1.331207777	1.318000731	1.055723762	1.595729612	1.390103615	1.027162618	0.956878072	1.218602356	1.396898935	0.972556461	1.04546164	1.380963029	1.300455686	0.839491095	0.878842072	1.349099898	0.864105214	1.03609557	0.870993245	0.930410727	0.997015711	1.016312929	0	0.872934733	0.930094336	0.914577824	0.886866587	1.31537227	1.061452778	1.088291305	0.853001092	1.294076529	1.20780192	0.9356969
29044	0.947112664	1.208466655	0.924821221	1.354672271	1.34942407	1.64046404	0.963251819	0.591169511	1.65229343	0.973587033	0.979365449	0.937608942	1.197878004	1.322895557	1.104480558	1.37022174	1.346207765	0.995885046	1.633934581	1.425571456	0.992648793	0.94142096	1.182192641	1.442437958	0.956122493	1.096884163	1.420046509	1.341484503	0.807645832	0.493327985	1.393320633	0.503652713	0.984697306	0.310350524	0.943379547	1.050850583	0.971425834	0.872934733	0	1.000624738	0.813036369	0.949520761	1.355897634	1.042319357	1.141636844	0.936942406	1.291352246	1.155327577	0.832605575
29053	0.832911828	1.074261451	1.068190574	1.222614818	1.218282008	1.51596801	1.104643085	1.005581354	1.527665067	1.093750223	1.095425853	1.030354251	1.239588638	1.191077682	0.936210076	1.242895197	1.241166623	1.111772696	1.508450383	1.305277775	1.141037828	1.085898661	1.243029871	1.304559893	1.098742813	0.918678836	1.29280218	1.210396751	1.005092486	1.00497368	1.257390534	0.997165348	1.139945635	1.000009717	1.067455699	0.827887236	1.127230151	0.930094336	1.000624738	0	0.995162771	0.825734414	1.225795374	1.056592468	0.980923616	0.829713347	1.262871253	1.292468495	1.011546486
29060	0.934286226	1.194831686	0.900460637	1.342068834	1.336582578	1.626315846	0.963040537	0.796565571	1.638172285	0.953701131	0.958293417	0.869422599	1.174405031	1.310120709	1.101674637	1.356556956	1.328592426	0.981660896	1.619988947	1.410572194	1.039459787	0.999085295	1.162350642	1.431454513	1.011385011	1.086637371	1.406429738	1.328605527	0.904382941	0.818456492	1.381781679	0.819495351	1.024181762	0.815165828	1.000960746	1.040039268	1.017459371	0.914577824	0.813036369	0.995162771	0	0.937584281	1.342826681	1.003858418	1.133323	0.933751467	1.2663739	1.175616409	0.685395363
29074	0.439938428	1.112981132	1.025505453	1.261533728	1.256616621	1.550467403	1.065220944	0.954420803	1.562241577	1.054356395	1.056377302	0.983494051	1.213615425	1.229745448	0.99974401	1.278948765	1.264926905	1.07387921	1.543526226	1.337333935	1.106308356	1.052716196	1.213951283	1.347255274	1.065746896	0.981974104	1.32887322	1.248675221	0.963797598	0.954828656	1.298815621	0.945898794	1.103292135	0.948934462	1.037520659	0.914640687	1.09121865	0.886866587	0.949520761	0.825734414	0.937584281	0	1.263502935	1.026078586	1.036819195	0.687378144	1.25500214	1.256205298	0.95840815
29083	1.265277584	1.052734317	1.392274265	0.800106217	0.706377882	1.211577751	1.427112518	1.358036912	1.221248522	1.408912869	1.409036462	1.351827605	1.505848944	0.8198595	1.155335678	0.850977836	1.185053961	1.424267879	1.189151421	1.073708078	1.485174282	1.437626436	1.522245591	1.085582259	1.449418043	1.148810375	0.920892645	0.722675387	1.366046916	1.359075617	0.991907645	1.354039236	1.478447828	1.355632104	1.424156292	1.190210703	1.469543915	1.31537227	1.355897634	1.225795374	1.342826681	1.263502935	0	1.338304859	1.108138211	1.268842498	1.452595147	1.619291074	1.352680749
29088	1.024281779	1.190635875	1.017588211	1.339702127	1.333152994	1.616333845	1.061133375	1.038184196	1.628323831	1.022627886	1.019771815	0.94659034	1.116301158	1.30716799	1.141098742	1.349171478	1.300295836	1.039668181	1.611005719	1.396372827	1.172584558	1.141926178	1.131308398	1.436180043	1.152059751	1.106910201	1.399137849	1.325047383	1.075844166	1.044078074	1.384090433	1.043717452	1.151820549	1.042842488	1.143080839	1.070858341	1.151255468	1.061452778	1.042319357	1.056592468	1.003858418	1.026078586	1.338304859	0	1.15371044	1.035923606	1.186613966	1.272634317	1.002052551
29126	1.039413329	0.956935382	1.190579044	1.099110324	1.097501364	1.413977827	1.225413969	1.145040508	1.425309069	1.210730709	1.211520149	1.152275454	1.328394351	1.068229406	0.846278085	1.133430818	1.188083752	1.227024375	1.403725692	1.214935656	1.271571199	1.219922502	1.339173471	1.16574035	1.23213101	0.857095535	1.183302263	1.089785823	1.146870769	1.145116224	1.123358302	1.139112378	1.26818127	1.141210952	1.203043045	0.93741827	1.257233654	1.088291305	1.141636844	0.980923616	1.133323	1.036819195	1.108138211	1.15371044	0	1.039349645	1.309817567	1.414631736	1.145269652
29151	0.693469698	1.119349896	1.023306818	1.266548137	1.2618037	1.556448526	1.061383848	0.943474564	1.568205823	1.05338118	1.055768362	0.987389027	1.218388211	1.234922226	0.99679221	1.284673477	1.272813844	1.072727692	1.549380718	1.343843046	1.093508037	1.036885246	1.217053424	1.351067209	1.050290092	0.987940684	1.33453715	1.253897742	0.945233154	0.942503016	1.303042685	0.932458939	1.092861298	0.936142407	1.019289765	0.925052218	1.079336725	0.853001092	0.936942406	0.829713347	0.933751467	0.687378144	1.268842498	1.035923606	1.039349645	0	1.263626555	1.249286978	0.955377668
29167	1.254488343	1.314686319	1.278133199	1.457440152	1.44929839	1.720035241	1.308032931	1.289162611	1.732274461	1.27770955	1.275032385	1.241252394	1.254328934	1.424612898	1.313808444	1.458458216	1.364460641	1.286527371	1.716566129	1.492177721	1.410475977	1.378796394	1.303611282	1.564349734	1.388843333	1.27361817	1.508089849	1.441131183	1.315788338	1.293086154	1.508718731	1.291863754	1.391171833	1.291630099	1.377613751	1.257462835	1.390268948	1.294076529	1.291352246	1.262871253	1.2663739	1.25500214	1.452595147	1.186613966	1.309817567	1.263626555	0	1.5080642	1.267191272
29232	1.25458848	1.472837094	1.129058085	1.618849862	1.61322499	1.901709111	1.075010729	1.152446332	1.913590109	1.128187248	1.133342387	1.194621137	1.354309526	1.586920198	1.382946763	1.632534382	1.599949068	1.116058359	1.895565206	1.685183422	1.077474303	1.131379005	1.307436481	1.709099089	1.128663492	1.371490092	1.682351259	1.605251937	1.15683254	1.151551923	1.659138378	1.157799517	1.020037161	1.155709744	1.168592012	1.330993866	1.056490798	1.20780192	1.155327577	1.292468495	1.175616409	1.256205298	1.619291074	1.272634317	1.414631736	1.249286978	1.5080642	0	1.166380242
29261	0.955420932	1.204874341	0.870004844	1.352093067	1.346524848	1.63570917	0.944505755	0.812561416	1.6475767	0.932555555	0.937819991	0.850408593	1.167341538	1.320110167	1.114825237	1.366177797	1.33638863	0.963777067	1.629465141	1.419614579	1.037969111	1.002565069	1.153253663	1.442019199	1.014163896	1.098947117	1.416050208	1.338540168	0.917136474	0.834159124	1.392162863	0.840802051	1.01872265	0.834987428	1.007815746	1.053655354	1.014410978	0.9356969	0.832605575	1.011546486	0.685395363	0.95840815	1.352680749	1.002052551	1.145269652	0.955377668	1.267191272	1.166380242	0
29272	0.822473576	1.075084726	1.065605778	1.224444596	1.21995272	1.516836838	1.102632186	1.004487044	1.528550648	1.090994943	1.092590074	1.026160146	1.235837126	1.192776691	0.945871348	1.244041809	1.240025694	1.109126161	1.509444803	1.305620841	1.141812258	1.087605342	1.239603866	1.307474434	1.100382704	0.921317264	1.293993424	1.212038799	1.006429107	1.004230049	1.259933485	0.996546832	1.139902716	0.999283186	1.070124275	0.825288731	1.127632928	0.933454957	0.999854777	0.588112186	0.99229255	0.814984195	1.227318995	1.051233696	0.985866634	0.827054064	1.258935329	1.291484695	1.008702685
29297	1.373473163	1.487199335	1.34841401	1.632735654	1.62543233	1.902587227	1.370602109	1.379402394	1.914697609	1.337634543	1.333711654	1.324592606	1.204967865	1.600095689	1.459666868	1.638151174	1.567301032	1.340167486	1.898156968	1.678809132	1.491034119	1.466734499	1.281148288	1.734130808	1.475851822	1.424838891	1.687936574	1.617304712	1.410102745	1.383909237	1.680374218	1.384388704	1.466218712	1.383465423	1.470447956	1.39943215	1.46911373	1.400511711	1.38301237	1.393158901	1.358015274	1.374534282	1.629693379	1.280999713	1.465393051	1.381312461	1.262875233	1.569530817	1.354607633
29299	0.958636765	1.067843656	1.093608719	1.226879221	1.220544728	1.507734829	1.132644612	1.064122973	1.519648846	1.111189567	1.111138112	1.041713184	1.219273047	1.193829491	1.030203014	1.238363689	1.20678689	1.128144988	1.501843178	1.290216762	1.201810155	1.157720761	1.232830126	1.322251517	1.169357468	0.96664654	1.288779192	1.212325476	1.082919603	1.06675365	1.270509694	1.06212482	1.191839073	1.063286395	1.148295081	0.92501968	1.18456812	1.037782313	1.063367489	0.951730746	1.040018466	0.958094776	1.226154016	1.020459351	1.030185028	0.976347848	1.211709675	1.330092057	1.05021763
29312	0.909041045	1.176039987	1.011895198	1.320096537	1.315520689	1.610457462	1.039213478	0.901924977	1.62220672	1.045826015	1.049847633	1.005139412	1.237044326	1.288754393	1.042655878	1.338721473	1.326858548	1.063521636	1.603328343	1.398090108	1.018863796	0.942859009	1.2274934	1.40331824	0.958972985	1.053117503	1.388446301	1.307676142	0.835670909	0.892103229	1.355755874	0.879465695	1.032614206	0.885738555	0.909176753	1.006666422	1.010453045	0.666829648	0.887622252	0.941634291	0.932868481	0.90909239	1.322661241	1.074159561	1.094149172	0.878263853	1.304565992	1.208210218	0.951174419
29340	1.012922538	1.256641271	1.02763486	1.400813656	1.395994936	1.689347424	1.037443932	0.9332101	1.701128751	1.060248984	1.065542476	1.047796315	1.271601143	1.36935922	1.133233202	1.418258153	1.401209556	1.074100777	1.682457985	1.475965801	0.926560319	0.797626082	1.253976725	1.48563734	0.82319321	1.140437475	1.467989565	1.388125696	0.832473291	0.921032634	1.437531341	0.917201778	0.9706546	0.920547271	0.674261274	1.097419087	0.932659251	0.898052847	0.921984901	1.043530991	0.982028707	1.013574436	1.402877825	1.126432016	1.180667038	0.994209451	1.360625644	1.17252849	0.990648415
29465	1.112937484	1.335680626	0.97828336	1.481711431	1.476138054	1.764969715	0.915834128	0.999798931	1.776843685	0.987077056	0.994230168	1.052658988	1.234389932	1.449803304	1.243867292	1.495649972	1.464231658	0.981454036	1.758773307	1.548666297	0.949460594	0.990541255	1.194602222	1.571619954	0.990478746	1.233031812	1.545467687	1.468169704	1.007598662	0.998897057	1.521775103	1.006391469	0.861822978	1.00386111	1.028133139	1.19192023	0.911436534	1.063338906	1.003383633	1.15212514	1.027366125	1.114617334	1.482259612	1.138208119	1.276324974	1.107189252	1.377713881	0.971535696	1.017187054
29551	1.105474083	1.338951153	1.038452109	1.484175507	1.47894687	1.769855135	1.01852001	0.995697581	1.781686578	1.06259057	1.068934684	1.087446353	1.293006244	1.452471914	1.232787104	1.499719907	1.474920069	1.068344915	1.763340606	1.554893054	0.423422039	0.839286217	1.264189149	1.5717629	0.818087864	1.230006038	1.549500163	1.4710232	0.958205053	0.988718403	1.522711632	0.992814455	0.81445325	0.992425685	0.907636828	1.187874472	0.725865397	1.02827142	0.992757307	1.141599948	1.039206621	1.106754609	1.485417234	1.172029945	1.272005455	1.094088157	1.409996991	1.073886806	1.037503076
29562	0.820400278	1.10546582	1.048208218	1.250366118	1.246144459	1.543666074	1.082833375	0.971046822	1.555363928	1.076740992	1.079130916	1.018106624	1.237519715	1.219112472	0.95730807	1.27082768	1.267631758	1.094961867	1.536153103	1.332931099	1.103963441	1.04358606	1.23682995	1.331346694	1.057055387	0.965698294	1.320586261	1.238320077	0.959080458	0.968534701	1.284532544	0.959180298	1.10698132	0.96291443	1.020912913	0.9059792	1.091743151	0.862541752	0.963824459	0.789570027	0.969441704	0.814263335	1.253689038	1.059949314	1.012842735	0.772652021	1.275598667	1.265885677	0.987769682
29594	0.946877134	1.201361524	0.884196998	1.348527895	1.343009693	1.632512115	0.951671214	0.793528111	1.644373181	0.942634127	0.947741414	0.863973602	1.171776985	1.316570339	1.109309861	1.362852327	1.334097161	0.97201105	1.626219756	1.416621795	1.035352681	0.99743201	1.158274453	1.438121321	1.00942951	1.094233806	1.412722078	1.335030566	0.906776255	0.817548273	1.388378264	0.822899581	1.018036742	0.81700909	1.001398023	1.048392656	1.012404538	0.924241634	0.814475919	1.00473672	0.609606103	0.949955316	1.349217822	1.005342746	1.140605791	0.946063598	1.268376708	1.168531584	0.592164572
29623	1.067906588	1.306074376	1.037139368	1.450814603	1.445775208	1.737812265	1.032330141	0.967624292	1.74962056	1.066328525	1.072268189	1.073205327	1.288766288	1.419226016	1.191969485	1.467236282	1.446018507	1.076442895	1.731124577	1.523580188	0.814146785	0.63340415	1.265430392	1.537125876	0.468732491	1.193800198	1.516994069	1.437876658	0.902385995	0.957865255	1.488511119	0.959012486	0.906802016	0.960126761	0.77668921	1.151277886	0.848447957	0.975488982	0.960943897	1.101614829	1.015722101	1.068919609	1.452436029	1.155862776	1.234973633	1.053362206	1.392438391	1.132145722	1.018617625
30143	1.150325352	1.371792375	1.02405217	1.517763777	1.51219006	1.801003439	0.96778291	1.042240667	1.812877746	1.029236181	1.035446834	1.092876825	1.26659247	1.485859368	1.2798972	1.531694583	1.500192254	1.021162833	1.794809512	1.584689172	0.965092264	1.018882508	1.224503945	1.607671971	1.016594628	1.269307465	1.581509541	1.504222523	1.045569271	1.040932926	1.557827505	1.047657369	0.886710723	1.045461766	1.05788581	1.228399188	0.935554826	1.100182243	1.04507996	1.188743485	1.068917514	1.151951907	1.518309808	1.17506266	1.312451537	1.144410593	1.412727678	0.906983403	1.05971352
30183	1.055757645	1.206742677	1.041138913	1.355233555	1.348495354	1.630264994	1.079449178	1.066881685	1.642283253	1.040500488	1.036970518	0.985612012	1.098313106	1.322652117	1.163260148	1.363720034	1.309895683	1.054042872	1.625147883	1.409407671	1.194771285	1.16592677	1.121646264	1.452946131	1.175772569	1.128538343	1.413659701	1.340379479	1.102610493	1.072390352	1.400438148	1.072344487	1.172804856	1.071430038	1.167849791	1.095472813	1.173229417	1.089788426	1.070921178	1.08391447	1.036630162	1.057305681	1.353431661	0.81700817	1.173867421	1.066216667	1.172171581	1.289143097	1.033957304
30197	1.027629997	1.269670148	1.034288654	1.41389233	1.40904332	1.702207708	1.041339063	0.945085423	1.713992869	1.06619408	1.071598021	1.057350188	1.279381338	1.382421394	1.1475145	1.431193463	1.41353883	1.079328013	1.695346946	1.488705013	0.912167646	0.769485227	1.26074337	1.498918471	0.795906193	1.154120311	1.480927238	1.40117047	0.85308941	0.93347441	1.450743432	0.93071524	0.963994789	0.933569326	0.546574047	1.111311508	0.922950474	0.918359316	0.934867931	1.058259473	0.993451009	1.028320981	1.415895012	1.136477235	1.194386833	1.009695941	1.370901384	1.169717781	1.00093203
30241	1.052127448	1.29194291	1.048769233	1.436224284	1.431336889	1.724261866	1.051818328	0.967470491	1.736051906	1.079422025	1.084946953	1.075516332	1.29474522	1.404732683	1.171365318	1.453343351	1.434915562	1.0914421	1.717437585	1.510605118	0.892608524	0.743526023	1.274700654	1.521506873	0.758359423	1.177228806	1.503079939	1.423459517	0.887600011	0.956786533	1.473244395	0.955240277	0.958567283	0.957498569	0.60992092	1.134696689	0.913332522	0.949458275	0.958613843	1.082694667	1.014463058	1.052859221	1.438148954	1.155012086	1.217533768	1.035131245	1.38961046	1.169104334	1.020487
30253	0.934598623	1.20188344	0.949160214	1.347744824	1.342630828	1.634470765	0.982372821	0.745266161	1.646283768	0.992563445	0.997814452	0.955356435	1.207532304	1.316049319	1.092174434	1.36391681	1.342429384	1.013068693	1.627818709	1.420095096	0.991303117	0.930580105	1.19323933	1.434607958	0.946704066	1.087726908	1.41372536	1.334709031	0.759266412	0.711889608	1.385799002	0.6611586	0.990483069	0.688402836	0.925073486	1.041141425	0.973474365	0.832220729	0.696031075	0.987353394	0.84633062	0.936757666	1.349239625	1.0499962	1.132014146	0.920074723	1.294846998	1.164979983	0.868632377
30288	1.041101727	1.016846324	1.195668842	1.127386265	1.127788796	1.447408661	1.229649794	1.144196613	1.458638856	1.217303012	1.218445693	1.160421716	1.343437315	1.100310362	0.736078248	1.16714027	1.226645684	1.233754546	1.436388045	1.251302373	1.267416913	1.212954195	1.351851091	1.176389315	1.225375499	0.921234361	1.215434506	1.120873921	1.140552443	1.143479548	1.14056221	1.137019672	1.266465731	1.139417815	1.193358985	0.960939923	1.25413173	1.078250992	1.13995271	0.980544208	1.135987977	1.038288176	1.139477154	1.169634578	0.843684534	1.036383335	1.335086679	1.416259617	1.148662266
30291	1.049838549	0.941893316	1.198450272	1.090002218	1.088176433	1.405405359	1.233365967	1.154391266	1.416730323	1.218183599	1.218886943	1.159673374	1.333466009	1.058367413	0.875002052	1.124248221	1.181955689	1.234390285	1.395108954	1.206623317	1.281228411	1.230160193	1.344894597	1.159085781	1.242314424	0.868888385	1.174441494	1.080305281	1.157208228	1.15461753	1.115746379	1.148738611	1.277356179	1.150767091	1.213790075	0.949055088	1.266696103	1.099684874	1.15116969	0.993836496	1.142068271	1.047351733	1.098829035	1.159117422	0.645411582	1.050538642	1.311502191	1.423056317	1.153769384
30298	1.260286608	1.050081204	1.388760604	0.607002655	0.652918478	1.234076432	1.423581791	1.353718293	1.243514601	1.405643977	1.405815388	1.348502309	1.504034236	0.801766562	1.144345598	0.911779114	1.196736581	1.421060262	1.209725539	1.097771989	1.480740567	1.432883243	1.520034747	1.046522146	1.444704365	1.141802522	0.954996746	0.72274373	1.361236392	1.354682099	0.948196871	1.349578545	1.474269802	1.351207963	1.419146364	1.184276087	1.465211913	1.310020774	1.35148542	1.219756583	1.338792427	1.258461966	0.768970703	1.336031926	1.097217865	1.263543086	1.453200737	1.615524947	1.348786782
30302	0.953696789	1.2109112	0.90430156	1.357376127	1.352031807	1.642502309	0.950243173	0.546458826	1.654343374	0.958471656	0.964586135	0.920505167	1.189515661	1.32554039	1.111036532	1.372481087	1.346673948	0.98287648	1.636060199	1.427241547	0.999972905	0.955655352	1.173250969	1.44578889	0.96914062	1.101132088	1.422318066	1.344079328	0.844871025	0.655368236	1.396450408	0.694717481	0.986870998	0.670474044	0.960784308	1.055449956	0.976930212	0.896286901	0.661129288	1.00769025	0.781294536	0.956260613	1.358408897	1.034285832	1.146252248	0.946429413	1.286803093	1.15205232	0.794520077
30311	1.109505282	1.340479981	1.022743154	1.485966193	1.48063558	1.770935805	0.99389634	0.99534718	1.782779716	1.044046393	1.050642172	1.07895198	1.279141727	1.454200562	1.238594264	1.501037975	1.474309305	1.047412088	1.764514551	1.555580589	0.766236829	0.89274374	1.247409986	1.57424136	0.882493538	1.233322806	1.550830364	1.47269836	0.971988726	0.989942747	1.524954815	0.995471637	0.687233291	0.994322908	0.9500647	1.191395634	0.698094557	1.040198553	0.99439973	1.146928461	1.035930551	1.110927671	1.487003341	1.164553112	1.275771426	1.099793853	1.403282515	1.032837369	1.031735391
30316	1.02543382	1.180976964	1.036506905	1.330431984	1.323772827	1.606335344	1.078317965	1.050302325	1.61833802	1.042606469	1.040108763	0.970256444	1.126186598	1.297824236	1.136307167	1.339402535	1.288686988	1.058785445	1.601102234	1.385973978	1.184572692	1.152478114	1.144451891	1.427646747	1.162765104	1.099814671	1.389389626	1.31565098	1.085526135	1.05575965	1.375305975	1.054854949	1.16500338	1.054241332	1.152429599	1.06501714	1.163729498	1.067509828	1.053796525	1.054336906	1.017361765	1.027040206	1.328816475	0.750162544	1.146741554	1.037890738	1.17724578	1.287267281	1.017357191
30323	1.454289561	1.251558864	1.578804667	1.086707054	1.084551689	1.112823623	1.613629181	1.545768649	1.113133541	1.595058024	1.595109805	1.538170328	1.689653981	1.118319977	1.351603231	1.061041714	1.336702183	1.610303861	1.015673433	1.15466568	1.672967259	1.625860598	1.706686266	1.274197076	1.637607825	1.34235761	0.980976982	1.093619705	1.554429034	1.54690768	1.174729981	1.541972632	1.665881306	1.543512664	1.612758027	1.381397169	1.657197579	1.504560416	1.543761451	1.416426571	1.530203471	1.452590386	1.07227087	1.523112733	1.306539022	1.458199045	1.632125336	1.806116235	1.539835711
30328	1.331610981	1.1257285	1.455951067	0.963656869	0.949112646	1.121793711	1.490787305	1.423044484	1.130457565	1.472169638	1.472213834	1.415265108	1.56657086	0.984717257	1.230267378	0.877232526	1.214333114	1.48740969	1.092966906	1.043132782	1.550286795	1.503234526	1.583656616	1.172626802	1.514977088	1.219662334	0.454602444	0.956243377	1.431803003	1.424198169	1.077829429	1.419273682	1.543154744	1.420807445	1.490181733	1.258698473	1.534497934	1.382021734	1.421054073	1.293904152	1.407417802	1.329919646	0.924552092	1.400029902	1.184672279	1.335596245	1.508807241	1.68332169	1.417030444
30337	1.046342203	1.286524782	1.049536364	1.430694958	1.425844159	1.718982736	1.054373147	0.965726127	1.730768384	1.080501599	1.085928091	1.074091331	1.294125771	1.39922675	1.164386627	1.44798186	1.430224806	1.092956086	1.712125591	1.505464385	0.907126498	0.768284265	1.274856958	1.515729865	0.784709408	1.171224394	1.497713311	1.417971894	0.882989522	0.954881938	1.467552208	0.952692712	0.968045277	0.955215546	0.568233069	1.128692407	0.924924562	0.941168083	0.956396312	1.076125438	1.012285345	1.047003949	1.432692621	1.152794122	1.211318655	1.028747312	1.386900189	1.175826008	1.019037982
30338	1.050196709	1.277933849	0.88147471	1.424191405	1.418619939	1.707525363	0.829748484	0.916178313	1.719397975	0.91581364	0.926287699	0.978667769	1.191053056	1.392269372	1.186412118	1.438162453	1.407077758	0.926202349	1.701318894	1.491265904	0.963207407	0.966310307	1.158839488	1.514097124	0.972337311	1.174642159	1.487990677	1.41064855	0.946467537	0.917894327	1.464252181	0.928792848	0.90811492	0.924683818	0.99527506	1.132741556	0.925173678	1.003427639	0.923716207	1.092413734	0.946391477	1.052090957	1.424749058	1.078047101	1.218508121	1.045162119	1.324162797	1.061552488	0.931407569
30349	0.813928619	1.144582104	1.004671657	1.290504506	1.285753497	1.580020316	1.040955684	0.903898461	1.591784368	1.03808313	1.041243423	0.978868178	1.217553758	1.258961303	1.020458732	1.308464749	1.294979857	1.057620431	1.573002493	1.367194378	1.060023518	0.998967909	1.212301205	1.374988737	1.013225551	1.019102853	1.358273068	1.277865292	0.894974909	0.900319221	1.326985259	0.887103619	1.062292794	0.89240363	0.979400199	0.965115239	1.046615095	0.761753345	0.893683617	0.889093647	0.907482636	0.815187272	1.292753202	1.042465949	1.06567651	0.760721398	1.275455784	1.224914435	0.931883739
30350	1.061858657	1.272503952	0.825626696	1.41933071	1.413433818	1.700328408	0.780892348	0.969092762	1.712242062	0.709470722	0.735121835	0.946091359	1.131441455	1.387228299	1.194266689	1.431766082	1.394203989	0.702047177	1.694428863	1.482773443	1.053812024	1.048874517	1.093959705	1.511417015	1.055679148	1.175858709	1.481621177	1.405422996	1.011432152	0.974950175	1.460827723	0.982145811	1.011814716	0.978698642	1.067365902	1.135862786	1.025025701	1.042054509	0.977648397	1.102810708	0.965012317	1.063865021	1.419228918	1.039658837	1.220338976	1.062001951	1.289303268	1.107897989	0.945402789
30351	1.084373498	1.04538267	1.184825212	1.204562283	1.195891719	1.46878862	1.220620705	1.164969812	1.480988867	1.197507929	1.196799728	1.139350057	1.273456374	1.170354156	1.090374172	1.20484638	1.132260664	1.212143141	1.465039279	1.242166131	1.295132606	1.253148181	1.295531294	1.314938254	1.264422881	1.033474159	1.255562879	1.187408288	1.182488245	1.167466688	1.258157027	1.16364487	1.283773052	1.164557778	1.244575012	1.037055467	1.27762488	1.141883071	1.1645976	1.068161966	1.143866471	1.083664207	1.199052091	1.104356114	1.067774437	1.094329672	1.201903634	1.417488248	1.151279549
30355	0.921422752	1.189912843	0.993142631	1.334647948	1.329867805	1.623626735	1.020064359	0.866472198	1.635400229	1.029385717	1.033866858	0.992224532	1.229266462	1.303172209	1.065548454	1.352340843	1.336815369	1.047426852	1.616679004	1.410495913	0.998876775	0.922439493	1.217541468	1.419251402	0.939783905	1.070345953	1.402097085	1.32199405	0.773550919	0.852878054	1.371216093	0.837388625	1.011016311	0.845450415	0.894880903	1.023820248	0.988622053	0.712362767	0.847942843	0.96305018	0.911177728	0.92234836	1.336806284	1.069411484	1.112603021	0.896372555	1.304795294	1.189341959	0.929921026
30357	0.950270302	1.210340583	0.92296999	1.356535631	1.351280334	1.642270368	0.960939263	0.57875877	1.654100761	0.972144738	0.978035564	0.938117627	1.197844755	1.324756508	1.106613008	1.372049237	1.347866185	0.994412894	1.6357484	1.427345998	0.990412094	0.939732197	1.181790219	1.444347616	0.954400586	1.098986795	1.421873567	1.343340237	0.807640225	0.377327933	1.395214628	0.549575816	0.981994443	0.454602723	0.942608257	1.053108159	0.968826389	0.876572214	0.423406197	1.003197115	0.815769662	0.952646443	1.357746077	1.043239987	1.143680646	0.940243072	1.292295818	1.153114248	0.833060992
30361	1.10262221	1.338240655	1.057892419	1.483130068	1.478021511	1.769638636	1.04628672	1.001113239	1.781455522	1.084367125	1.090413951	1.099010921	1.309386249	1.451501306	1.227003992	1.499228256	1.4766674	1.092336856	1.763015196	1.5551355	0.750376418	0.785216366	1.283635968	1.569906278	0.742368893	1.22728013	1.548992995	1.470114183	0.94895017	0.99275946	1.521132649	0.994975395	0.892135447	0.995486521	0.855102003	1.185024261	0.830962733	1.016912454	0.996091309	1.136773645	1.046155612	1.103711549	1.484612034	1.181840178	1.26867228	1.089305618	1.418625119	1.121298348	1.047159099
30363	0.67527092	1.113165808	1.02876591	1.260676128	1.255946873	1.550773981	1.066862206	0.952788793	1.562527821	1.05803812	1.060273503	0.991565689	1.219718468	1.229035716	0.990477493	1.278908601	1.267734582	1.07723629	1.543680438	1.338279421	1.10077591	1.04475323	1.219239844	1.345115658	1.058025597	0.979737439	1.328785539	1.248037851	0.955169918	0.952068763	1.297115674	0.942542181	1.099768272	0.945999224	1.027314446	0.913975238	1.086547302	0.867469835	0.946739528	0.811077272	0.941867717	0.659890517	1.263009841	1.03619238	1.032525112	0.568074068	1.261754691	1.255172714	0.962580188
30365	0.852391357	1.155561	1.00195514	1.300873185	1.296160051	1.590517483	1.035897185	0.89252755	1.602279293	1.03626735	1.039793151	0.98304072	1.221303124	1.269387197	1.02912202	1.318955776	1.305578173	1.055443647	1.58348267	1.377759368	1.044360035	0.979512816	1.214318824	1.38507252	0.99437522	1.031489042	1.368736991	1.288284247	0.86867382	0.886512872	1.337169843	0.87198315	1.049343784	0.878236272	0.957366064	0.980415287	1.03193214	0.676054708	0.879861348	0.909147037	0.907384276	0.853231503	1.303185066	1.050640942	1.076133439	0.811502761	1.28369868	1.216035554	0.930858526
30368	1.138599892	1.35827764	1.003362564	1.50435195	1.498729762	1.787248371	0.939526463	1.031530526	1.799128707	1.005064493	1.011317442	1.075416214	1.244824613	1.47241947	1.268384374	1.518055893	1.485609854	0.994497222	1.781099544	1.570743865	0.980634004	1.023736631	1.201051123	1.594585999	1.023139146	1.256709505	1.567875643	1.490756092	1.040259753	1.031062451	1.54463018	1.03803798	0.90589255	1.035625682	1.059879854	1.215985861	0.949336993	1.092319152	1.035149647	1.177280131	1.05535763	1.140271555	1.50480021	1.157263409	1.300006728	1.133459104	1.394974765	0.92415831	1.045069447
30369	0.957553705	1.04710549	1.106032443	1.209214156	1.203133156	1.49270181	1.144246627	1.07165016	1.504569647	1.124551709	1.124747124	1.057337844	1.235938644	1.17609523	1.007158083	1.222221591	1.199168575	1.141448209	1.486466065	1.276661796	1.207937208	1.162045637	1.248610731	1.303061721	1.173852332	0.930864944	1.272748996	1.194899649	1.086863135	1.073701618	1.251822078	1.068616394	1.199471047	1.070039795	1.151010377	0.886737299	1.191317867	1.037566155	1.070208619	0.934366517	1.050196151	0.956242216	1.209081033	1.043963788	1.003973468	0.973288853	1.22597367	1.339844333	1.061230445
30381	1.109308916	1.285987942	0.998213746	1.433076176	1.42668216	1.710340486	1.011729886	1.068589955	1.722319831	0.962607872	0.954198925	1.004101136	1.025801801	1.400737295	1.226973566	1.443104094	1.394846843	0.955172289	1.70493191	1.490709422	1.167417023	1.153433672	0.997449682	1.528470517	1.16127584	1.200780256	1.492971646	1.418619683	1.105945689	1.074081916	1.476754297	1.077388884	1.134517007	1.075325517	1.164323112	1.165289259	1.142754426	1.115063511	1.074582233	1.14321488	1.050215146	1.111055164	1.431952396	1.01914333	1.244865406	1.114162783	1.246338692	1.222909654	1.039089476
30386	0.84443233	1.06656555	1.072811447	1.217214058	1.212678174	1.509598577	1.109937492	1.015126604	1.52131254	1.097347622	1.098773384	1.032234742	1.238094379	1.18544231	0.942023818	1.236726933	1.233181588	1.115316282	1.502208167	1.298384697	1.151855161	1.098584147	1.24294613	1.300610957	1.111233589	0.907166964	1.286732895	1.204741889	1.018517888	1.015148378	1.252936538	1.007828796	1.149242689	1.010388676	1.081747419	0.79405791	1.137435412	0.949146175	1.010908176	0.671710377	1.001796975	0.838318716	1.220029026	1.052810166	0.977614809	0.852710379	1.256758868	1.299512158	1.017485575
30388	1.337808293	1.140346509	1.457013042	1.085044455	1.068200692	1.133728656	1.4918569	1.426730698	1.149556557	1.472408741	1.472296407	1.415827943	1.561851915	1.073644561	1.253899529	1.002645675	1.148901518	1.487426989	1.157051983	0.780431657	1.554216578	1.508149148	1.580286373	1.265981064	1.519795086	1.233986546	1.013753781	1.065568063	1.436992828	1.428114771	1.183046623	1.423410422	1.546276735	1.424827145	1.495930139	1.268804637	1.538110778	1.388970761	1.425036172	1.303550676	1.410260894	1.336279951	1.052690156	1.397211577	1.210042517	1.342659283	1.495337763	1.685107162	1.41940155
30389	1.26753902	1.061174711	1.396769629	0.655895092	0.786094337	1.245109365	1.43157417	1.36128391	1.254250907	1.413784269	1.41398196	1.356632206	1.512946615	0.85071236	1.147988786	0.942006336	1.211422133	1.429231125	1.218417521	1.114596892	1.488221301	1.440189261	1.528736402	1.017960354	1.452026587	1.148318857	0.970032125	0.815598813	1.368514785	1.362204265	0.910618336	1.357063954	1.481895845	1.358713821	1.426299315	1.19118143	1.472751169	1.317001718	1.358998046	1.226451905	1.346527845	1.265687316	0.838091009	1.344746119	1.101536699	1.270603516	1.46333708	1.623379935	1.356596805
30390	1.280988982	1.073887972	1.409166307	0.716884731	0.77439826	1.223876292	1.443980027	1.374243982	1.23275228	1.426008219	1.42617241	1.368903652	1.52414075	0.868529278	1.165519971	0.918448594	1.212294062	1.441410936	1.195238049	1.102738609	1.501254163	1.453437276	1.540210936	1.049254845	1.46525392	1.163285073	0.938292023	0.81524704	1.381813259	1.375215954	0.943620313	1.370122735	1.494751305	1.371747139	1.439731878	1.205344984	1.48571372	1.330678737	1.372023092	1.240639058	1.359293784	1.279172332	0.805832621	1.3562837	1.1191745	1.284261269	1.472790296	1.635947309	1.369263785
30393	0.92083964	1.194172607	0.95293469	1.340133662	1.335035127	1.627004178	0.988526696	0.762644748	1.638814635	0.995601203	1.000517699	0.95199321	1.206189045	1.308438304	1.084001604	1.356391735	1.335364957	1.016468847	1.620333141	1.41270953	1.00272953	0.942766678	1.193242644	1.42690019	0.958436905	1.079228452	1.406204651	1.327113383	0.785737839	0.74281519	1.378123417	0.698861385	1.001754803	0.719682865	0.934926818	1.031911866	0.985488449	0.817936957	0.724980323	0.976843494	0.839455397	0.923176331	1.341662948	1.045173801	1.123891067	0.905665469	1.290092277	1.173130438	0.866686093
30395	0.763113589	1.137858121	0.994701734	1.286192882	1.281001272	1.572976198	1.038505416	0.917050458	1.584788031	1.026932796	1.029246044	0.947158638	1.197891854	1.254301782	1.035154506	1.302236964	1.282035755	1.048090179	1.566316407	1.358649446	1.087260244	1.03636206	1.195733992	1.373693963	1.049361442	1.017357304	1.352155815	1.273036995	0.942093838	0.919551704	1.324654291	0.910095695	1.081566234	0.912889823	1.025126559	0.9597641	1.070631272	0.879697993	0.913293559	0.897760941	0.887863218	0.773969517	1.287587512	1.008249228	1.068954012	0.790758868	1.25292544	1.233768149	0.914698625
30396	0.969344192	1.192381941	0.922900619	1.340798399	1.334846425	1.621804745	0.989563973	0.941519752	1.633717983	0.951583058	0.951540286	0.722889599	1.14013018	1.308569758	1.119067841	1.353124657	1.31644038	0.980660702	1.615902788	1.404269351	1.101383947	1.069368588	1.13575879	1.433308673	1.079974284	1.093866061	1.403054708	1.326807887	0.996668825	0.950906518	1.382569307	0.951677799	1.080775329	0.949809317	1.072052275	1.050532639	1.07915182	0.99125231	0.948884862	1.019956688	0.882005244	0.97223917	1.340620779	0.926803874	1.141628183	0.978651746	1.233148288	1.211471803	0.874392169
30397	0.792503962	1.097003397	1.04978925	1.243455213	1.239091706	1.536076436	1.085793404	0.977691213	1.54778619	1.07751977	1.079642087	1.015526984	1.233686946	1.212036714	0.95709029	1.263381552	1.258881071	1.095899122	1.528652994	1.324973038	1.114742253	1.05704098	1.234374903	1.325461121	1.070260241	0.954327762	1.313208374	1.23123157	0.972661978	0.976202764	1.278288486	0.967323954	1.115529526	0.970702251	1.036902686	0.885505157	1.101561669	0.885164927	0.971477305	0.736509489	0.971107467	0.783527299	1.246522982	1.052919058	1.006784345	0.756695049	1.267964713	1.271575368	0.989314644
30399	1.071317936	1.309594271	1.083040249	1.453458834	1.448681245	1.742224911	1.088545667	1.001263494	1.754002166	1.113381389	1.118638229	1.105162936	1.324140976	1.422043042	1.184253867	1.471072752	1.454556862	1.125804995	1.735304921	1.528970538	0.941808928	0.835327057	1.305597836	1.537993318	0.840225466	1.193445938	1.520790208	1.44082041	0.924457491	0.99108346	1.489987603	0.988368665	1.004419048	0.990983985	0.746019118	1.151317985	0.963163872	0.967042114	0.992142273	1.098305689	1.044627101	1.071797995	1.455600416	1.181688424	1.232852158	1.053007529	1.414352796	1.209055884	1.051871259
30411	0.863919144	1.163642622	0.991258695	1.309212416	1.304392197	1.598106133	1.025842764	0.871757498	1.609881097	1.027088906	1.030840671	0.974276745	1.216962871	1.277663331	1.041882834	1.326795783	1.311387921	1.04666736	1.591169723	1.384932988	1.035610732	0.971429189	1.208866704	1.394128395	0.986512965	1.04188423	1.376589242	1.296502556	0.850952924	0.864963374	1.345981359	0.848168846	1.039568752	0.855401543	0.95166532	0.991496991	1.022360953	0.687023	0.857265267	0.924647831	0.89093751	0.865579215	1.311308692	1.047471836	1.086753592	0.831501883	1.283869014	1.206941342	0.916267101
30412	1.287602617	1.093153684	1.419453844	0.900377101	0.937721014	1.310893739	1.454203246	1.382435967	1.319958171	1.436923524	1.4372121	1.379728072	1.538768326	0.952027241	1.155740157	1.029972441	1.258741718	1.452477266	1.283449224	1.177983318	1.509084718	1.460449521	1.553826031	0.879844746	1.472342861	1.165920158	1.04962096	0.947201595	1.388678043	1.383206743	0.671848463	1.377939448	1.503260713	1.379659859	1.446031624	1.210056685	1.493816388	1.336138612	1.379967418	1.244607812	1.368263012	1.285657923	0.963730265	1.369855644	1.111990763	1.290010053	1.493452161	1.645536266	1.378590242
30414	0.965062839	1.198573638	0.887397289	1.346524265	1.340709631	1.628453924	0.965268085	0.905223455	1.640351004	0.931053936	0.932927372	0.689861187	1.146812679	1.314385909	1.119198043	1.359476114	1.325202524	0.964053242	1.622431027	1.411427718	1.0780443	1.046172147	1.137626879	1.438109182	1.056905026	1.097396935	1.409383586	1.332690895	0.971381926	0.917024352	1.387686035	0.919263699	1.056904882	0.916495914	1.050239543	1.053310739	1.055123244	0.973561949	0.915254853	1.018376073	0.830319822	0.968061207	1.346619661	0.959134634	1.144622077	0.971299069	1.245838333	1.191449112	0.810284877
30415	1.066658686	1.304983758	1.082521555	1.448764351	1.444012323	1.737703512	1.089101982	0.999434023	1.749477728	1.113038152	1.118233188	1.103292901	1.322701764	1.417365327	1.178547819	1.466494831	1.450439838	1.125725171	1.730760783	1.52454482	0.949429486	0.842984165	1.304652037	1.533125449	0.849642627	1.188451692	1.516208421	1.436155148	0.921655173	0.989206133	1.485179157	0.986136755	1.009066693	0.988890987	0.749380231	1.146355711	0.968780631	0.96119982	0.990081251	1.093006642	1.04240131	1.067087364	1.450956757	1.179257444	1.227689921	1.047976877	1.411559128	1.212305101	1.0500681
30416	0.856150905	1.086498151	1.05600495	1.240284904	1.234786161	1.526124984	1.096541725	1.011449782	1.537952882	1.078750077	1.079552884	1.004024985	1.212034435	1.207915653	1.006659295	1.255362817	1.234953631	1.097291867	1.51958739	1.311314694	1.155934664	1.108459867	1.219135981	1.3300489	1.120598225	0.959390846	1.305522329	1.226717562	1.028635086	1.013653225	1.280216111	1.0076443	1.148411362	1.009350709	1.097091688	0.885769428	1.139398805	0.974643559	1.009565534	0.871578747	0.98714995	0.855432703	1.241172291	1.012399746	1.024805412	0.888677147	1.231653977	1.292404046	1.00154238
30418	0.837337888	1.147676581	1.008617191	1.292978848	1.288323367	1.58306145	1.042909793	0.906054839	1.594815581	1.041919427	1.045228218	0.986945441	1.222805585	1.261518026	1.018844636	1.311343866	1.299209816	1.060992034	1.575969234	1.370546413	1.053975042	0.990022245	1.216915154	1.376800783	1.004578139	1.021762271	1.361124137	1.280453125	0.885724703	0.901036518	1.329025788	0.887760413	1.0586031	0.893365341	0.967596569	0.969517432	1.041629587	0.719292347	0.89479979	0.893951381	0.916173546	0.83755382	1.295410109	1.050409415	1.066762684	0.787794236	1.28138348	1.223735683	0.938978427
30422	1.344862254	1.161402016	1.478945649	1.027197833	1.054520952	1.417792442	1.513642681	1.440594952	1.427218025	1.49680925	1.497176894	1.439588048	1.600974461	1.05625012	1.202201956	1.13644329	1.339411696	1.512454226	1.393082782	1.274268648	1.566977095	1.517813706	1.615398574	0.484049619	1.529755744	1.221455758	1.161858643	1.059514652	1.445965269	1.441234112	0.814635174	1.435856623	1.561592922	1.437638578	1.502931693	1.266451167	1.551886271	1.392535418	1.437966563	1.300244716	1.426937977	1.342837681	1.077647744	1.431466751	1.161797776	1.346683964	1.559350234	1.704559116	1.437487944
30423	1.054247041	1.26955279	0.795011155	1.416313945	1.410486993	1.697829036	0.72098397	0.951541641	1.709733592	0.759024813	0.78578535	0.942162128	1.143584476	1.384246637	1.188557054	1.429085125	1.392988749	0.788856481	1.691861481	1.480561498	1.037535277	1.032615428	1.108431053	1.507933901	1.039497307	1.171344291	1.478937088	1.402483844	0.995506303	0.957503974	1.457503563	0.965610335	0.994641271	0.961838914	1.052109852	1.130766741	1.007803004	1.030054697	0.960714702	1.096104996	0.951406068	1.056279735	1.416355252	1.04298976	1.215826502	1.053559098	1.293699177	1.099736485	0.930472395
30424	1.204830462	0.965633006	1.328955035	0.983000983	0.961447655	1.262141512	1.363894695	1.296509628	1.273825538	1.345081692	1.345099677	1.287936764	1.439067997	0.926776104	1.11105237	0.953485635	1.110236098	1.360329483	1.254724883	1.056855239	1.424075306	1.377248053	1.456270771	1.150804762	1.388974441	1.090939887	1.028594751	0.947074113	1.305745968	1.297733212	1.077633768	1.29284493	1.416746129	1.294353619	1.364418588	1.130804451	1.408199431	1.256282393	1.294590912	1.167651122	1.280555868	1.203167467	0.957233592	1.272004738	1.06143445	1.209266738	1.381576715	1.556661823	1.2901183
30426	0.827235685	1.074318312	1.066907897	1.223355222	1.218923022	1.516122042	1.103718904	1.005354496	1.527829324	1.092327169	1.09394611	1.028035113	1.23737498	1.191732641	0.941914798	1.243214501	1.240115655	1.110409796	1.508681097	1.305111292	1.141951095	1.087427908	1.241063955	1.305982032	1.100225679	0.919490103	1.293151637	1.211019062	1.006431194	1.004974872	1.258578677	0.997257439	1.140323251	1.000028305	1.069608512	0.824491497	1.12790287	0.932819808	1.000614448	0.528050318	0.993793468	0.81989334	1.226345985	1.053370817	0.983493236	0.828908204	1.26034186	1.292209454	1.010166237
30428	1.034916278	1.248531131	0.741971739	1.395642711	1.389736576	1.676647052	0.860496351	0.945278487	1.688560543	0.725835331	0.738332241	0.886339285	1.127375006	1.363517873	1.171139676	1.408061722	1.37067211	0.829847942	1.67074641	1.459098404	1.062616371	1.048044228	1.100863517	1.487801013	1.056304657	1.151515984	1.457930297	1.38172083	0.997806376	0.953454213	1.437186153	0.960302828	1.0278786	0.956619076	1.062101976	1.110882887	1.035451739	1.021900623	0.955392478	1.078059207	0.927509691	1.037108311	1.395528661	1.007419522	1.196595104	1.036484689	1.269977232	1.140735449	0.902492978
30434	1.05442014	0.933407241	1.201814757	1.08785191	1.085713199	1.402603964	1.236789572	1.158559099	1.413941477	1.22132721	1.2219837	1.162746562	1.335357584	1.055595524	0.890142194	1.121306777	1.178947191	1.237492568	1.392403593	1.203469255	1.285617634	1.234876894	1.347129017	1.159477476	1.247001788	0.87295562	1.171768818	1.077710769	1.161952319	1.158872274	1.115231879	1.153060157	1.28147072	1.155050001	1.218800548	0.953698712	1.270972623	1.10499221	1.155439512	0.99961244	1.14587732	1.051987382	1.096211848	1.161110824	0.704921619	1.055580999	1.311690845	1.426755834	1.157451762
30436	1.306179803	1.116045572	1.438882589	0.949152669	0.981248956	1.347154462	1.473611806	1.401355808	1.356317162	1.45650257	1.456821332	1.399297842	1.559232327	0.990403367	1.170179801	1.067506022	1.286174785	1.472091055	1.32044198	1.21103509	1.527902345	1.479065419	1.574048386	0.801267356	1.490977351	1.183838767	1.088357208	0.988808607	1.407264704	1.402076283	0.564760933	1.396766912	1.522246337	1.398510831	1.464470219	1.228304574	1.512701828	1.354385192	1.398826193	1.262564547	1.387380157	1.304204584	1.005312197	1.390094337	1.127690939	1.308363088	1.515321893	1.664785582	1.397792392
30437	1.055243384	1.294312071	1.023013847	1.439129683	1.434076099	1.726039514	1.019251296	0.950455075	1.737849349	1.053123747	1.059135051	1.059381797	1.27646042	1.407529739	1.180854178	1.45548985	1.434054068	1.063728585	1.719363361	1.511759087	0.820778792	0.509592709	1.253310772	1.525538831	0.575172001	1.182144857	1.505251178	1.426175074	0.882541965	0.940217752	1.476890348	0.941635284	0.898936792	0.942717137	0.774347716	1.1394688	0.840170764	0.962389034	0.943556333	1.089807977	1.000573658	1.056310659	1.440723663	1.142975499	1.223503086	1.040840074	1.380095155	1.125744909	1.003482835
30438	1.278080003	1.069012158	1.40560441	0.752142638	0.734355057	1.213005187	1.440428557	1.371049446	1.22210472	1.422335906	1.422478294	1.365249581	1.519815131	0.855477623	1.165457064	0.888076382	1.202380138	1.437711809	1.186171101	1.088680373	1.498120069	1.450445993	1.536063436	1.070092081	1.462249187	1.161152554	0.919777348	0.784160196	1.378849195	1.372056403	0.969798971	1.366993747	1.491498863	1.368601357	1.436864596	1.202801337	1.482532283	1.327961257	1.368871794	1.238200057	1.355964667	1.276285967	0.738836376	1.352147849	1.118825379	1.281501115	1.467399044	1.632505983	1.36587168
30439	1.282884723	1.073415982	1.409775641	0.807804847	0.773748422	1.200747337	1.444605369	1.375559815	1.209875152	1.42640319	1.426525413	1.369345301	1.523262682	0.870427159	1.172717388	0.8625249	1.199637214	1.441752547	1.174230176	1.078594839	1.502674451	1.455129922	1.539679739	1.088311813	1.466920669	1.166865356	0.896796581	0.805162012	1.3835634	1.37659786	0.990019943	1.371563548	1.495946409	1.373155829	1.441659667	1.208033769	1.487044315	1.332903243	1.373421285	1.243447982	1.36035808	1.281111768	0.726750908	1.35580177	1.126133371	1.286431043	1.469799431	1.636780081	1.370205545
30440	1.000700509	1.036679235	1.161102897	1.160172885	1.159122367	1.472244453	1.194632881	1.104705813	1.4836136	1.184059656	1.185491071	1.127830466	1.317761121	1.131670992	0.655705483	1.194043584	1.235752512	1.200735318	1.462266881	1.271804919	1.226200619	1.16963904	1.324090801	1.219212708	1.18224124	0.909915256	1.24286923	1.151897474	1.09723549	1.103419416	1.179953261	1.096557236	1.227023985	1.099196424	1.148121949	0.930190845	1.213653957	1.031500091	1.099814697	0.935498533	1.098901551	0.997618282	1.169550318	1.143523302	0.878707868	0.992715014	1.319736571	1.379428406	1.112299471
30441	1.233326117	1.049552596	1.368550288	0.955961466	0.976978047	1.347723385	1.403247019	1.329636554	1.357664222	1.386590392	1.386991499	1.329297627	1.491812372	0.962878151	1.086732823	1.058491901	1.241559644	1.402283062	1.326970256	1.190542418	1.455975878	1.406603865	1.50594945	0.899824667	1.418566647	1.107673412	1.094901203	0.977031263	1.33469089	1.330227016	0.874795182	1.324801977	1.450762313	1.326609024	1.391546497	1.153899839	1.440951654	1.280878785	1.326945025	1.187907669	1.316156652	1.231264817	1.001315008	1.3219085	1.044452429	1.23496732	1.452022472	1.59401277	1.326809148
30442	1.287053722	1.080297545	1.415009514	0.7562483	0.794479494	1.218671104	1.449823654	1.380199938	1.22739346	1.431816152	1.431973626	1.374725166	1.529736723	0.881806024	1.172340948	0.917100551	1.215450013	1.447209405	1.188874002	1.101987779	1.507220575	1.459445954	1.54586455	1.056105198	1.471258448	1.169718128	0.930193168	0.830854701	1.387833829	1.381181818	0.949980348	1.376098067	1.500683054	1.377717438	1.445776334	1.211583432	1.491666533	1.336775097	1.377991774	1.246854276	1.365213437	1.285244107	0.813317923	1.361959433	1.126121284	1.290363252	1.478015348	1.641821721	1.375163149
30443	0.870275669	1.156631328	1.011765651	1.301181983	1.296609992	1.591704045	1.043196604	0.906242496	1.603450479	1.045183071	1.048757117	0.996170766	1.229523798	1.269807676	1.02352428	1.319878304	1.308681232	1.06365328	1.584554012	1.379428715	1.041811612	0.973252043	1.22233973	1.384410551	0.988324428	1.031364926	1.369624879	1.288758553	0.868363867	0.899210092	1.336841955	0.886024189	1.050093884	0.891982864	0.946360265	0.981971731	1.031085414	0.638179584	0.893619772	0.910371677	0.925238731	0.870110029	1.303767359	1.061072412	1.07418991	0.830135762	1.290766872	1.219273226	0.946060305
30449	0.958554896	1.183592954	0.939872908	1.332295417	1.326342211	1.613369036	1.00171836	0.945993631	1.625281044	0.96710672	0.967116615	0.785822219	1.144247998	1.300048013	1.110851865	1.344644342	1.308305818	0.994025001	1.607458017	1.395873699	1.1066404	1.072815803	1.142055606	1.424824387	1.083632707	1.084534188	1.394587735	1.318299551	0.998349245	0.954786998	1.374077623	0.954525673	1.08753131	0.953099679	1.074042491	1.040520796	1.08502354	0.987960599	0.952297517	1.010444136	0.886934718	0.961573255	1.33212206	0.920168111	1.132906754	0.969691864	1.229178386	1.219739751	0.885255331
30451	0.882927729	1.169126047	0.996490384	1.314160352	1.309418988	1.60351516	1.028168398	0.877284485	1.615282051	1.031918456	1.035843164	0.98458518	1.223403908	1.28268107	1.04352156	1.332075077	1.317753491	1.050804234	1.596518203	1.390594826	1.026510831	0.957938752	1.214477748	1.398527489	0.973580949	1.047136441	1.381844285	1.301544557	0.834767679	0.868363093	1.350570065	0.852330189	1.033836577	0.85970962	0.934128909	0.998250006	1.014747537	0.554988644	0.861747862	0.932136226	0.904483188	0.883881089	1.316406651	1.057016983	1.09062845	0.85093415	1.291406263	1.204736185	0.926906238
30454	0.542205181	1.111629119	1.026046275	1.260646365	1.255659246	1.549165863	1.066283759	0.957969813	1.560947264	1.054464348	1.056360605	0.981970922	1.211816471	1.228798112	1.002050336	1.277764375	1.262772507	1.07404043	1.542278882	1.335805804	1.110294187	1.05768073	1.21269987	1.346849321	1.070592414	0.98129432	1.327709885	1.247704723	0.969622667	0.958800846	1.298244199	0.950244566	1.106508949	0.953071691	1.043257504	0.913066694	1.094907633	0.896992329	0.953590652	0.830031384	0.93893466	0.54956836	1.262481796	1.022410435	1.037124408	0.727226245	1.252080191	1.25826642	0.959381741
30457	1.043014729	1.283470396	1.017651867	1.428232629	1.423208572	1.715353482	1.01706466	0.938647315	1.727159611	1.048857196	1.054791117	1.051415769	1.270751991	1.396649273	1.168795529	1.444731779	1.423879286	1.060364806	1.708649613	1.501190053	0.847581463	0.554287048	1.248664603	1.514443808	0.673706558	1.170707785	1.494490509	1.415311173	0.862110928	0.92760337	1.465862913	0.92835017	0.911066489	0.929800649	0.746064976	1.127874406	0.858472347	0.946509636	0.930767542	1.077531182	0.990339847	1.044053763	1.429886359	1.134874533	1.212000583	1.028022094	1.371899545	1.132376451	0.994252646
30458	0.88056429	1.156728896	1.018738743	1.300770735	1.296293641	1.591883704	1.048895992	0.916525702	1.603619782	1.051534666	1.05510245	1.004440052	1.234941556	1.269471446	1.019172589	1.319879839	1.310154615	1.069615151	1.584656077	1.379933474	1.042346354	0.971890342	1.227795997	1.383346094	0.986955521	1.030704714	1.369603299	1.288458562	0.873370455	0.909296399	1.336002378	0.897068813	1.052513	0.902710585	0.942028467	0.982480249	1.032677143	0.68207713	0.904298899	0.911105454	0.936462999	0.879930432	1.303540018	1.067455448	1.07228726	0.84184802	1.295047419	1.222805638	0.955941249
30459	1.150112041	0.865771336	1.281658109	0.99676337	0.988928878	1.321727567	1.316635577	1.24570536	1.332935541	1.298904447	1.299131352	1.241198383	1.399630754	0.945934153	1.035426698	1.026878232	1.142770343	1.314466812	1.310615564	1.128234178	1.373120593	1.325016794	1.415005115	1.113917906	1.336872578	1.019875691	1.084717426	0.977105752	1.253063651	1.246637906	1.054390864	1.241452348	1.366830078	1.243115458	1.31112797	1.068707274	1.357646184	1.201225063	1.243401545	1.107904177	1.230780241	1.148219236	0.999209918	1.229816207	0.973969498	1.153563087	1.354084767	1.508506813	1.240995858
30460	1.032681403	1.263531085	0.857168162	1.40986166	1.404306849	1.693342663	0.842369504	0.886175645	1.705212674	0.908139587	0.9189503	0.958577388	1.185391392	1.377942216	1.171495475	1.423921749	1.393299647	0.926187298	1.687116799	1.477165744	0.970686248	0.962966443	1.156390983	1.499660307	0.970741191	1.159628411	1.473753294	1.396336029	0.928723552	0.889509167	1.449851432	0.902385554	0.926193824	0.897363145	0.988254774	1.117279067	0.935323927	0.98615277	0.896106917	1.0763584	0.919210364	1.034670776	1.410455551	1.064365599	1.203721411	1.027740397	1.313018853	1.083086662	0.90189128
30461	1.051258529	1.280205383	0.896534445	1.42637671	1.420839898	1.709952603	0.852188573	0.915467096	1.721820967	0.929800311	0.939529248	0.985838901	1.197970343	1.394475549	1.187227673	1.440508677	1.410081362	0.939316707	1.70371436	1.493827089	0.950203146	0.95531419	1.166127838	1.516049071	0.961086679	1.176277144	1.490332866	1.412873071	0.940523176	0.916015913	1.466283908	0.926877982	0.892078333	0.922947161	0.986456653	1.134267178	0.909861523	1.001056413	0.922081517	1.093224516	0.949779031	1.05311208	1.427003963	1.083856699	1.220010613	1.045563613	1.329169615	1.057771587	0.936432677
30462	0.950627916	1.076963851	1.085676751	1.234623514	1.228347278	1.51557267	1.125236764	1.056420157	1.527485309	1.103522148	1.103477235	1.032346723	1.213726589	1.201681321	1.034316803	1.246263406	1.214240109	1.120714856	1.509670146	1.298092814	1.195263249	1.151428262	1.226741141	1.329574939	1.163057839	0.974648495	1.296616971	1.220151756	1.076295355	1.059216893	1.277978906	1.054620965	1.18504233	1.055740536	1.142335966	0.929657771	1.177886213	1.031793353	1.055803045	0.949554136	1.031297497	0.950335368	1.233988268	1.011246498	1.037074692	0.969730277	1.211162313	1.323201888	1.041592033
30464	0.924451319	1.19313895	0.986290565	1.338084757	1.333242347	1.626643419	1.013515314	0.852166348	1.63842428	1.023455443	1.02807954	0.987023132	1.226038138	1.306567997	1.071513922	1.355494038	1.33885697	1.041724678	1.619750828	1.413280525	0.994485338	0.919242596	1.21371812	1.423109726	0.936791288	1.074573305	1.405260038	1.325359625	0.750885418	0.83685086	1.374930094	0.819743327	1.005198508	0.828757823	0.895329708	1.028014873	0.983162	0.738192679	0.831557838	0.968501857	0.90255684	0.925624797	1.340119348	1.066933633	1.117216501	0.901236574	1.303909215	1.18382986	0.921589382
30465	0.720367976	1.131886541	1.007291203	1.279269457	1.274350352	1.567883737	1.047091104	0.921780836	1.579663541	1.039114551	1.041683879	0.970042525	1.210061803	1.247557433	1.016742265	1.296554712	1.281133253	1.059196229	1.56098422	1.354566648	1.082406864	1.026945425	1.207429051	1.364937362	1.040413773	1.005891626	1.346428562	1.266425371	0.930720244	0.921491648	1.316523614	0.910630246	1.080473904	0.914458893	1.01147401	0.946757926	1.067423933	0.843001861	0.915241476	0.868858147	0.90848507	0.727992883	1.281205833	1.027010414	1.056418734	0.684376104	1.262038123	1.236868362	0.933175341
30472	0.955558091	1.18680032	0.924702174	1.335249558	1.329366819	1.616792868	0.990605586	0.929389982	1.628696663	0.957055736	0.957719903	0.751719295	1.146620413	1.303049337	1.110917042	1.347918083	1.312794209	0.98565772	1.610820366	1.399556313	1.095802863	1.061974472	1.142074665	1.427303698	1.072856939	1.086355585	1.397849139	1.321334515	0.986359719	0.939152125	1.376719179	0.939316516	1.076520761	0.937577053	1.063743061	1.041904327	1.073921082	0.978947633	0.936656462	1.009412553	0.862787978	0.958681168	1.335215962	0.93658706	1.134455285	0.965272781	1.23528804	1.210314131	0.859096819
30473	0.963357819	1.189082692	0.934370396	1.33765035	1.3317116	1.618798107	0.998355676	0.943676547	1.630708834	0.963008365	0.963130316	0.764484278	1.145812975	1.305417902	1.115544297	1.350056525	1.313859149	0.990859072	1.612877459	1.401342737	1.105279893	1.07196804	1.142534611	1.430078871	1.082738351	1.089905296	1.399993524	1.323672223	0.997765038	0.952835136	1.379366725	0.952949342	1.085710617	0.951335257	1.073717872	1.046002155	1.083435326	0.989390252	0.950474546	1.015288998	0.882918877	0.966362959	1.337503691	0.92753767	1.13804442	0.973677811	1.233832688	1.217803423	0.879204222
30474	1.345671329	1.162696474	1.479857983	1.030783647	1.057812241	1.421077327	1.514552648	1.441445818	1.430525035	1.497739777	1.498111068	1.44051725	1.602012232	1.058983891	1.202515718	1.139517877	1.34131549	1.513388983	1.396536807	1.276945694	1.567815791	1.518628064	1.616407063	0.377376981	1.530572349	1.222183781	1.165336113	1.062618538	1.446776025	1.442078921	0.82290516	1.436696349	1.56245188	1.43848114	1.503724679	1.267219529	1.55273314	1.39330511	1.438810066	1.300978953	1.427812559	1.343643085	1.08091421	1.432476669	1.162264678	1.347466171	1.5605591	1.705449919	1.438372812
30477	1.376134034	1.172474294	1.500028482	1.019926341	1.010970671	1.07330312	1.534860368	1.467332123	1.079643637	1.516178601	1.516210199	1.45931439	1.610160862	1.042606875	1.27597599	0.962258892	1.25143023	1.531398629	1.028422591	1.062442194	1.594580083	1.547604161	1.62736036	1.216829555	1.559338937	1.265017935	0.844694939	1.018020761	1.476200615	1.468502825	1.121179002	1.463596105	1.587386068	1.465120709	1.534614378	1.303627345	1.578767389	1.426560022	1.465364457	1.338709476	1.451646633	1.374455878	0.993250129	1.443813134	1.230788543	1.380174215	1.551609913	1.727446844	1.46121985
30478	0.963281064	1.219882991	0.968898091	1.365107067	1.360089586	1.65240137	0.990054776	0.823675515	1.664204426	1.008270888	1.013815156	0.986442537	1.224914971	1.333495818	1.105531008	1.381686419	1.361542838	1.025765248	1.645674727	1.438337382	0.956324558	0.878153242	1.208381931	1.45130001	0.898328624	1.105284616	1.431465883	1.35218616	0.439940164	0.799981375	1.402722411	0.79083042	0.966459733	0.798000659	0.869611989	1.06020016	0.941888034	0.843911902	0.801021524	1.006502786	0.901469127	0.964748073	1.366785931	1.074718354	1.148020103	0.946619196	1.315149107	1.154800249	0.913953912
30479	1.028377967	1.270390741	1.033362994	1.414645001	1.409786175	1.702893867	1.040062579	0.944501226	1.714680196	1.065254131	1.070685758	1.056962215	1.278904527	1.383167641	1.148656804	1.431901347	1.41406958	1.078315781	1.696041841	1.4893544	0.909048391	0.762900255	1.26009152	1.499737695	0.79060217	1.154990618	1.481636602	1.401911922	0.852773181	0.932881041	1.451539851	0.93028878	0.961445334	0.933081534	0.53322982	1.112171853	0.919972224	0.919705134	0.934367857	1.059258757	0.993139054	1.029089992	1.416628159	1.136346221	1.19532029	1.0106012	1.370927275	1.167815498	1.000451241
30480	1.218619004	1.02856741	1.353331912	0.935925244	0.955361508	1.331030176	1.388055431	1.314787747	1.341057148	1.371268552	1.371647786	1.313948563	1.475891328	0.93601006	1.075452983	1.038886322	1.222620237	1.386941127	1.310946765	1.171810351	1.44123952	1.392021875	1.490192864	0.938042807	1.403971249	1.092630232	1.078095113	0.953958252	1.320112755	1.315418547	0.892538616	1.310023534	1.435895694	1.311813001	1.377104523	1.139081705	1.426161483	1.266544854	1.312142995	1.173593657	1.301141909	1.216578379	0.980688841	1.306068861	1.030571481	1.220460372	1.435238158	1.57895073	1.311737305
30481	0.948930988	1.204558819	0.886656978	1.351505831	1.346040602	1.635836377	0.948711792	0.752296481	1.647691379	0.945454512	0.951053945	0.883368845	1.176824753	1.319585727	1.110110074	1.366067505	1.33820197	0.973569297	1.629498614	1.420136898	1.024426892	0.985203778	1.162240323	1.440739526	0.997532318	1.096618834	1.415926981	1.33806967	0.890200699	0.784165154	1.391119732	0.793059132	1.007882306	0.784821476	0.989690624	1.050814467	1.00129687	0.915922365	0.781421407	1.005823411	0.669872086	0.951865689	1.352300078	1.014716017	1.142607422	0.946064502	1.274109904	1.16240918	0.679832242
30482	1.047093637	1.287070023	1.019374645	1.431850573	1.426816578	1.718900322	1.017719322	0.942559025	1.7307077	1.050221345	1.056182954	1.054034626	1.272618879	1.400261656	1.172804521	1.448302914	1.427253739	1.061429563	1.712205792	1.504697468	0.839064166	0.483873165	1.250174499	1.518128354	0.646105141	1.174509295	1.498062504	1.418917963	0.869098579	0.931792938	1.469524724	0.932781104	0.906987075	0.934100588	0.75507337	1.131730725	0.852387214	0.95186311	0.935022581	1.081621061	0.993726128	1.048142126	1.433484185	1.137546423	1.215822944	1.032303296	1.374605562	1.130160585	0.997291777
30486	1.336732378	1.155401226	1.471288074	1.031758172	1.057742831	1.421260257	1.505974677	1.432657994	1.430792966	1.489234517	1.489618741	1.432006372	1.593888347	1.056775534	1.191830235	1.13879926	1.336316796	1.504898857	1.397370233	1.274811561	1.55898589	1.509712106	1.608179071	0.596062201	1.521664357	1.212934582	1.166204626	1.061839964	1.437846811	1.43326973	0.839908145	1.427869124	1.553693575	1.429663956	1.494733274	1.258126387	1.543932085	1.384230233	1.429996207	1.291772921	1.419108186	1.334691032	1.080819458	1.424251828	1.152072867	1.33843298	1.55304602	1.696804394	1.429705038
30490	1.062941682	1.30195628	1.063260442	1.446109677	1.441252873	1.734347034	1.066472084	0.983098758	1.746133569	1.093554774	1.099001844	1.088967076	1.307608857	1.414639991	1.180038335	1.46336537	1.445455776	1.105507233	1.727496507	1.520800554	0.905956871	0.781006652	1.287837531	1.531183187	0.786558912	1.186886077	1.513096092	1.43338028	0.9058627	0.972736807	1.482992543	0.970925062	0.973639811	0.973233328	0.680968497	1.144521677	0.929412629	0.960473964	0.974338917	1.09232234	1.028557724	1.063595031	1.44809448	1.167480006	1.22690403	1.045626207	1.401443403	1.182567956	1.034793484
30491	1.023180049	1.257696417	0.870508445	1.403951545	1.398453638	1.687847557	0.871821914	0.863150009	1.699710275	0.9233512	0.933084824	0.957641631	1.190502692	1.372062053	1.163372679	1.418282649	1.388823611	0.942229694	1.681567161	1.471900964	0.962101598	0.948312198	1.16354274	1.493370053	0.957179484	1.152557789	1.4681106	1.390489367	0.908114532	0.865601223	1.443690811	0.880399235	0.922944279	0.874829765	0.973279889	1.109779325	0.926972917	0.971708215	0.873495176	1.067477555	0.907101354	1.025173804	1.404661341	1.064103611	1.196609897	1.017329944	1.312728063	1.090905883	0.891643248
30494	0.710189764	1.120684327	1.014588994	1.270140414	1.264930194	1.557072326	1.057144277	0.950136817	1.568881483	1.043386128	1.045161531	0.9644199	1.201986334	1.238168764	1.020761628	1.286206409	1.266927848	1.06364741	1.550392985	1.342835736	1.108577548	1.058447312	1.202802372	1.357820291	1.071154182	0.996807151	1.3361744	1.256948446	0.970131755	0.952308059	1.308713726	0.944287444	1.102652594	0.946672917	1.046555868	0.933415124	1.092206012	0.907808802	0.947020796	0.870879024	0.923454987	0.723800295	1.271523614	1.007711559	1.051910198	0.788615781	1.246241286	1.25224939	0.944765238
30496	1.275190618	1.064922892	1.402358276	0.78086737	0.725592004	1.208529629	1.437188513	1.368005296	1.217825569	1.419029248	1.419159654	1.3619519	1.516150918	0.848060665	1.164148511	0.867496182	1.195779274	1.434390575	1.183244788	1.080524167	1.495110109	1.447514721	1.532496724	1.080372556	1.459310524	1.158680731	0.912364278	0.768708076	1.375932487	1.369031589	0.982873831	1.363985729	1.488423649	1.36558409	1.434001757	1.200107339	1.479496187	1.32518018	1.365851485	1.235569053	1.352845896	1.273409014	0.675462985	1.348584861	1.117350161	1.278694583	1.463155632	1.629326873	1.36271839
30500	1.061709107	1.199936367	1.062179321	1.34854958	1.341662204	1.622481496	1.099313288	1.081843341	1.634519034	1.062981593	1.059851304	1.008889139	1.110023721	1.315893864	1.162289501	1.356319243	1.299429298	1.075979897	1.61750852	1.401014461	1.209830432	1.179650382	1.137470174	1.447250922	1.189640551	1.125541697	1.406267039	1.333529994	1.115515348	1.086994021	1.394406707	1.086479555	1.188968006	1.085787421	1.180475872	1.094360606	1.188728353	1.099524908	1.085344536	1.086356385	1.052593934	1.063068701	1.346442248	0.864364392	1.170510813	1.07265002	1.158022491	1.306743309	1.051396946
30502	1.338134084	1.141408012	1.457065665	1.090109893	1.073332084	1.140793603	1.491908773	1.426919316	1.156716614	1.472418119	1.472297658	1.415857463	1.561598987	1.077960626	1.255080216	1.009427886	1.14502158	1.487424339	1.164752284	0.74084195	1.554414789	1.508397847	1.580104757	1.269980259	1.520038769	1.234763326	1.021996822	1.070498759	1.437257052	1.428315007	1.18747468	1.42362209	1.546433666	1.425032798	1.496221229	1.269350259	1.538292897	1.38932599	1.425239906	1.30405541	1.410407788	1.336614236	1.058191124	1.397067278	1.211350409	1.343026798	1.49460926	1.685194965	1.419523636
30516	0.955974964	1.203986198	0.868853383	1.351299202	1.345702046	1.634719384	0.945858594	0.827197091	1.646590347	0.930769128	0.935740601	0.838090158	1.164683709	1.319297502	1.115203897	1.365251742	1.334945263	0.962664206	1.628501049	1.418516613	1.042972693	1.008190586	1.151063231	1.441420619	1.019644653	1.098581743	1.41512862	1.33771325	0.924538074	0.846782964	1.391497498	0.852485159	1.023352184	0.847293815	1.013302494	1.053379618	1.019476251	0.940382943	0.845142668	1.012069092	0.7014668	0.958991112	1.351829278	0.997381949	1.145040594	0.956810591	1.264583177	1.169095708	0.528047993
30517	1.228176669	1.024569419	1.345195599	1.068954349	1.05175733	1.275153399	1.3801095	1.316214602	1.288147196	1.36021907	1.360030249	1.303602308	1.44753895	1.034621794	1.155600271	1.020963875	1.041448849	1.375159087	1.277430066	1.020014807	1.443987896	1.398436897	1.466552403	1.227553717	1.410035526	1.127404154	1.076133633	1.04301823	1.32734923	1.31773081	1.155112972	1.313134643	1.435617117	1.314490401	1.386674343	1.160389985	1.427707262	1.280213416	1.31467909	1.195695013	1.299216333	1.226732695	1.044463193	1.283208782	1.111628567	1.233635585	1.378125113	1.573780529	1.308141515
30518	0.913910625	1.033936985	1.10244831	1.188163256	1.183800426	1.482781891	1.138872865	1.051287405	1.494457191	1.124912405	1.126005471	1.061795191	1.255364143	1.156215905	0.912634123	1.208909303	1.212791224	1.142216852	1.475103797	1.272814815	1.184029039	1.131911676	1.262864083	1.270719534	1.144329221	0.8347466	1.259057182	1.175827922	1.054972887	1.051497332	1.223293356	1.044875936	1.180698185	1.047161932	1.115466099	0.567228743	1.169483666	0.991413212	1.047616081	0.813574701	1.037837655	0.910025595	1.191430731	1.072238304	0.935411254	0.919099698	1.260086719	1.328811673	1.051695705
30526	0.995221093	0.998796434	1.156764678	1.137417379	1.135391117	1.446553433	1.191358341	1.105784756	1.457977796	1.178461613	1.179564178	1.120098509	1.304849853	1.107226631	0.745422286	1.168426004	1.20668986	1.195088891	1.43699458	1.244477947	1.231497871	1.177794588	1.313257336	1.20466561	1.190204625	0.829395511	1.21796411	1.127808328	1.10418439	1.105328526	1.162382626	1.098854121	1.229796671	1.101210576	1.159153061	0.888802685	1.217831483	1.041511726	1.10172077	0.92551741	1.096178457	0.992179247	1.145249702	1.128865784	0.801026961	0.992314383	1.298715889	1.378936776	1.109062891
30530	0.98704064	1.227495752	0.827737509	1.374258083	1.368702173	1.657846413	0.902820829	0.80862183	1.669714485	0.909026496	0.917424344	0.893561262	1.171638448	1.342310128	1.136209856	1.388356763	1.35826052	0.940835562	1.65160624	1.441732689	1.010612361	0.982279427	1.151465545	1.464082895	0.99309179	1.122466965	1.438208198	1.360725126	0.909286773	0.826892129	1.414263112	0.843084522	0.985039746	0.834902251	0.994643376	1.078621841	0.983515976	0.950935767	0.832207898	1.03687251	0.817273017	0.989499023	1.374860186	1.025994525	1.16765839	0.984051971	1.283979291	1.136037942	0.775075182
30531	1.047641147	1.287672126	1.023809034	1.43237995	1.427367951	1.719578492	1.022900581	0.946141894	1.731383258	1.05460311	1.060491993	1.057177796	1.275860206	1.400805487	1.172461301	1.448932558	1.428279293	1.06592662	1.71286442	1.505457912	0.84595174	0.493360183	1.253783202	1.51850855	0.645641951	1.174778959	1.498688793	1.419472492	0.870893244	0.93534895	1.469956043	0.935888492	0.914867096	0.937380797	0.73489463	1.13202571	0.861964705	0.951053069	0.938341205	1.081609864	0.996703374	1.048642951	1.434057289	1.1400651	1.215948713	1.032499889	1.376751658	1.135729316	1.000686684
30532	0.954843758	1.185078761	0.930345942	1.333619938	1.327721652	1.615069232	0.994686734	0.934005706	1.626974664	0.961185541	0.961681839	0.765979292	1.146583548	1.301407007	1.109954827	1.346221567	1.310876059	0.989151505	1.609109007	1.397781248	1.099033498	1.064991631	1.142819545	1.425780243	1.075882823	1.084860484	1.39615701	1.319686559	0.989445722	0.943440189	1.37515931	0.943360659	1.07997189	0.941759344	1.066450657	1.040406156	1.077291472	0.980665855	0.940885109	1.008493456	0.86947191	0.957965423	1.333556366	0.932413774	1.13310266	0.965144467	1.233511414	1.213544319	0.867163574
30533	0.82480554	1.154745221	0.983827477	1.301533811	1.296518524	1.589258349	1.024409393	0.87540857	1.60105377	1.019731194	1.022991565	0.953230765	1.204861113	1.269819856	1.042516885	1.318285512	1.300074124	1.040667212	1.582475298	1.375443707	1.056304947	1.000030078	1.198767281	1.38779782	1.013998959	1.034272626	1.368134438	1.288592903	0.891347956	0.874589968	1.339186262	0.860080464	1.054308458	0.865252757	0.986373417	0.981063202	1.040677342	0.808723639	0.866321125	0.915817092	0.867552144	0.829312236	1.303256034	1.02737946	1.082043153	0.804368238	1.269222417	1.214177139	0.898739727
30538	0.797064114	1.140387146	1.006844469	1.286530018	1.281771682	1.576047849	1.043723336	0.909889653	1.587811862	1.039767422	1.04278673	0.978743498	1.216887386	1.254968902	1.016859078	1.304477232	1.291091355	1.059353676	1.569029817	1.363224289	1.065884988	1.005898972	1.212310199	1.37107547	1.019968776	1.014193338	1.354295262	1.273879606	0.904413969	0.907013043	1.323049703	0.894415255	1.067417116	0.899358421	0.986928721	0.95897794	1.052244975	0.782813731	0.900523795	0.880717452	0.909964191	0.798393812	1.288769055	1.040250436	1.061513164	0.735815984	1.272849669	1.228724635	0.934240999
30540	1.049647248	0.939358494	1.1980592	1.090243718	1.088254525	1.40501464	1.233004129	1.154224559	1.416350657	1.217736286	1.218426499	1.159172072	1.332704734	1.058378909	0.878902465	1.123937097	1.18068635	1.233936424	1.394801692	1.205896954	1.281168112	1.230201217	1.344220461	1.160478035	1.242347332	0.866698869	1.174230731	1.080333769	1.157235915	1.154479415	1.116747558	1.148618402	1.277208943	1.150635568	1.213926922	0.948293779	1.266598774	1.099864356	1.151034136	0.993866182	1.141776149	1.047172422	1.098791085	1.158316999	0.662823529	1.050519385	1.310379221	1.422787214	1.153447482
30541	0.69449806	1.118309084	1.017397024	1.267805908	1.262622626	1.554953559	1.059543499	0.953006748	1.566758937	1.045954571	1.047718798	0.968067485	1.203639326	1.235843155	1.017405739	1.284008305	1.265356875	1.066062967	1.548245988	1.34083679	1.110089012	1.059660314	1.204644553	1.355312113	1.072381444	0.993322173	1.333977626	1.254642866	0.971635101	0.954972246	1.306264003	0.946929972	1.1044416	0.949363116	1.047399384	0.928801005	1.09386234	0.907970938	0.949733379	0.864149548	0.927580855	0.708566384	1.269245958	1.009871517	1.048821494	0.782563154	1.24662737	1.254199572	0.948533921
30543	0.868643429	1.162944267	0.997740152	1.30815351	1.303412909	1.597560519	1.030769718	0.882173246	1.609326492	1.032811874	1.036555703	0.982322841	1.221563701	1.27666275	1.037509753	1.326090321	1.311992439	1.05192396	1.590556766	1.38467015	1.034850219	0.968434059	1.213518049	1.392526302	0.983671835	1.04019066	1.375867238	1.29553601	0.850830941	0.874743262	1.344565694	0.859133745	1.040742306	0.866061614	0.945875686	0.990285045	1.022604306	0.619776435	0.867911442	0.922153721	0.903301484	0.869660984	1.310405813	1.053047889	1.084296701	0.833494217	1.287224078	1.209445793	0.926641168
30544	1.334120161	1.15343111	1.468813171	1.032846637	1.058438086	1.421943472	1.503496648	1.43010148	1.431505646	1.486783775	1.487172841	1.429553821	1.591580056	1.056729166	1.188560646	1.139203057	1.33516054	1.502453738	1.398278701	1.274685246	1.556413284	1.507107202	1.605831886	0.636929519	1.519062435	1.210213261	1.167144365	1.062285862	1.435237092	1.430705181	0.846832152	1.425297825	1.551147855	1.427096422	1.492100015	1.255459513	1.541370322	1.381565993	1.427429922	1.289061238	1.416583122	1.332073929	1.0814802	1.421906444	1.149002915	1.335785184	1.550965103	1.694300946	1.427193639
30548	0.689762129	1.106928198	1.030327704	1.256887235	1.251785896	1.544778105	1.071113179	0.968494501	1.556570456	1.057577853	1.059209344	0.98303027	1.210084653	1.224929476	1.003686904	1.273538888	1.257181432	1.077079239	1.537973325	1.331075836	1.119848385	1.068805487	1.212267706	1.343883985	1.081498792	0.977126244	1.323526712	1.243807432	0.982842626	0.969902799	1.295005146	0.962086377	1.114881498	0.964552365	1.05544696	0.906585832	1.104054513	0.916680075	0.964964826	0.835002365	0.946642172	0.691491506	1.25850848	1.01736137	1.035112173	0.78144884	1.246803139	1.26453379	0.965799835
30550	1.003932455	1.248303902	1.029482011	1.392303512	1.387542494	1.681232506	1.041620707	0.932653953	1.693006896	1.062248388	1.067368163	1.046162548	1.270707453	1.360885748	1.122426184	1.410012967	1.394024406	1.07659933	1.67429116	1.468069479	0.943119302	0.826586502	1.254213645	1.476737017	0.848555102	1.13115082	1.459736387	1.379681265	0.830691933	0.920536761	1.42876459	0.915569561	0.983149225	0.919334611	0.726584652	1.08810869	0.947589401	0.883900024	0.920856007	1.033237755	0.97974557	1.00446053	1.394482855	1.123255481	1.171063188	0.984143124	1.356547395	1.181179516	0.989502168
30552	1.250033602	1.036172572	1.378140842	0.752384376	0.62745296	1.233571371	1.412975304	1.343332844	1.24337621	1.394957101	1.395114671	1.337808026	1.492958153	0.734242595	1.136195021	0.896292092	1.183823739	1.410359234	1.212039568	1.088033369	1.470412827	1.422650302	1.509065126	1.061747877	1.434462895	1.131742351	0.957080892	0.514591642	1.351012482	1.34432094	0.969707674	1.339236673	1.463862662	1.340855091	1.408997919	1.174111387	1.45485178	1.299954039	1.34112885	1.209789442	1.328309219	1.248223109	0.740671939	1.325025317	1.088410941	1.253404985	1.441550251	1.604995883	1.33826568
30554	1.490321742	1.288203499	1.613934509	1.141512756	1.135631704	1.039979355	1.648763019	1.581369183	1.033802692	1.630041605	1.63006534	1.573204419	1.723759483	1.164915326	1.390875445	1.099156059	1.360700327	1.645248841	0.886150504	1.160697527	1.70861896	1.661690325	1.741030733	1.330232072	1.673420245	1.379740694	1.025014522	1.142548831	1.590304907	1.582550309	1.233967539	1.577654673	1.701386626	1.579173597	1.648739357	1.418077455	1.692791589	1.540751888	1.579415568	1.45307312	1.565648132	1.488651726	1.121533737	1.557538149	1.345962495	1.494394208	1.664704775	1.841381283	1.575196584
30555	0.958100567	1.188182693	0.92249382	1.336601357	1.330711217	1.618080023	0.989090316	0.930014351	1.629984959	0.954780105	0.95538676	0.741005179	1.145507099	1.304399827	1.112524784	1.349230568	1.313904902	0.983680169	1.612116032	1.400807249	1.095709763	1.062263121	1.140753172	1.428703225	1.073094636	1.088003038	1.399160264	1.322678625	0.987144138	0.939815363	1.378102609	0.940171363	1.076127655	0.93836313	1.064288049	1.043745013	1.073722352	0.980512217	0.937426694	1.011427225	0.864070605	0.961182213	1.336551717	0.936119285	1.136005489	0.96757538	1.235392827	1.209464547	0.859095186
30558	0.878502558	1.164361647	0.95393649	1.312598228	1.307106883	1.597070423	1.007253007	0.885223044	1.608922802	0.991292439	0.993783294	0.887290755	1.177580578	1.280583379	1.07313349	1.327162483	1.300327736	1.015692176	1.590713601	1.381459763	1.076149625	1.031975387	1.172701425	1.402062577	1.04435219	1.053461354	1.377080419	1.299115291	0.9399465	0.893622195	1.352358184	0.887453724	1.064719337	0.88797905	1.02749861	1.003032598	1.056814671	0.912757927	0.887576073	0.95701884	0.812511508	0.883493976	1.313369583	0.984970282	1.102833962	0.889339113	1.249391521	1.212403289	0.848527192
30559	0.821302762	1.084339977	1.06147789	1.231137545	1.22688333	1.524688647	1.097399823	0.994113851	1.5363822	1.088054024	1.089966054	1.026031619	1.238948986	1.199738542	0.940051837	1.251642133	1.249876581	1.106167137	1.517144251	1.314100793	1.128900258	1.072092592	1.241002737	1.312467822	1.08512948	0.934749454	1.301482355	1.219027859	0.99020774	0.992933545	1.265518481	0.984632088	1.129129538	0.987752736	1.052294739	0.859026786	1.115604169	0.909213781	0.988458087	0.651141252	0.986309503	0.81352929	1.234442221	1.057679492	0.990306741	0.80429886	1.267251247	1.283721362	1.003408899
30562	1.1266513	1.012757857	1.232132937	1.165831862	1.155509887	1.418859553	1.267363022	1.209349443	1.431245557	1.245392285	1.244842053	1.188616979	1.323002842	1.130852981	1.102628442	1.158140797	1.066323226	1.259969136	1.4165037	1.186222128	1.338258288	1.295090637	1.344648171	1.286405544	1.306465078	1.052557537	1.209264087	1.146839575	1.224456638	1.211474399	1.226243875	1.20740048	1.327909379	1.208467198	1.285407835	1.069955779	1.321181848	1.181615493	1.20856061	1.103751261	1.189940888	1.125647246	1.156922174	1.159310659	1.070084935	1.134721882	1.242894119	1.46297659	1.197801048
30563	1.049968924	1.210090043	1.024002806	1.358517089	1.351886779	1.634352168	1.063824231	1.054360856	1.646356321	1.022634515	1.018815829	0.965680252	1.093981138	1.325987668	1.162426926	1.367524759	1.315966242	1.037051291	1.629129607	1.413940955	1.182609274	1.154617942	1.112843595	1.455514501	1.164377589	1.129155646	1.417460147	1.343782325	1.091743816	1.060164237	1.40324975	1.060463772	1.159910217	1.05938059	1.157296842	1.094761816	1.160752684	1.081201098	1.058820395	1.080654619	1.02316522	1.051653788	1.356936741	0.796215124	1.174743151	1.060053405	1.182951243	1.275595171	1.019323604
30566	0.957723086	1.204967424	0.865854954	1.352268472	1.346667102	1.635653274	0.94403757	0.82789925	1.647524861	0.928851599	0.933915737	0.837656226	1.164283222	1.320265692	1.116325612	1.366199157	1.335784808	0.96105391	1.629439592	1.419430731	1.042500622	1.008101772	1.15042783	1.442417225	1.019504632	1.099706702	1.41607551	1.338678068	0.925093129	0.847441991	1.39248487	0.853503303	1.022565727	0.848214365	1.013494977	1.054607274	1.018873509	0.941722363	0.846046857	1.01344225	0.709864323	0.960711492	1.352789538	0.99772643	1.146119971	0.958497337	1.264912162	1.168080951	0.533123497
30572	1.021271644	1.25612344	0.868068825	1.402393463	1.396895362	1.686291987	0.872803254	0.859324876	1.698154659	0.92244075	0.93217302	0.95518169	1.189655283	1.370502916	1.161830874	1.416725139	1.387280735	0.941986167	1.680011255	1.470346909	0.964035036	0.949126965	1.163008892	1.491813919	0.958168481	1.150948571	1.466553776	1.388930861	0.906781398	0.862168687	1.442133943	0.877317787	0.925936693	0.871573963	0.973455723	1.108118697	0.929404051	0.970068564	0.870179602	1.06578463	0.903628126	1.023281066	1.403103221	1.062436685	1.195038892	1.0154762	1.311375151	1.093143084	0.887787832
30574	0.94704449	1.203546536	0.889126042	1.350500667	1.345040738	1.634873598	0.950541179	0.75176701	1.646727855	0.947109431	0.952619084	0.883819191	1.177196451	1.318582426	1.108906213	1.365089033	1.33734897	0.975035514	1.628530267	1.41919774	1.025055328	0.985392311	1.162838394	1.439699683	0.99777754	1.095442979	1.414948805	1.337070216	0.889530312	0.783503804	1.390091635	0.791473544	1.008873187	0.783483682	0.989514536	1.049531704	1.00209558	0.914192228	0.780132736	1.00434399	0.66043566	0.950006434	1.351306057	1.014458379	1.141470852	0.944164528	1.273786954	1.16353828	0.684002982
30577	1.050317878	1.29001164	1.023380857	1.434760978	1.429733514	1.721852334	1.021458113	0.947499666	1.733658982	1.053946919	1.059882002	1.057851664	1.275982547	1.403176994	1.175453692	1.451242089	1.43029866	1.065019287	1.71515234	1.507672414	0.837244512	0.310353062	1.253517769	1.520993945	0.61860309	1.177386245	1.501000249	1.421835975	0.874896862	0.936896764	1.472405731	0.937767827	0.909157615	0.939107882	0.750355241	1.134658801	0.854298876	0.955106744	0.940024297	1.084520388	0.997954279	1.051344767	1.436407333	1.141018676	1.218628054	1.035450903	1.377875177	1.132095779	1.001544507
30582	0.950655472	1.205064229	0.882827793	1.35204906	1.34656643	1.636256725	0.947023239	0.763069726	1.648113883	0.942708281	0.94832302	0.878867762	1.175272844	1.320118871	1.1113455	1.366529325	1.338328457	0.97136103	1.629935088	1.420489216	1.026077433	0.987681993	1.160638146	1.441399402	0.999865667	1.097485712	1.416390614	1.338593289	0.894690085	0.792898181	1.391739797	0.801776079	1.008917443	0.793908292	0.992476068	1.051795865	1.002786172	0.91968256	0.790689273	1.007306217	0.66811401	0.953590532	1.352808209	1.013055591	1.143510225	0.948229706	1.273260781	1.162358734	0.657421196
30598	0.935506152	1.202391974	0.946588917	1.348301857	1.34317192	1.634918851	0.980398881	0.734530671	1.646733764	0.990513921	0.995808906	0.953166018	1.206349006	1.316596207	1.09337454	1.36440068	1.342622421	1.011216679	1.628281091	1.42048295	0.991680105	0.932060961	1.191943035	1.435272582	0.948020571	1.088515471	1.414211497	1.335247904	0.765450099	0.698636428	1.386426824	0.640263035	0.990041108	0.671740792	0.927462401	1.04195965	0.973457394	0.83707099	0.680328413	0.988556116	0.84207944	0.937710019	1.349764845	1.048895334	1.132880996	0.921524966	1.294256621	1.164060821	0.864566016
30616	1.304170765	1.428894378	1.26691512	1.574818079	1.567680146	1.84605044	1.286570301	1.302874567	1.858136372	1.253308054	1.249091379	1.247366564	1.085244293	1.542225882	1.395822271	1.581083702	1.514520418	1.253877654	1.841437695	1.623046237	1.411492227	1.389166911	1.169717535	1.675123196	1.39802887	1.362363842	1.630890061	1.559562792	1.334355486	1.307482338	1.621737191	1.308394308	1.385227747	1.307303891	1.394137455	1.335135628	1.38914376	1.3278327	1.306810709	1.326236625	1.282169241	1.305345039	1.572127366	1.209270164	1.403644012	1.311568879	1.246391131	1.4846866	1.277712322
30643	0.797852467	1.084723312	1.054503424	1.236343392	1.231324522	1.525284618	1.093689157	0.99904434	1.53705855	1.079385669	1.080704315	1.008774279	1.221677961	1.204313052	0.981670356	1.25356782	1.240851335	1.097981552	1.518342814	1.312174346	1.142542735	1.091559329	1.226333776	1.32289591	1.104088389	0.944495462	1.303624209	1.223330699	1.009571634	1.000077184	1.274156353	0.992938534	1.137835045	0.99524746	1.077333471	0.856351548	1.12710318	0.944912321	0.995653683	0.79211147	0.98016806	0.792713644	1.238176047	1.030207839	1.009988799	0.834022077	1.246132521	1.286187043	0.996577037
30648	1.100600466	1.334052934	1.031212769	1.479317157	1.474076687	1.764916943	1.010773169	0.989230853	1.776749787	1.055484959	1.061891947	1.081086165	1.286751908	1.44760574	1.228398471	1.494807698	1.469795888	1.061241833	1.758412901	1.549910728	0.575021514	0.839357325	1.257781203	1.566984825	0.820823019	1.22528497	1.544589794	1.466151309	0.953201015	0.982333971	1.517906044	0.986697572	0.797877209	0.98619736	0.908362756	1.183137973	0.687759319	1.024144046	0.986500148	1.137027814	1.032965879	1.10190621	1.480535381	1.166079292	1.267363424	1.089406438	1.404283696	1.06879605	1.030986658
30649	0.745099269	1.131954116	1.010813826	1.278796831	1.273983653	1.568078989	1.049163341	0.922391769	1.579847114	1.042655788	1.045350095	0.97722753	1.214535191	1.247165653	1.011673661	1.29654709	1.282789109	1.062392243	1.561091973	1.35512899	1.078921808	1.021541742	1.211481712	1.363742125	1.035208018	1.004589973	1.346396185	1.26607636	0.924637434	0.921039354	1.315576252	0.909744234	1.07856206	0.913932899	1.004278742	0.946169358	1.064625476	0.824814809	0.914853989	0.864000975	0.914653598	0.747613231	1.280939584	1.034024902	1.054038167	0.66192108	1.266416314	1.236764216	0.93856888
30656	1.002050623	0.975050131	1.149704119	1.153495616	1.14782493	1.443627876	1.186031113	1.111548296	1.455379847	1.168307128	1.168677007	1.106457383	1.278074896	1.119629748	0.962126081	1.169953808	1.170358498	1.184633815	1.436531137	1.231343842	1.242913342	1.194831799	1.291086062	1.245428464	1.206773772	0.832477494	1.221041662	1.139433435	1.120863778	1.112721834	1.194757272	1.10730771	1.236419986	1.109004772	1.181447788	0.878907893	1.227218359	1.067658493	1.109282483	0.955111305	1.094731267	0.999954093	1.154557977	1.097936951	0.929017024	1.00978324	1.25521789	1.378816507	1.105868675
30671	0.876372247	1.166503766	0.996237787	1.311650095	1.306900719	1.600973333	1.028677134	0.877994461	1.612740776	1.031609532	1.035458981	0.982678095	1.222065742	1.280159825	1.041354108	1.329537201	1.315173409	1.050647549	1.593980542	1.38803612	1.030166659	0.962799944	1.21350917	1.396076536	0.978247882	1.044292138	1.379311414	1.299023904	0.841606542	0.8697586	1.348098226	0.853716444	1.036638681	0.860963982	0.939882616	0.994922566	1.018070993	0.592296741	0.86292995	0.928075149	0.902498003	0.877412452	1.31388261	1.05467054	1.088125373	0.843315809	1.289206429	1.206441401	0.925542249
30678	1.368592833	1.193445273	1.481022345	1.212464917	1.197124766	1.339181333	1.515820173	1.454036778	1.354125745	1.495354705	1.495044869	1.439344451	1.578298605	1.18933656	1.304292922	1.157865281	1.063539714	1.510068036	1.355701984	1.033230873	1.581685249	1.53683011	1.598499329	1.373135433	1.548354182	1.276130203	1.190314328	1.191416173	1.466078705	1.455695018	1.298326628	1.45126824	1.572757328	1.452540363	1.525620817	1.305220777	1.565196719	1.420257472	1.452703584	1.338645588	1.436601689	1.367267388	1.18791002	1.416557439	1.263985235	1.374378512	1.499646955	1.709913747	1.445133145
30692	0.423402152	1.115340405	1.022266	1.264043617	1.259065342	1.552549238	1.062561513	0.95162266	1.564330895	1.051279379	1.053282393	0.978934575	1.211026311	1.232219662	1.00483287	1.281173145	1.26601003	1.070981175	1.545664066	1.339179986	1.10544823	1.052466068	1.211303644	1.350171668	1.065455701	0.985981032	1.331104969	1.251116081	0.963220319	0.952356555	1.301593843	0.943489556	1.10189055	0.946440533	1.037946262	0.919691977	1.0900971	0.888783751	0.946989463	0.837238763	0.932972055	0.515937074	1.265889713	1.022448782	1.04074751	0.707676855	1.253501404	1.254321973	0.954167101
30698	1.052518368	1.282702586	0.911833765	1.428776909	1.423278196	1.712618216	0.873981635	0.915678458	1.72448192	0.944058376	0.953122415	0.993627903	1.205571037	1.396898841	1.188121269	1.443085571	1.413378416	0.952936925	1.706345115	1.496639636	0.934881339	0.94236473	1.174198133	1.518192582	0.947825584	1.178083198	1.492905226	1.415316417	0.934115475	0.914884531	1.468515189	0.925529469	0.873197195	0.9218648	0.976220672	1.135964818	0.891389955	0.998542457	0.921130538	1.094152108	0.953977076	1.054323535	1.429480627	1.090178519	1.221663642	1.046096695	1.334653901	1.054910091	0.942415359
30712	1.07358757	1.228196398	1.036833253	1.376138672	1.369435634	1.651282418	1.072159743	1.072781247	1.663298861	1.030247487	1.025780587	0.990760071	1.071794326	1.34360804	1.182382843	1.384741242	1.330883013	1.04146903	1.64615146	1.430480858	1.195631423	1.169659315	1.096635814	1.473604956	1.179125157	1.149582162	1.4346527	1.36133103	1.109330233	1.078392013	1.421181779	1.079086556	1.171521835	1.077901638	1.173389457	1.116485921	1.173442225	1.101186115	1.077331748	1.102804481	1.044428394	1.075174691	1.374396329	0.886821561	1.194277485	1.082689674	1.180353252	1.282774965	1.039599388
30719	0.901710149	1.175820709	1.002619108	1.320355815	1.315683142	1.610103398	1.031402938	0.886111109	1.621863408	1.037517364	1.041591732	0.995173587	1.230448661	1.28893972	1.046875615	1.33855553	1.325142961	1.05569874	1.603054824	1.397398255	1.017585727	0.94414561	1.220714165	1.404242073	0.960340077	1.053822283	1.388302183	1.307822465	0.823109407	0.875838132	1.356451119	0.861411669	1.028715752	0.8684458	0.915201235	1.006458026	1.007608979	0.585321435	0.870509355	0.941710353	0.918515608	0.902216388	1.322731906	1.066902638	1.095977922	0.87138516	1.299621802	1.203158554	0.938324243
30722	1.05575	1.29502133	1.064800706	1.439009332	1.434204326	1.727598687	1.070314802	0.981666003	1.739379043	1.095475488	1.10079141	1.087629586	1.307233276	1.407573299	1.170887484	1.456501731	1.439531826	1.107987859	1.720701921	1.514246842	0.925170945	0.805610398	1.288496229	1.523731783	0.815096675	1.179153885	1.506224829	1.426339079	0.901699084	0.971161717	1.47566142	0.968556181	0.98633595	0.971181633	0.68176304	1.13682999	0.944532496	0.950435975	0.972362456	1.083903529	1.026378267	1.056301033	1.441097245	1.165005516	1.21884725	1.037644896	1.398245774	1.191960438	1.03353684
30747	1.54432432	1.343123947	1.667023383	1.214499581	1.205690472	0.915700235	1.701854904	1.634931197	0.888558676	1.682982932	1.682978461	1.626199467	1.7758135	1.230429004	1.448091674	1.159673484	1.402233128	1.698150901	0.637044093	1.18318087	1.76222966	1.715479433	1.793326189	1.40304782	1.727191953	1.435135412	1.097177099	1.210607236	1.644141565	1.636154345	1.309694022	1.631298348	1.754850738	1.6327961	1.702680079	1.472749553	1.746344609	1.594905679	1.633031248	1.507694272	1.619055231	1.542683651	1.190535244	1.609922386	1.403379503	1.548557835	1.71520637	1.894604031	1.62851914
30751	0.877468843	1.167333059	0.9504437	1.315217731	1.309797832	1.600142321	1.002795289	0.866069277	1.611986795	0.989777879	0.992704915	0.89434588	1.181067529	1.283256757	1.072730222	1.330096613	1.304387447	1.014099193	1.59372627	1.384780244	1.066473144	1.020866294	1.174877489	1.404195697	1.033524918	1.055372995	1.379998082	1.301818041	0.924599007	0.874771997	1.354658035	0.867179789	1.055990054	0.868075986	1.016044181	1.00502154	1.0472902	0.897962941	0.86772137	0.956393982	0.791932971	0.882356039	1.31612853	0.994299075	1.104148928	0.883879903	1.254818045	1.206380922	0.837325992
30752	0.951333717	1.201767291	0.876319472	1.349083496	1.343505442	1.632650434	0.94995088	0.821842579	1.644518818	0.935928681	0.940764703	0.843149029	1.166444611	1.317089981	1.112260499	1.363129927	1.333247619	0.966918483	1.62641282	1.416529296	1.042806524	1.006899407	1.153269301	1.439078847	1.018519124	1.095843195	1.413006849	1.335518441	0.921160644	0.841952507	1.389198544	0.846893473	1.024072241	0.841829833	1.011330947	1.050349593	1.019624891	0.93565249	0.839673552	1.00842807	0.67162986	0.954415169	1.34965318	0.997921952	1.142380308	0.952075099	1.264512415	1.170884044	0.529040444
30772	0.867974529	1.139576968	1.032887781	1.283122087	1.278835546	1.575562292	1.064050487	0.940706233	1.587275121	1.063999261	1.067167437	1.013703487	1.239432107	1.25193694	0.993385789	1.303116533	1.296960959	1.081969515	1.568160722	1.364345417	1.064320681	0.996549181	1.23446588	1.364422385	1.010911188	1.009515309	1.352816702	1.271025509	0.908158394	0.935205589	1.317513314	0.924374299	1.073099519	0.929185084	0.96748443	0.960582783	1.054431178	0.774036891	0.930498005	0.882288327	0.953075551	0.865965253	1.28627434	1.069084017	1.050537344	0.824309217	1.291574967	1.240013915	0.971829186
30789	0.980190336	0.985228171	1.141780224	1.148890979	1.144688202	1.447085601	1.177590706	1.096608268	1.458699933	1.162239764	1.163005039	1.101190354	1.281905915	1.116354231	0.89679223	1.17142939	1.187910701	1.178884162	1.438954976	1.239110894	1.226574814	1.175818744	1.292228113	1.231195052	1.188017131	0.554228444	1.221939289	1.13659314	1.10124263	1.097052879	1.183757751	1.091026098	1.222294403	1.093065596	1.160104014	0.818986702	1.211771519	1.042643714	1.093456587	0.914034837	1.082807278	0.977385838	1.152736974	1.102529195	0.870876574	0.984004391	1.270266268	1.368103506	1.095126895
30801	0.672231065	1.127442379	1.010206235	1.275318709	1.270350604	1.56368754	1.050660044	0.930332448	1.575471623	1.041211556	1.043573819	0.969761042	1.208724163	1.243553298	1.015081341	1.292413773	1.276508802	1.061311573	1.556820193	1.350237322	1.08996246	1.03582528	1.207042616	1.361334249	1.049085246	1.001121284	1.342309696	1.26241399	0.942088853	0.930714816	1.312799777	0.920662204	1.087072543	0.924082864	1.021150828	0.940148668	1.074669615	0.86176918	0.92474403	0.862526484	0.913355048	0.687020578	1.277165605	1.023121801	1.052991331	0.687522774	1.258186942	1.241725114	0.937223148
30812	0.841190661	1.097608876	1.044728702	1.250343331	1.244822284	1.535749674	1.086271261	0.9994903	1.547585242	1.068259631	1.069127893	0.990466622	1.205556639	1.218030217	1.016344384	1.265208954	1.243117936	1.087261565	1.52926901	1.320691438	1.146966418	1.099892732	1.211701231	1.340204511	1.112038734	0.974573134	1.31532442	1.236765799	1.019060177	1.002039619	1.290344079	0.995999192	1.139013666	0.997650502	1.089169985	0.906283047	1.130170491	0.966266306	0.997832789	0.880607497	0.972904183	0.841860399	1.251159898	1.003191134	1.036519775	0.879077576	1.231279064	1.283024491	0.987968025
30813	0.973407161	1.226956248	0.974987846	1.372045173	1.367041643	1.659410154	0.992802559	0.842985715	1.671211976	1.013198599	1.01881735	0.995330267	1.230536173	1.340448993	1.111884641	1.388678915	1.368677597	1.029834611	1.65267423	1.445384591	0.944580157	0.858979331	1.213271578	1.458138759	0.881094629	1.112459202	1.438452248	1.359141497	0.585332109	0.822364436	1.409595733	0.816579293	0.958906685	0.821946015	0.850216874	1.067804987	0.931548942	0.855885196	0.824368995	1.014475313	0.915154229	0.974745739	1.373749562	1.082441387	1.154832439	0.956726487	1.322019246	1.151690789	0.925829518
30840	0.963641948	1.21735665	0.900824045	1.363719322	1.358371706	1.648793117	0.943215176	0.609638796	1.660635112	0.955745636	0.962293957	0.927323544	1.191176655	1.331888817	1.117448404	1.378797681	1.352790821	0.979593375	1.642357913	1.433502466	0.990773889	0.947766281	1.173563069	1.452148962	0.961210173	1.107979152	1.42863004	1.350420361	0.840762742	0.658818789	1.402805283	0.712152661	0.976477761	0.68936537	0.955520076	1.062766597	0.966625025	0.903291029	0.681937532	1.015487666	0.806685229	0.966050217	1.36474277	1.039845133	1.152800643	0.956029369	1.291402528	1.144243922	0.810495128
30842	1.046145068	1.285747826	1.063191345	1.429591758	1.42483295	1.718496001	1.070819506	0.977303091	1.730270829	1.094223054	1.09941989	1.083386465	1.303898737	1.398185502	1.15963922	1.447295651	1.431168001	1.107252284	1.71155787	1.505318293	0.939518716	0.823554156	1.286106769	1.514001322	0.835749814	1.169154007	1.497012102	1.416974204	0.894849767	0.966667597	1.466038133	0.963323411	0.994891928	0.966244175	0.698090967	1.126848436	0.955164292	0.937992702	0.967494922	1.073237272	1.021337069	1.046604523	1.431771726	1.159743638	1.208569673	1.027304024	1.392343941	1.19761278	1.029348714
30848	0.850507277	1.156489878	0.998662183	1.301982478	1.297226763	1.5913489	1.03323926	0.887404355	1.603115578	1.033346438	1.03688716	0.979183838	1.219120556	1.270466172	1.032012358	1.319874687	1.305781938	1.052726913	1.584350536	1.378437636	1.043923119	0.979931153	1.212043588	1.386471413	0.994760637	1.033012307	1.3696642	1.289344331	0.867306078	0.881609764	1.338469452	0.866597201	1.048119344	0.872981215	0.958971968	0.981752364	1.031066812	0.69102352	0.874616182	0.911376466	0.901530728	0.851734432	1.304210585	1.048098878	1.078018493	0.811318181	1.282333796	1.214349941	0.92586574
30854	0.918686548	1.18465	1.005406381	1.328932292	1.324273211	1.618716529	1.031769314	0.88983929	1.630475899	1.0401582	1.044413266	1.002137475	1.23556633	1.297539202	1.054904054	1.347172099	1.33375684	1.057809469	1.611663071	1.406030324	1.007183043	0.929249351	1.224829204	1.412713637	0.946075105	1.063317644	1.396907476	1.316417512	0.809465524	0.878451505	1.364960108	0.865243865	1.0215779	0.87201996	0.895918557	1.017109228	0.998661319	0.689371256	0.874107906	0.954381785	0.926891933	0.919100491	1.33133013	1.074660748	1.104672772	0.890811162	1.307059302	1.199380023	0.944879632
30870	0.961071949	1.214421183	1.008188573	1.358615115	1.353875482	1.647759536	1.027690217	0.895863547	1.659530135	1.042840327	1.047667647	1.016796526	1.247024234	1.327193417	1.08786807	1.376450014	1.361164866	1.059073608	1.640789956	1.434717555	0.971548867	0.878187487	1.232980516	1.442919773	0.898083605	1.095865057	1.426181956	1.346013449	0.772542299	0.882215966	1.394989613	0.872993471	0.995268025	0.878633875	0.831708318	1.051498127	0.96684263	0.811365932	0.880643276	0.993876161	0.943902985	0.96165871	1.360843708	1.09356342	1.13651374	0.938844329	1.327306191	1.183349121	0.957421245
30871	1.043461277	1.283890248	1.018894642	1.428635471	1.423616183	1.715788258	1.018401279	0.939872884	1.727593826	1.050052052	1.05596956	1.052404619	1.271696327	1.397055331	1.169008817	1.445156234	1.424388058	1.061561482	1.709080195	1.501642474	0.848449526	0.546543013	1.249671283	1.514814233	0.670934887	1.17105987	1.49491418	1.415719486	0.86313124	0.928847755	1.466244455	0.929497466	0.912635945	0.930981848	0.741476401	1.12823755	0.860249015	0.94670937	0.931954807	1.077835568	0.991356489	1.04448913	1.430298651	1.135705544	1.212317741	1.028395423	1.372637118	1.133547713	0.995346794
30875	1.026781827	1.264284568	0.919788972	1.410194683	1.404815513	1.694906443	0.91402861	0.868555805	1.706754846	0.96081286	0.968913374	0.984322989	1.210663766	1.378379917	1.164888426	1.425072129	1.397802705	0.97498707	1.688518936	1.479411038	0.921338303	0.904771165	1.184332327	1.498811458	0.914422372	1.157097109	1.474883984	1.396867575	0.880692329	0.863838146	1.449406534	0.87681154	0.886126267	0.872840516	0.937713374	1.114119426	0.881196591	0.961763827	0.872245622	1.069455752	0.926456202	1.028575117	1.411141754	1.082913784	1.200568182	1.018394373	1.327895789	1.085874049	0.919022564
30877	1.179635712	1.400472213	1.056239897	1.54642505	1.540848326	1.829636684	1.002360668	1.07363554	1.841511486	1.060032475	1.065867398	1.123018404	1.293132036	1.514520525	1.308661504	1.560339229	1.528746195	1.051057335	1.823446454	1.61330666	0.987794647	1.045720534	1.249934323	1.636352377	1.042578224	1.298109273	1.610153327	1.532880764	1.075584789	1.072229971	1.586501487	1.078667878	0.919714355	1.076589148	1.084923341	1.257295794	0.96350371	1.12951315	1.07623825	1.217753789	1.099782638	1.181243176	1.546964407	1.203813625	1.341200736	1.173699408	1.44069787	0.855228041	1.090896788
30890	0.655704503	1.112279081	1.02445529	1.261835131	1.25673117	1.549602697	1.065590412	0.960071483	1.561397227	1.052476201	1.05422343	0.977262723	1.208092494	1.229902336	1.008360867	1.278433256	1.261554165	1.072215443	1.542814036	1.335829417	1.113776407	1.062555665	1.209517393	1.348827528	1.075315847	0.98416135	1.328403862	1.248758085	0.975280008	0.961530028	1.299952607	0.953435056	1.10886221	0.955984907	1.049328677	0.916475603	1.09792761	0.90832439	0.956410215	0.844812455	0.937679323	0.666611295	1.263441175	1.015819687	1.040679678	0.767839529	1.247999818	1.259091471	0.957818296
30914	1.061541735	1.300508873	1.068352577	1.44452333	1.439707542	1.733037285	1.073106841	0.98650674	1.744818965	1.098821858	1.104166766	1.091958951	1.311099533	1.41308083	1.17682863	1.461965622	1.444790485	1.111128008	1.726150422	1.519643696	0.922527829	0.804978542	1.2920665	1.529318378	0.81202653	1.184838488	1.51168995	1.431840882	0.908135765	0.976123644	1.481223195	0.973748455	0.986184953	0.976269456	0.695702648	1.142544727	0.943750176	0.957370457	0.977420837	1.089834985	1.031148529	1.062110147	1.446589579	1.169510683	1.224573906	1.043646543	1.402856104	1.192627285	1.038026508
30915	0.953029225	1.210634418	0.905934303	1.357083416	1.351745992	1.642258054	0.951286804	0.522220145	1.654098269	0.959647667	0.965730158	0.921701507	1.190103127	1.325251739	1.110469113	1.372220537	1.34654533	0.983887974	1.635809583	1.427024119	0.999529131	0.954726948	1.173899622	1.445449891	0.968295597	1.100717417	1.42205676	1.3437944	0.84250921	0.645706804	1.396127215	0.686937351	0.986794192	0.661133289	0.959628834	1.054998287	0.976614973	0.894581858	0.651090338	1.007051478	0.783114724	0.955586919	1.358130069	1.034788764	1.145818988	0.945569625	1.287064041	1.152363514	0.797373456
30916	1.268737289	1.064752306	1.398610644	0.752402468	0.831624916	1.257481742	1.433403657	1.362757839	1.266574324	1.415735094	1.415954568	1.358567929	1.515546185	0.872507957	1.146296908	0.962187762	1.2194397	1.431208271	1.230364058	1.126849266	1.489631393	1.441455942	1.531159029	0.993360308	1.453306701	1.148812875	0.98669078	0.85146033	1.36975581	1.363642889	0.879094507	1.358472079	1.483424928	1.360138776	1.427441077	1.192045798	1.474208975	1.317996471	1.360428545	1.227184999	1.34813832	1.266863077	0.872742388	1.347163688	1.100261242	1.271649532	1.466986985	1.625098088	1.358269809
30927	1.018663626	1.260818172	1.04174725	1.404714321	1.399963852	1.693696343	1.05217073	0.9496258	1.705469804	1.073779013	1.078914153	1.059599759	1.282419765	1.373308133	1.134422911	1.422464642	1.406583318	1.087614927	1.686748015	1.480562171	0.941189975	0.822271514	1.265504308	1.489072147	0.84160786	1.143779656	1.472183389	1.392105137	0.857004597	0.938203469	1.441126131	0.933908841	0.98706695	0.937309701	0.69546107	1.101090834	0.949806721	0.90382343	0.938710621	1.04667293	0.99512278	1.01913834	1.406912894	1.136140162	1.183399669	0.999170796	1.368971684	1.186919286	1.004199203
30929	0.880766268	1.07182041	1.070799335	1.227324658	1.221843102	1.513721307	1.110262439	1.027361309	1.525539347	1.092620023	1.093337003	1.021152479	1.221033901	1.194856298	0.995200068	1.242653473	1.224539278	1.110644879	1.507110706	1.299231573	1.168522802	1.120712527	1.229320642	1.317056038	1.132826322	0.93865591	1.292884075	1.2137531	1.042164138	1.029234078	1.267225729	1.023311926	1.161395413	1.025051436	1.108703317	0.857728119	1.152247373	0.987474407	1.02529356	0.868052189	1.005302603	0.879051082	1.228287504	1.02490358	1.009683713	0.905951259	1.232920707	1.305229832	1.018913952
30951	1.053194835	1.292915931	1.039564523	1.437401506	1.432452463	1.725022144	1.04027316	0.960923761	1.736819503	1.070039276	1.075733743	1.069669969	1.288210783	1.40586936	1.174984764	1.454239611	1.434702393	1.081561759	1.718252631	1.511134862	0.866909995	0.673865626	1.267053066	1.523102309	0.697664649	1.17912568	1.50398561	1.424566239	0.883882557	0.950298227	1.474696498	0.949747578	0.937976907	0.951624727	0.673904068	1.136513635	0.889032672	0.953730582	0.952656238	1.085334848	1.009253391	1.054054342	1.439203638	1.150689492	1.219838555	1.037126905	1.386238658	1.15333458	1.014220564
30954	0.953324406	1.202512218	0.873241104	1.349843544	1.344252753	1.633317222	0.948560794	0.82636165	1.645187243	0.933609041	0.938446856	0.838926286	1.16528989	1.317843458	1.11351817	1.363829115	1.333685825	0.965056859	1.62709185	1.417144349	1.043706477	1.008357223	1.152018987	1.439923699	1.019886303	1.096889402	1.413706798	1.336264312	0.923761789	0.84595788	1.390014514	0.851091996	1.02455187	0.846064284	1.013045475	1.05153022	1.020405933	0.938382908	0.843943814	1.00999772	0.688269674	0.956383654	1.350387234	0.996887585	1.143418183	0.954257493	1.264095046	1.170623819	0.53899619
30959	0.762303469	1.134339355	1.009479897	1.280970286	1.276173732	1.570323993	1.047450636	0.918547924	1.58209087	1.041659242	1.044448226	0.977424477	1.215100363	1.249360285	1.013066117	1.298780335	1.285135696	1.061366482	1.563327568	1.35741245	1.075137749	1.017053252	1.211601058	1.365794527	1.030829412	1.007320492	1.348620024	1.26827104	0.918881149	0.916799016	1.317671047	0.905127672	1.075288106	0.909524719	0.999340759	0.949873361	1.061014567	0.813796071	0.910511567	0.868779481	0.912878909	0.764353267	1.283142249	1.035705006	1.056127152	0.685973065	1.268198109	1.234356805	0.936986668
30982	1.050477968	1.278268541	0.882872779	1.424519387	1.418950145	1.707868556	0.831367078	0.916439423	1.719740901	0.916954813	0.927363672	0.979408629	1.191613492	1.39259877	1.18665144	1.438500642	1.407456625	0.927179218	1.70166009	1.491617507	0.962257754	0.965628852	1.159386554	1.514410077	0.971617415	1.174939021	1.488328553	1.410979066	0.946271731	0.918062763	1.464570278	0.928943605	0.906829753	0.924853911	0.994776086	1.133035298	0.924051336	1.003469423	0.923895534	1.092663777	0.94692002	1.052368512	1.425081478	1.078622786	1.218793566	1.04539671	1.324652325	1.060988602	0.932072477
31008	1.079128263	1.238130858	1.029327857	1.385891908	1.379243523	1.661401101	1.063274206	1.071321254	1.673411167	1.019286041	1.014227559	0.98841484	1.059665563	1.353397174	1.189927154	1.394743382	1.341822881	1.029385492	1.656222405	1.440800875	1.191625975	1.167270269	1.082092629	1.482991694	1.176527063	1.158321602	1.444645275	1.371146824	1.108541393	1.077025551	1.43069353	1.078151344	1.166290641	1.076802924	1.172055175	1.124744434	1.169049892	1.103148578	1.076194273	1.109453337	1.043843246	1.080764213	1.384258224	0.911911811	1.202907962	1.087546843	1.189951526	1.274855014	1.037763671
31015	1.531207884	1.329776046	1.654113887	1.197098369	1.188890936	0.952413208	1.688944812	1.621914831	0.932986327	1.670106808	1.670108709	1.613310973	1.763138186	1.214651579	1.434252879	1.144760882	1.391964528	1.685283685	0.59306781	1.177268201	1.749202524	1.702412045	1.780596237	1.385781614	1.714128495	1.421701845	1.079348429	1.194245003	1.631063343	1.623128512	1.291793904	1.618263559	1.741856669	1.61976609	1.68957851	1.459480474	1.733330477	1.581755819	1.620002777	1.494438054	1.606073715	1.529560582	1.173920643	1.597171772	1.389491561	1.535405255	1.702883232	1.881664466	1.615556746
31060	0.830420538	1.111777503	1.045565446	1.256160167	1.251956279	1.54945868	1.079537223	0.965436045	1.561156538	1.074616683	1.077159462	1.017578613	1.23826924	1.224950027	0.962358394	1.276653544	1.273253076	1.092794621	1.541945536	1.338720677	1.096616382	1.034835415	1.236745065	1.336987554	1.048456041	0.974208421	1.326389549	1.244141239	0.949847352	0.962379337	1.290229795	0.952729999	1.100764802	0.956668519	1.010911355	0.917944269	1.084863432	0.847472553	0.957653364	0.813916382	0.96642164	0.825376211	1.259506481	1.062177447	1.019301313	0.78022346	1.279032967	1.26121836	0.984902245
31106	0.939830619	1.204810301	0.940389794	1.350802143	1.345636488	1.637167942	0.975070588	0.705757212	1.648987263	0.985599591	0.991053337	0.94920427	1.204096426	1.319075521	1.097303047	1.366734288	1.344271772	1.006666756	1.630563149	1.422592972	0.990627125	0.933321298	1.189208724	1.438012562	0.948982502	1.09165262	1.416548987	1.337707882	0.775417375	0.658231556	1.389084967	0.573530078	0.987213708	0.621319502	0.931030551	1.045288267	0.971448393	0.849218197	0.633802537	0.992894465	0.83474182	0.942091221	1.352193191	1.04746758	1.136112745	0.927039987	1.293862944	1.160717595	0.856397243
31149	0.956436763	1.205104714	0.868121841	1.352345074	1.346766426	1.635887271	0.943944512	0.817289805	1.647756098	0.931074209	0.936306139	0.84679461	1.166381739	1.320356195	1.115491086	1.366380909	1.336389639	0.962640817	1.629652941	1.419751758	1.03916395	1.004140871	1.152308471	1.442341059	1.015670638	1.099398271	1.416254365	1.338780436	0.919577259	0.838241223	1.392460889	0.84479217	1.019644155	0.839116387	1.009497312	1.054181633	1.015554817	0.937732906	0.836796758	1.012374908	0.694306377	0.959419373	1.352911696	1.000891746	1.145738592	0.956622878	1.26660696	1.166635774	0.377325356
31152	0.849360938	1.150190348	1.010161917	1.295193794	1.290577261	1.585495226	1.043439019	0.906666643	1.597245525	1.043460364	1.046854831	0.990608481	1.22535267	1.263769755	1.019404111	1.313718901	1.302082462	1.062308957	1.578374255	1.373099933	1.050212214	0.984687155	1.219060945	1.378742448	0.999409516	1.024331923	1.363485728	1.282715025	0.880298473	0.900935533	1.331062113	0.887681376	1.056107911	0.893416465	0.960709732	0.97310271	1.038435703	0.693203813	0.89492349	0.8986025	0.919955443	0.849328711	1.29769829	1.054340287	1.068510265	0.80315254	1.284618645	1.222609868	0.942010593
31164	1.010835871	1.255241471	1.020118116	1.399568525	1.394709913	1.687838489	1.029515386	0.924379291	1.699624444	1.053102888	1.058498704	1.04180235	1.266165847	1.368086357	1.133575379	1.41683355	1.399094697	1.066963387	1.680983702	1.474311191	0.919135667	0.785291047	1.248097911	1.484664035	0.8148066	1.139556154	1.466572065	1.386834622	0.818951944	0.911735449	1.436464739	0.908303331	0.96174456	0.911570154	0.687876485	1.096382008	0.923349212	0.896860055	0.913021146	1.042880557	0.975319989	1.011591514	1.401553962	1.121719726	1.180118185	0.992655326	1.356717331	1.164913521	0.983591698
31168	0.738891066	1.123621997	1.021652269	1.270262066	1.265572786	1.560438174	1.058957131	0.937738726	1.572190655	1.052299909	1.054859239	0.988525952	1.220131305	1.238696702	0.997939198	1.288600884	1.277289336	1.071569553	1.553334154	1.347982394	1.086843228	1.028770849	1.217974762	1.35438808	1.042364494	0.992774754	1.338439745	1.257680001	0.935604973	0.936072155	1.306500291	0.925493284	1.087310644	0.929495902	1.010056678	0.932371635	1.073097195	0.834515038	0.930402391	0.839272896	0.931539531	0.735547863	1.272656979	1.039809482	1.04253889	0.578999987	1.267519554	1.245408059	0.953437869
31175	1.185115055	1.409664624	1.076398487	1.555422078	1.549942669	1.839325911	1.032011616	1.077089158	1.851188549	1.086663944	1.092754706	1.138886925	1.319991997	1.523573189	1.313855028	1.569792865	1.54010963	1.08231831	1.833044714	1.623379647	0.939709022	1.019420379	1.2810798	1.644695589	1.012647208	1.305440087	1.619597877	1.54198726	1.069140112	1.074202984	1.595068087	1.080163858	0.882262613	1.078482112	1.063687582	1.264230163	0.924922764	1.127575491	1.078300928	1.222789868	1.108340706	1.186639443	1.556157999	1.221229429	1.348246956	1.177685923	1.458651038	0.929737153	1.101306957
31177	0.668072139	1.110500312	1.026403207	1.260201018	1.255095085	1.54799058	1.067440538	0.963005	1.559784716	1.054147447	1.055850854	0.979085182	1.208656699	1.228258019	1.006938391	1.276804037	1.260050146	1.07380928	1.541199046	1.334230568	1.115916561	1.064790012	1.210353903	1.347213941	1.077523378	0.981890813	1.326780865	1.247119792	0.977991678	0.964460658	1.29833121	0.95647503	1.11095784	0.958988724	1.051544557	0.913304716	1.100076238	0.911427585	0.95940729	0.841854474	0.940719213	0.675254644	1.261806473	1.016136615	1.03890098	0.773002241	1.247479125	1.260950679	0.960503403
31189	0.84436857	1.067695879	1.071033769	1.220090684	1.215272227	1.510754758	1.108978649	1.016884937	1.522498651	1.094985976	1.096232729	1.027725501	1.232891685	1.188092003	0.95854891	1.238382245	1.23075603	1.113043742	1.503588714	1.29860081	1.155704996	1.104042703	1.238571386	1.305400419	1.11655073	0.913663036	1.288466124	1.207286051	1.02400606	1.017483522	1.257072694	1.010501019	1.151731343	1.012838452	1.088721897	0.79945145	1.140701166	0.958735305	1.013277907	0.755877994	1.00073193	0.839209006	1.222359255	1.044697802	0.986586471	0.862279192	1.250141823	1.300218953	1.016089447
31198	1.118976708	1.308620475	0.97634354	1.455436188	1.449252169	1.734232585	0.957560399	1.056551976	1.746185007	0.927795061	0.921311428	1.017978098	1.073027378	1.423207665	1.241201459	1.466464536	1.422500211	0.891466674	1.728622706	1.515451806	1.13096359	1.127072186	1.003775996	1.549427827	1.133477505	1.218851742	1.516318889	1.441213825	1.090976326	1.061264986	1.498189954	1.066029065	1.091051171	1.063586571	1.143280063	1.181775162	1.104704794	1.111257485	1.062809138	1.154955174	1.04777224	1.120758859	1.454740206	1.063393364	1.26279984	1.12125434	1.288426983	1.156289051	1.034751952
31214	0.960714018	1.21553877	0.902840607	1.361913911	1.356572286	1.64703681	0.945781771	0.575680706	1.658877941	0.957272568	0.963686647	0.926404654	1.191182969	1.330085217	1.115419454	1.377022901	1.351163463	0.981155021	1.640595153	1.431773558	0.992711647	0.948948908	1.173954555	1.450304579	0.962478874	1.10596207	1.426855798	1.34862134	0.839614753	0.645235073	1.400974074	0.700927556	0.979035714	0.67588116	0.955853999	1.060610813	0.968957167	0.900243188	0.667316703	1.013079974	0.801587577	0.96315381	1.362950064	1.038807311	1.150840402	0.953040822	1.290437038	1.146444835	0.808092011
31231	0.877372529	1.094508327	1.052153865	1.248330393	1.242608752	1.532491872	1.093582488	1.012886735	1.544349067	1.074016056	1.074578224	0.996450346	1.204254389	1.215863283	1.023159094	1.262318093	1.237260698	1.092656065	1.526173292	1.316753222	1.158310511	1.112587686	1.21219376	1.339542337	1.124542733	0.976464605	1.31248559	1.23451831	1.033584786	1.015698912	1.289221169	1.010233829	1.149355682	1.011642537	1.102708021	0.913122724	1.141198977	0.984566673	1.011760971	0.902449616	0.985677215	0.877850263	1.248756441	0.998589108	1.038796712	0.907738137	1.224482012	1.291271851	0.999091226
31269	0.876635209	1.173065187	0.96324878	1.319567379	1.314467827	1.60657318	1.004304143	0.822817426	1.618381229	1.003225771	1.007193999	0.942168046	1.20112853	1.287835896	1.063731079	1.335876139	1.315482609	1.024867229	1.599884366	1.392357333	1.034310023	0.978174861	1.1919554	1.40636921	0.992572286	1.056227508	1.385713181	1.306538262	0.855607924	0.821134594	1.357577203	0.800124022	1.031472605	0.807652801	0.96770855	1.006255104	1.017580276	0.810834923	0.809205026	0.947866629	0.830854308	0.880021605	1.321107917	1.029849924	1.102572796	0.861851569	1.27565385	1.194525067	0.867979267
31278	1.450474886	1.600018888	1.37950938	1.746451688	1.739680806	2.02064308	1.388375156	1.428645735	2.032676731	1.357414225	1.352694568	1.376456568	1.155614996	1.713988627	1.554029221	1.754567116	1.696955865	1.350289319	2.015639958	1.799293204	1.525401783	1.509560303	1.154492664	1.84433109	1.517551662	1.524427471	1.804400736	1.731591433	1.461186063	1.433313768	1.791770172	1.435479415	1.49453692	1.433943146	1.518386255	1.493309412	1.501824333	1.463706092	1.433354828	1.477875143	1.411428305	1.451889381	1.744532551	1.362073869	1.566935909	1.456262933	1.488031364	1.579856918	1.404173839
31282	1.304599149	1.113338155	1.437024114	0.939467415	0.972604284	1.338513997	1.471758914	1.399659172	1.34761104	1.454595897	1.454905054	1.397396472	1.557041069	0.983721781	1.169884138	1.059505858	1.28159889	1.470172973	1.311300052	1.204207971	1.52623566	1.477462373	1.571934782	0.823122528	1.489368387	1.182516959	1.079102759	0.980817472	1.405672099	1.400395386	0.439991034	1.395099429	1.520526765	1.396835908	1.462922819	1.226850547	1.511013877	1.352900866	1.397148811	1.261184351	1.38562231	1.302633705	0.996719982	1.387980684	1.127090045	1.306851133	1.512671927	1.662982391	1.396007205
31290	0.873568566	1.142876829	1.032097092	1.286339224	1.282045929	1.578705453	1.062799832	0.93876348	1.590419575	1.063387079	1.066627972	1.014099408	1.24009141	1.255157072	0.99694548	1.30629141	1.299892974	1.081292861	1.571313506	1.36744721	1.060632068	0.991974644	1.234730304	1.367677392	1.006434794	1.0134687	1.355988002	1.274236507	0.903540356	0.932927668	1.32075631	0.922031269	1.070113738	0.926927029	0.962060287	0.965175403	1.051045197	0.766590176	0.928278333	0.88879011	0.952678197	0.871773256	1.289475261	1.07051007	1.054124751	0.831649499	1.293438298	1.237892921	0.971308385
31295	0.79812685	1.096460431	1.050872427	1.242758448	1.238424766	1.535568064	1.08672794	0.978759222	1.547274526	1.078563872	1.080691414	1.016908316	1.234647283	1.211362542	0.955007875	1.262815937	1.258784101	1.096899229	1.528119962	1.324568138	1.115145457	1.057265719	1.235338399	1.324561655	1.070490227	0.953388404	1.31263582	1.230569578	0.97315518	0.977201052	1.277458429	0.968335765	1.116103153	0.971722302	1.036902205	0.885025874	1.102052026	0.885508493	0.972503452	0.735614319	0.972544627	0.789541172	1.24588439	1.054159223	1.005511944	0.762754738	1.268677475	1.272287581	0.990650345
31316	1.053580076	1.0535431	1.155507728	1.214057742	1.206117254	1.483612325	1.191962871	1.135645488	1.495721342	1.168592017	1.167903637	1.108359817	1.248597421	1.180163419	1.075703971	1.217916633	1.158162237	1.183573716	1.479180191	1.259904604	1.267120937	1.225291334	1.269562879	1.319803954	1.236573806	1.015815229	1.268552593	1.1977068	1.154165419	1.138294336	1.264571921	1.134477215	1.255580679	1.135360676	1.216994354	1.010591773	1.249496772	1.113877993	1.135385307	1.04057759	1.113560828	1.052998902	1.210060862	1.071775626	1.058633016	1.064867514	1.192203738	1.389396232	1.121099681
31317	0.88580194	1.164699839	1.009477609	1.309119118	1.304526548	1.599448749	1.039558574	0.900233478	1.611198555	1.043374577	1.047152928	0.997464467	1.231085146	1.277745057	1.032330496	1.327700314	1.315900073	1.061645211	1.592323869	1.387065967	1.031802006	0.960795297	1.22284903	1.392473678	0.976289968	1.040689906	1.377441268	1.296675106	0.852010621	0.891927299	1.344863517	0.878440944	1.041754303	0.884751471	0.932175735	0.992476796	1.021684709	0.567208069	0.88654165	0.924036867	0.924676972	0.88586443	1.311658424	1.064855989	1.082910815	0.850414714	1.295399533	1.213343323	0.944877359
31334	1.138336598	1.026284544	1.241571904	1.171697692	1.16107461	1.420318423	1.276678406	1.21962949	1.432783836	1.254497369	1.253894416	1.198205422	1.329860319	1.137057523	1.115060916	1.161767764	1.053168641	1.268941703	1.418552581	1.185107752	1.348313173	1.30541241	1.352114688	1.294195287	1.316754751	1.066982148	1.212515103	1.152481564	1.234986166	1.22179502	1.233376143	1.217792775	1.337758398	1.218827676	1.295920962	1.083657278	1.3311664	1.192670656	1.218912231	1.116251704	1.200157827	1.137372838	1.161989139	1.168015558	1.083118183	1.146352413	1.244331271	1.472400021	1.207833377
31345	0.921453089	1.182793403	1.014689082	1.326657621	1.322093038	1.6170534	1.040345956	0.905758525	1.628802047	1.048477255	1.052615478	1.010652408	1.241316397	1.295333456	1.048785999	1.345317489	1.333473409	1.065799949	1.609919639	1.404704359	1.012174687	0.932986285	1.231087928	1.409793082	0.949421565	1.06037315	1.395033739	1.314252379	0.830704284	0.895384817	1.36226142	0.883579124	1.028442928	0.889637013	0.895500398	1.014792342	1.004982578	0.716514444	0.891514562	0.951362102	0.939309899	0.921479909	1.329240755	1.080203968	1.100791886	0.892567994	1.310401717	1.206336373	0.956474019
31374	0.950197962	1.21073393	0.929935381	1.356803024	1.351583762	1.642779679	0.964983583	0.65174603	1.654605831	0.977382155	0.983208471	0.945244173	1.201368759	1.325047918	1.105421971	1.372480328	1.34893446	0.998854707	1.636225966	1.427988912	0.98593259	0.932334868	1.185310631	1.44437094	0.947563956	1.098801784	1.422298793	1.343648916	0.788540512	0.542206167	1.395321533	0.529058785	0.979616368	0.529369755	0.934214536	1.052925531	0.965026932	0.869045554	0.545640956	1.00224146	0.82994626	0.952466018	1.35808498	1.047270973	1.143271125	0.939017995	1.294937221	1.153237983	0.846937463
31400	0.928726597	1.196193569	0.983271462	1.341204107	1.336333267	1.629562726	1.010149326	0.845625399	1.6413471	1.020866678	1.025599123	0.985720952	1.225260853	1.309670724	1.075779968	1.358480606	1.341297703	1.039142936	1.622696396	1.416088844	0.990356161	0.914991147	1.212456181	1.426419692	0.932791156	1.078209169	1.4082497	1.328446905	0.732821261	0.829040358	1.378175017	0.811542211	1.000819891	0.820945356	0.892592484	1.031802384	0.978650893	0.755956461	0.823911969	0.973142904	0.900080483	0.929983158	1.34318141	1.067052709	1.120924272	0.906615567	1.304710647	1.180256947	0.918754073
31405	0.936239597	1.195980419	0.898288478	1.343190006	1.337703171	1.627425277	0.961226328	0.793050316	1.639281926	0.952290788	0.956987527	0.869838894	1.17436745	1.311243411	1.102799131	1.357672492	1.329660759	0.980375243	1.62109993	1.411674879	1.038088721	0.997947509	1.162030182	1.432578266	1.010231354	1.08788002	1.407544026	1.329726452	0.903422839	0.815762382	1.382904689	0.817511714	1.0225938	0.812829538	1.000138805	1.041396631	1.015950373	0.915235927	0.810587968	0.99659307	0.37732726	0.939493034	1.3439459	1.004720077	1.134489356	0.935489154	1.267055007	1.174176288	0.676220974
31412	0.701287956	1.115519225	1.027619458	1.262684414	1.257988686	1.552948637	1.065349637	0.94943723	1.564699573	1.057233216	1.059563344	0.991837678	1.220539663	1.231081088	0.990892444	1.281046185	1.27019909	1.076407964	1.545833253	1.340544271	1.097069804	1.040300768	1.219597711	1.346884964	1.05366888	0.982448383	1.330907833	1.250087733	0.949972172	0.948384121	1.298968109	0.938581143	1.096638211	0.942197281	1.022286681	0.918303393	1.083059917	0.858262011	0.942989757	0.816531745	0.940192636	0.691074995	1.265079141	1.038156734	1.034209566	0.514599592	1.26384066	1.252925935	0.961127988
31422	1.337934503	1.14027095	1.45722092	1.083682081	1.066830701	1.131359127	1.492064919	1.426897702	1.147166979	1.472629571	1.472519679	1.416042968	1.562151173	1.07255126	1.253765338	1.000799848	1.150252953	1.487651394	1.154554792	0.790343711	1.554380478	1.508297834	1.580564307	1.264946074	1.519945279	1.233979203	1.011309016	1.064271054	1.437136939	1.428278259	1.181870716	1.423570476	1.546453084	1.424989011	1.496066026	1.268866014	1.538279538	1.389087508	1.425198616	1.303623159	1.410440582	1.336403669	1.05120833	1.397478955	1.209872438	1.342772792	1.495778248	1.685304295	1.419588669
31438	1.102807891	1.295196829	0.950001161	1.442078816	1.435926588	1.721136989	0.935048366	1.038174954	1.733084787	0.891820584	0.88289217	0.995843125	1.079317454	1.409860069	1.226696347	1.45326957	1.410104541	0.849409161	1.715492589	1.502502654	1.117656019	1.112316927	1.023201649	1.535861565	1.118968763	1.204564766	1.503127192	1.427890365	1.07445034	1.043228508	1.484694608	1.048167347	1.078312061	1.04561215	1.128193791	1.167048273	1.091223591	1.094905486	1.044792231	1.1396164	1.028298025	1.104639434	1.441450189	1.047936683	1.248689826	1.105102969	1.280821952	1.151300512	1.014317114
31442	1.142235919	1.336110009	0.999572269	1.482758943	1.476658584	1.762150139	0.962568535	1.071878381	1.774092112	0.960810185	0.958404212	1.049780904	1.109598012	1.450578142	1.26524326	1.494179985	1.451851336	0.925256269	1.756462116	1.543699051	1.12573603	1.129500033	1.029418956	1.576189475	1.134748791	1.244661445	1.544026361	1.46863068	1.102083041	1.075710392	1.525143178	1.080925649	1.081384526	1.078463736	1.149000714	1.207126574	1.099028534	1.127858276	1.077732226	1.17844902	1.069174073	1.14398575	1.482231991	1.100721088	1.288418092	1.143206459	1.32271911	1.120125348	1.056599346
31464	1.036329993	1.277117345	1.048448607	1.421144077	1.416341764	1.709764408	1.055715853	0.96121405	1.721544219	1.079843168	1.085136583	1.070021377	1.29117493	1.389706594	1.152913562	1.438653767	1.421790008	1.092890707	1.702863582	1.496430019	0.92435202	0.795867082	1.272958548	1.505851074	0.813616832	1.16102302	1.488378588	1.40847621	0.874628369	0.950156814	1.457785682	0.947074475	0.97868019	0.949963893	0.613411981	1.118471044	0.938208325	0.927463338	0.9512348	1.065114593	1.007169422	1.036898773	1.423238552	1.147665005	1.200851408	1.017905122	1.381123413	1.182893788	1.014923134
31469	0.670448861	1.10990119	1.027069921	1.259636095	1.254532602	1.547453041	1.068053578	0.963883803	1.559246697	1.054737556	1.05643103	0.979795378	1.208939568	1.227691919	1.006308823	1.27625456	1.259592505	1.07437071	1.540657926	1.333708408	1.116515805	1.065384101	1.210709641	1.346634955	1.078112838	0.981065278	1.326232815	1.246557062	0.978715308	0.965323151	1.297756763	0.957359784	1.111571239	0.959869163	1.052103239	0.912153856	1.100689603	0.912140976	0.960287953	0.840486973	0.941714568	0.676546983	1.261247442	1.016422283	1.03822416	0.77384398	1.247420822	1.261528324	0.961398013
31471	0.946383807	1.208418807	0.97183821	1.353637797	1.348664661	1.641269758	0.996789584	0.821740475	1.653066883	1.011055141	1.016247625	0.982073561	1.222765839	1.322046163	1.092317057	1.370434106	1.351258571	1.029243414	1.634498794	1.42739341	0.973642207	0.898406141	1.207956683	1.43953831	0.91716558	1.092590093	1.420213104	1.340765543	0.627336915	0.799186693	1.391059972	0.782617801	0.982747863	0.792675257	0.883830789	1.046828486	0.960037657	0.811533719	0.796207223	0.991273535	0.89366275	0.947865911	1.355408382	1.0685318	1.135499959	0.928006533	1.308479173	1.165829673	0.90982194
31476	0.883151955	1.109038782	1.064334033	1.250648928	1.246878803	1.546536174	1.096322766	0.986532022	1.55818867	1.092569706	1.095128721	1.039404124	1.254420956	1.219810388	0.937669442	1.272984444	1.275819221	1.110125672	1.538682944	1.337219597	1.106092062	1.04193268	1.253088312	1.328466038	1.05546709	0.970454287	1.322596271	1.239144705	0.964120016	0.982845553	1.282747206	0.973881136	1.11280123	0.977689461	1.01438376	0.924583885	1.095762768	0.872045607	0.978689464	0.842468502	0.99094554	0.879325507	1.254825123	1.081191511	1.007621892	0.851021407	1.291768459	1.274890859	1.007694362
31493	0.941911266	1.201898382	0.899709582	1.348744655	1.343334237	1.633467155	0.955795746	0.721403899	1.645315279	0.954787168	0.960221267	0.8955593	1.181462872	1.316855121	1.105179011	1.363564631	1.336778384	0.981341064	1.627077951	1.417984826	1.021055135	0.978897281	1.167313093	1.437611801	0.991707606	1.092765376	1.413419236	1.335370001	0.876777329	0.758564208	1.388117016	0.764912886	1.006745448	0.756203367	0.981937055	1.046527853	0.998654017	0.902959536	0.752393146	0.999894575	0.68554357	0.944868039	1.349649904	1.018878652	1.138691022	0.937708026	1.275995346	1.164259574	0.731256635
31500	1.06032343	1.298947517	1.02742611	1.443754121	1.438699511	1.730653165	1.022874434	0.956689156	1.742463189	1.057105702	1.063108829	1.064111908	1.280418835	1.412154462	1.185515772	1.460108118	1.438636188	1.067431083	1.723978429	1.516366669	0.81356677	0.564245385	1.257048781	1.530169452	0.486368374	1.18684612	1.509868952	1.430798546	0.890677851	0.946701487	1.481518937	0.948137254	0.898721175	0.949176345	0.778842271	1.144233425	0.838854723	0.968112388	0.949991325	1.094676821	1.006013899	1.061381004	1.445345703	1.147471964	1.22816782	1.045972722	1.384461132	1.126097206	1.008768623
31504	1.044887746	1.009240622	1.19866103	1.119531652	1.120020193	1.440432679	1.232767076	1.148210606	1.451648697	1.220029412	1.221111133	1.162938979	1.344628992	1.092403386	0.753259718	1.159831655	1.221654533	1.236444537	1.429306315	1.244784084	1.27193183	1.217939293	1.353469174	1.168344837	1.230323876	0.917933371	1.208151797	1.113096269	1.145455723	1.14762292	1.132516018	1.141242394	1.270575591	1.143589971	1.198791422	0.961955726	1.258473622	1.083794801	1.144106746	0.984774006	1.139440185	1.042114463	1.131835636	1.170812221	0.828597411	1.040887999	1.334269794	1.419800928	1.151980412
31514	0.879562942	1.174267487	0.963415806	1.320687678	1.31559956	1.607759172	1.003845304	0.820029691	1.619566073	1.003465666	1.00749949	0.944042912	1.202066432	1.288966552	1.064360459	1.337044099	1.316801561	1.024978446	1.601061746	1.393579267	1.031855526	0.975083658	1.192640936	1.407409992	0.989605166	1.057384676	1.386877405	1.307672254	0.850149561	0.817315513	1.35864544	0.795246083	1.029449693	0.80338351	0.964378814	1.0076122	1.015243363	0.80614439	0.805118957	0.949150402	0.833197055	0.882793821	1.322249881	1.031663562	1.103532563	0.864002104	1.277031971	1.193294681	0.869340626
31529	1.059317548	1.295514077	0.987843864	1.440900036	1.435652671	1.726479701	0.973260775	0.934953269	1.738312885	1.01716579	1.023939407	1.03850257	1.251917948	1.409177573	1.190295617	1.456369363	1.431357351	1.025898267	1.719978252	1.511463272	0.804824478	0.81797647	1.224776308	1.528619453	0.819637483	1.186536906	1.506156993	1.427724889	0.899255563	0.927018873	1.479522393	0.932785924	0.810443616	0.931909923	0.887541695	1.143976092	0.736491003	0.981816149	0.932190123	1.097504255	0.985147638	1.060731576	1.442106995	1.126838589	1.228940061	1.048236987	1.366746332	1.0764793	0.983135951
31538	0.654354694	1.113629333	1.027621464	1.261297882	1.256534858	1.551178826	1.066007309	0.952067338	1.562936458	1.056908104	1.05912189	0.98971743	1.218502266	1.229632801	0.992593108	1.27938043	1.267660203	1.076180232	1.544113676	1.338565033	1.101027448	1.045382441	1.218081211	1.345966286	1.058625454	0.980747375	1.329264633	1.248620429	0.95568012	0.951525411	1.297887984	0.942043576	1.099692778	0.945451009	1.028338823	0.914866563	1.08664728	0.869524854	0.946170209	0.814582276	0.940210568	0.637010413	1.263565388	1.034407776	1.033807179	0.57492499	1.260726291	1.254758093	0.961061429
31544	0.883011142	1.175118948	0.971260255	1.321146188	1.316147615	1.608797956	1.008327874	0.829050971	1.620594694	1.010228054	1.014346307	0.956625072	1.208263744	1.289489802	1.061106401	1.337901437	1.319143633	1.030848085	1.602024426	1.394937805	1.02572733	0.965045574	1.198517868	1.407258698	0.980125572	1.057014069	1.387716591	1.308234461	0.832323259	0.821864514	1.3587033	0.799029779	1.026275714	0.808525445	0.951312837	1.007586967	1.010345895	0.76943135	0.810833617	0.947161182	0.85579873	0.885599034	1.322884194	1.040220725	1.102386177	0.862396377	1.282388878	1.19328954	0.886134176
31545	1.031093453	1.263524546	0.871657942	1.409777435	1.404258273	1.693510265	0.859646225	0.88003789	1.705375854	0.92029901	0.9303679	0.963493077	1.190621768	1.377878737	1.170006978	1.424004199	1.394072027	0.937251976	1.687251325	1.477472856	0.961043836	0.952402383	1.162191446	1.49933658	0.960404319	1.158931353	1.473832092	1.396291988	0.919329322	0.882164422	1.449609523	0.895530493	0.917049156	0.890503777	0.978894737	1.116422441	0.924643223	0.980991095	0.889309156	1.074713457	0.919052074	1.033053637	1.410443195	1.068031399	1.202919845	1.025480337	1.315984709	1.082577483	0.903611717
31551	1.048435984	1.278220687	0.896801722	1.424376551	1.418852851	1.708048607	0.858217633	0.910216764	1.719915281	0.9318738	0.941497992	0.984536605	1.19873753	1.392482171	1.184719524	1.438571164	1.408414567	0.94229588	1.701797726	1.491976487	0.947610648	0.95105338	1.167524277	1.513961364	0.957117232	1.174005633	1.488394619	1.410887507	0.935274352	0.910558428	1.464226052	0.921705924	0.891036275	0.917703789	0.982255916	1.13189481	0.907051157	0.997169467	0.916833276	1.090542275	0.946359252	1.050290892	1.425030558	1.083052958	1.217732577	1.042547177	1.328512804	1.060867155	0.933253842
31559	1.140624534	1.366286792	1.030074695	1.512059031	1.506588726	1.796036515	0.985440187	1.029174897	1.807897856	1.042880821	1.049366765	1.094231102	1.280193471	1.480213186	1.270153943	1.526475921	1.497013504	1.040181905	1.789745627	1.580131358	0.900600023	0.975985491	1.242748094	1.601272877	0.97065429	1.261796008	1.57628161	1.498633982	1.022187032	1.026218888	1.551665601	1.032583859	0.800670248	1.03076661	1.021084577	1.220430402	0.869599149	1.082475634	1.030559765	1.178715407	1.061912709	1.142171381	1.512814149	1.178320395	1.304662104	1.133123151	1.416651544	0.95784667	1.054680616
31561	1.082078921	1.31685889	1.015483676	1.462116616	1.45689171	1.747833761	0.998216763	0.967564127	1.759664537	1.041791566	1.048277337	1.064381891	1.273424261	1.430412467	1.210598105	1.477682765	1.453007464	1.04888447	1.741314268	1.532892903	0.697853948	0.810364984	1.245548609	1.54968107	0.795926231	1.207710309	1.527464506	1.448967923	0.928585731	0.960057301	1.500637401	0.964545566	0.801992337	0.964086542	0.888049016	1.165392918	0.663706394	1.003787128	0.964433334	1.11884441	1.013749229	1.083393896	1.463366892	1.150237061	1.24981579	1.070617847	1.388847387	1.075306277	1.012209995
31566	1.052235234	1.292006785	1.051752285	1.436226011	1.431356723	1.724385476	1.055414226	0.969871915	1.736173377	1.082433418	1.087910567	1.077576394	1.296946938	1.404746464	1.170649741	1.453427372	1.435322808	1.094580675	1.717545184	1.510796103	0.899804188	0.758936554	1.277209771	1.521385638	0.772304829	1.177029843	1.503161098	1.423481981	0.889614329	0.959201967	1.473165316	0.957393169	0.964490245	0.959747354	0.610394845	1.134531888	0.920138628	0.9487937	0.960881853	1.082306211	1.016410545	1.052928295	1.438186616	1.156614513	1.217207999	1.034979588	1.390923739	1.173812084	1.022713932
31572	1.256658525	1.049633039	1.38634062	0.69210706	0.790410079	1.253887893	1.42114437	1.350626144	1.263265456	1.403426824	1.40363814	1.346247136	1.503018768	0.831102286	1.1355694	0.947939101	1.206327831	1.418892882	1.22898244	1.116521008	1.477542797	1.429425162	1.518691754	1.010316734	1.441270907	1.136661386	0.982703828	0.809855307	1.357726284	1.351526437	0.907147829	1.346366898	1.471287522	1.348026977	1.415462824	1.179938192	1.462100183	1.306059153	1.348314481	1.21526273	1.335943539	1.25479236	0.846909748	1.334657258	1.088783169	1.259647673	1.454159049	1.612887808	1.346053737
31573	0.882650667	1.170099569	0.993383888	1.315267284	1.31049229	1.604400309	1.025539793	0.871500257	1.616171086	1.029210527	1.033167977	0.981411847	1.221584302	1.2837646	1.046016553	1.333030785	1.318133025	1.048267415	1.597432452	1.391357639	1.025686109	0.957867063	1.212511485	1.399862895	0.973504002	1.048595874	1.382806141	1.302612744	0.831747531	0.862483106	1.351827162	0.845702323	1.032288328	0.853380014	0.93530233	0.999601803	1.013495335	0.607548042	0.855481834	0.934133282	0.899294009	0.883817868	1.317447215	1.055115963	1.092351503	0.851794865	1.290432384	1.202915283	0.922373837
31583	1.118490091	0.580994743	1.247886734	1.053878268	1.044940466	1.348641984	1.283078887	1.21373794	1.360301462	1.264676994	1.264799264	1.206579888	1.362937542	1.011349341	1.026376391	1.065964483	1.118732805	1.2801831	1.340895231	1.140094506	1.341889914	1.294567659	1.378991233	1.168434264	1.306358514	0.988150742	1.121958413	1.034648819	1.222566478	1.214889318	1.110254994	1.209850649	1.334933241	1.211423794	1.281406634	1.036270215	1.326134612	1.171970181	1.21167838	1.078662936	1.197864673	1.116712877	1.050854807	1.192680429	0.965131266	1.12317065	1.31498018	1.475659657	1.20782278
31589	1.007078891	1.010318795	1.166506199	1.137545993	1.136423965	1.450531294	1.200659281	1.113985624	1.461886919	1.188509588	1.189707561	1.13110802	1.31668663	1.108568243	0.595881305	1.171727429	1.217049087	1.20510046	1.440454481	1.250560846	1.2379633	1.183322434	1.324568387	1.197961755	1.195786048	0.877154365	1.220769715	1.12910122	1.110322003	1.113244017	1.158099551	1.106670554	1.23710918	1.109112423	1.163690669	0.918302887	1.224684779	1.046896602	1.109657455	0.940787635	1.105742706	1.004080761	1.14694389	1.141789405	0.822338375	1.002290489	1.311953962	1.387262574	1.118706117
31610	1.023459183	1.258012691	0.871997093	1.404259159	1.398763763	1.68817205	0.872615429	0.863500833	1.700034472	0.924312225	0.934002483	0.958506247	1.191020839	1.372371336	1.163579434	1.418601676	1.389187166	0.942973568	1.681889439	1.47223478	0.961086623	0.947415058	1.16403261	1.49366066	0.95627076	1.152834125	1.468429223	1.390799857	0.907687504	0.865764691	1.443987243	0.880528398	0.921803895	0.874995848	0.972587512	1.11005579	0.925805105	0.971671929	0.873679231	1.067705889	0.90784444	1.025447431	1.404973939	1.06469548	1.196870645	1.017549352	1.31320131	1.090454934	0.892621763
31620	0.67907994	1.115857615	1.026259321	1.263242958	1.258504198	1.553235666	1.064379761	0.948695647	1.564991352	1.055877159	1.058175262	0.989522559	1.21898146	1.231606919	0.993359843	1.281415639	1.269893098	1.075147551	1.546155857	1.340682006	1.097639758	1.041397579	1.218140139	1.34773643	1.054723021	0.983373679	1.331287365	1.250596081	0.950939847	0.947889515	1.299719191	0.938151496	1.096755024	0.941697763	1.023927155	0.918895075	1.083421702	0.861508768	0.942460746	0.819639243	0.938168352	0.667966788	1.265553792	1.035844659	1.035568316	0.493346189	1.26242444	1.2525618	0.959285666
31621	0.96778448	0.998673361	1.135221116	1.155027795	1.151258442	1.454851334	1.170814775	1.087018509	1.46643727	1.156484017	1.157419767	1.095764211	1.280490679	1.123105867	0.870864551	1.179025129	1.197593778	1.173269675	1.44650604	1.247739248	1.216396302	1.164485573	1.289631799	1.234179784	1.176795909	0.684358061	1.229253891	1.143296676	1.089623903	1.087146728	1.187839311	1.080853581	1.213068685	1.08304197	1.14776864	0.799122125	1.20197582	1.028626076	1.083482187	0.892481273	1.074528848	0.964668529	1.159612326	1.101248631	0.867734014	0.969676603	1.274124319	1.360353384	1.087354892
31644	0.961811829	1.009088954	1.132638958	1.161209138	1.15768617	1.461889975	1.168040343	1.082348601	1.473460776	1.154435795	1.155488896	1.094059992	1.281328544	1.129660205	0.855054182	1.186001732	1.205557769	1.171302421	1.453430097	1.255234176	1.211170977	1.15843054	1.289679584	1.238512247	1.170818483	0.751275034	1.236061581	1.14980483	1.083431877	1.08224239	1.192822886	1.075767341	1.208533728	1.078060799	1.140977399	0.799645621	1.197032334	1.020755148	1.078536461	0.880478299	1.070858123	0.958494466	1.166204574	1.102339295	0.872260632	0.962085699	1.278364528	1.356855843	1.084010618
31650	1.073111924	1.311171919	1.08803803	1.454954	1.450198991	1.743870752	1.094223439	1.005735403	1.755645362	1.118418178	1.123622988	1.109151855	1.328262105	1.423553584	1.184856428	1.472670009	1.456551219	1.130989958	1.736930965	1.53069961	0.951672057	0.847740031	1.310075796	1.539334816	0.852960096	1.194717751	1.522383679	1.44234151	0.929025303	0.995596701	1.491381825	0.992639299	1.012669743	0.995337956	0.761089401	1.152658678	0.972145569	0.968387645	0.996511014	1.099420044	1.048553758	1.073543264	1.457140266	1.185131093	1.233948683	1.054525422	1.417433716	1.21621131	1.056080976
31661	0.810658846	1.122618479	1.032245608	1.267702787	1.263289579	1.559582079	1.06681175	0.94680994	1.571304757	1.062513102	1.065233121	1.004738873	1.230914118	1.236358303	0.983232189	1.2872379	1.280110327	1.081072936	1.552254732	1.348061975	1.083990699	1.02219593	1.228245034	1.349933985	1.036022314	0.989263464	1.3370063	1.255445045	0.932108394	0.943578305	1.302697543	0.933081472	1.087771701	0.937352905	0.999236984	0.932847937	1.071851051	0.817662321	0.938413469	0.837074312	0.948412796	0.806650322	1.270631758	1.054811501	1.035348776	0.741150249	1.277147432	1.24897186	0.968382394
31667	0.830969248	1.072342504	1.068291572	1.221812214	1.217348948	1.514452089	1.10521537	1.007812572	1.52616159	1.093477084	1.095042427	1.02889066	1.237379506	1.19014814	0.942159901	1.241562731	1.238276234	1.111537164	1.507027889	1.303373338	1.144536909	1.090383365	1.241381297	1.304666933	1.103139148	0.916421625	1.291518453	1.209435989	1.009616375	1.007555828	1.257183639	0.999948518	1.142614878	1.002658752	1.072864516	0.81705051	1.130374737	0.937237674	1.003225261	0.580647757	0.995695123	0.82392745	1.224749107	1.052959407	0.982097511	0.835044351	1.259243772	1.294038063	1.011894766
31673	1.07645494	1.307190903	0.967998476	1.452956927	1.447545738	1.7373851	0.934126308	0.950656346	1.74923851	0.992441924	0.999919351	1.033698797	1.237740148	1.421137511	1.208797665	1.467662738	1.439502708	0.997202001	1.731034949	1.52173071	0.871376721	0.911170615	1.205773669	1.541778847	0.911662346	1.20124079	1.517468076	1.439596773	0.944195208	0.946710686	1.492304915	0.954612434	0.757413954	0.952382752	0.9579569	1.159209213	0.804556859	1.013684843	0.952140107	1.115949375	0.991744147	1.078059125	1.453834211	1.123609436	1.244235448	1.068222862	1.364687986	1.033628443	0.984742157
31685	0.842786479	1.115360993	1.029388366	1.266974032	1.261369687	1.551462992	1.07291935	0.98528549	1.563314716	1.053898465	1.054788494	0.969793757	1.196493454	1.234695336	1.034946029	1.28132088	1.256140648	1.073690883	1.545102634	1.335888013	1.13761355	1.091811808	1.201437702	1.357328397	1.103891203	0.998637447	1.331389929	1.253320497	1.009996714	0.988653303	1.307306678	0.982838489	1.128481329	0.984257884	1.082602166	0.937876813	1.120215453	0.961610468	0.984343558	0.906060742	0.953615793	0.845872736	1.267591649	0.988720867	1.056439817	0.88147793	1.231130343	1.271764002	0.969339681
[truncated: 217 more columns]
